# Supplementary material for: FIMTrack: An open source tracking and locomotion analysis software for small animals
Source: PLoS Comput Biol. 2017 May 11;13(5):e1005530. doi: 10.1371/journal.pcbi.1005530 (PMC5444858; doi:10.1371/journal.pcbi.1005530)
Supplement: S1 Data — The resultant quantities and the used evaluation script are provided in order to guarantee reproducibility of our results. Note that the images can be downloaded at http://fim.uni-muenster.de. (ZIP) [file pcbi.1005530.s001.zip]

Archive with 25 entries (17 files):
- S1_Data/
- S1_Data/compare_fimtrack_results.m
- S1_Data/getAllFiles.m
- S1_Data/ground_truth/
- S1_Data/ground_truth/GT.csv
- S1_Data/readDataForAnalysis.m
- S1_Data/selectFeature.m
- S1_Data/tracking_grayThresh_30/
- S1_Data/tracking_grayThresh_30/configuration.conf
- S1_Data/tracking_grayThresh_30/table.csv
- S1_Data/tracking_grayThresh_40/
- S1_Data/tracking_grayThresh_40/configuration.conf
- S1_Data/tracking_grayThresh_40/table.csv
- S1_Data/tracking_grayThresh_50/
- S1_Data/tracking_grayThresh_50/configuration.conf
- S1_Data/tracking_grayThresh_50/table.csv
- S1_Data/tracking_grayThresh_60/
- S1_Data/tracking_grayThresh_60/configuration.conf
- S1_Data/tracking_grayThresh_60/table.csv
- S1_Data/tracking_grayThresh_70/
- S1_Data/tracking_grayThresh_70/configuration.conf
- S1_Data/tracking_grayThresh_70/table.csv
- S1_Data/tracking_grayThresh_80/
- S1_Data/tracking_grayThresh_80/configuration.conf
- S1_Data/tracking_grayThresh_80/table.csv
