# Supplementary material for: FIMTrack: An open source tracking and locomotion analysis software for small animals
Source: PLoS Comput Biol. 2017 May 11;13(5):e1005530. doi: 10.1371/journal.pcbi.1005530 (PMC5444858; doi:10.1371/journal.pcbi.1005530)
Supplement: S1 Data — The resultant quantities and the used evaluation script are provided in order to guarantee reproducibility of our results. Note that the images can be downloaded at http://fim.uni-muenster.de. (ZIP) [file pcbi.1005530.s001.zip › S1_Data/getAllFiles.m]

function [fileList numberOfSubDirs] = getAllFiles(dirName)
    
    numberOfSubDirs = 0;
    
    % Get the data for the current directory
    dirData = dir(dirName);
    
    % Find the index for directories
    dirIndex = [dirData.isdir];
    
    fileList = {dirData(~dirIndex).name}';  %' Get a list of the files
    idx = ~cellfun('isempty',regexp(fileList,'.csv'));
    fileList = fileList(idx);
    if ~isempty(fileList)
        fileList = cellfun(@(x) fullfile(dirName,x),...  % Prepend path to files
                       fileList,'UniformOutput', false);
    end
    
    % Get a list of the subdirectories
    subDirs = {dirData(dirIndex).name};
    
    % Find index of subdirectories that are not '.' or '..'
    validIndex = ~ismember(subDirs,{'.','..', 'Plots'});
    
    for iDir = find(validIndex)                         % Loop over valid subdirectories
        nextDir = fullfile(dirName,subDirs{iDir});      % Get the subdirectory path
        fileList = [fileList; getAllFiles(nextDir)];    % Recursively call getAllFiles
        numberOfSubDirs = numberOfSubDirs + 1;
    end
end
