# Supplementary material for: FIMTrack: An open source tracking and locomotion analysis software for small animals
Source: PLoS Comput Biol. 2017 May 11;13(5):e1005530. doi: 10.1371/journal.pcbi.1005530 (PMC5444858; doi:10.1371/journal.pcbi.1005530)
Supplement: S1 Data — The resultant quantities and the used evaluation script are provided in order to guarantee reproducibility of our results. Note that the images can be downloaded at http://fim.uni-muenster.de. (ZIP) [file pcbi.1005530.s001.zip › S1_Data/tracking_grayThresh_30/configuration.conf]

Gray threshold: 30
Max larvae area: 470
Min larvae area: 50
FSP: 10.0
Scale factor: 1.0

Min background subtraction used given
all frames ([0,211])

Number of spine points: 5

Maximal curvature point distance: 0.25
Curvature window size: 7
Maximal triangle side legth (IPAN): 9
Minimal triangle side length (IPAN): 7

Midcircle perimeter to perimeter threshold: 0.6
Perimeter to spinelenght threshold: 2.4
Max to mean radius ratio: 2.3

Speed threshold (stop and go): 0.4
Tail tangent to tail movement angle threshold (stop and go): 40.0
Min go phase length (stop and go): 1.0

Head sweep angle threshold: 30.0
Head sweep back to unbended angle threshold: 20.0
Reorientations min length: 0.4
Turn movement angle change threshold: 30.0
Angle threshold body bending: 30.0
Time window movement calculation: 1.2

Min sequence length head tail recognition: 1.0
Time window head tail recognition: 1.0
Speed threshold head tail recognition: 0.4
Movement to orientation angle threshold head tail recognition: 50.0
Max bending angle threshold head tail recognition: 30.0
Bending angle change threshold head tail recognition: 40.0

Assignment method: Hungarian algorithm
Cost measure: Overlaps
Distance threshold: 0.5
Overlap threshold: 0.5
