# Supplementary material for: FIMTrack: An open source tracking and locomotion analysis software for small animals
Source: PLoS Comput Biol. 2017 May 11;13(5):e1005530. doi: 10.1371/journal.pcbi.1005530 (PMC5444858; doi:10.1371/journal.pcbi.1005530)
Supplement: S1 Data — The resultant quantities and the used evaluation script are provided in order to guarantee reproducibility of our results. Note that the images can be downloaded at http://fim.uni-muenster.de. (ZIP) [file pcbi.1005530.s001.zip › S1_Data/tracking_grayThresh_30/table.csv]

	larva(0)	larva(1)	larva(2)	larva(3)	larva(4)	larva(5)	larva(6)	larva(7)	larva(8)	larva(9)	larva(10)	larva(11)	larva(12)	larva(13)	larva(14)	larva(15)	larva(16)	larva(17)	larva(18)
mom_x(0)	933	1128	868	945	813	844	1037	885	956	1211	858	1101	1048	777	953
mom_x(1)	933	1128	865	944	811	845	1035	884	958	1215	856	1101	1048	776	952
mom_x(2)	933	1128	864	944	811	845	1034	883	958	1216	854	1101	1049	775	952
mom_x(3)	933	1128	864	944	811	845	1033	883	958	1216	851	1101	1049	775	952
mom_x(4)	934	1129	863	943	811	844	1033	881	958	1217	851	1101	1050	774	951
mom_x(5)	934	1129	863	941	811	843	1033	879	958	1217	850	1101	1052	774	950
mom_x(6)	934	1129	862	938	810	841	1032	876	958	1218	850	1101	1055	774	948
mom_x(7)	933	1130	860	937	809	839	1031	875	958	1221	849	1101	1056	773	946
mom_x(8)	934	1130	857	936	808	839	1029	874	959	1224	847	1101	1057	772	945
mom_x(9)	934	1129	856	936	807	839	1029	873	959	1224	844	1101	1057	771	945
mom_x(10)	934	1129	855	936	807	840	1028	872	958	1224	843	1101	1058	770	944
mom_x(11)	934	1130	855	935	807	840	1028	871	958	1225	843	1101	1059	770	943
mom_x(12)	934	1130	854	934	807	840	1028	870	958	1226	842	1101	1062	770	942
mom_x(13)	934	1130	854	932	807	840	1027	868	958	1229	841	1101	1065	769	941
mom_x(14)	934	1131	852	930	806	838	1025	866	959	1231	838	1101	1065	769	938
mom_x(15)	934	1131	850	929	804	837	1024	864	959	1232	836	1102	1065	768	936
mom_x(16)	934	1131	848	929	803	836	1024	863	959	1232	835	1102	1066	767	936
mom_x(17)	934	1131	846	929	803	835	1023	862	959	1233	834	1102	1067	765	936
mom_x(18)	934	1131	846	928	803	836	1023	862	959	1234	834	1102	1069	765	935
mom_x(19)	934	1131	845	928	803	836	1023	861	959	1237	833	1103	1072	765	933
mom_x(20)	934	1131	845	927	803	837	1022	859	959	1240	830	1103	1073	764	931
mom_x(21)	934	1132	845	926	802	837	1020	857	960	1240	828	1103	1073	764	929
mom_x(22)	934	1132	843	924	801	837	1019	855	960	1240	826	1103	1073	763	929
mom_x(23)	934	1132	840	922	799	837	1018	853	960	1241	826	1103	1074	762	928
mom_x(24)	934	1133	839	921	799	837	1018	852	960	1242	825	1103	1076	761	928
mom_x(25)	934	1133	838	920	799	837	1017	852	960	1245	825	1103	1079	760	927
mom_x(26)	934	1133	838	920	799	837	1017	851	961	1247	824	1103	1080	760	924
mom_x(27)	934	1133	838	920	799	836	1015	851	962	1248	821	1103	1080	759	923
mom_x(28)	934	1133	837	919	798	836	1014	849	962	1248	819	1103	1080	759	922
mom_x(29)	934	1133	837	918	797	836	1013	847	963	1249	818	1103	1080	759	921
mom_x(30)	934	1134	835	915	796	836	1013	844	963	1250	817	1103	1081	757	921
mom_x(31)	934	1134	835	913	796	835	1012	843	965	1252	816	1103	1082	756	920
mom_x(32)	933	1134	833	913	796	835	1012	841	966	1254	816	1104	1083	755	917
mom_x(33)	933	1134	831	912	796	834	1011	841	968	1256	813	1104	1087	754	915
mom_x(34)	933	1134	830	912	796	833	1010	840	968	1256	810	1104	1088	754	914
mom_x(35)	933	1134	830	912	796	833	1008	839	968	1257	810	1104	1088	754	913
mom_x(36)	933	1134	830	911	796	833	1007	837	969	1257	809	1104	1089	753	913
mom_x(37)	933	1135	829	910	795	833	1007	836	970	1259	809	1105	1090	752	912
mom_x(38)	933	1135	828	908	794	833	1007	833	970	1262	808	1105	1093	751	909
mom_x(39)	933	1135	826	906	794	833	1006	831	971	1264	806	1105	1096	750	908
mom_x(40)	933	1135	824	905	793	834	1005	830	971	1264	803	1105	1097	750	907
mom_x(41)	933	1135	823	904	793	833	1003	829	971	1264	802	1105	1097	750	906
mom_x(42)	932	1135	822	904	793	833	1001	829	971	1265	801	1105	1098	750	906
mom_x(43)	932	1135	822	904	793	832	1001	827	973	1267	801	1105	1099	749	905
mom_x(44)	932	1135	821	903	792	832	1000	825	974	1270	800	1105	1101	749	903
mom_x(45)	932	1136	821	902	791	830	1000	822	976	1272	799	1106	1104	749	901
mom_x(46)	932	1137	819	901	791	829	999	820	976	1272	796	1106	1106	747	900
mom_x(47)	932	1137	817	899	790	828	998	820	977	1273	794	1106	1106	746	899
mom_x(48)	932	1137	816	898	791	828	996	819	978	1273	794	1106	1107	745	899
mom_x(49)	932	1137	815	897	790	827	995	818	979	1275	793	1106	1107	745	898
mom_x(50)	932	1137	815	897	790	827	995	818	980	1277	793	1107	1109	745	896
mom_x(51)	931	1137	815	897	790	827	995	816	981	1280	792	1107	1112	744	894
mom_x(52)	931	1137	814	896	790	827	994	814	982	1280	789	1108	1114	744	893
mom_x(53)	931	1137	814	895	789	827	993	812	982	1281	786	1108	1115	743	892
mom_x(54)	931	1138	812	894	788	826	993	811	983	1281	785	1110	1115	742	892
mom_x(55)	931	1138	810	892	787	827	991	809	983	1282	784	1111	1115	741	891
mom_x(56)	931	1138	808	890	788	828	989	809	984	1285	784	1111	1115	741	889
mom_x(57)	931	1138	808	889	787	828	989	808	985	1287	784	1111	1116	741	887
mom_x(58)	931	1137		889		828	989	807	984	1288	782	1112	1120	741	885
mom_x(59)	931	1137		888		829	988	805	985	1288	779	1112	1121	740	885
mom_x(60)	931	1138		888		829	987	803	985	1288	777	1113	1122	739	884
mom_x(61)	931	1138		888		829	986	801	986	1289	776	1115	1122	738	883
mom_x(62)	931	1138		886		829	985	799	987	1291	776	1116	1123	737	882
mom_x(63)	931	1138		884		828	983	798	988	1294	775	1117	1123	736	879
mom_x(64)	932	1138		883		828	982	797	988	1295	774	1117	1125	736	877
mom_x(65)	932	1138		881		827	981	797	988	1296	772	1117	1125	736	877
mom_x(66)	932	1138		881		827	981	795	989	1296	769	1117	1128	736	876
mom_x(67)	932	1138		881		826	980	794	990	1297	768	1118	1130	735	876
mom_x(68)	933	1138		880		825	980	792	992	1298	768	1119	1130	734	874
mom_x(69)	933	1139		880		824	980	790	992	1299	768	1120	1130	733	871
mom_x(70)	933	1139		879		825	980	789	992	1302	767	1122	1131	733	869
mom_x(71)	932	1139		878		825	980	788	992	1303	766	1122	1132	732	869
mom_x(72)	933	1139		877		825	980	787	993	1303	763	1122	1135	732	868
mom_x(73)	933	1139		875		826	980	786	994	1303	761	1122	1138	732	868
mom_x(74)	933	1139		874		826	979	786	995	1304	760	1122	1138	732	866
mom_x(75)	933	1139		873		826	979	784	995	1305	760	1123	1139	731	863
mom_x(76)	934	1139		873		826	976	783	995	1308	759	1124	1139	730	862
mom_x(77)	934	1139		873		826	975	780	996	1310	758			728	861
mom_x(78)	934	1140		872		825	974	778	997	1310	755			728	861
mom_x(79)	934	1140		871		825	973	777	998	1311	753			727	860
mom_x(80)	935	1139		870		825	973	776	999	1311	752			727	857
mom_x(81)	935	1139		868		825	973	776	999	1312	752			727	855
mom_x(82)	935	1139		866		825	972	775	1000	1315	751			726	854
mom_x(83)	935	1140		866		826	970	774	1000	1317	750			724	853
mom_x(84)	936	1140		865		826	969	772	1001	1318	747			724	853
mom_x(85)	936	1140		865		827	967	770	1002	1318	745			724	852
mom_x(86)	936	1140		865		827	967	768	1002	1319	745			724	849
mom_x(87)	936	1140		864		827	966	766	1002	1320	744			724	847
mom_x(88)	936	1139		863		828	966	766	1001	1322	744			724	846
mom_x(89)	936	1139		860		828	965	765	1002	1325	742			723	845
mom_x(90)	936	1139		859		828	964	764	1002	1326	740			722	845
mom_x(91)	936	1139		858		828	962	763	1003	1326	738			721	844
mom_x(92)	937	1139		858		827	961	761	1003	1327	737			721	841
mom_x(93)	937	1139		857		827	960	760	1004	1328	737			721	839
mom_x(94)	937	1140		857		827	960	757	1004	1330	736			721	838
mom_x(95)	937	1140		856		827	960	756	1004	1333	736			721	837
mom_x(96)	937	1139		855		827	959	755	1005	1334	733			720	837
mom_x(97)	937	1139		854		827	957	755	1005	1334	731			720	835
mom_x(98)	937	1139		852		827	956	754	1006	1335	730			719	833
mom_x(99)	937	1139		852		827	955	753	1007	1336	729			718	831
mom_x(100)	937	1139		852		826	955	751	1007	1337	729			718	830
mom_x(101)	937	1139		852		827	955	748	1007	1340	728			718	829
mom_x(102)	937	1139		851		826	954	746	1008	1342	726			718	829
mom_x(103)	937	1139		851		826	953	745	1009	1342	723			717	828
mom_x(104)	937	1139		850		826	952	744	1010	1343	722			717	825
mom_x(105)	937	1139		849		826	951	744	1010	1343	721			715	823
mom_x(106)	937	1139		847		827	950	743	1010	1344	721			715	822
mom_x(107)	938	1139		846		827	950	741	1011	1347	720			715	822
mom_x(108)	938	1139		846		827	950	739	1012	1350	718			715	822
mom_x(109)	938	1139		845		827	949	737	1013	1350	716			714	821
mom_x(110)	938	1139		845		827	949	735	1013	1350	714			714	819
mom_x(111)	938	1139		845		827	948	734	1013	1350	713			714	817
mom_x(112)	938	1140		844		827	947	733	1014	1352	713			713	815
mom_x(113)	939	1139		844		827	946	733	1014	1354	713			713	815
mom_x(114)	939	1139		842		826	945	731	1015	1356	713			713	814
mom_x(115)	939	1139		841		826	945	730	1015	1357	711			713	814
mom_x(116)	939	1140		840		826	944	729	1015	1358	708			713	812
mom_x(117)	939	1140		840		826	944	726	1016	1358	706			713	809
mom_x(118)	939	1140		839		825	943	724	1016	1359	705			713	807
mom_x(119)	939	1140		839		825	942	723	1016	1361	704			712	806
mom_x(120)	939	1140		839		825	940	722	1017	1364	704			712	806
mom_x(121)	939	1139		838		824	940	722	1018	1365	703			711	805
mom_x(122)	939	1139		837		824	940	721	1019	1365	701			711	803
mom_x(123)	940	1139		836		824	939	719	1020	1366	699			711	799
mom_x(124)	940	1139		835		825	939	717	1021	1366	697			711	798
mom_x(125)	940	1140		835		826	938	715	1022	1368	696			711	797
mom_x(126)	940	1140		835		827	937	713	1022	1371	696			711	797
mom_x(127)	940	1140		835		826	936	712	1024	1373	695			710	796
mom_x(128)	940	1140		834		826	935	711	1025	1373	694			710	794
mom_x(129)	941	1140		834		825	935	711	1026	1373	692			710	791
mom_x(130)	941	1140		833		825	934	710	1026	1374	689			710	790
mom_x(131)	941	1140		831		825	934	707	1027	1376	688			710	788
mom_x(132)	941	1140		830		825	933	705	1027	1378	687			710	788
mom_x(133)	941	1140		829		824	933	703	1028	1380	687			709	787
mom_x(134)	941	1140		828		824	931	702	1029	1380	686			709	785
mom_x(135)	941	1140		828		823	929	701	1031	1380	685			708	782
mom_x(136)	941	1140		828		822	928	701	1032	1381	682			708	781
mom_x(137)	941	1141		828		822	928	700	1032	1382	679			707	780
mom_x(138)	941	1140		826		822	927	698	1032	1384	678			707	779	1167	1144
mom_x(139)	941	1140		825		822	926	696	1033	1386	678			707	778	1168	1143
mom_x(140)	942	1140		824		823	925	693	1033	1388	678			707	776	1169	1144
mom_x(141)	941	1141		823		824	923	692	1035	1388	677			706	774	1169	1144
mom_x(142)	941	1141		823		824	921	691	1037	1388	674			706	771	1169	1147
mom_x(143)	941	1141		823		824	920	691	1037	1389	671			706	770	1170	1148
mom_x(144)	942	1141		823		824	920	690	1038	1390	670			706	770	1172	1150
mom_x(145)	942	1141		822		823	919	688	1038	1393	670			707	769	1173	1150
mom_x(146)	942	1141		821		822	919	686	1039	1395	669			706	767	1173	1150
mom_x(147)	942	1141		819		822	918	684	1039	1396	668			706	764	1174	1151
mom_x(148)	942	1140		819		821	916	682	1040	1396	667			706	762	1174	1151
mom_x(149)	942	1141		819		822	914	681	1041	1397	665			706	761	1175	1152
mom_x(150)	942	1141		819		822	914	681	1042	1398	662			706	761	1177	1153
mom_x(151)	942	1141		819		823	913	680	1043	1401	661			706	760	1178	1155
mom_x(152)	942	1141		818		823	913	679	1044	1403	661			706	759	1179	1156
mom_x(153)	943	1141		817		823	912	677	1045	1404	660			706	756	1179	1157
mom_x(154)	943	1141		816		823	911	675	1045	1404	660			706	754	1179	1157
mom_x(155)	944	1141		814		822	910	673	1046	1405	658			705	753	1180	1158
mom_x(156)	943	1141		814		822	908	671	1048	1406	655			705	752	1182	1158
mom_x(157)	944	1141		814		821	907	670	1049	1409	653			705	752	1183	1160
mom_x(158)	944	1141		814		820	907	670	1050	1411	653			705	749	1184	1161
mom_x(159)	944	1141		813		819	906	669	1052	1411	652			705	746	1184	1163
mom_x(160)	944	1141		813		819	906	668	1052	1411	652			705	745	1184	1164
mom_x(161)	944	1141		812		816	905	666	1053	1412	651			705	745	1185	1165
mom_x(162)	944	1141		811		815	904	664	1053	1413	649			705	744	1187	1165
mom_x(163)	945	1141		810		815	902	662	1054	1416	646			705	743	1188	1165
mom_x(164)	945	1141		810		816	901	661	1054	1418	645			705	741	1188	1166
mom_x(165)	945	1141		810		816	900	661	1055	1418	645			705	738	1189	1166
mom_x(166)	945	1141		810		816	900	660	1055	1419	644			705	736	1189	1167
mom_x(167)	945	1141		810		818	899	659	1057	1419	644			705	735	1190	1169
mom_x(168)	945	1141		810		818	898	658	1058	1421	642			706	735	1191	1171
mom_x(169)	945	1141		809		819	897	655	1058	1423	638			706	734	1193	1172
mom_x(170)	945	1141		808		819	895	653	1058	1426	637			705	733	1194	1172
mom_x(171)	945	1141		807		820	894	652	1059	1426	637			705	730	1194	1172
mom_x(172)	946	1140		807		820	894	651	1060	1426	636			705	728	1194	1173
mom_x(173)	946	1140		807		819	893	650	1062	1426	636			705	727	1195	1174
mom_x(174)	946	1140		807		819	892	650	1062	1428	634			705	727	1196	1174
mom_x(175)	946	1141		806		819	891	649	1063	1430	631			705	726	1198	1176
mom_x(176)	946	1141		805		819	890	647	1063	1433	629			704	725	1199	1178
mom_x(177)	946	1141		804		819	887	645	1064	1434	628			704	722	1199	1179
mom_x(178)	946	1140		803		820	887	643	1065	1434	628			703	720	1199	1179
mom_x(179)	946	1140		803		820	886	642	1066	1434	627			703	719	1200	1180
mom_x(180)	946	1140		803		820	886	641	1067	1435	625			703	718	1201	1181
mom_x(181)	946	1139		802		820	885	640	1068	1437	623			703	718	1203	1181
mom_x(182)	946	1139		802		820	884	640	1068	1440	620			703	716	1204	1182
mom_x(183)	946	1139		802		821	882	639	1069	1440	620			703	714	1205	1183
mom_x(184)	946	1139		803		821	881	637	1070	1441	620			703	712	1205	1186
mom_x(185)	946	1139		803		822	880	636	1072	1441	619			703	710	1206	1187
mom_x(186)	946	1138		803		822	880	633	1073	1442	617			703	710	1208	1187
mom_x(187)	945	1138		803		822	880	632	1074	1444	614			703	709	1209	1188
mom_x(188)	945	1138		803		822	879	631	1074	1446	612			703	708	1209	1188
mom_x(189)	945	1137		803		822	878	631	1074	1448	612			703	705	1209	1189
mom_x(190)	946	1137		803		822	876	630	1075	1448	611			704	703	1210	1190
mom_x(191)	946	1137		803		822	874	630	1076	1448	610			704	702	1210	1192
mom_x(192)	946	1137		803		822	873	628	1077	1448	608			704	701	1212	1194
mom_x(193)	946	1137		802		821	873	625	1077	1450	605			704	701	1214	1195
mom_x(194)	946	1137		802		822	872	624	1077	1452	603			703	700	1214	1195
mom_x(195)	946	1136		802		822	872	622	1078	1455	603			703	698	1215	1196
mom_x(196)	945	1136		803		821	870	621	1078	1455	603			703	695	1215	1196
mom_x(197)	945	1135		802		821	869	621	1079	1455	602			703	694	1216	1196
mom_x(198)	945	1135		802		821	866	621	1080	1455	599			703	693	1218	1198
mom_x(199)	945	1135		802		821	866	619	1080	1456	596			703	693	1220	1199	704	728
mom_x(200)	945	1136		802		821	866	618	1080	1458	595			702	691	1221	1202	704	728
mom_x(201)	945	1136		802		821	865	616	1080	1461	595			702	689	1221	1203	703	728
mom_x(202)	945	1135		802		821	864	614	1081	1462	594			702	687	1221	1203	702	728
mom_x(203)	945	1135		802		821	863	613	1081	1462	593			702	686	1222	1203	701	729
mom_x(204)	944	1135		801		821	861	612	1082	1463	590			702	686	1223	1204	700	730
mom_x(205)	944	1134		801		821	859	611	1083	1464	588			701	686	1225	1204	699	730
mom_x(206)	944	1134		800		821	859	611	1083	1466	587			701	685	1226	1206	698	731
mom_x(207)	944	1133		801		820	858	610	1084	1468	587			701	685	1226	1207	698	731
mom_x(208)	944	1133		800		821	858	608	1084	1469	586			701	685	1226	1208	698	732
mom_x(209)	944	1133		800		820	857	607	1085	1469	586			701	684	1227	1210	697	731
mom_x(210)	944	1133		800		820	856	605	1086	1470	583			701	683	1229	1210	696	732
mom_y(0)	1338	1267	1215	1211	1190	1145	1151	1118	1124	1092	1062	1050	955	907	873
mom_y(1)	1338	1267	1216	1212	1192	1146	1155	1118	1123	1091	1062	1050	955	906	873
mom_y(2)	1339	1267	1217	1211	1193	1146	1157	1118	1123	1091	1060	1049	955	906	872
mom_y(3)	1341	1268	1217	1211	1194	1146	1157	1118	1122	1091	1058	1049	955	905	871
mom_y(4)	1342	1270	1217	1212	1194	1146	1157	1119	1121	1090	1058	1048	955	905	871
mom_y(5)	1345	1272	1217	1212	1195	1146	1158	1119	1120	1090	1057	1047	954	904	871
mom_y(6)	1347	1273	1218	1212	1197	1146	1160	1119	1120	1090	1057	1044	953	904	870
mom_y(7)	1348	1274	1218	1213	1198	1146	1162	1119	1119	1089	1056	1041	953	904	870
mom_y(8)	1348	1274	1220	1214	1201	1146	1164	1120	1118	1088	1055	1040	952	902	869
mom_y(9)	1349	1274	1220	1214	1202	1146	1165	1120	1117	1088	1053	1040	952	900	868
mom_y(10)	1350	1274	1220	1214	1202	1146	1166	1120	1116	1088	1053	1040	952	899	868
mom_y(11)	1352	1276	1221	1214	1203	1147	1166	1120	1116	1088	1053	1040	952	898	868
mom_y(12)	1355	1278	1221	1214	1203	1147	1167	1120	1115	1088	1053	1038	951	898	868
mom_y(13)	1356	1280	1221	1216	1204	1147	1169	1121	1114	1088	1052	1036	949	898	867
mom_y(14)	1358	1281	1222	1217	1207	1147	1172	1121	1113	1087	1051	1034	949	897	866
mom_y(15)	1358	1281	1222	1218	1209	1147	1173	1121	1111	1087	1049	1032	949	896	865
mom_y(16)	1359	1281	1224	1219	1210	1147	1174	1120	1110	1087	1049	1031	948	894	865
mom_y(17)	1360	1281	1224	1219	1211	1146	1174	1120	1109	1087	1048	1031	948	891	864
mom_y(18)	1361	1281	1224	1219	1211	1146	1175	1121	1108	1087	1048	1031	947	891	863
mom_y(19)	1364	1282	1225	1219	1211	1146	1176	1121	1107	1087	1048	1030	946	891	862
mom_y(20)	1366	1284	1225	1219	1212	1147	1177	1121	1105	1087	1047	1029	945	890	861
mom_y(21)	1367	1286	1225	1220	1213	1147	1180	1121	1103	1087	1046	1026	945	890	860
mom_y(22)	1368	1287	1226	1221	1215	1147	1181	1121	1102	1086	1045	1024	945	888	859
mom_y(23)	1369	1288	1227	1222	1218	1147	1181	1121	1102	1086	1044	1023	944	886	859
mom_y(24)	1369	1288	1228	1223	1218	1147	1182	1121	1101	1086	1044	1023	943	884	858
mom_y(25)	1370	1288	1229	1223	1219	1147	1182	1121	1099	1086	1044	1022	941	883	857
mom_y(26)	1372	1289	1228	1223	1219	1147	1184	1121	1097	1086	1043	1022	940	883	856
mom_y(27)	1374	1290	1228	1223	1219	1147	1186	1121	1095	1086	1041	1020	940	882	855
mom_y(28)	1376	1291	1228	1223	1220	1146	1188	1121	1094	1086	1040	1018	940	882	855
mom_y(29)	1377	1294	1229	1224	1222	1146	1189	1121	1094	1086	1039	1016	940	881	854
mom_y(30)	1378	1295	1230	1225	1224	1146	1190	1121	1093	1086	1039	1015	940	879	854
mom_y(31)	1379	1295	1230	1226	1226	1146	1191	1121	1091	1086	1039	1014	939	877	853
mom_y(32)	1379	1295	1231	1227	1226	1146	1191	1121	1088	1086	1039	1014	939	876	852
mom_y(33)	1381	1295	1233	1227	1226	1146	1193	1121	1086	1086	1037	1013	939	876	851
mom_y(34)	1382	1296	1234	1227	1227	1146	1195	1121	1086	1086	1036	1013	938	875	851
mom_y(35)	1384	1297	1234	1227	1227	1146	1198	1121	1085	1086	1035	1012	938	875	851
mom_y(36)	1387	1299	1234	1228	1229	1146	1198	1121	1084	1086	1035	1009	939	874	851
mom_y(37)	1388	1301	1234	1228	1230	1146	1199	1121	1082	1086	1035	1006	939	873	850
mom_y(38)	1388	1302	1234	1229	1233	1146	1199	1121	1080	1086	1035	1005	939	871	848
mom_y(39)	1389	1302	1236	1230	1234	1146	1200	1121	1079	1086	1034	1005	939	869	847
mom_y(40)	1390	1302	1237	1230	1235	1146	1202	1120	1078	1085	1032	1005	940	868	846
mom_y(41)	1391	1303	1238	1231	1235	1146	1204	1120	1078	1085	1031	1004	939	868	846
mom_y(42)	1392	1303	1239	1231	1236	1146	1206	1120	1077	1085	1030	1004	940	867	845
mom_y(43)	1394	1305	1239	1231	1236	1146	1207	1120	1076	1085	1030	1002	940	867	844
mom_y(44)	1396	1306	1239	1231	1238	1146	1207	1120	1074	1085	1030	1000	940	866	843
mom_y(45)	1398	1308	1239	1231	1240	1145	1207	1120	1072	1085	1029	998	940	865	842
mom_y(46)	1398	1309	1240	1232	1242	1145	1208	1119	1071	1085	1028	996	940	862	841
mom_y(47)	1399	1309	1242	1233	1243	1145	1210	1119	1071	1085	1027	996	940	861	840
mom_y(48)	1399	1309	1243	1234	1243	1145	1213	1119	1070	1086	1027	996	940	860	840
mom_y(49)	1400	1310	1244	1236	1244	1145	1214	1119	1068	1086	1027	996	940	860	839
mom_y(50)	1402	1310	1244	1236	1244	1145	1215	1119	1066	1085	1027	995	940	860	839
mom_y(51)	1404	1311	1245	1236	1245	1145	1215	1119	1064	1085	1027	995	940	859	837
mom_y(52)	1407	1312	1245	1236	1246	1145	1216	1119	1064	1085	1026	994	940	858	837
mom_y(53)	1407	1314	1245	1237	1249	1145	1217	1119	1064	1085	1024	993	939	857	837
mom_y(54)	1408	1316	1247	1237	1251	1145	1218	1119	1063	1085	1024	991	939	854	837
mom_y(55)	1408	1316	1249	1238	1252	1145	1220	1118	1061	1085	1023	989	939	852	836
mom_y(56)	1409	1316	1250	1239	1252	1145	1222	1119	1059	1084	1023	989	939	852	835
mom_y(57)	1410	1316	1250	1240	1253	1145	1223	1119	1057	1084	1023	989	940	851	835
mom_y(58)	1411	1316		1240		1145	1224	1119	1057	1084	1023	989	940	851	834
mom_y(59)	1413	1318		1241		1145	1224	1119	1056	1084	1021	988	941	850	833
mom_y(60)	1415	1320		1241		1145	1225	1119	1056	1084	1020	987	941	849	833
mom_y(61)	1416	1322		1241		1145	1225	1119	1052	1084	1020	985	941	846	833
mom_y(62)	1416	1323		1241		1145	1227	1119	1049	1084	1020	983	942	844	832
mom_y(63)	1417	1323		1242		1145	1228	1119	1047	1083	1020	982	942	843	831
mom_y(64)	1417	1323		1243		1145	1229	1119	1047	1083	1019	982	942	843	830
mom_y(65)	1418	1323		1243		1144	1229	1119	1046	1083	1018	981	943	843	830
mom_y(66)	1420	1324		1243		1144	1229	1119	1045	1083	1017	981	943	842	829
mom_y(67)	1421	1326		1244		1144	1229	1119	1043	1083	1016	981	943	841	829
mom_y(68)	1423	1328		1244		1143	1230	1119	1040	1082	1016	979	943	838	828
mom_y(69)	1426	1329		1244		1143	1230	1119	1039	1082	1016	978	943	836	827
mom_y(70)	1426	1330		1244		1144	1230	1120	1039	1082	1015	976	943	835	826
mom_y(71)	1427	1330		1245		1144	1230	1120	1038	1082	1014	975	944	835	826
mom_y(72)	1427	1330		1246		1144	1229	1119	1036	1082	1013	974	944	834	825
mom_y(73)	1428	1330		1247		1144	1229	1120	1034	1081	1012	974	945	834	825
mom_y(74)	1429	1332		1248		1144	1230	1120	1032	1081	1011	974	945	833	824
mom_y(75)	1431	1334		1249		1144	1230	1120	1031	1081	1011	973	945	831	822
mom_y(76)	1433	1336		1249		1144	1232	1120	1031	1080	1011	971	945	829	822
mom_y(77)	1435	1337		1249		1144	1234	1121	1030	1080	1010			827	821
mom_y(78)	1436	1337		1250		1144	1235	1121	1028	1080	1008			826	821
mom_y(79)	1437	1337		1250		1144	1235	1121	1024	1079	1007			826	820
mom_y(80)	1437	1338		1251		1144	1235	1121	1024	1079	1007			825	819
mom_y(81)	1438	1338		1252		1144	1236	1121	1023	1079	1007			825	818
mom_y(82)	1439	1339		1253		1144	1236	1121	1023	1078	1006			823	817
mom_y(83)	1441	1341		1253		1144	1237	1121	1021	1077	1006			822	817
mom_y(84)	1444	1343		1253		1145	1239	1121	1020	1077	1004			820	817
mom_y(85)	1445	1345		1253		1145	1240	1121	1017	1077	1003			819	816
mom_y(86)	1446	1345		1254		1145	1240	1122	1017	1077	1002			819	815
mom_y(87)	1447	1345		1254		1145	1241	1121	1016	1077	1002			818	814
mom_y(88)	1447	1345		1255		1145	1242	1122	1016	1077	1002			817	814
mom_y(89)	1448	1345		1256		1145	1243	1122	1015	1076	1002			816	813
mom_y(90)	1450	1346		1257		1145	1244	1121	1014	1076	1000			813	813
mom_y(91)	1453	1347		1258		1145	1246	1121	1011	1075	999			811	812
mom_y(92)	1455	1349		1258		1145	1247	1122	1009	1075	999			810	811
mom_y(93)	1456	1351		1258		1145	1247	1122	1008	1076	999			810	810
mom_y(94)	1456	1351		1258		1145	1248	1122	1008	1075	998			809	810
mom_y(95)	1457	1351		1259		1145	1248	1122	1007	1075	998			808	810
mom_y(96)	1458	1352		1259		1145	1250	1121	1005	1074	997			807	810
mom_y(97)	1459	1352		1261		1145	1252	1121	1004	1074	997			804	809
mom_y(98)	1461	1352		1262		1145	1253	1122	1001	1075	996			802	808
mom_y(99)	1463	1354		1263		1145	1254	1122	1000	1075	997			801	807
mom_y(100)	1465	1355		1264		1145	1254	1122	1000	1075	997			801	807
mom_y(101)	1465	1356		1264		1145	1255	1122	999	1074	997			801	807
mom_y(102)	1465	1358		1264		1145	1255	1122	997	1074	996			800	806
mom_y(103)	1466	1358		1265		1145	1257	1122	994	1074	995			798	806
mom_y(104)	1467	1358		1265		1145	1259	1122	993	1074	995			796	804
mom_y(105)	1468	1359		1267		1145	1261	1122	992	1075	994			793	804
mom_y(106)	1470	1359		1269		1145	1262	1122	992	1075	994			792	803
mom_y(107)	1473	1360		1270		1145	1263	1122	991	1075	995			792	803
mom_y(108)	1474	1361		1271		1145	1263	1122	989	1075	994			792	802
mom_y(109)	1475	1362		1271		1145	1264	1123	986	1074	994			791	802
mom_y(110)	1475	1364		1271		1145	1265	1122	984	1074	993			790	801
mom_y(111)	1476	1365		1271		1145	1267	1122	984	1074	993			788	800
mom_y(112)	1477	1365		1272		1145	1270	1123	983	1074	992			785	800
mom_y(113)	1479	1366		1273		1145	1270	1123	982	1074	992			784	800
mom_y(114)	1481	1365		1275		1145	1271	1123	980	1074	992			784	800
mom_y(115)	1483	1366		1276		1145	1271	1123	978	1074	992			783	800
mom_y(116)	1484	1367		1277		1144	1272	1122	976	1074	992			783	799
mom_y(117)	1485	1369		1278		1144	1273	1122	976	1074	991			781	798
mom_y(118)	1485	1371		1278		1144	1274	1122	975	1074	991			779	798
mom_y(119)	1486	1372		1278		1144	1276	1122	976	1074	992			777	798
mom_y(120)	1487	1373		1279		1144	1278	1122	975	1074	992			775	798
mom_y(121)	1489	1373		1279		1144	1279	1122	974	1074	992			774	797
mom_y(122)	1492	1373		1281		1143	1279	1122	971	1073	992			773	797
mom_y(123)	1493	1373		1283		1143	1280	1122	970	1074	992			773	796
mom_y(124)	1494	1375		1284		1144	1281	1122	969	1074	991			772	795
mom_y(125)	1495	1376		1285		1145	1283	1121	969	1074	991			770	795
mom_y(126)	1495	1378		1285		1145	1285	1121	969	1074	991			768	795
mom_y(127)	1496	1380		1285		1145	1287	1121	967	1074	991			766	795
mom_y(128)	1497	1380		1286		1144	1288	1121	966	1074	991			765	795
mom_y(129)	1498	1381		1286		1144	1288	1121	964	1074	991			764	794
mom_y(130)	1500	1380		1287		1144	1289	1121	964	1074	990			764	795
mom_y(131)	1503	1381		1289		1144	1289	1120	963	1075	989			763	794
mom_y(132)	1504	1381		1290		1144	1290	1120	963	1075	988			762	794
mom_y(133)	1504	1383		1291		1144	1291	1120	963	1075	988			760	795
mom_y(134)	1505	1385		1291		1143	1293	1120	961	1075	988			758	794
mom_y(135)	1505	1387		1292		1143	1294	1120	959	1075	988			756	794
mom_y(136)	1507	1387		1292		1143	1294	1119	958	1075	987			756	793
mom_y(137)	1509	1388		1292		1143	1295	1119	957	1076	986			755	793
mom_y(138)	1511	1388		1294		1143	1295	1118	957	1076	986			755	793	980	956
mom_y(139)	1513	1388		1295		1143	1296	1118	956	1077	986			754	793	981	955
mom_y(140)	1513	1389		1297		1143	1297	1118	955	1077	985			752	792	982	954
mom_y(141)	1514	1390		1297		1143	1299	1118	953	1077	985			749	792	982	953
mom_y(142)	1514	1392		1298		1143	1301	1117	951	1077	984			748	792	983	951
mom_y(143)	1515	1394		1298		1143	1302	1118	950	1078	983			748	791	984	950
mom_y(144)	1517	1395		1298		1143	1302	1117	950	1078	983			747	791	987	950
mom_y(145)	1519	1395		1300		1143	1302	1117	949	1078	983			747	791	990	950
mom_y(146)	1521	1395		1301		1143	1303	1117	948	1079	983			745	790	990	950
mom_y(147)	1522	1395		1303		1142	1305	1117	949	1079	983			744	790	991	950
mom_y(148)	1523	1396		1304		1142	1307	1116	949	1079	982			741	789	991	949
mom_y(149)	1523	1397		1305		1143	1309	1116	948	1079	981			739	789	992	948
mom_y(150)	1524	1400		1305		1143	1310	1116	948	1079	980			739	789	996	948
mom_y(151)	1525	1401		1305		1143	1310	1116	947	1080	980			738	789	998	947
mom_y(152)	1526	1402		1306		1143	1311	1116	946	1080	980			737	788	998	946
mom_y(153)	1527	1402		1307		1143	1312	1115	945	1080	980			736	788	999	946
mom_y(154)	1529	1403		1310		1143	1313	1115	945	1080	979			734	788	999	945
mom_y(155)	1530	1403		1311		1143	1315	1115	945	1081	979			731	788	1000	945
mom_y(156)	1531	1404		1312		1143	1317	1114	944	1081	978			730	788	1004	945
mom_y(157)	1531	1406		1312		1142	1317	1114	943	1081	977			729	788	1005	944
mom_y(158)	1531	1408		1312		1142	1317	1114	942	1082	977			729	787	1006	943
mom_y(159)	1532	1409		1313		1141	1318	1114	941	1082	977			728	787	1006	941
mom_y(160)	1532	1409		1314		1141	1319	1113	940	1082	977			727	787	1007	941
mom_y(161)	1533	1410		1315		1139	1319	1113	940	1082	976			725	787	1008	941
mom_y(162)	1535	1410		1317		1139	1320	1112	940	1082	976			723	786	1011	940
mom_y(163)	1537	1411		1319		1139	1323	1112	939	1082	976			721	786	1012	940
mom_y(164)	1538	1412		1320		1139	1324	1112	939	1083	976			721	786	1013	939
mom_y(165)	1540	1415		1320		1139	1325	1112	938	1083	976			720	785	1013	939
mom_y(166)	1540	1416		1320		1139	1325	1112	938	1083	976			720	785	1013	938
mom_y(167)	1541	1417		1321		1140	1326	1111	936	1083	976			719	785	1014	937
mom_y(168)	1541	1417		1322		1141	1327	1110	935	1083	976			717	785	1016	936
mom_y(169)	1542	1417		1323		1141	1328	1110	934	1083	976			715	785	1019	936
mom_y(170)	1544	1418		1326		1141	1331	1109	934	1083	976			713	784	1020	936
mom_y(171)	1546	1419		1327		1141	1332	1109	933	1084	976			712	784	1020	935
mom_y(172)	1548	1421		1328		1141	1332	1108	931	1084	976			711	783	1020	935
mom_y(173)	1549	1423		1328		1141	1332	1108	929	1084	976			711	783	1021	935
mom_y(174)	1550	1424		1328		1141	1333	1108	927	1084	976			710	782	1023	935
mom_y(175)	1550	1424		1329		1141	1334	1107	927	1085	976			708	782	1026	934
mom_y(176)	1551	1424		1331		1141	1335	1107	926	1085	976			705	782	1027	933
mom_y(177)	1552	1425		1333		1141	1337	1106	925	1085	976			704	781	1028	932
mom_y(178)	1553	1425		1334		1141	1338	1105	924	1086	976			703	780	1028	932
mom_y(179)	1554	1427		1335		1141	1338	1104	921	1086	976			702	780	1028	932
mom_y(180)	1556	1429		1335		1141	1338	1104	920	1086	976			701	780	1031	932
mom_y(181)	1558	1431		1335		1141	1339	1104	920	1087	976			701	780	1034	931
mom_y(182)	1559	1431		1335		1141	1340	1104	919	1087	975			700	779	1034	931
mom_y(183)	1559	1432		1335		1142	1342	1103	919	1087	975			698	779	1035	930
mom_y(184)	1560	1432		1336		1142	1343	1102	917	1087	975			695	779	1035	929
mom_y(185)	1560	1432		1337		1142	1344	1102	914	1087	975			694	779	1036	929
mom_y(186)	1562	1433		1338		1143	1344	1101	913	1087	975			693	778	1039	928
mom_y(187)	1563	1434		1339		1143	1345	1100	913	1087	974			693	779	1041	928
mom_y(188)	1566	1435		1341		1143	1346	1100	913	1088	974			692	778	1042	928
mom_y(189)	1567	1437		1342		1143	1347	1100	912	1089	974			691	778	1042	927
mom_y(190)	1568	1438		1343		1142	1349	1099	911	1089	975			688	777	1043	926
mom_y(191)	1568	1439		1343		1143	1351	1099	908	1089	975			686	777	1044	926
mom_y(192)	1569	1439		1343		1143	1351	1098	907	1090	974			684	777	1045	925
mom_y(193)	1570	1439		1344		1142	1351	1097	906	1090	974			684	776	1047	924
mom_y(194)	1571	1439		1345		1143	1352	1097	905	1091	974			683	776	1048	924
mom_y(195)	1572	1440		1347		1143	1352	1096	904	1092	974			683	776	1048	924
mom_y(196)	1573	1441		1349		1142	1354	1095	903	1092	974			682	776	1048	924
mom_y(197)	1575	1442		1350		1143	1356	1095	901	1092	974			680	776	1049	924
mom_y(198)	1576	1444		1351		1142	1358	1095	898	1092	973			677	776	1051	923
mom_y(199)	1577	1445		1351		1142	1358	1094	897	1093	973			675	776	1053	922	1371	1340
mom_y(200)	1578	1446		1351		1142	1358	1093	897	1094	973			674	776	1054	921	1371	1340
mom_y(201)	1578	1446		1352		1142	1359	1093	896	1095	973			674	776	1054	921	1372	1341
mom_y(202)	1579	1446		1353		1142	1359	1092	895	1095	972			674	776	1055	921	1373	1341
mom_y(203)	1580	1446		1354		1142	1361	1091	893	1095	972			673	776	1055	920	1374	1342
mom_y(204)	1581	1447		1356		1142	1362	1091	890	1095	972			670	775	1057	920	1375	1342
mom_y(205)	1582	1449		1358		1142	1363	1090	889	1096	972			668	775	1059	920	1376	1343
mom_y(206)	1584	1451		1359		1142	1364	1090	888	1097	971			666	775	1060	919	1377	1345
mom_y(207)	1586	1453		1359		1142	1364	1089	888	1098	971			665	775	1061	919	1378	1346
mom_y(208)	1587	1453		1359		1142	1364	1088	886	1098	971			665	775	1061	918	1378	1348
mom_y(209)	1588	1454		1360		1142	1365	1087	884	1098	971			664	775	1062	918	1378	1348
mom_y(210)	1588	1454		1361		1142	1365	1086	882	1098	971			663	775	1063	918	1379	1348
mom_dst(0)	0	0	0	0	0	0	0	0	0	0	0	0	0	0	0
mom_dst(1)	0	0	31.6228	14.1421	28.2843	14.1421	44.7214	10	22.3607	41.2311	20	0	0	14.1421	10
mom_dst(2)	10	0	14.1421	10	10	0	22.3607	10	0	10	28.2843	10	10	10	10
mom_dst(3)	20	10	0	0	10	0	10	0	10	0	36.0555	0	0	10	10
mom_dst(4)	14.1421	22.3607	10	14.1421	0	10	0	22.3607	10	14.1421	0	10	10	10	10
mom_dst(5)	30	20	0	20	10	10	10	20	10	0	14.1421	10	22.3607	10	10
mom_dst(6)	20	10	14.1421	30	22.3607	20	22.3607	30	0	10	0	30	31.6228	0	22.3607
mom_dst(7)	14.1421	14.1421	20	14.1421	14.1421	20	22.3607	10	10	31.6228	14.1421	30	10	10	20
mom_dst(8)	10	0	36.0555	14.1421	31.6228	0	28.2843	14.1421	14.1421	31.6228	22.3607	10	14.1421	22.3607	14.1421
mom_dst(9)	10	10	10	0	14.1421	0	10	10	10	0	36.0555	0	0	22.3607	10
mom_dst(10)	10	0	10	0	0	10	14.1421	10	14.1421	0	10	0	10	14.1421	10
mom_dst(11)	20	22.3607	10	10	10	10	0	10	0	10	0	0	10	10	10
mom_dst(12)	30	20	10	10	0	0	10	10	10	10	10	20	31.6228	0	10
mom_dst(13)	10	20	0	28.2843	10	0	22.3607	22.3607	10	30	14.1421	20	36.0555	10	14.1421
mom_dst(14)	20	14.1421	22.3607	22.3607	31.6228	20	36.0555	20	14.1421	22.3607	31.6228	20	0	10	31.6228
mom_dst(15)	0	0	20	14.1421	28.2843	10	14.1421	20	20	10	28.2843	22.3607	0	14.1421	22.3607
mom_dst(16)	10	0	28.2843	10	14.1421	10	10	14.1421	10	0	10	10	14.1421	22.3607	0
mom_dst(17)	10	0	20	0	10	14.1421	10	10	10	10	14.1421	0	10	36.0555	10
mom_dst(18)	10	0	0	10	0	10	10	10	10	10	0	0	22.3607	0	14.1421
mom_dst(19)	30	10	14.1421	0	0	0	10	10	10	30	10	14.1421	31.6228	0	22.3607
mom_dst(20)	20	20	0	10	10	14.1421	14.1421	20	20	30	31.6228	10	14.1421	14.1421	22.3607
mom_dst(21)	10	22.3607	0	14.1421	14.1421	0	36.0555	20	22.3607	0	22.3607	30	0	0	22.3607
mom_dst(22)	10	10	22.3607	22.3607	22.3607	0	14.1421	20	10	10	22.3607	20	0	22.3607	10
mom_dst(23)	10	10	31.6228	22.3607	36.0555	0	10	20	0	10	10	10	14.1421	22.3607	10
mom_dst(24)	0	10	14.1421	14.1421	0	0	10	10	10	10	10	0	22.3607	22.3607	10
mom_dst(25)	10	0	14.1421	10	10	0	10	0	20	30	0	10	36.0555	14.1421	14.1421
mom_dst(26)	20	10	10	0	0	0	20	10	22.3607	20	14.1421	0	14.1421	0	31.6228
mom_dst(27)	20	10	0	0	0	10	28.2843	0	22.3607	10	36.0555	20	0	14.1421	14.1421
mom_dst(28)	20	10	10	10	14.1421	10	22.3607	20	10	0	22.3607	20	0	0	10
mom_dst(29)	10	30	10	14.1421	22.3607	0	14.1421	20	10	10	14.1421	20	0	10	14.1421
mom_dst(30)	10	14.1421	22.3607	31.6228	22.3607	0	10	30	10	10	10	10	10	28.2843	0
mom_dst(31)	10	0	0	22.3607	20	10	14.1421	10	28.2843	20	10	10	14.1421	22.3607	14.1421
mom_dst(32)	10	0	22.3607	10	0	0	0	20	31.6228	20	0	10	10	14.1421	31.6228
mom_dst(33)	20	0	28.2843	10	0	10	22.3607	0	28.2843	20	36.0555	10	40	10	22.3607
mom_dst(34)	10	10	14.1421	0	10	10	22.3607	10	0	0	31.6228	0	14.1421	10	10
mom_dst(35)	20	10	0	0	0	0	36.0555	10	10	10	10	10	0	0	10
mom_dst(36)	30	20	0	14.1421	20	0	10	20	14.1421	0	10	30	14.1421	14.1421	0
mom_dst(37)	10	22.3607	10	10	14.1421	0	10	10	22.3607	20	0	31.6228	10	14.1421	14.1421
mom_dst(38)	0	10	10	22.3607	31.6228	0	0	30	20	30	10	10	30	22.3607	36.0555
mom_dst(39)	10	0	28.2843	22.3607	10	0	14.1421	20	14.1421	20	22.3607	0	30	22.3607	14.1421
mom_dst(40)	10	0	22.3607	10	14.1421	10	22.3607	14.1421	10	10	36.0555	0	14.1421	10	14.1421
mom_dst(41)	10	10	14.1421	14.1421	0	10	28.2843	10	0	0	14.1421	10	10	0	10
mom_dst(42)	14.1421	0	14.1421	0	10	0	28.2843	0	10	10	14.1421	0	14.1421	10	10
mom_dst(43)	20	20	0	0	0	10	10	20	22.3607	20	0	20	10	10	14.1421
mom_dst(44)	20	10	10	10	22.3607	0	10	20	22.3607	30	10	20	20	10	22.3607
mom_dst(45)	20	22.3607	0	10	22.3607	22.3607	0	30	28.2843	20	14.1421	22.3607	30	10	22.3607
mom_dst(46)	0	14.1421	22.3607	14.1421	20	10	14.1421	22.3607	10	0	31.6228	20	20	36.0555	14.1421
mom_dst(47)	10	0	28.2843	22.3607	14.1421	10	22.3607	0	10	10	22.3607	0	0	14.1421	14.1421
mom_dst(48)	0	0	14.1421	14.1421	10	0	36.0555	10	14.1421	10	0	0	10	14.1421	0
mom_dst(49)	10	10	14.1421	22.3607	14.1421	10	14.1421	10	22.3607	20	10	0	0	0	14.1421
mom_dst(50)	20	0	0	0	0	0	10	0	22.3607	22.3607	0	14.1421	20	0	20
mom_dst(51)	22.3607	10	10	0	10	0	0	20	22.3607	30	10	0	30	14.1421	28.2843
mom_dst(52)	30	10	10	10	10	0	14.1421	20	10	0	31.6228	14.1421	20	10	10
mom_dst(53)	0	20	0	14.1421	31.6228	0	14.1421	20	0	10	36.0555	10	14.1421	14.1421	10
mom_dst(54)	10	22.3607	28.2843	10	22.3607	10	10	10	14.1421	0	10	28.2843	0	31.6228	0
mom_dst(55)	0	0	28.2843	22.3607	14.1421	10	28.2843	22.3607	20	10	14.1421	22.3607	0	22.3607	14.1421
mom_dst(56)	10	0	22.3607	22.3607	10	10	28.2843	10	22.3607	31.6228	0	0	0	0	22.3607
mom_dst(57)	10	0	0	14.1421	14.1421	0	10	10	22.3607	20	0	0	14.1421	10	20
mom_dst(58)	10	10		0		0	10	10	10	10	20	10	40	0	22.3607
mom_dst(59)	20	20		14.1421		10	10	20	14.1421	0	36.0555	10	14.1421	14.1421	10
mom_dst(60)	20	22.3607		0		0	14.1421	20	0	0	22.3607	14.1421	10	14.1421	10
mom_dst(61)	10	20		0		0	10	20	41.2311	10	10	28.2843	0	31.6228	10
mom_dst(62)	0	10		20		0	22.3607	20	31.6228	20	0	22.3607	14.1421	22.3607	14.1421
mom_dst(63)	10	0		22.3607		10	22.3607	10	22.3607	31.6228	10	14.1421	0	14.1421	31.6228
mom_dst(64)	10	0		14.1421		0	14.1421	10	0	10	14.1421	0	20	0	22.3607
mom_dst(65)	10	0		20		14.1421	10	0	10	10	22.3607	10	10	0	0
mom_dst(66)	20	10		0		0	0	20	14.1421	0	31.6228	0	30	10	14.1421
mom_dst(67)	10	20		10		10	10	10	22.3607	10	14.1421	10	20	14.1421	0
mom_dst(68)	22.3607	20		10		14.1421	10	20	36.0555	14.1421	0	22.3607	0	31.6228	22.3607
mom_dst(69)	30	14.1421		0		10	0	20	10	10	0	14.1421	0	22.3607	31.6228
mom_dst(70)	0	10		10		14.1421	0	14.1421	0	30	14.1421	28.2843	10	10	22.3607
mom_dst(71)	14.1421	0		14.1421		0	0	10	10	10	14.1421	10	14.1421	10	0
mom_dst(72)	10	0		14.1421		0	10	14.1421	22.3607	0	31.6228	10	30	10	14.1421
mom_dst(73)	10	0		22.3607		10	0	14.1421	22.3607	10	22.3607	0	31.6228	0	0
mom_dst(74)	10	20		14.1421		0	14.1421	0	22.3607	10	14.1421	0	0	10	22.3607
mom_dst(75)	20	20		14.1421		0	0	20	10	10	0	14.1421	10	22.3607	36.0555
mom_dst(76)	22.3607	20		0		0	36.0555	10	0	31.6228	10	22.3607	0	22.3607	10
mom_dst(77)	20	10		0		0	22.3607	31.6228	14.1421	20	14.1421			28.2843	14.1421
mom_dst(78)	10	10		14.1421		10	14.1421	20	22.3607	0	36.0555			10	0
mom_dst(79)	10	0		10		0	10	10	41.2311	14.1421	22.3607			10	14.1421
mom_dst(80)	10	14.1421		14.1421		0	0	10	10	0	10			10	31.6228
mom_dst(81)	10	0		22.3607		0	10	0	10	10	0			0	22.3607
mom_dst(82)	10	10		22.3607		0	10	10	10	31.6228	14.1421			22.3607	14.1421
mom_dst(83)	20	22.3607		0		10	22.3607	10	20	22.3607	10			22.3607	10
mom_dst(84)	31.6228	20		10		10	22.3607	20	14.1421	10	36.0555			20	0
mom_dst(85)	10	20		0		10	22.3607	20	31.6228	0	22.3607			10	14.1421
mom_dst(86)	10	0		10		0	0	22.3607	0	10	10			0	31.6228
mom_dst(87)	10	0		10		0	14.1421	22.3607	10	10	10			10	22.3607
mom_dst(88)	0	10		14.1421		10	10	10	10	20	0			10	10
mom_dst(89)	10	0		31.6228		0	14.1421	10	14.1421	31.6228	20			14.1421	14.1421
mom_dst(90)	20	10		14.1421		0	14.1421	14.1421	10	10	28.2843			31.6228	0
mom_dst(91)	30	10		14.1421		0	28.2843	10	31.6228	10	22.3607			22.3607	14.1421
mom_dst(92)	22.3607	20		0		10	14.1421	22.3607	20	10	10			10	31.6228
mom_dst(93)	10	20		10		0	10	10	14.1421	14.1421	0			0	22.3607
mom_dst(94)	0	10		0		0	10	30	0	22.3607	14.1421			10	10
mom_dst(95)	10	0		14.1421		0	0	10	10	30	0			10	10
mom_dst(96)	10	14.1421		10		0	22.3607	14.1421	22.3607	14.1421	31.6228			14.1421	0
mom_dst(97)	10	0		22.3607		0	28.2843	0	10	0	20			30	22.3607
mom_dst(98)	20	0		22.3607		0	14.1421	14.1421	31.6228	14.1421	14.1421			22.3607	22.3607
mom_dst(99)	20	20		10		0	14.1421	10	14.1421	10	14.1421			14.1421	22.3607
mom_dst(100)	20	10		10		10	0	20	0	10	0			0	10
mom_dst(101)	0	10		0		10	10	30	10	31.6228	10			0	10
mom_dst(102)	0	20		10		10	10	20	22.3607	20	22.3607			10	10
mom_dst(103)	10	0		10		0	22.3607	10	31.6228	0	31.6228			22.3607	10
mom_dst(104)	10	0		10		0	22.3607	10	14.1421	10	10			20	36.0555
mom_dst(105)	10	10		22.3607		0	22.3607	0	10	10	14.1421			36.0555	20
mom_dst(106)	20	0		28.2843		10	14.1421	10	0	10	0			10	14.1421
mom_dst(107)	31.6228	10		14.1421		0	10	20	14.1421	30	14.1421			0	0
mom_dst(108)	10	10		10		0	0	20	22.3607	30	22.3607			0	10
mom_dst(109)	10	10		10		0	14.1421	22.3607	31.6228	10	20			14.1421	10
mom_dst(110)	0	20		0		0	10	22.3607	20	0	22.3607			10	22.3607
mom_dst(111)	10	10		0		0	22.3607	10	0	0	10			20	22.3607
mom_dst(112)	10	10		14.1421		0	31.6228	14.1421	14.1421	20	10			31.6228	20
mom_dst(113)	22.3607	14.1421		10		0	10	0	10	20	0			10	0
mom_dst(114)	20	10		28.2843		10	14.1421	20	22.3607	20	0			0	10
mom_dst(115)	20	10		14.1421		0	0	10	20	10	20			10	0
mom_dst(116)	10	14.1421		14.1421		10	14.1421	14.1421	20	10	30			0	22.3607
mom_dst(117)	10	20		10		0	10	30	10	0	22.3607			20	31.6228
mom_dst(118)	0	20		10		10	14.1421	20	10	10	10			20	20
mom_dst(119)	10	10		0		0	22.3607	10	10	20	14.1421			22.3607	10
mom_dst(120)	10	10		10		0	28.2843	10	14.1421	30	0			20	0
mom_dst(121)	20	10		10		10	10	0	14.1421	10	10			14.1421	14.1421
mom_dst(122)	30	0		22.3607		10	0	10	31.6228	10	20			10	20
mom_dst(123)	14.1421	0		22.3607		0	14.1421	20	14.1421	14.1421	20			0	41.2311
mom_dst(124)	10	20		14.1421		14.1421	10	20	14.1421	0	22.3607			10	14.1421
mom_dst(125)	10	14.1421		10		14.1421	22.3607	22.3607	10	20	10			20	10
mom_dst(126)	0	20		0		10	22.3607	20	0	30	0			20	0
mom_dst(127)	10	20		0		10	22.3607	10	28.2843	20	10			22.3607	10
mom_dst(128)	10	0		14.1421		10	14.1421	10	14.1421	0	10			10	20
mom_dst(129)	14.1421	10		0		10	0	0	22.3607	0	20			10	31.6228
mom_dst(130)	20	10		14.1421		0	14.1421	10	0	10	31.6228			0	14.1421
mom_dst(131)	30	10		28.2843		0	0	31.6228	14.1421	22.3607	14.1421			10	22.3607
mom_dst(132)	10	0		14.1421		0	14.1421	20	0	20	14.1421			10	0
mom_dst(133)	0	20		14.1421		10	10	20	10	20	0			22.3607	14.1421
mom_dst(134)	10	20		10		10	28.2843	10	22.3607	0	10			20	22.3607
mom_dst(135)	0	20		10		10	22.3607	10	28.2843	0	10			22.3607	30
mom_dst(136)	20	0		0		10	10	10	14.1421	10	31.6228			0	14.1421
mom_dst(137)	20	14.1421		0		0	10	10	10	14.1421	31.6228			14.1421	10
mom_dst(138)	20	10		28.2843		0	10	22.3607	0	20	10			0	10	0	0
mom_dst(139)	20	0		14.1421		0	14.1421	20	14.1421	22.3607	0			10	10	14.1421	14.1421
mom_dst(140)	10	10		22.3607		10	14.1421	30	10	20	10			20	22.3607	14.1421	14.1421
mom_dst(141)	14.1421	14.1421		10		10	28.2843	10	28.2843	0	10			31.6228	20	0	10
mom_dst(142)	0	20		10		0	28.2843	14.1421	28.2843	0	31.6228			10	30	10	36.0555
mom_dst(143)	10	20		0		0	14.1421	10	10	14.1421	31.6228			0	14.1421	14.1421	14.1421
mom_dst(144)	22.3607	10		0		0	0	14.1421	10	10	10			10	0	36.0555	20
mom_dst(145)	20	0		22.3607		10	10	20	10	30	0			10	10	31.6228	0
mom_dst(146)	20	0		14.1421		10	10	20	14.1421	22.3607	10			22.3607	22.3607	0	0
mom_dst(147)	10	0		28.2843		10	22.3607	20	10	10	10			10	30	14.1421	10
mom_dst(148)	10	14.1421		10		10	28.2843	22.3607	10	0	14.1421			30	22.3607	0	10
mom_dst(149)	0	14.1421		10		14.1421	28.2843	10	14.1421	10	22.3607			20	10	14.1421	14.1421
mom_dst(150)	10	30		0		0	10	0	10	10	31.6228			0	0	44.7214	10
mom_dst(151)	10	10		0		10	10	10	14.1421	31.6228	10			10	10	22.3607	22.3607
mom_dst(152)	10	10		14.1421		0	10	10	14.1421	20	0			10	14.1421	10	14.1421
mom_dst(153)	14.1421	0		14.1421		0	14.1421	22.3607	14.1421	10	10			10	30	10	10
mom_dst(154)	20	10		31.6228		0	14.1421	20	0	0	10			20	20	0	10
mom_dst(155)	14.1421	0		22.3607		10	22.3607	20	10	14.1421	20			31.6228	10	14.1421	10
mom_dst(156)	14.1421	10		10		0	28.2843	22.3607	22.3607	10	31.6228			10	10	44.7214	0
mom_dst(157)	10	20		0		14.1421	10	10	14.1421	30	22.3607			10	0	14.1421	22.3607
mom_dst(158)	0	20		0		10	0	0	14.1421	22.3607	0			0	31.6228	14.1421	14.1421
mom_dst(159)	10	10		14.1421		14.1421	14.1421	10	22.3607	0	10			10	30	0	28.2843
mom_dst(160)	0	0		10		0	10	14.1421	10	0	0			10	10	10	10
mom_dst(161)	10	10		14.1421		36.0555	10	20	10	10	14.1421			20	0	14.1421	10
mom_dst(162)	20	0		22.3607		10	14.1421	22.3607	0	10	20			20	14.1421	36.0555	10
mom_dst(163)	22.3607	10		22.3607		0	36.0555	20	14.1421	30	30			20	10	14.1421	0
mom_dst(164)	10	10		10		10	14.1421	10	0	22.3607	10			0	20	10	14.1421
mom_dst(165)	20	30		0		0	14.1421	0	14.1421	0	0			10	31.6228	10	0
mom_dst(166)	0	10		0		0	0	10	0	10	10			0	20	0	14.1421
mom_dst(167)	10	10		10		22.3607	14.1421	14.1421	28.2843	0	0			10	10	14.1421	22.3607
mom_dst(168)	0	0		10		10	14.1421	14.1421	14.1421	20	20			22.3607	0	22.3607	22.3607
mom_dst(169)	10	0		14.1421		10	14.1421	30	10	20	40			20	10	36.0555	10
mom_dst(170)	20	10		31.6228		0	36.0555	22.3607	0	30	10			22.3607	14.1421	14.1421	0
mom_dst(171)	20	10		14.1421		10	14.1421	10	14.1421	10	0			10	30	0	10
mom_dst(172)	22.3607	22.3607		10		0	0	14.1421	22.3607	0	10			10	22.3607	0	10
mom_dst(173)	10	20		0		10	10	10	28.2843	0	0			0	10	14.1421	10
mom_dst(174)	10	10		0		0	14.1421	0	20	20	20			10	10	22.3607	0
mom_dst(175)	0	10		14.1421		0	14.1421	14.1421	10	22.3607	30			20	10	36.0555	22.3607
mom_dst(176)	10	0		22.3607		0	14.1421	20	10	30	20			31.6228	10	14.1421	22.3607
mom_dst(177)	10	10		22.3607		0	36.0555	22.3607	14.1421	10	10			10	31.6228	10	14.1421
mom_dst(178)	10	10		14.1421		10	10	22.3607	14.1421	10	0			14.1421	22.3607	0	0
mom_dst(179)	10	20		10		0	10	14.1421	31.6228	0	10			10	10	10	10
mom_dst(180)	20	20		0		0	0	10	14.1421	10	20			10	10	31.6228	10
mom_dst(181)	20	22.3607		10		0	14.1421	10	10	22.3607	20			0	0	36.0555	10
mom_dst(182)	10	0		0		0	14.1421	0	10	30	31.6228			10	22.3607	10	10
mom_dst(183)	0	10		0		14.1421	28.2843	14.1421	10	0	0			20	20	14.1421	14.1421
mom_dst(184)	10	0		14.1421		0	14.1421	22.3607	22.3607	10	0			30	20	0	31.6228
mom_dst(185)	0	0		10		10	14.1421	10	36.0555	0	10			10	20	14.1421	10
mom_dst(186)	20	14.1421		10		10	0	31.6228	14.1421	10	20			10	10	36.0555	10
mom_dst(187)	14.1421	10		10		0	10	14.1421	10	20	31.6228			0	14.1421	22.3607	10
mom_dst(188)	30	10		20		0	14.1421	10	0	22.3607	20			10	14.1421	10	0
mom_dst(189)	10	22.3607		10		0	14.1421	0	10	22.3607	0			10	30	0	14.1421
mom_dst(190)	14.1421	10		10		10	28.2843	14.1421	14.1421	0	14.1421			31.6228	22.3607	14.1421	14.1421
mom_dst(191)	0	10		0		10	28.2843	0	31.6228	0	10			20	10	10	20
mom_dst(192)	10	0		0		0	10	22.3607	14.1421	10	22.3607			20	10	22.3607	22.3607
mom_dst(193)	10	0		14.1421		14.1421	0	31.6228	10	20	30			0	10	28.2843	14.1421
mom_dst(194)	10	0		10		14.1421	14.1421	10	10	22.3607	20			14.1421	10	10	0
mom_dst(195)	10	14.1421		20		0	0	22.3607	14.1421	31.6228	0			0	20	10	10
mom_dst(196)	14.1421	10		22.3607		14.1421	28.2843	14.1421	10	0	0			10	30	0	0
mom_dst(197)	20	14.1421		14.1421		10	22.3607	0	22.3607	0	10			20	10	14.1421	0
mom_dst(198)	10	20		10		10	36.0555	0	31.6228	0	31.6228			30	10	28.2843	22.3607
mom_dst(199)	10	10		0		0	0	22.3607	10	14.1421	30			20	0	28.2843	14.1421	0	0
mom_dst(200)	10	14.1421		0		0	0	14.1421	0	22.3607	10			14.1421	20	14.1421	31.6228	0	0
mom_dst(201)	0	0		10		0	14.1421	20	10	31.6228	0			0	20	0	10	14.1421	10
mom_dst(202)	10	10		10		0	10	22.3607	14.1421	10	14.1421			0	20	10	0	14.1421	0
mom_dst(203)	10	0		10		0	22.3607	14.1421	20	0	10			10	10	10	10	14.1421	14.1421
mom_dst(204)	14.1421	10		22.3607		0	22.3607	10	31.6228	10	30			30	10	22.3607	10	14.1421	10
mom_dst(205)	10	22.3607		20		0	22.3607	14.1421	14.1421	14.1421	20			22.3607	0	28.2843	0	14.1421	10
mom_dst(206)	20	20		14.1421		0	10	0	10	22.3607	14.1421			20	10	14.1421	22.3607	14.1421	22.3607
mom_dst(207)	20	22.3607		10		10	10	14.1421	10	22.3607	0			10	0	10	10	10	10
mom_dst(208)	10	0		10		10	0	22.3607	20	10	10			0	0	0	14.1421	0	22.3607
mom_dst(209)	10	10		10		10	14.1421	14.1421	22.3607	0	0			10	10	14.1421	20	10	10
mom_dst(210)	0	0		10		0	10	22.3607	22.3607	10	30			10	10	22.3607	0	14.1421	10
acc_dst(0)	0	0	0	0	0	0	0	0	0	0	0	0	0	0	0
acc_dst(1)	0	0	31.6228	14.1421	28.2843	14.1421	44.7214	10	22.3607	41.2311	20	0	0	14.1421	10
acc_dst(2)	10	0	45.7649	24.1421	38.2843	14.1421	67.082	20	22.3607	51.2311	48.2843	10	10	24.1421	20
acc_dst(3)	30	10	45.7649	24.1421	48.2843	14.1421	77.082	20	32.3607	51.2311	84.3398	10	10	34.1421	30
acc_dst(4)	44.1421	32.3607	55.7649	38.2843	48.2843	24.1421	77.082	42.3607	42.3607	65.3732	84.3398	20	20	44.1421	40
acc_dst(5)	74.1421	52.3607	55.7649	58.2843	58.2843	34.1421	87.082	62.3607	52.3607	65.3732	98.4819	30	42.3607	54.1421	50
acc_dst(6)	94.1421	62.3607	69.907	88.2843	80.645	54.1421	109.443	92.3607	52.3607	75.3732	98.4819	60	73.9835	54.1421	72.3607
acc_dst(7)	108.284	76.5028	89.907	102.426	94.7871	74.1421	131.803	102.361	62.3607	106.996	112.624	90	83.9835	64.1421	92.3607
acc_dst(8)	118.284	76.5028	125.963	116.569	126.41	74.1421	160.088	116.503	76.5028	138.619	134.985	100	98.1256	86.5028	106.503
acc_dst(9)	128.284	86.5028	135.963	116.569	140.552	74.1421	170.088	126.503	86.5028	138.619	171.04	100	98.1256	108.863	116.503
acc_dst(10)	138.284	86.5028	145.963	116.569	140.552	84.1421	184.23	136.503	100.645	138.619	181.04	100	108.126	123.006	126.503
acc_dst(11)	158.284	108.863	155.963	126.569	150.552	94.1421	184.23	146.503	100.645	148.619	181.04	100	118.126	133.006	136.503
acc_dst(12)	188.284	128.863	165.963	136.569	150.552	94.1421	194.23	156.503	110.645	158.619	191.04	120	149.748	133.006	146.503
acc_dst(13)	198.284	148.863	165.963	164.853	160.552	94.1421	216.59	178.863	120.645	188.619	205.182	140	185.804	143.006	160.645
acc_dst(14)	218.284	163.006	188.323	187.213	192.175	114.142	252.646	198.863	134.787	210.979	236.805	160	185.804	153.006	192.268
acc_dst(15)	218.284	163.006	208.323	201.356	220.459	124.142	266.788	218.863	154.787	220.979	265.089	182.361	185.804	167.148	214.628
acc_dst(16)	228.284	163.006	236.608	211.356	234.601	134.142	276.788	233.006	164.787	220.979	275.089	192.361	199.946	189.508	214.628
acc_dst(17)	238.284	163.006	256.608	211.356	244.601	148.284	286.788	243.006	174.787	230.979	289.232	192.361	209.946	225.564	224.628
acc_dst(18)	248.284	163.006	256.608	221.356	244.601	158.284	296.788	253.006	184.787	240.979	289.232	192.361	232.307	225.564	238.771
acc_dst(19)	278.284	173.006	270.75	221.356	244.601	158.284	306.788	263.006	194.787	270.979	299.232	206.503	263.929	225.564	261.131
acc_dst(20)	298.284	193.006	270.75	231.356	254.601	172.426	320.93	283.006	214.787	300.979	330.854	216.503	278.072	239.706	283.492
acc_dst(21)	308.284	215.366	270.75	245.498	268.743	172.426	356.986	303.006	237.148	300.979	353.215	246.503	278.072	239.706	305.853
acc_dst(22)	318.284	225.366	293.11	267.858	291.104	172.426	371.128	323.006	247.148	310.979	375.576	266.503	278.072	262.067	315.853
acc_dst(23)	328.284	235.366	324.733	290.219	327.16	172.426	381.128	343.006	247.148	320.979	385.576	276.503	292.214	284.427	325.853
acc_dst(24)	328.284	245.366	338.875	304.361	327.16	172.426	391.128	353.006	257.148	330.979	395.576	276.503	314.574	306.788	335.853
acc_dst(25)	338.284	245.366	353.017	314.361	337.16	172.426	401.128	353.006	277.148	360.979	395.576	286.503	350.63	320.93	349.995
acc_dst(26)	358.284	255.366	363.017	314.361	337.16	172.426	421.128	363.006	299.508	380.979	409.718	286.503	364.772	320.93	381.617
acc_dst(27)	378.284	265.366	363.017	314.361	337.16	182.426	449.412	363.006	321.869	390.979	445.773	306.503	364.772	335.072	395.76
acc_dst(28)	398.284	275.366	373.017	324.361	351.302	192.426	471.773	383.006	331.869	390.979	468.134	326.503	364.772	335.072	405.76
acc_dst(29)	408.284	305.366	383.017	338.503	373.662	192.426	485.915	403.006	341.869	400.979	482.276	346.503	364.772	345.072	419.902
acc_dst(30)	418.284	319.508	405.378	370.126	396.023	192.426	495.915	433.006	351.869	410.979	492.276	356.503	374.772	373.357	419.902
acc_dst(31)	428.284	319.508	405.378	392.487	416.023	202.426	510.057	443.006	380.153	430.979	502.276	366.503	388.914	395.717	434.044
acc_dst(32)	438.284	319.508	427.739	402.487	416.023	202.426	510.057	463.006	411.776	450.979	502.276	376.503	398.914	409.859	465.667
acc_dst(33)	458.284	319.508	456.023	412.487	416.023	212.426	532.418	463.006	440.06	470.979	538.332	386.503	438.914	419.859	488.027
acc_dst(34)	468.284	329.508	470.165	412.487	426.023	222.426	554.778	473.006	440.06	470.979	569.954	386.503	453.056	429.859	498.027
acc_dst(35)	488.284	339.508	470.165	412.487	426.023	222.426	590.834	483.006	450.06	480.979	579.954	396.503	453.056	429.859	508.027
acc_dst(36)	518.284	359.508	470.165	426.629	446.023	222.426	600.834	503.006	464.203	480.979	589.954	426.503	467.198	444.002	508.027
acc_dst(37)	528.284	381.869	480.165	436.629	460.165	222.426	610.834	513.006	486.563	500.979	589.954	458.126	477.198	458.144	522.169
acc_dst(38)	528.284	391.869	490.165	458.99	491.788	222.426	610.834	543.006	506.563	530.979	599.954	468.126	507.198	480.504	558.225
acc_dst(39)	538.284	391.869	518.449	481.35	501.788	222.426	624.976	563.006	520.705	550.979	622.315	468.126	537.198	502.865	572.367
acc_dst(40)	548.284	391.869	540.81	491.35	515.93	232.426	647.337	577.148	530.705	560.979	658.371	468.126	551.341	512.865	586.509
acc_dst(41)	558.284	401.869	554.952	505.492	515.93	242.426	675.621	587.148	530.705	560.979	672.513	478.126	561.341	512.865	596.509
acc_dst(42)	572.426	401.869	569.094	505.492	525.93	242.426	703.905	587.148	540.705	570.979	686.655	478.126	575.483	522.865	606.509
acc_dst(43)	592.426	421.869	569.094	505.492	525.93	252.426	713.905	607.148	563.066	590.979	686.655	498.126	585.483	532.865	620.651
acc_dst(44)	612.426	431.869	579.094	515.492	548.291	252.426	723.905	627.148	585.427	620.979	696.655	518.126	605.483	542.865	643.012
acc_dst(45)	632.426	454.23	579.094	525.492	570.651	274.787	723.905	657.148	613.711	640.979	710.797	540.486	635.483	552.865	665.373
acc_dst(46)	632.426	468.372	601.455	539.635	590.651	284.787	738.048	679.508	623.711	640.979	742.42	560.486	655.483	588.921	679.515
acc_dst(47)	642.426	468.372	629.739	561.995	604.794	294.787	760.408	679.508	633.711	650.979	764.781	560.486	655.483	603.063	693.657
acc_dst(48)	642.426	468.372	643.881	576.137	614.794	294.787	796.464	689.508	647.853	660.979	764.781	560.486	665.483	617.205	693.657
acc_dst(49)	652.426	478.372	658.024	598.498	628.936	304.787	810.606	699.508	670.214	680.979	774.781	560.486	665.483	617.205	707.799
acc_dst(50)	672.426	478.372	658.024	598.498	628.936	304.787	820.606	699.508	692.575	703.34	774.781	574.628	685.483	617.205	727.799
acc_dst(51)	694.787	488.372	668.024	598.498	638.936	304.787	820.606	719.508	714.935	733.34	784.781	574.628	715.483	631.347	756.083
acc_dst(52)	724.787	498.372	678.024	608.498	648.936	304.787	834.748	739.508	724.935	733.34	816.403	588.771	735.483	641.347	766.083
acc_dst(53)	724.787	518.372	678.024	622.64	680.558	304.787	848.89	759.508	724.935	743.34	852.459	598.771	749.625	655.489	776.083
acc_dst(54)	734.787	540.733	706.308	632.64	702.919	314.787	858.89	769.508	739.077	743.34	862.459	627.055	749.625	687.112	776.083
acc_dst(55)	734.787	540.733	734.592	655.001	717.061	324.787	887.174	791.869	759.077	753.34	876.601	649.415	749.625	709.473	790.226
acc_dst(56)	744.787	540.733	756.953	677.362	727.061	334.787	915.459	801.869	781.438	784.963	876.601	649.415	749.625	709.473	812.586
acc_dst(57)	754.787	540.733	756.953	691.504	741.203	334.787	925.459	811.869	803.799	804.963	876.601	649.415	763.767	719.473	832.586
acc_dst(58)	764.787	550.733		691.504		334.787	935.459	821.869	813.799	814.963	896.601	659.415	803.767	719.473	854.947
acc_dst(59)	784.787	570.733		705.646		344.787	945.459	841.869	827.941	814.963	932.656	669.415	817.909	733.615	864.947
acc_dst(60)	804.787	593.093		705.646		344.787	959.601	861.869	827.941	814.963	955.017	683.558	827.909	747.757	874.947
acc_dst(61)	814.787	613.093		705.646		344.787	969.601	881.869	869.172	824.963	965.017	711.842	827.909	779.38	884.947
acc_dst(62)	814.787	623.093		725.646		344.787	991.961	901.869	900.795	844.963	965.017	734.203	842.051	801.74	899.089
acc_dst(63)	824.787	623.093		748.007		354.787	1014.32	911.869	923.155	876.586	975.017	748.345	842.051	815.882	930.712
acc_dst(64)	834.787	623.093		762.149		354.787	1028.46	921.869	923.155	886.586	989.159	748.345	862.051	815.882	953.073
acc_dst(65)	844.787	623.093		782.149		368.929	1038.46	921.869	933.155	896.586	1011.52	758.345	872.051	815.882	953.073
acc_dst(66)	864.787	633.093		782.149		368.929	1038.46	941.869	947.297	896.586	1043.14	758.345	902.051	825.882	967.215
acc_dst(67)	874.787	653.093		792.149		378.929	1048.46	951.869	969.658	906.586	1057.28	768.345	922.051	840.025	967.215
acc_dst(68)	897.148	673.093		802.149		393.071	1058.46	971.869	1005.71	920.728	1057.28	790.705	922.051	871.647	989.575
acc_dst(69)	927.148	687.235		802.149		403.071	1058.46	991.869	1015.71	930.728	1057.28	804.848	922.051	894.008	1021.2
acc_dst(70)	927.148	697.235		812.149		417.213	1058.46	1006.01	1015.71	960.728	1071.43	833.132	932.051	904.008	1043.56
acc_dst(71)	941.29	697.235		826.291		417.213	1058.46	1016.01	1025.71	970.728	1085.57	843.132	946.193	914.008	1043.56
acc_dst(72)	951.29	697.235		840.433		417.213	1068.46	1030.15	1048.07	970.728	1117.19	853.132	976.193	924.008	1057.7
acc_dst(73)	961.29	697.235		862.794		427.213	1068.46	1044.3	1070.44	980.728	1139.55	853.132	1007.82	924.008	1057.7
acc_dst(74)	971.29	717.235		876.936		427.213	1082.61	1044.3	1092.8	990.728	1153.69	853.132	1007.82	934.008	1080.06
acc_dst(75)	991.29	737.235		891.078		427.213	1082.61	1064.3	1102.8	1000.73	1153.69	867.274	1017.82	956.369	1116.12
acc_dst(76)	1013.65	757.235		891.078		427.213	1118.66	1074.3	1102.8	1032.35	1163.69	889.635	1017.82	978.729	1126.12
acc_dst(77)	1033.65	767.235		891.078		427.213	1141.02	1105.92	1116.94	1052.35	1177.84			1007.01	1140.26
acc_dst(78)	1043.65	777.235		905.22		437.213	1155.16	1125.92	1139.3	1052.35	1213.89			1017.01	1140.26
acc_dst(79)	1053.65	777.235		915.22		437.213	1165.16	1135.92	1180.53	1066.49	1236.25			1027.01	1154.4
acc_dst(80)	1063.65	791.378		929.362		437.213	1165.16	1145.92	1190.53	1066.49	1246.25			1037.01	1186.02
acc_dst(81)	1073.65	791.378		951.723		437.213	1175.16	1145.92	1200.53	1076.49	1246.25			1037.01	1208.38
acc_dst(82)	1083.65	801.378		974.084		437.213	1185.16	1155.92	1210.53	1108.12	1260.4			1059.37	1222.53
acc_dst(83)	1103.65	823.738		974.084		447.213	1207.53	1165.92	1230.53	1130.48	1270.4			1081.74	1232.53
acc_dst(84)	1135.27	843.738		984.084		457.213	1229.89	1185.92	1244.67	1140.48	1306.45			1101.74	1232.53
acc_dst(85)	1145.27	863.738		984.084		467.213	1252.25	1205.92	1276.29	1140.48	1328.81			1111.74	1246.67
acc_dst(86)	1155.27	863.738		994.084		467.213	1252.25	1228.28	1276.29	1150.48	1338.81			1111.74	1278.29
acc_dst(87)	1165.27	863.738		1004.08		467.213	1266.39	1250.64	1286.29	1160.48	1348.81			1121.74	1300.65
acc_dst(88)	1165.27	873.738		1018.23		477.213	1276.39	1260.64	1296.29	1180.48	1348.81			1131.74	1310.65
acc_dst(89)	1175.27	873.738		1049.85		477.213	1290.53	1270.64	1310.44	1212.1	1368.81			1145.88	1324.79
acc_dst(90)	1195.27	883.738		1063.99		477.213	1304.67	1284.78	1320.44	1222.1	1397.1			1177.5	1324.79
acc_dst(91)	1225.27	893.738		1078.13		477.213	1332.96	1294.78	1352.06	1232.1	1419.46			1199.86	1338.94
acc_dst(92)	1247.63	913.738		1078.13		487.213	1347.1	1317.14	1372.06	1242.1	1429.46			1209.86	1370.56
acc_dst(93)	1257.63	933.738		1088.13		487.213	1357.1	1327.14	1386.2	1256.24	1429.46			1209.86	1392.92
acc_dst(94)	1257.63	943.738		1088.13		487.213	1367.1	1357.14	1386.2	1278.6	1443.6			1219.86	1402.92
acc_dst(95)	1267.63	943.738		1102.27		487.213	1367.1	1367.14	1396.2	1308.6	1443.6			1229.86	1412.92
acc_dst(96)	1277.63	957.88		1112.27		487.213	1389.46	1381.28	1418.56	1322.74	1475.22			1244	1412.92
acc_dst(97)	1287.63	957.88		1134.64		487.213	1417.74	1381.28	1428.56	1322.74	1495.22			1274	1435.28
acc_dst(98)	1307.63	957.88		1157		487.213	1431.89	1395.43	1460.19	1336.89	1509.36			1296.36	1457.64
acc_dst(99)	1327.63	977.88		1167		487.213	1446.03	1405.43	1474.33	1346.89	1523.51			1310.51	1480
acc_dst(100)	1347.63	987.88		1177		497.213	1446.03	1425.43	1474.33	1356.89	1523.51			1310.51	1490
acc_dst(101)	1347.63	997.88		1177		507.213	1456.03	1455.43	1484.33	1388.51	1533.51			1310.51	1500
acc_dst(102)	1347.63	1017.88		1187		517.213	1466.03	1475.43	1506.69	1408.51	1555.87			1320.51	1510
acc_dst(103)	1357.63	1017.88		1197		517.213	1488.39	1485.43	1538.31	1408.51	1587.49			1342.87	1520
acc_dst(104)	1367.63	1017.88		1207		517.213	1510.75	1495.43	1552.45	1418.51	1597.49			1362.87	1556.06
acc_dst(105)	1377.63	1027.88		1229.36		517.213	1533.11	1495.43	1562.45	1428.51	1611.63			1398.92	1576.06
acc_dst(106)	1397.63	1027.88		1257.64		527.213	1547.25	1505.43	1562.45	1438.51	1611.63			1408.92	1590.2
acc_dst(107)	1429.26	1037.88		1271.78		527.213	1557.25	1525.43	1576.59	1468.51	1625.77			1408.92	1590.2
acc_dst(108)	1439.26	1047.88		1281.78		527.213	1557.25	1545.43	1598.96	1498.51	1648.13			1408.92	1600.2
acc_dst(109)	1449.26	1057.88		1291.78		527.213	1571.4	1567.79	1630.58	1508.51	1668.13			1423.06	1610.2
acc_dst(110)	1449.26	1077.88		1291.78		527.213	1581.4	1590.15	1650.58	1508.51	1690.49			1433.06	1632.56
acc_dst(111)	1459.26	1087.88		1291.78		527.213	1603.76	1600.15	1650.58	1508.51	1700.49			1453.06	1654.92
acc_dst(112)	1469.26	1097.88		1305.93		527.213	1635.38	1614.29	1664.72	1528.51	1710.49			1484.69	1674.92
acc_dst(113)	1491.62	1112.02		1315.93		527.213	1645.38	1614.29	1674.72	1548.51	1710.49			1494.69	1674.92
acc_dst(114)	1511.62	1122.02		1344.21		537.213	1659.52	1634.29	1697.08	1568.51	1710.49			1494.69	1684.92
acc_dst(115)	1531.62	1132.02		1358.35		537.213	1659.52	1644.29	1717.08	1578.51	1730.49			1504.69	1684.92
acc_dst(116)	1541.62	1146.16		1372.49		547.213	1673.66	1658.43	1737.08	1588.51	1760.49			1504.69	1707.28
acc_dst(117)	1551.62	1166.16		1382.49		547.213	1683.66	1688.43	1747.08	1588.51	1782.86			1524.69	1738.9
acc_dst(118)	1551.62	1186.16		1392.49		557.213	1697.8	1708.43	1757.08	1598.51	1792.86			1544.69	1758.9
acc_dst(119)	1561.62	1196.16		1392.49		557.213	1720.17	1718.43	1767.08	1618.51	1807			1567.05	1768.9
acc_dst(120)	1571.62	1206.16		1402.49		557.213	1748.45	1728.43	1781.22	1648.51	1807			1587.05	1768.9
acc_dst(121)	1591.62	1216.16		1412.49		567.213	1758.45	1728.43	1795.37	1658.51	1817			1601.19	1783.05
acc_dst(122)	1621.62	1216.16		1434.85		577.213	1758.45	1738.43	1826.99	1668.51	1837			1611.19	1803.05
acc_dst(123)	1635.76	1216.16		1457.22		577.213	1772.59	1758.43	1841.13	1682.65	1857			1611.19	1844.28
acc_dst(124)	1645.76	1236.16		1471.36		591.356	1782.59	1778.43	1855.27	1682.65	1879.36			1621.19	1858.42
acc_dst(125)	1655.76	1250.31		1481.36		605.498	1804.95	1800.79	1865.27	1702.65	1889.36			1641.19	1868.42
acc_dst(126)	1655.76	1270.31		1481.36		615.498	1827.31	1820.79	1865.27	1732.65	1889.36			1661.19	1868.42
acc_dst(127)	1665.76	1290.31		1481.36		625.498	1849.67	1830.79	1893.56	1752.65	1899.36			1683.55	1878.42
acc_dst(128)	1675.76	1290.31		1495.5		635.498	1863.82	1840.79	1907.7	1752.65	1909.36			1693.55	1898.42
acc_dst(129)	1689.9	1300.31		1495.5		645.498	1863.82	1840.79	1930.06	1752.65	1929.36			1703.55	1930.04
acc_dst(130)	1709.9	1310.31		1509.64		645.498	1877.96	1850.79	1930.06	1762.65	1960.98			1703.55	1944.19
acc_dst(131)	1739.9	1320.31		1537.93		645.498	1877.96	1882.42	1944.2	1785.01	1975.12			1713.55	1966.55
acc_dst(132)	1749.9	1320.31		1552.07		645.498	1892.1	1902.42	1944.2	1805.01	1989.27			1723.55	1966.55
acc_dst(133)	1749.9	1340.31		1566.21		655.498	1902.1	1922.42	1954.2	1825.01	1989.27			1745.91	1980.69
acc_dst(134)	1759.9	1360.31		1576.21		665.498	1930.38	1932.42	1976.56	1825.01	1999.27			1765.91	2003.05
acc_dst(135)	1759.9	1380.31		1586.21		675.498	1952.75	1942.42	2004.85	1825.01	2009.27			1788.27	2033.05
acc_dst(136)	1779.9	1380.31		1586.21		685.498	1962.75	1952.42	2018.99	1835.01	2040.89			1788.27	2047.19
acc_dst(137)	1799.9	1394.45		1586.21		685.498	1972.75	1962.42	2028.99	1849.15	2072.51			1802.41	2057.19
acc_dst(138)	1819.9	1404.45		1614.49		685.498	1982.75	1984.78	2028.99	1869.15	2082.51			1802.41	2067.19	0	0
acc_dst(139)	1839.9	1404.45		1628.64		685.498	1996.89	2004.78	2043.13	1891.51	2082.51			1812.41	2077.19	14.1421	14.1421
acc_dst(140)	1849.9	1414.45		1651		695.498	2011.03	2034.78	2053.13	1911.51	2092.51			1832.41	2099.55	28.2843	28.2843
acc_dst(141)	1864.04	1428.59		1661		705.498	2039.31	2044.78	2081.42	1911.51	2102.51			1864.04	2119.55	28.2843	38.2843
acc_dst(142)	1864.04	1448.59		1671		705.498	2067.6	2058.92	2109.7	1911.51	2134.13			1874.04	2149.55	38.2843	74.3398
acc_dst(143)	1874.04	1468.59		1671		705.498	2081.74	2068.92	2119.7	1925.66	2165.76			1874.04	2163.69	52.4264	88.4819
acc_dst(144)	1896.4	1478.59		1671		705.498	2081.74	2083.06	2129.7	1935.66	2175.76			1884.04	2163.69	88.4819	108.482
acc_dst(145)	1916.4	1478.59		1693.36		715.498	2091.74	2103.06	2139.7	1965.66	2175.76			1894.04	2173.69	120.105	108.482
acc_dst(146)	1936.4	1478.59		1707.5		725.498	2101.74	2123.06	2153.84	1988.02	2185.76			1916.4	2196.05	120.105	108.482
acc_dst(147)	1946.4	1478.59		1735.78		735.498	2124.1	2143.06	2163.84	1998.02	2195.76			1926.4	2226.05	134.247	118.482
acc_dst(148)	1956.4	1492.73		1745.78		745.498	2152.39	2165.42	2173.84	1998.02	2209.9			1956.4	2248.41	134.247	128.482
acc_dst(149)	1956.4	1506.88		1755.78		759.64	2180.67	2175.42	2187.98	2008.02	2232.26			1976.4	2258.41	148.389	142.624
acc_dst(150)	1966.4	1536.88		1755.78		759.64	2190.67	2175.42	2197.98	2018.02	2263.88			1976.4	2258.41	193.11	152.624
acc_dst(151)	1976.4	1546.88		1755.78		769.64	2200.67	2185.42	2212.13	2049.64	2273.88			1986.4	2268.41	215.471	174.985
acc_dst(152)	1986.4	1556.88		1769.93		769.64	2210.67	2195.42	2226.27	2069.64	2273.88			1996.4	2282.56	225.471	189.127
acc_dst(153)	2000.55	1556.88		1784.07		769.64	2224.81	2217.78	2240.41	2079.64	2283.88			2006.4	2312.56	235.471	199.127
acc_dst(154)	2020.55	1566.88		1815.69		769.64	2238.95	2237.78	2240.41	2079.64	2293.88			2026.4	2332.56	235.471	209.127
acc_dst(155)	2034.69	1566.88		1838.05		779.64	2261.31	2257.78	2250.41	2093.78	2313.88			2058.02	2342.56	249.613	219.127
acc_dst(156)	2048.83	1576.88		1848.05		779.64	2289.6	2280.14	2272.77	2103.78	2345.5			2068.02	2352.56	294.335	219.127
acc_dst(157)	2058.83	1596.88		1848.05		793.782	2299.6	2290.14	2286.91	2133.78	2367.87			2078.02	2352.56	308.477	241.488
acc_dst(158)	2058.83	1616.88		1848.05		803.782	2299.6	2290.14	2301.06	2156.14	2367.87			2078.02	2384.18	322.619	255.63
acc_dst(159)	2068.83	1626.88		1862.19		817.924	2313.74	2300.14	2323.42	2156.14	2377.87			2088.02	2414.18	322.619	283.914
acc_dst(160)	2068.83	1626.88		1872.19		817.924	2323.74	2314.28	2333.42	2156.14	2377.87			2098.02	2424.18	332.619	293.914
acc_dst(161)	2078.83	1636.88		1886.34		853.98	2333.74	2334.28	2343.42	2166.14	2392.01			2118.02	2424.18	346.761	303.914
acc_dst(162)	2098.83	1636.88		1908.7		863.98	2347.88	2356.65	2343.42	2176.14	2412.01			2138.02	2438.32	382.816	313.914
acc_dst(163)	2121.19	1646.88		1931.06		863.98	2383.94	2376.65	2357.56	2206.14	2442.01			2158.02	2448.32	396.959	313.914
acc_dst(164)	2131.19	1656.88		1941.06		873.98	2398.08	2386.65	2357.56	2228.5	2452.01			2158.02	2468.32	406.959	328.056
acc_dst(165)	2151.19	1686.88		1941.06		873.98	2412.22	2386.65	2371.7	2228.5	2452.01			2168.02	2499.94	416.959	328.056
acc_dst(166)	2151.19	1696.88		1941.06		873.98	2412.22	2396.65	2371.7	2238.5	2462.01			2168.02	2519.94	416.959	342.198
acc_dst(167)	2161.19	1706.88		1951.06		896.34	2426.37	2410.79	2399.98	2238.5	2462.01			2178.02	2529.94	431.101	364.559
acc_dst(168)	2161.19	1706.88		1961.06		906.34	2440.51	2424.93	2414.13	2258.5	2482.01			2200.38	2529.94	453.461	386.92
acc_dst(169)	2171.19	1706.88		1975.2		916.34	2454.65	2454.93	2424.13	2278.5	2522.01			2220.38	2539.94	489.517	396.92
acc_dst(170)	2191.19	1716.88		2006.82		916.34	2490.7	2477.29	2424.13	2308.5	2532.01			2242.74	2554.09	503.659	396.92
acc_dst(171)	2211.19	1726.88		2020.96		926.34	2504.85	2487.29	2438.27	2318.5	2532.01			2252.74	2584.09	503.659	406.92
acc_dst(172)	2233.55	1749.24		2030.96		926.34	2504.85	2501.43	2460.63	2318.5	2542.01			2262.74	2606.45	503.659	416.92
acc_dst(173)	2243.55	1769.24		2030.96		936.34	2514.85	2511.43	2488.91	2318.5	2542.01			2262.74	2616.45	517.801	426.92
acc_dst(174)	2253.55	1779.24		2030.96		936.34	2528.99	2511.43	2508.91	2338.5	2562.01			2272.74	2626.45	540.162	426.92
acc_dst(175)	2253.55	1789.24		2045.11		936.34	2543.13	2525.57	2518.91	2360.86	2592.01			2292.74	2636.45	576.217	449.28
acc_dst(176)	2263.55	1789.24		2067.47		936.34	2557.27	2545.57	2528.91	2390.86	2612.01			2324.36	2646.45	590.359	471.641
acc_dst(177)	2273.55	1799.24		2089.83		936.34	2593.33	2567.94	2543.06	2400.86	2622.01			2334.36	2678.07	600.359	485.783
acc_dst(178)	2283.55	1809.24		2103.97		946.34	2603.33	2590.3	2557.2	2410.86	2622.01			2348.51	2700.43	600.359	485.783
acc_dst(179)	2293.55	1829.24		2113.97		946.34	2613.33	2604.44	2588.82	2410.86	2632.01			2358.51	2710.43	610.359	495.783
acc_dst(180)	2313.55	1849.24		2113.97		946.34	2613.33	2614.44	2602.96	2420.86	2652.01			2368.51	2720.43	641.982	505.783
acc_dst(181)	2333.55	1871.6		2123.97		946.34	2627.47	2624.44	2612.96	2443.22	2672.01			2368.51	2720.43	678.038	515.783
acc_dst(182)	2343.55	1871.6		2123.97		946.34	2641.61	2624.44	2622.96	2473.22	2703.63			2378.51	2742.79	688.038	525.783
acc_dst(183)	2343.55	1881.6		2123.97		960.482	2669.9	2638.58	2632.96	2473.22	2703.63			2398.51	2762.79	702.18	539.925
acc_dst(184)	2353.55	1881.6		2138.11		960.482	2684.04	2660.94	2655.32	2483.22	2703.63			2428.51	2782.79	702.18	571.548
acc_dst(185)	2353.55	1881.6		2148.11		970.482	2698.18	2670.94	2691.38	2483.22	2713.63			2438.51	2802.79	716.322	581.548
acc_dst(186)	2373.55	1895.74		2158.11		980.482	2698.18	2702.56	2705.52	2493.22	2733.63			2448.51	2812.79	752.378	591.548
acc_dst(187)	2387.69	1905.74		2168.11		980.482	2708.18	2716.71	2715.52	2513.22	2765.25			2448.51	2826.93	774.738	601.548
acc_dst(188)	2417.69	1915.74		2188.11		980.482	2722.32	2726.71	2715.52	2535.59	2785.25			2458.51	2841.08	784.738	601.548
acc_dst(189)	2427.69	1938.1		2198.11		980.482	2736.47	2726.71	2725.52	2557.95	2785.25			2468.51	2871.08	784.738	615.69
acc_dst(190)	2441.84	1948.1		2208.11		990.482	2764.75	2740.85	2739.66	2557.95	2799.4			2500.13	2893.44	798.88	629.832
acc_dst(191)	2441.84	1958.1		2208.11		1000.48	2793.03	2740.85	2771.29	2557.95	2809.4			2520.13	2903.44	808.88	649.832
acc_dst(192)	2451.84	1958.1		2208.11		1000.48	2803.03	2763.21	2785.43	2567.95	2831.76			2540.13	2913.44	831.241	672.193
acc_dst(193)	2461.84	1958.1		2222.25		1014.62	2803.03	2794.83	2795.43	2587.95	2861.76			2540.13	2923.44	859.525	686.335
acc_dst(194)	2471.84	1958.1		2232.25		1028.77	2817.18	2804.83	2805.43	2610.31	2881.76			2554.27	2933.44	869.525	686.335
acc_dst(195)	2481.84	1972.24		2252.25		1028.77	2817.18	2827.19	2819.57	2641.93	2881.76			2554.27	2953.44	879.525	696.335
acc_dst(196)	2495.98	1982.24		2274.62		1042.91	2845.46	2841.33	2829.57	2641.93	2881.76			2564.27	2983.44	879.525	696.335
acc_dst(197)	2515.98	1996.38		2288.76		1052.91	2867.82	2841.33	2851.93	2641.93	2891.76			2584.27	2993.44	893.667	696.335
acc_dst(198)	2525.98	2016.38		2298.76		1062.91	2903.88	2841.33	2883.55	2641.93	2923.38			2614.27	3003.44	921.952	718.696
acc_dst(199)	2535.98	2026.38		2298.76		1062.91	2903.88	2863.7	2893.55	2656.07	2953.38			2634.27	3003.44	950.236	732.838	0	0
acc_dst(200)	2545.98	2040.53		2298.76		1062.91	2903.88	2877.84	2893.55	2678.43	2963.38			2648.41	3023.44	964.378	764.461	0	0
acc_dst(201)	2545.98	2040.53		2308.76		1062.91	2918.02	2897.84	2903.55	2710.06	2963.38			2648.41	3043.44	964.378	774.461	14.1421	10
acc_dst(202)	2555.98	2050.53		2318.76		1062.91	2928.02	2920.2	2917.7	2720.06	2977.52			2648.41	3063.44	974.378	774.461	28.2843	10
acc_dst(203)	2565.98	2050.53		2328.76		1062.91	2950.38	2934.34	2937.7	2720.06	2987.52			2658.41	3073.44	984.378	784.461	42.4264	24.1421
acc_dst(204)	2580.12	2060.53		2351.12		1062.91	2972.74	2944.34	2969.32	2730.06	3017.52			2688.41	3083.44	1006.74	794.461	56.5685	34.1421
acc_dst(205)	2590.12	2082.89		2371.12		1062.91	2995.1	2958.48	2983.46	2744.2	3037.52			2710.77	3083.44	1035.02	794.461	70.7107	44.1421
acc_dst(206)	2610.12	2102.89		2385.26		1062.91	3005.1	2958.48	2993.46	2766.56	3051.66			2730.77	3093.44	1049.17	816.821	84.8528	66.5028
acc_dst(207)	2630.12	2125.25		2395.26		1072.91	3015.1	2972.62	3003.46	2788.92	3051.66			2740.77	3093.44	1059.17	826.821	94.8528	76.5028
acc_dst(208)	2640.12	2125.25		2405.26		1082.91	3015.1	2994.99	3023.46	2798.92	3061.66			2740.77	3093.44	1059.17	840.963	94.8528	98.8635
acc_dst(209)	2650.12	2135.25		2415.26		1092.91	3029.24	3009.13	3045.82	2798.92	3061.66			2750.77	3103.44	1073.31	860.963	104.853	108.863
acc_dst(210)	2650.12	2135.25		2425.26		1092.91	3039.24	3031.49	3068.18	2808.92	3091.66			2760.77	3113.44	1095.67	860.963	118.995	118.863
dst_to_origin(0)	0	0	0	0	0	0	0	0	0	0	0	0	0	0	0
dst_to_origin(1)	0	0	31.6228	14.1421	28.2843	14.1421	44.7214	10	22.3607	41.2311	20	0	0	14.1421	10
dst_to_origin(2)	10	0	44.7214	10	36.0555	14.1421	67.082	20	22.3607	50.9902	44.7214	10	10	22.3607	14.1421
dst_to_origin(3)	30	10	44.7214	10	44.7214	14.1421	72.111	20	28.2843	50.9902	80.6226	10	10	28.2843	22.3607
dst_to_origin(4)	41.2311	31.6228	53.8516	22.3607	44.7214	10	72.111	41.2311	36.0555	63.2456	80.6226	20	20	36.0555	28.2843
dst_to_origin(5)	70.7107	50.9902	53.8516	41.2311	53.8516	14.1421	80.6226	60.8276	44.7214	63.2456	94.3398	30	41.2311	42.4264	36.0555
dst_to_origin(6)	90.5539	60.8276	67.082	70.7107	76.1577	31.6228	102.956	90.5539	44.7214	72.8011	94.3398	60	72.8011	42.4264	58.3095
dst_to_origin(7)	100	72.8011	85.44	82.4621	89.4427	50.9902	125.3	100.499	53.8516	104.403	108.167	90	82.4621	50	76.1577
dst_to_origin(8)	100.499	72.8011	120.83	94.8683	120.83	50.9902	152.643	111.803	67.082	136.015	130.384	100	94.8683	70.7107	89.4427
dst_to_origin(9)	110.454	70.7107	130	94.8683	134.164	50.9902	161.245	121.655	76.1577	136.015	166.433	100	94.8683	92.1954	94.3398
dst_to_origin(10)	120.416	70.7107	139.284	94.8683	134.164	41.2311	174.929	131.529	82.4621	136.015	174.929	100	104.403	106.301	102.956
dst_to_origin(11)	140.357	92.1954	143.178	104.403	143.178	44.7214	174.929	141.421	82.4621	145.602	174.929	100	114.018	114.018	111.803
dst_to_origin(12)	170.294	111.803	152.315	114.018	143.178	44.7214	183.576	151.327	92.1954	155.242	183.576	120	145.602	114.018	120.83
dst_to_origin(13)	180.278	131.529	152.315	139.284	152.315	44.7214	205.913	172.627	101.98	184.391	197.231	140	180.278	120.416	134.164
dst_to_origin(14)	200.25	143.178	174.642	161.555	183.848	63.2456	241.868	192.354	114.018	206.155	228.254	160	180.278	128.062	165.529
dst_to_origin(15)	200.25	143.178	193.132	174.642	210.238	72.8011	255.539	212.132	133.417	215.87	255.539	180.278	180.278	142.127	187.883
dst_to_origin(16)	210.238	143.178	219.317	178.885	223.607	82.4621	264.197	220.907	143.178	215.87	264.197	190.263	193.132	164.012	187.883
dst_to_origin(17)	220.227	143.178	237.697	178.885	232.594	90.5539	269.258	230.868	152.971	225.61	277.849	190.263	202.485	200	192.354
dst_to_origin(18)	230.217	143.178	237.697	187.883	232.594	80.6226	277.849	231.948	162.788	235.372	277.849	190.263	224.722	200	205.913
dst_to_origin(19)	260.192	152.971	250.799	187.883	232.594	80.6226	286.531	241.868	172.627	264.764	286.531	200.998	256.32	200	228.254
dst_to_origin(20)	280.179	172.627	250.799	196.977	241.661	72.8011	300.167	261.725	192.354	294.279	317.648	210.95	269.258	214.009	250.599
dst_to_origin(21)	290.172	194.165	250.799	210.238	254.951	72.8011	336.155	281.603	213.776	294.279	340	240.832	269.258	214.009	272.947
dst_to_origin(22)	300.167	203.961	273.13	232.594	277.308	72.8011	349.857	301.496	223.607	296.142	362.353	260.768	269.258	236.008	277.849
dst_to_origin(23)	310.161	213.776	304.631	254.951	313.05	72.8011	355.106	321.403	223.607	305.941	367.151	270.74	282.312	258.07	286.531
dst_to_origin(24)	310.161	215.87	317.805	268.328	313.05	72.8011	363.593	331.361	233.452	315.753	375.899	270.74	304.631	280.179	291.548
dst_to_origin(25)	320.156	215.87	331.059	277.308	322.025	72.8011	368.917	331.361	253.18	345.254	375.899	280.713	340.147	294.109	305.287
dst_to_origin(26)	340.147	225.61	326.956	277.308	322.025	72.8011	385.876	341.321	274.591	364.966	389.487	280.713	353.412	294.109	336.155
dst_to_origin(27)	360.139	235.372	326.956	277.308	322.025	82.4621	413.401	341.321	296.142	374.833	425.441	300.666	353.412	308.058	349.857
dst_to_origin(28)	380.132	245.153	336.155	286.356	335.41	80.6226	435.66	361.248	305.941	374.833	447.772	320.624	353.412	308.058	358.469
dst_to_origin(29)	390.128	274.591	340.147	299.666	357.771	80.6226	449.444	381.182	308.058	384.708	461.411	340.588	353.412	316.228	372.156
dst_to_origin(30)	400.125	286.356	362.491	331.059	380.132	80.6226	457.93	411.096	317.805	394.588	470.106	350.571	362.491	344.093	372.156
dst_to_origin(31)	410.122	286.356	362.491	353.412	398.121	90.5539	471.699	421.07	342.053	414.367	478.853	360.555	375.766	366.197	385.876
dst_to_origin(32)	410	286.356	384.838	357.771	398.121	90.5539	471.699	441.022	373.631	434.166	478.853	361.248	384.838	380.132	416.773
dst_to_origin(33)	430	286.356	411.461	366.742	398.121	100.499	493.964	441.022	398.497	453.982	514.782	371.214	421.545	386.005	439.09
dst_to_origin(34)	440	296.142	424.853	366.742	407.185	110.454	516.236	450.999	398.497	453.982	545.894	371.214	434.626	394.081	447.772
dst_to_origin(35)	460	305.941	424.853	366.742	407.185	110.454	552.268	460.977	408.044	463.897	550.727	381.182	434.626	394.081	456.508
dst_to_origin(36)	490	325.576	424.853	380.132	425.441	110.454	557.584	480.937	420.595	463.897	559.464	411.096	440.114	408.044	456.508
dst_to_origin(37)	500	347.131	433.82	389.102	438.634	110.454	566.039	490.918	442.719	483.735	559.464	441.814	449.444	422.019	470.106
dst_to_origin(38)	500	356.931	442.832	411.461	470.106	110.454	566.039	520.865	461.736	513.517	568.243	451.774	477.598	444.072	506.063
dst_to_origin(39)	510	356.931	469.574	433.82	479.27	110.454	579.828	540.833	474.342	533.385	590.593	451.774	505.964	466.154	519.711
dst_to_origin(40)	520	356.931	491.935	442.832	492.443	100.499	602.08	550.364	483.839	534.603	626.498	451.774	512.445	474.342	533.385
dst_to_origin(41)	530	366.742	505.371	456.18	492.443	110.454	629.682	560.357	483.839	534.603	640.078	461.736	515.461	474.342	542.033
dst_to_origin(42)	540.093	366.742	518.845	456.18	501.597	110.454	657.343	560.357	493.356	544.518	653.682	461.736	522.015	482.597	547.083
dst_to_origin(43)	560.089	386.394	518.845	456.18	501.597	120.416	665.733	580.345	509.215	564.358	653.682	481.664	531.601	488.262	560.803
dst_to_origin(44)	580.086	396.232	527.731	465.188	523.927	120.416	671.193	600.333	531.413	594.138	662.42	501.597	550.818	496.488	583.095
dst_to_origin(45)	600.083	417.732	527.731	474.236	546.26	140	671.193	630.317	557.136	614.003	676.018	522.398	579.741	504.777	605.392
dst_to_origin(46)	600.083	429.535	550.091	487.545	564.624	150	685.055	650.077	566.48	614.003	707.107	542.31	599.083	540.833	619.112
dst_to_origin(47)	610.082	429.535	577.062	509.902	577.754	160	707.248	650.077	570.088	623.939	729.452	542.31	599.083	554.707	632.851
dst_to_origin(48)	610.082	429.535	590.593	523.259	573.847	160	743.303	660.076	583.095	622.896	729.452	542.31	608.769	568.595	632.851
dst_to_origin(49)	620.081	439.318	604.152	541.202	586.941	170	757.166	670.075	605.392	642.806	738.241	542.31	608.769	568.595	646.607
dst_to_origin(50)	640.078	439.318	604.152	541.202	586.941	170	765.506	670.075	627.694	663.702	738.241	553.263	628.172	568.595	663.702
dst_to_origin(51)	660.303	449.11	609.016	541.202	596.154	170	765.506	690.072	650	693.542	747.061	553.263	657.343	582.495	691.158
dst_to_origin(52)	690.29	458.912	617.738	550.091	605.392	170	779.359	710.07	653.911	693.542	778.267	564.358	676.831	590.762	699.714
dst_to_origin(53)	690.29	478.539	617.738	563.56	636.946	170	793.221	730.068	653.911	703.491	814.125	574.282	688.84	604.649	708.308
dst_to_origin(54)	700.286	500.1	644.981	572.451	659.242	180	801.561	740.068	667.083	703.491	822.982	596.825	688.84	635.138	708.308
dst_to_origin(55)	700.286	500.1	672.309	594.811	672.309	170	829.277	760	685.42	713.442	836.481	618.142	688.84	657.343	722.011
dst_to_origin(56)	710.282	500.1	694.622	617.171	668.506	160	857.03	760.066	707.743	744.312	836.481	618.142	688.84	657.343	744.312
dst_to_origin(57)	720.278	500.1	694.622	630.635	681.542	160	865.332	770.065	730.068	764.199	836.481	618.142	696.348	665.733	761.577
dst_to_origin(58)	730.274	498.197		630.635		160	873.67	780.064	726.154	774.145	854.225	619.839	735.459	665.733	783.901
dst_to_origin(59)	750.267	517.88		644.127		150	879.204	800.062	739.256	774.145	890.056	629.682	743.303	679.559	788.923
dst_to_origin(60)	770.26	539.351		644.127		150	893.085	820.061	739.256	774.145	912.414	641.327	753.127	693.397	797.559
dst_to_origin(61)	780.256	559.017		644.127		150	898.721	840.06	780	784.092	921.303	664.906	753.127	724.017	806.226
dst_to_origin(62)	780.256	568.859		661.891		150	920.869	860.058	811.542	803.99	921.303	686.586	761.183	746.257	819.878
dst_to_origin(63)	790.253	568.859		684.251		160	940.479	870.057	833.847	834.865	930.215	698.57	761.183	760.066	850.882
dst_to_origin(64)	790.063	568.859		697.711		160	954.411	880.057	833.847	844.808	943.663	698.57	780.897	760.066	873.212
dst_to_origin(65)	800.062	568.859		715.542		170.294	960.208	880.057	843.09	854.751	966.023	708.308	779.295	760.066	873.212
dst_to_origin(66)	820.061	578.705		715.542		170.294	960.208	900.056	856.154	854.751	997.296	708.308	808.95	768.505	886.848
dst_to_origin(67)	830.06	598.415		720.069		180.278	966.075	910.055	878.465	864.696	1010.74	710.634	828.734	782.304	886.848
dst_to_origin(68)	850	618.142		728.972		191.05	974.166	930.054	913.893	875.728	1010.74	732.462	828.734	813.019	909.175
dst_to_origin(69)	880	629.682		728.972		200.998	974.166	950.053	923.093	885.664	1010.74	744.648	828.734	835.284	940.213
dst_to_origin(70)	880	639.531		737.902		190.263	974.166	960.208	923.093	915.478	1024.21	769.22	838.63	843.801	962.549
dst_to_origin(71)	890.056	639.531		751.332		190.263	974.166	970.206	932.309	925.419	1037.69	778.845	847.172	849.058	962.549
dst_to_origin(72)	890	639.531		764.788		190.263	966.075	980.051	954.62	925.419	1068.92	788.48	876.926	857.555	976.166
dst_to_origin(73)	900	639.531		787.147		180.278	966.075	990.202	976.934	926.553	1091.28	788.48	905.539	857.555	976.166
dst_to_origin(74)	910	659.242		800.625		180.278	980.051	990.202	999.25	936.483	1104.76	788.48	905.539	866.083	998.499
dst_to_origin(75)	930	678.97		814.125		180.278	980.051	1010.2	1008.46	946.414	1104.76	800.812	915.478	888.369	1034.46
dst_to_origin(76)	950.053	698.713		814.125		180.278	1014	1020.2	1008.46	977.394	1113.64	822.8	915.478	910.659	1043.17
dst_to_origin(77)	970.052	708.59		814.125		180.278	1036	1050.43	1021.57	997.246	1127.12			938.136	1056.79
dst_to_origin(78)	980.051	710.211		827.647		190.263	1050	1070.42	1043.89	997.246	1162.97			946.678	1056.79
dst_to_origin(79)	990.051	710.211		836.481		190.263	1056.03	1080.42	1084.62	1008.41	1185.33			951.893	1070.42
dst_to_origin(80)	990.202	718.471		850		190.263	1056.03	1090.41	1088.53	1008.41	1194.19			960.417	1101.45
dst_to_origin(81)	1000.2	718.471		872.353		190.263	1064	1090.41	1097.72	1018.33	1194.19			960.417	1123.79
dst_to_origin(82)	1010.2	728.354		894.707		190.263	1070.05	1100.41	1101.68	1049.38	1207.68			982.7	1137.41
dst_to_origin(83)	1030.19	749.667		894.707		180.278	1090.18	1110.41	1120.04	1070.56	1216.55			1001.7	1146.12
dst_to_origin(84)	1060.42	769.415		903.549		180	1112.12	1130.4	1133.18	1080.46	1252.4			1018.72	1146.12
dst_to_origin(85)	1070.42	789.177		903.549		170	1132.3	1150.39	1164.69	1080.46	1274.75			1027.28	1159.74
dst_to_origin(86)	1080.42	789.177		908.24		170	1132.3	1170.68	1164.69	1090.37	1279.41			1027.28	1190.8
dst_to_origin(87)	1090.41	789.177		917.061		170	1146.34	1190.38	1173.88	1100.27	1288.25			1035.86	1213.14
dst_to_origin(88)	1090.41	787.718		930.591		160	1154.21	1190.67	1170	1120.09	1288.25			1044.46	1221.88
dst_to_origin(89)	1100.41	787.718		961.769		160	1168.25	1200.67	1183.09	1151.17	1305.99			1058.16	1235.48
dst_to_origin(90)	1120.4	797.621		975.295		160	1182.29	1210.37	1192.31	1161.08	1332.97			1089.08	1235.48
dst_to_origin(91)	1150.39	807.527		988.838		160	1210.37	1220.37	1223.85	1162.5	1355.32			1111.4	1249.08
dst_to_origin(92)	1170.68	827.345		988.838		170	1224.42	1240.64	1242.34	1172.39	1364.18			1120.04	1280.16
dst_to_origin(93)	1180.68	847.172		997.647		170	1230.65	1250.64	1255.39	1180.89	1364.18			1120.04	1302.5
dst_to_origin(94)	1180.68	848.528		997.647		170	1238.47	1280.62	1255.39	1202.08	1377.68			1128.72	1311.26
dst_to_origin(95)	1190.67	848.528		1011.19		170	1238.47	1290.62	1264.63	1231.79	1377.68			1137.41	1320.04
dst_to_origin(96)	1200.67	857.088		1020		170	1260.36	1300.35	1286.93	1243.1	1408.9			1151.04	1320.04
dst_to_origin(97)	1210.66	857.088		1038.32		170	1288.45	1300.35	1296.19	1243.1	1426.67			1177.2	1342.39
dst_to_origin(98)	1230.65	857.088		1060.66		170	1302.5	1310.61	1327.74	1251.6	1440.14			1199.54	1364.73
dst_to_origin(99)	1250.64	876.926		1065.5		170	1316.55	1320.61	1340.78	1261.51	1444.51			1213.14	1387.08
dst_to_origin(100)	1270.63	886.848		1070.42		180	1316.55	1340.6	1340.78	1271.42	1444.51			1213.14	1395.89
dst_to_origin(101)	1270.63	896.772		1070.42		170	1324.39	1370.58	1350.04	1302.5	1453.44			1213.14	1404.71
dst_to_origin(102)	1270.63	916.624		1079.12		180	1330.6	1390.58	1372.33	1322.31	1475.8			1221.88	1409.43
dst_to_origin(103)	1280.62	916.624		1084.07		180	1352.48	1400.57	1403.89	1322.31	1507.12			1244.23	1418.24
dst_to_origin(104)	1290.62	916.624		1092.75		180	1374.37	1410.57	1416.93	1332.22	1516.08			1261.78	1454.13
dst_to_origin(105)	1300.62	926.553		1111.4		180	1396.28	1410.57	1426.18	1330.9	1529.48			1297.69	1471.77
dst_to_origin(106)	1320.61	926.553		1138.77		170	1410.32	1420.56	1426.18	1340.82	1529.48			1306.48	1485.29
dst_to_origin(107)	1350.93	936.483		1152.48		170	1418.2	1440.56	1439.24	1370.58	1534.05			1306.48	1485.29
dst_to_origin(108)	1360.92	946.414		1157.63		170	1418.2	1460.55	1461.54	1400.36	1556.41			1306.48	1490.03
dst_to_origin(109)	1370.91	956.347		1166.19		170	1432.24	1480.84	1493.08	1401.61	1574.42			1320.04	1498.83
dst_to_origin(110)	1370.91	976.217		1166.19		170	1440.14	1500.53	1511.59	1401.61	1596.78			1328.83	1521.18
dst_to_origin(111)	1380.91	986.154		1166.19		170	1462.09	1510.53	1511.59	1401.61	1605.8			1346.48	1543.53
dst_to_origin(112)	1390.9	987.32		1179.92		170	1492.01	1520.82	1524.63	1421.44	1610.12			1377.68	1561.19
dst_to_origin(113)	1411.28	996.092		1185.12		170	1498.07	1520.82	1533.88	1441.28	1610.12			1386.54	1561.19
dst_to_origin(114)	1431.26	986.154		1212.64		180	1512.08	1540.81	1556.18	1461.13	1610.12			1386.54	1570.03
dst_to_origin(115)	1451.24	996.092		1226.42		180	1512.08	1550.81	1574.71	1471.05	1628.16			1395.42	1570.03
dst_to_origin(116)	1461.23	1007.17		1240.2		180.278	1526.11	1560.51	1593.27	1480.98	1655.29			1395.42	1592.39
dst_to_origin(117)	1471.22	1027.03		1245.55		180.278	1534.05	1590.5	1597	1480.98	1677.65			1413.22	1623.61
dst_to_origin(118)	1471.22	1046.9		1253.99		190.263	1548.06	1610.5	1606.27	1490.91	1686.71			1431.08	1641.37
dst_to_origin(119)	1481.22	1056.83		1253.99		190.263	1570.03	1620.49	1597	1510.76	1691.63			1453.44	1650.27
dst_to_origin(120)	1491.21	1066.77		1259.36		190.263	1598.06	1630.49	1610.03	1540.55	1691.63			1471.36	1650.27
dst_to_origin(121)	1511.19	1065.69		1267.79		200.25	1606.02	1630.49	1623.08	1550.48	1700.74			1484.76	1663.73
dst_to_origin(122)	1541.17	1065.69		1287.01		200.998	1606.02	1640.49	1654.63	1551.68	1718.98			1493.72	1681.55
dst_to_origin(123)	1551.58	1065.69		1306.33		200.998	1620.03	1660.48	1667.69	1560.42	1737.27			1493.72	1721.77
dst_to_origin(124)	1561.57	1085.59		1320.19		190.263	1628	1680.48	1680.77	1560.42	1759.6			1502.7	1735.19
dst_to_origin(125)	1571.56	1096.59		1325.75		180	1650	1700.26	1684.67	1580.28	1768.76			1520.69	1744.13
dst_to_origin(126)	1571.56	1116.47		1325.75		170	1672	1720.26	1684.67	1610.09	1768.76			1538.73	1744.13
dst_to_origin(127)	1581.55	1136.35		1325.75		180	1694.02	1730.26	1710.94	1629.97	1777.92			1561.09	1753.08
dst_to_origin(128)	1591.54	1136.35		1339.63		180.278	1708.01	1740.26	1724.09	1629.97	1787.09			1570.13	1771.02
dst_to_origin(129)	1602	1146.3		1339.63		190.263	1708.01	1740.26	1746.42	1629.97	1805.46			1579.18	1802.36
dst_to_origin(130)	1621.97	1136.35		1353.51		190.263	1722	1750.26	1746.42	1639.91	1836.98			1579.18	1807.01
dst_to_origin(131)	1651.94	1146.3		1381.3		190.263	1722	1780.11	1759.6	1658.73	1850.11			1588.24	1829.37
dst_to_origin(132)	1661.93	1146.3		1395.21		190.263	1736	1800.11	1759.6	1678.63	1863.25			1597.31	1829.37
dst_to_origin(133)	1661.93	1166.19		1409.11		200.25	1744.02	1820.11	1763.66	1698.53	1863.25			1619.66	1834.12
dst_to_origin(134)	1671.92	1186.09		1417.36		200.998	1772	1830.11	1786	1698.53	1872.43			1637.83	1856.48
dst_to_origin(135)	1671.92	1205.99		1423.02		210.95	1792.01	1840.11	1812.46	1698.53	1881.62			1660.18	1883.67
dst_to_origin(136)	1691.89	1205.99		1423.02		220.907	1798.05	1840.03	1825.71	1708.48	1913.14			1660.18	1896.94
dst_to_origin(137)	1711.87	1216.96		1423.02		220.907	1806.02	1850.03	1834.8	1717.47	1944.66			1673.44	1906.02
dst_to_origin(138)	1731.85	1215.94		1450.86		220.907	1812.07	1870	1834.8	1737.38	1953.87			1673.44	1915.1	0	0
dst_to_origin(139)	1751.83	1215.94		1464.79		220.907	1826.09	1890	1848.05	1756.42	1953.87			1682.53	1924.19	14.1421	14.1421
dst_to_origin(140)	1752.31	1225.89		1484.49		210.95	1840.11	1920	1857.15	1776.34	1957.78			1700.74	1946.54	28.2843	20
dst_to_origin(141)	1761.82	1236.85		1492.65		200.998	1868.15	1930	1883.67	1776.34	1966.98			1732.2	1964.74	28.2843	30
dst_to_origin(142)	1761.82	1256.74		1498.43		200.998	1896.21	1940.03	1910.24	1776.34	1998.5			1741.32	1992.11	36.0555	58.3095
dst_to_origin(143)	1771.81	1276.64		1498.43		200.998	1910.24	1940	1919.3	1785.5	2030.02			1741.32	2005.32	50	72.111
dst_to_origin(144)	1792.26	1286.58		1498.43		200.998	1910.24	1950.03	1923.54	1795.47	2039.24			1750.46	2005.32	86.0233	84.8528
dst_to_origin(145)	1812.24	1286.58		1518.22		210.95	1916.38	1970.03	1932.59	1825.38	2039.24			1746.42	2014.45	116.619	84.8528
dst_to_origin(146)	1832.21	1286.58		1532.19		220.907	1924.27	1990.03	1945.89	1844.59	2048.46			1768.76	2036.79	116.619	84.8528
dst_to_origin(147)	1842.2	1286.58		1560.13		222.036	1946.2	2010.02	1936.85	1854.56	2057.69			1777.92	2064.22	130.384	92.1954
dst_to_origin(148)	1852.19	1295.57		1566.05		231.948	1974.26	2030.1	1941.16	1854.56	2070.77			1805.46	2086.55	130.384	98.9949
dst_to_origin(149)	1852.19	1306.48		1572.01		220.907	2002.32	2040.1	1954.51	1864.54	2093.08			1823.87	2095.71	144.222	113.137
dst_to_origin(150)	1862.18	1336.34		1572.01		220.907	2010.22	2040.1	1958.88	1874.51	2124.62			1823.87	2095.71	188.68	120.416
dst_to_origin(151)	1872.16	1346.29		1572.01		210.95	2016.36	2050.1	1972.26	1903.79	2133.85			1833.08	2104.88	210.95	142.127
dst_to_origin(152)	1882.15	1356.24		1586		210.95	2024.25	2060.1	1985.65	1923.75	2133.85			1842.31	2118.04	216.333	156.205
dst_to_origin(153)	1892.64	1356.24		1600		210.95	2038.28	2080.22	1999.05	1933.73	2143.08			1851.54	2145.55	224.722	164.012
dst_to_origin(154)	1912.62	1366.2		1626.1		210.95	2052.32	2100.21	1999.05	1933.73	2146.93			1870.03	2163.93	224.722	170.294
dst_to_origin(155)	1923.15	1366.2		1648.06		220.907	2074.25	2120.21	2003.52	1943.12	2165.39			1901.58	2173.13	238.537	178.045
dst_to_origin(156)	1932.59	1376.15		1654.15		220.907	2102.31	2140.37	2021.48	1953.1	2196.93			1910.84	2182.34	283.019	178.045
dst_to_origin(157)	1933.13	1396.07		1654.15		231.948	2108.46	2150.37	2034.94	1983.05	2219.23			1920.1	2182.34	296.816	200
dst_to_origin(158)	1933.13	1415.98		1654.15		241.868	2108.46	2150.37	2048.41	2002.5	2219.23			1920.1	2213.87	310.644	214.009
dst_to_origin(159)	1943.12	1425.94		1668.17		253.18	2122.5	2160.37	2066.52	2002.5	2228.47			1929.38	2241.54	310.644	242.074
dst_to_origin(160)	1943.12	1425.94		1674.31		253.18	2130.38	2170.58	2075.38	2002.5	2228.47			1938.66	2250.78	319.061	250
dst_to_origin(161)	1953.1	1435.9		1688.34		286.356	2136.54	2190.57	2080.02	2012.49	2241.54			1957.24	2250.78	332.866	258.07
dst_to_origin(162)	1973.07	1435.9		1708.57		296.142	2150.58	2210.81	2080.02	2022.47	2260.02			1975.85	2263.85	368.917	264.008
dst_to_origin(163)	1993.61	1445.86		1728.84		296.142	2186.53	2230.81	2093.54	2052.44	2287.79			1994.49	2273.08	382.753	264.008
dst_to_origin(164)	2003.6	1455.82		1735.11		286.356	2200.57	2240.8	2093.54	2071.96	2297.06			1994.49	2291.57	391.152	278.029
dst_to_origin(165)	2023.56	1485.7		1735.11		286.356	2214.61	2240.8	2107.06	2071.96	2297.06			2003.82	2323.12	396.611	278.029
dst_to_origin(166)	2023.56	1495.66		1735.11		286.356	2214.61	2250.8	2107.06	2081.95	2306.34			2003.82	2341.64	396.611	292.062
dst_to_origin(167)	2033.54	1505.62		1741.41		264.764	2228.65	2261.08	2134.13	2081.95	2306.34			2013.16	2350.91	410.488	314.006
dst_to_origin(168)	2033.54	1505.62		1747.74		263.059	2242.7	2271.41	2147.67	2101.93	2324.91			2028.32	2350.91	432.666	336.006
dst_to_origin(169)	2043.53	1505.62		1761.82		253.18	2256.75	2301.39	2156.48	2121.91	2362.12			2047.07	2360.19	468.722	344.093
dst_to_origin(170)	2063.49	1515.59		1788.69		253.18	2292.68	2321.75	2156.48	2151.88	2371.43			2069.3	2373.2	482.597	344.093
dst_to_origin(171)	2083.46	1525.55		1802.78		243.311	2306.73	2331.74	2170.02	2151.49	2371.43			2078.68	2401.04	482.597	350
dst_to_origin(172)	2104.02	1544.67		1809.23		243.311	2306.73	2342.14	2192.37	2151.49	2380.76			2088.06	2423.32	482.597	358.05
dst_to_origin(173)	2114	1564.61		1809.23		253.18	2312.94	2352.13	2219.48	2151.49	2380.76			2088.06	2432.61	496.488	366.197
dst_to_origin(174)	2123.98	1574.58		1809.23		253.18	2326.99	2352.13	2237.07	2171.47	2399.42			2097.45	2436.33	518.652	366.197
dst_to_origin(175)	2123.98	1575.37		1823.32		253.18	2341.05	2362.56	2241.83	2191.12	2427.45			2116.25	2445.61	554.707	388.33
dst_to_origin(176)	2133.96	1575.37		1843.91		253.18	2355.1	2382.54	2250.62	2221.1	2446.16			2147.86	2454.89	568.595	410.488
dst_to_origin(177)	2143.94	1585.34		1864.54		253.18	2389.48	2403	2264.18	2231.1	2455.52			2157.27	2486.46	576.888	424.382
dst_to_origin(178)	2153.93	1584.55		1878.64		243.311	2397.27	2423.49	2277.74	2230.81	2455.52			2170.07	2508.74	576.888	424.382
dst_to_origin(179)	2163.91	1604.49		1885.21		243.311	2403.54	2434.03	2308.87	2230.81	2464.89			2179.47	2518.03	582.495	432.666
dst_to_origin(180)	2183.87	1624.44		1885.21		243.311	2403.54	2444.01	2322.43	2240.8	2483.65			2188.88	2527.33	612.944	441.022
dst_to_origin(181)	2203.84	1643.68		1892.75		243.311	2417.6	2454	2327.23	2260.55	2502.42			2188.88	2527.33	648.999	446.542
dst_to_origin(182)	2213.82	1643.68		1892.75		243.311	2431.67	2454	2336	2290.55	2534.03			2198.29	2549.61	654.599	454.863
dst_to_origin(183)	2213.82	1653.66		1892.75		231.948	2459.8	2464.57	2340.81	2290.55	2534.03			2217.14	2568.21	668.506	468.722
dst_to_origin(184)	2223.8	1653.66		1891.8		231.948	2473.86	2485.16	2363.15	2300.54	2534.03			2245.44	2586.83	668.506	499.3
dst_to_origin(185)	2223.8	1653.66		1898.42		222.036	2487.93	2495.14	2399.08	2300.54	2543.42			2254.88	2605.48	682.422	507.74
dst_to_origin(186)	2243.77	1663.01		1905.07		220.907	2487.93	2525.73	2412.67	2310.54	2562.23			2264.33	2609.1	718.471	513.128
dst_to_origin(187)	2253.2	1672.99		1911.75		220.907	2495.7	2536.4	2417.54	2330.54	2593.84			2264.33	2614.8	740.608	521.536
dst_to_origin(188)	2283.16	1682.97		1925.2		220.907	2509.76	2546.37	2417.54	2350.34	2612.66			2273.79	2627.74	748.866	521.536
dst_to_origin(189)	2293.14	1702.38		1931.97		220.907	2523.83	2546.37	2426.27	2370.19	2612.66			2283.24	2655.73	748.866	535.35
dst_to_origin(190)	2303.67	1712.37		1938.76		222.036	2551.96	2557.07	2439.88	2370.19	2618.74			2308.46	2677.98	762.758	549.181
dst_to_origin(191)	2303.67	1722.35		1938.76		220.907	2580.1	2557.07	2470.95	2370.19	2628.17			2327.44	2687.32	771.038	566.039
dst_to_origin(192)	2313.66	1722.35		1938.76		220.907	2586.43	2577.77	2484.55	2370.08	2650.36			2346.44	2696.66	790.569	588.303
dst_to_origin(193)	2323.64	1722.35		1952.9		231.948	2586.43	2608.47	2493.29	2390.08	2678.68			2346.44	2700.24	818.413	602.08
dst_to_origin(194)	2333.62	1722.35		1959.72		220.907	2600.5	2618.43	2502.04	2410.02	2697.57			2359.07	2709.58	826.62	602.08
dst_to_origin(195)	2343.61	1731.85		1973.45		220.907	2600.5	2639.19	2515.63	2440	2697.57			2359.07	2728.26	832.346	610.574
dst_to_origin(196)	2353.06	1741.84		1980.1		231.948	2628.65	2650	2524.38	2440	2697.57			2368.56	2756.32	832.346	610.574
dst_to_origin(197)	2373.04	1751.4		1994.24		230.868	2650.45	2650	2546.72	2440	2707.03			2387.57	2765.68	846.286	610.574
dst_to_origin(198)	2383.02	1771.38		2001.22		231.948	2684.96	2650	2577.83	2440	2738.65			2416.11	2775.05	874.185	632.851
dst_to_origin(199)	2393.01	1781.38		2001.22		231.948	2684.96	2670.81	2586.6	2450.02	2767.04			2435.16	2775.05	902.109	646.607	0	0
dst_to_origin(200)	2403	1791.79		2001.22		231.948	2684.96	2681.68	2586.6	2470.08	2776.51			2447.73	2793.8	916.079	677.422	0	0
dst_to_origin(201)	2403	1791.79		2008.23		231.948	2699.04	2701.59	2595.38	2500.18	2776.51			2447.73	2812.56	916.079	686.003	14.1421	10
dst_to_origin(202)	2412.99	1791.37		2015.27		231.948	2705.42	2722.44	2608.95	2510.18	2789.19			2447.73	2831.34	924.175	686.003	28.2843	10
dst_to_origin(203)	2422.97	1791.37		2022.33		231.948	2727.2	2733.37	2626.52	2510.18	2798.66			2457.25	2840.74	930.054	691.158	42.4264	22.3607
dst_to_origin(204)	2432.49	1801.36		2043.55		231.948	2747.67	2743.32	2657.67	2520.18	2827.08			2485.84	2844.17	952.103	699.714	56.5685	28.2843
dst_to_origin(205)	2442.48	1820.99		2057.79		231.948	2768.18	2754.27	2671.22	2530.32	2846.05			2507.93	2844.17	980.051	699.714	70.7107	36.0555
dst_to_origin(206)	2462.46	1840.98		2071.93		231.948	2775.84	2754.27	2680.02	2550.49	2858.71			2526.99	2853.56	994.032	722.011	84.8528	58.3095
dst_to_origin(207)	2482.44	1860.67		2064.95		241.868	2782.27	2765.25	2684.77	2570.7	2858.71			2536.53	2853.56	1002.1	730.616	92.1954	67.082
dst_to_origin(208)	2492.43	1860.67		2071.93		231.948	2782.27	2786.2	2702.37	2580.7	2868.19			2536.53	2853.56	1002.1	744.312	92.1954	89.4427
dst_to_origin(209)	2502.42	1870.67		2079.09		241.868	2796.35	2797.23	2724.72	2580.7	2868.19			2546.08	2862.95	1016.07	761.577	98.9949	85.44
dst_to_origin(210)	2502.42	1870.67		2086.26		241.868	2802.8	2818.23	2747.07	2590.69	2896.65			2555.62	2872.35	1036	761.577	113.137	89.4427
area(0)	35400	26950	34000	29550	36550	31800	41600	38100	30400	30650	33450	33800	34300	43100	36050
area(1)	36550	27450	34850	29850	34950	31400	40400	38600	32600	31000	33650	32800	32650	41450	35050
area(2)	37450	27800	33300	30250	33300	31400	38300	38500	33200	29950	35000	32550	32400	40800	34600
area(3)	39100	28750	32450	30950	32500	30850	38350	40050	32300	29500	33900	33650	33300	41500	35050
area(4)	37850	28850	32750	31350	33050	32700	39050	41000	31600	29900	32950	34250	33850	42850	35650
area(5)	36700	28300	33450	32050	33300	33200	39950	42900	30650	30650	32700	35150	34300	43950	36800
area(6)	35250	27100	34000	31100	35550	35750	40200	40650	30350	30550	32700	34150	34700	44150	36100
area(7)	34900	26650	35300	30600	35650	35300	39450	37950	29500	31100	34000	34000	32850	44550	35000
area(8)	34550	26600	35750	29150	35500	34300	38300	37250	30600	30550	34050	33150	31900	44500	34150
area(9)	35850	26950	34050	29700	33700	34400	37900	37600	30950	29800	33800	32950	31850	43750	33250
area(10)	36700	27600	33350	29500	33300	34200	38150	39000	31800	29950	32900	33750	33050	42250	33950
area(11)	37500	28350	33250	30300	33450	34100	38800	40700	32500	30700	32600	34050	33800	41100	34950
area(12)	36900	29050	34000	30200	33750	34150	40100	42700	31250	30550	32900	34850	33750	42150	36350
area(13)	34600	28550	34600	30800	34400	34650	40650	41500	32800	31150	33500	35850	32900	42300	37300
area(14)	33450	26700	35950	30650	35150	34700	39150	40800	34550	30450	34500	35450	31450	43700	36450
area(15)	34750	26850	36900	29750	35950	34000	38100	38600	35800	29950	33750	34400	31650	44000	34250
area(16)	35500	27050	34800	29450	33750	33500	37750	37900	34950	29750	33250	33200	32950	43600	34300
area(17)	36700	27900	33600	30050	33050	32200	38900	38150	34050	30350	32950	34900	33550	42350	33900
area(18)	37950	27700	33050	30550	32950	32200	39850	39500	34400	30600	33050	34000	34450	41250	35300
area(19)	37600	28450	33700	30850	33800	32650	40100	41250	35500	30950	33900	34800	34200	41450	36150
area(20)	36650	28950	34400	32150	34550	32300	39300	42900	36600	30350	35050	35450	32100	42450	37100
area(21)	35300	28500	35800	32600	35550	32200	39950	42700	36200	29300	35300	35900	31150	42650	35300
area(22)	34700	27350	36350	31650	36450	32750	38350	41650	35200	30000	33000	34250	32300	44050	35050
area(23)	36050	26800	37150	31100	34550	32450	37950	39850	35250	30550	32550	32850	32900	44700	34550
area(24)	36900	27100	35200	30650	33000	32750	38650	38200	35850	31150	33150	33550	32900	42650	35350
area(25)	37600	27650	34700	29650	32600	33150	39600	38400	36350	31100	33900	34000	33550	42150	37050
area(26)	37950	27750	34150	29550	33400	33050	40100	39650	36650	29900	34350	35000	31500	41300	37150
area(27)	37850	28200	34300	30600	34500	33300	39350	40200	35600	30100	34800	35950	31650	42000	35650
area(28)	36850	28200	35250	30950	35050	33950	38750	41300	35550	29600	33800	36550	32250	42650	35100
area(29)	34900	28200	36200	31100	34700	33900	37600	41950	35200	30550	32850	35200	32800	43300	35000
area(30)	34650	27100	37800	31850	35200	34300	37700	41300	35800	30450	32800	35000	33150	44550	35850
area(31)	36250	27200	37850	31600	33500	34850	38950	39150	37350	30300	33450	33750	34250	42450	37250
area(32)	35550	27250	37400	30750	32950	34500	39650	39150	38750	30700	34000	34150	33250	42050	37300
area(33)	37300	27850	35600	30250	32900	34200	40400	38200	36600	30100	35350	34750	32300	41500	35300
area(34)	37000	28500	34300	30250	33500	33350	38300	40400	36800	29650	35100	35900	30700	41950	35050
area(35)	36300	29000	33600	30900	34100	32900	38400	41700	37550	30000	33800	35600	30800	42400	34450
area(36)	36050	29450	34400	31450	35450	32650	37450	42950	38000	31000	32750	36650	31550	43250	35500
area(37)	34400	28350	35100	32100	35100	32900	38200	42050	37600	31550	33650	35700	31900	44200	36150
area(38)	34900	27200	35900	31650	35850	33550	39050	41650	36750	31500	33950	34350	33850	43750	37100
area(39)	35500	27550	37050	31350	33850	33700	39450	39700	36300	30700	35150	34100	34300	42000	35550
area(40)	37500	27750	37200	30650	33300	34000	40600	38550	37600	30050	35450	34300	32800	41150	35100
area(41)	38850	28400	35350	30500	33450	34700	40450	39050	36850	30800	34050	35300	32450	41600	34650
area(42)	39100	29050	34700	30700	33700	34050	38550	40750	37000	31550	33500	36150	33350	42800	36050
area(43)	38650	29200	34250	31600	35100	35050	36950	42250	37650	30950	34000	37450	34500	43950	37000
area(44)	37350	29400	35150	32500	35550	34200	37850	43500	37600	32000	34650	37300	34250	44300	36600
area(45)	35650	28100	36500	32650	36600	32950	39050	42300	37450	30550	34950	36350	34300	44650	36050
area(46)	35050	27750	37300	32150	35450	32200	39550	39950	37650	29550	36150	35400	32750	43850	35050
area(47)	36300	27550	38050	32450	33650	31150	39550	39400	38550	30150	34350	34600	32700	42400	34300
area(48)	37000	28150	36200	31700	33550	29750	39200	40000	38850	31500	33450	34800	32250	41300	35300
area(49)	38350	28450	34900	30100	33900	28450	38300	41050	39000	32250	33750	35350	32750	42000	36450
area(50)	38050	29050	34800	30300	35000	27500	37650	42000	38300	32700	34200	36100	33500	42650	37100
area(51)	37800	29050	34650	30650	35600	26250	38950	44100	37800	31900	34500	36550	34300	42850	36150
area(52)	36350	29000	36000	32050	35650	26100	39200	43600	37300	29700	36150	37250	33200	44200	35250
area(53)	34900	28600	36000	32600	35600	25600	40000	42600	38550	30300	35200	37250	31900	42900	34700
area(54)	34900	27800	36950	33000	34600	26600	39100	39850	38450	30400	33750	36100	32200	42400	35000
area(55)	36550	26900	36600	32750	33000	29500	39450	38900	38950	31150	33500	34050	32900	41400	35700
area(56)	36650	27300	35000	31900	33300	29850	38550	39500	37950	31250	33450	33700	33200	40550	36450
area(57)	38150	27700	34650	30800	33950	29950	38600	40500	37650	31300	34800	34150	33550	41400	35750
area(58)	38450	27850		30800		31100	38650	41350	36800	30700	34900	35100	34150	42250	34900
area(59)	38850	28800		30950		31250	39900	44250	37700	30450	35800	36150	32300	43100	34550
area(60)	36450	29150		31100		30850	41800	43850	38100	31050	34200	37000	31900	44250	34900
area(61)	35050	28000		32150		30850	42250	42150	35900	31350	33600	36850	32300	42700	35400
area(62)	34450	27750		32450		31600	40900	40000	34550	32100	33450	35650	33450	41850	35550
area(63)	36350	28100		33600		31800	39800	39500	33850	32400	34500	34700	33950	41150	36700
area(64)	36600	28550		32750		32050	38100	39700	33950	30800	34950	34300	34950	41200	35250
area(65)	37800	28150		31050		32300	37650	41050	35200	30350	36100	34850	35050	42000	34200
area(66)	37750	28400		30450		32150	38400	42900	35550	30550	35600	35700	35550	43200	34800
area(67)	37800	28350		30400		31800	39250	44300	35400	31500	34050	36050	33200	43550	35650
area(68)	37550	28350		31350		30300	39300	43350	34800	32600	33050	37400	32250	43900	36000
area(69)	35600	28150		32200		30500	39650	41900	34350	31850	33750	37550	32450	42100	36500
area(70)	34500	27900		32800		30550	39700	40300	34650	31500	34350	36450	32900	40950	35000
area(71)	34600	27500		33900		30900	39050	39350	35800	30500	35400	35450	34400	41300	34850
area(72)	35550	27800		33300		31300	38850	39500	35600	30300	36250	35250	34750	42500	34950
area(73)	36100	28200		32900		30900	39150	40950	34750	31050	34200	35450	33450	42850	35600
area(74)	37000	28500		31250		31350	40200	41750	34250	31450	33750	36450	32050	43250	36450
area(75)	38550	29350		30500		31000	40650	42950	33700	31300	33950	37000	32100	44700	35800
area(76)	37200	28550		31100		30800	41700	43850	34350	31850	34550	37400	33300	43400	35100
area(77)	35750	27650		31350		30800	42200	42700	34750	30450	34300			42100	34250
area(78)	34250	27400		32050		31350	40350	40100	34450	30350	35550			40450	35350
area(79)	34450	27800		33000		30600	39100	38650	34400	30450	34500			40900	36000
area(80)	36350	28350		33200		31150	40250	39150	33450	31300	33750			42000	36950
area(81)	36800	28250		32700		30800	40900	39600	33550	31700	33700			42600	35650
area(82)	38100	29150		31800		30600	42350	40450	34900	31900	35100			43850	34550
area(83)	36950	30150		31000		29750	42100	42450	35750	30700	34550			42800	33950
area(84)	36700	29450		31300		29550	41550	43800	34700	30050	35800			42200	35200
area(85)	35350	27950		32050		28850	40350	42000	34400	30300	34800			41150	35700
area(86)	34700	27700		32850		28700	39900	40300	34100	31450	33850			41700	36600
area(87)	35400	28050		33450		28700	40000	38500	35150	31500	34400			42650	35650
area(88)	36750	28000		33400		28550	42400	38900	35100	32450	34750			42950	34800
area(89)	36950	29400		34200		28650	42600	40100	36550	32300	35250			42700	34400
area(90)	38700	30000		32600		28650	42650	41650	35500	30850	35800			44350	35900
area(91)	37250	30500		31150		28500	42250	43100	35550	30600	35100			42650	36800
area(92)	36650	30500		32000		28550	41900	43800	35100	31500	34400			41400	38050
area(93)	35200	29150		32000		27950	40700	42000	33750	31950	34500			41900	36200
area(94)	36250	28050		33150		28100	41450	41750	34100	32250	35500			42600	35350
area(95)	36750	27900		33800		27950	42250	39200	35300	32100	36050			43250	34900
area(96)	38150	29050		34050		28550	43550	38600	36600	30950	35800			44450	35800
area(97)	37850	28950		35000		29300	42400	39700	35850	31200	35450			44000	37100
area(98)	36900	29650		33750		28650	41700	41550	34950	31200	34850			41850	37600
area(99)	37050	30850		31400		28600	40500	43150	34750	32050	34200			40900	35450
area(100)	35250	31000		31100		28200	39550	43950	33800	32150	34600			41300	35000
area(101)	35500	29950		32550		28500	40550	41950	34950	32400	34800			41800	34950
area(102)	36450	29250		32600		28200	41300	40500	35450	31350	35600			43050	35550
area(103)	37200	28600		33150		28300	41450	38600	34950	31250	35650			43300	35850
area(104)	38200	28350		33400		27700	41950	39150	33650	30950	34750			43400	36800
area(105)	38400	28850		34200		27300	40950	39550	32800	31600	33800			41700	35700
area(106)	38150	29400		33700		27100	39600	40700	33450	31950	34200			40600	34900
area(107)	36650	30150		32600		26850	39100	42300	34300	32450	34750			41000	34100
area(108)	35300	30300		31100		26750	39750	43700	35600	31300	35550			41850	34900
area(109)	34750	29800		31600		27050	41300	41800	35150	30300	35700			43050	36100
area(110)	35650	29400		31700		26950	41750	39250	34550	32050	34700			43050	36950
area(111)	36550	28650		32650		26600	42100	38150	34200	31750	34300			43550	35900
area(112)	38000	27850		34350		27300	40800	38600	34600	32550	34450			42100	34850
area(113)	38150	28500		34150		26600	39250	38850	35650	32150	34900			40850	34350
area(114)	37350	28950		34250		26600	38200	41100	35500	31550	35050			41000	34650
area(115)	36000	29600		33450		26800	39400	41850	35350	31350	35750			42000	35200
area(116)	34550	29850		31800		26850	40550	42300	34150	30800	36150			42850	36700
area(117)	35150	30750		31100		26900	41750	42700	34000	31350	35200			44100	37100
area(118)	36100	29600		31850		26550	42500	40500	35150	31600	34350			44150	35050
area(119)	37000	27500		32400		27050	41250	37700	34200	32000	34050			43200	34650
area(120)	38050	27200		34250		26450	40050	38650	35600	32050	34900			41350	34350
area(121)	38900	28350		34600		26550	38800	39600	35800	31200	35700			40550	36100
area(122)	38050	28300		34300		26750	39150	40700	35450	31150	36550			41850	36500
area(123)	34900	29400		33500		26500	39950	42100	33300	31900	35900			42700	36000
area(124)	33900	30200		31950		27200	41050	42750	33000	32750	35650			43150	34700
area(125)	34950	31650		31600		26950	42600	41750	34400	32750	34000			44400	34150
area(126)	36200	30200		31750		27050	42000	39650	34650	32150	34050			43000	34950
area(127)	37750	29100		32200		27450	41050	38350	36100	31600	35750			42150	35600
area(128)	39000	28000		33200		27550	39600	39050	35600	31050	36200			41050	36250
area(129)	38900	28050		33300		28300	38650	40600	35150	31850	35850			41150	35850
area(130)	38550	29200		34400		28550	39700	41500	34950	32300	36150			42450	34400
area(131)	36450	29450		34150		28800	40400	42750	34800	33000	34400			43550	33950
area(132)	34650	29300		32500		28500	42400	42200	35700	31300	33750			43400	34150
area(133)	35200	29650		31400		29500	40950	39750	36100	31350	34400			43600	35050
area(134)	35700	29650		31400		29550	41400	38300	36800	31500	35250			41900	36600
area(135)	36950	28900		32050		28800	40700	38950	35300	31650	35600			41850	36050
area(136)	39750	28450		32750		29150	38400	40100	34500	32700	36400			41400	33950
area(137)	39400	28100		33050		28900	39950	41500	33700	33350	35500			42400	33850
area(138)	38650	28850		33850		29150	40200	43550	34900	33950	34700			43200	33150	34050	37450
area(139)	37250	29250		33700		29600	41150	42550	35650	32550	34600			43450	35050	32550	38200
area(140)	35600	30250		33750		29550	42300	41400	36550	31850	34650			42900	36050	31900	38450
area(141)	36200	30700		32200		29650	41850	39700	37150	31400	35600			42200	36050	32950	38900
area(142)	36850	31250		32150		29350	41500	38950	35500	32200	36850			42000	35000	33100	39900
area(143)	37300	29750		32650		29400	39700	39850	34100	33150	36700			41200	33800	34300	38200
area(144)	38800	28450		33100		29500	39350	41050	34250	32000	35250			41750	34600	35450	36350
area(145)	38550	29000		34100		29700	40250	42800	35750	32550	34600			42450	34900	33900	36800
area(146)	38100	29100		33550		29200	41500	44400	35800	31950	34950			43450	36150	32700	37500
area(147)	36700	29450		32800		28750	42600	42200	35700	31150	35400			43550	35900	32600	38100
area(148)	36850	29900		32650		29000	41650	40200	36550	31550	36700			43200	34000	34100	38850
area(149)	37450	29650		31600		28850	40850	38350	36900	31850	36750			42000	33100	34250	40100
area(150)	38300	30250		31550		29800	39500	39300	37600	32000	35700			41550	34100	34750	39350
area(151)	39600	29200		32300		29300	39250	40550	35600	32650	34700			42000	35100	32800	39150
area(152)	40250	28700		33200		29350	40950	41700	34250	31200	34450			42200	35500	31700	37800
area(153)	39350	29000		33800		28750	41500	42650	33650	30650	34600			42250	35600	32800	36350
area(154)	38350	29000		33150		28800	42650	41850	34850	31200	35700			43400	34250	33550	36950
area(155)	35850	29250		32450		29300	41100	41050	35550	31500	36450			42450	33500	33700	37650
area(156)	35500	29650		31250		28900	41150	39400	37400	32300	36800			40950	34100	34650	38600
area(157)	36250	30050		31900		29300	39350	38600	36950	32000	35100			41200	35000	32450	39150
area(158)	37300	29100		31650		28550	39600	39750	36750	31500	34600			42000	35850	32100	39600
area(159)	38750	28800		32850		28050	41400	40750	34600	31100	34850			43300	35600	32650	38300
area(160)	38950	27950		32900		27650	41450	41450	34350	31850	35050			43550	34600	33950	36600
area(161)	40650	28100		34700		24200	42150	41750	34900	32950	36250			43600	33450	34350	36550
area(162)	40350	29300		32750		23800	42350	41950	36550	32800	36450			43250	33950	35150	37100
area(163)	39800	30050		32450		23250	43150	39250	37150	32700	36400			41350	35850	32900	38300
area(164)	37700	29800		31550		23650	40850	38000	37050	32050	35550			41050	36400	32350	40350
area(165)	35500	30500		31800		24450	39600	39200	38200	31350	35250			41850	35950	32700	40550
area(166)	36200	29400		31950		24200	40700	39350	37400	31950	35250			42200	34050	33550	40200
area(167)	37000	27650		32350		27700	42150	40200	35900	32650	35600			42850	33200	34300	39550
area(168)	37400	28300		33200		28100	43000	42350	34150	32450	36400			45050	33950	34850	37000
area(169)	38600	29400		34200		28150	41350	42700	33600	32600	36700			43800	35300	33950	36350
area(170)	39400	29650		33600		29200	42550	41350	34300	32400	34650			42600	35500	32400	36600
area(171)	38450	29750		32100		30150	41100	39450	35350	30200	34300			40900	35950	32450	37450
area(172)	38250	30250		31050		30350	40100	38800	35950	31500	35250			41550	34950	33200	38550
area(173)	36400	29450		31550		29900	41350	39250	35400	32000	35600			42100	33800	34100	39500
area(174)	36100	28450		31950		30400	41750	40100	33800	32600	37050			42750	33750	34100	39850
area(175)	37150	29250		32600		29900	43350	41000	33850	33000	37500			42700	35050	34350	40650
area(176)	37500	29200		32850		29950	42500	42150	34300	32050	35500			43350	35650	32800	39150
area(177)	38550	29350		32450		30350	42150	43450	36000	31000	35350			40900	35950	32550	37450
area(178)	38900	29800		32100		29900	40100	41000	35550	31700	35400			40700	34950	33350	36600
area(179)	38250	29700		31800		30800	40000	39750	35250	32200	35500			41200	34300	34400	36800
area(180)	38400	30300		31950		30400	40950	38950	34400	32850	36650			42450	34000	34150	37900
area(181)	36500	29250		32600		30000	42100	39350	33600	33250	37050			42550	35700	34250	38950
area(182)	36000	29100		33100		29750	42600	40400	35250	32250	35200			43600	36000	33150	40150
area(183)	36700	29350		32950		29050	42950	42500	36600	31000	35200			43550	36400	33500	39600
area(184)	37800	29350		33400		29400	41500	43100	36350	31350	36150			42500	35550	34000	38700
area(185)	38600	29750		34900		28650	40250	42900	35950	31800	36300			41200	34750	34550	37650
area(186)	39750	30750		34650		28800	40300	42250	34600	33350	36600			41800	34750	34800	36850
area(187)	39400	31700		34850		28500	41550	40100	34800	32900	37050			41900	35150	34250	37400
area(188)	38700	31300		32650		28450	42950	39450	35750	33150	35600			42800	35700	32950	38900
area(189)	37000	30650		31750		28850	43550	39750	36100	32200	35200			43050	36550	33150	39950
area(190)	36300	29350		31150		29000	42850	40900	35900	31600	34750			45450	36000	34600	41000
area(191)	37250	29000		31650		28750	42450	42000	35450	31900	35150			43550	34600	34650	39800
area(192)	38100	29700		32350		28900	40850	43650	34100	32700	35550			42850	34800	35300	38450
area(193)	38950	29800		33550		28350	40400	44100	33650	33450	36050			41000	35850	33850	37200
area(194)	40350	30000		34150		28350	41000	41000	34250	32700	35800			42650	36450	32450	37250
area(195)	40500	30150		34600		28300	41600	38850	35550	32750	34350			43200	36800	33250	37900
area(196)	38400	30450		33800		28250	43150	39150	35550	31750	35650			43550	35750	34050	38500
area(197)	38750	30050		31950		28050	42600	39250	36400	31900	35600			43550	34950	34850	39500
area(198)	37400	29650		31900		27950	40850	40500	35550	32550	36600			42750	34750	33950	40700
area(199)	35700	28400		32200		27550	40400	41500	33700	32800	36400			41150	35550	33950	39850	36500	32300
area(200)	35850	28650		31600		28000	40250	43050	33550	33050	35200			40850	36700	32650	38000	36300	32100
area(201)	37400	28900		32600		27200	42250	42750	34350	32600	34600			41450	36850	33200	37250	37500	33550
area(202)	37900	29150		33300		27300	41950	40700	35350	31950	35700			41450	34600	34000	36450	38650	34250
area(203)	39400	29550		33900		27400	42850	38900	35650	32100	36950			42050	33900	34250	37600	39250	35000
area(204)	39900	29900		34000		27350	42550	38800	35450	33150	36950			43350	33350	34700	38550	38750	34950
area(205)	40600	30250		32500		27200	40950	39000	33350	32700	35800			42750	33700	34300	39200	36450	36300
area(206)	40600	30100		31100		27150	40000	40400	33650	33450	35300			41650	34450	33200	40500	35050	37600
area(207)	38000	28850		31750		27200	40700	42300	34150	32850	35000			41200	34700	33050	40650	35100	35900
area(208)	36550	28550		32300		26900	41700	43100	35000	31950	35900			41650	34550	33800	38550	35650	35250
area(209)	35600	28950		32550		27300	42900	42000	35500	32000	36150			42850	35100	34750	37650	36450	34000
area(210)	36000	28950		32750		27000	42350	40800	35500	32250	37000			42750	37250	34950	37000	37600	34050
perimeter(0)	942.843	876.985	955.98	881.838	1004.68	1040.83	1328.53	962.843	831.127	885.269	939.828	962.843	1009.12	1047.11	984.68
perimeter(1)	956.985	876.985	998.406	890.122	959.828	847.696	1518.23	954.558	924.264	899.411	939.828	954.558	986.69	1036.4	936.396
perimeter(2)	968.701	891.127	972.548	901.838	933.97	847.696	1022.25	962.843	915.98	893.553	973.97	948.701	1000.83	1010.54	930.538
perimeter(3)	1014.56	885.269	958.406	910.122	905.685	865.269	1016.4	968.701	847.696	887.696	965.685	948.701	980.833	1002.25	932.965
perimeter(4)	1000.42	913.553	950.122	930.122	911.543	1072.55	1016.4	994.558	739.411	887.696	948.112	948.701	994.975	1012.96	932.965
perimeter(5)	977.99	911.127	950.122	941.838	937.401	1080.83	1032.96	1062.84	721.838	885.269	933.97	976.985	980.833	1041.25	970.538
perimeter(6)	960.416	871.127	972.548	915.98	979.828	913.553	1022.25	1016.98	693.553	893.553	925.685	952.132	1017.4	1052.96	953.97
perimeter(7)	934.558	856.985	1000.83	915.98	979.828	904.264	1016.4	936.985	671.127	915.98	933.97	966.274	966.69	1049.53	957.401
perimeter(8)	940.416	879.411	1034.97	901.838	993.97	884.264	1022.25	945.269	682.843	918.406	948.112	960.416	952.548	1055.39	951.543
perimeter(9)	940.416	876.985	986.69	895.98	957.401	895.98	1010.54	942.843	713.553	899.411	953.97	960.416	946.69	1061.25	926.69
perimeter(10)	946.274	871.127	974.975	895.98	957.401	884.264	1016.4	971.127	827.696	893.553	945.685	968.701	966.69	1032.96	926.69
perimeter(11)	986.274	885.269	966.69	895.98	943.259	884.264	1022.25	999.411	875.98	899.411	917.401	968.701	980.833	1007.11	963.259
perimeter(12)	986.274	916.985	980.833	887.696	951.543	881.838	1030.54	1051.13	921.838	885.269	925.685	960.416	974.975	1012.96	983.259
perimeter(13)	937.99	896.985	980.833	904.264	957.401	890.122	1044.68	1031.13	927.696	896.985	925.685	980.416	977.401	1018.82	997.401
perimeter(14)	945.269	862.843	1031.54	926.69	971.543	904.264	1036.4	1014.56	945.269	896.985	965.685	972.132	946.69	1067.11	1011.54
perimeter(15)	920.416	868.701	1045.69	894.975	999.828	864.264	1013.97	974.558	967.696	896.985	959.828	974.558	934.975	1055.39	954.975
perimeter(16)	951.127	876.985	1009.12	874.975	951.543	855.98	1044.68	942.843	1078.41	888.701	959.828	962.843	954.975	1038.82	949.117
perimeter(17)	987.696	882.843	977.401	903.259	951.543	827.696	1025.69	940.416	1026.69	888.701	939.828	954.558	991.543	1052.96	940.833
perimeter(18)	1000.42	882.843	966.69	911.543	943.259	827.696	1028.11	1022.84	1012.55	874.558	931.543	954.558	991.543	1024.68	957.401
perimeter(19)	1027.7	876.985	980.833	911.543	957.401	850.122	1050.54	1016.98	1012.55	880.416	945.685	954.558	997.401	1024.68	999.828
perimeter(20)	980.416	916.985	980.833	931.543	943.259	844.264	1010.54	1031.13	1009.12	888.701	979.828	968.701	965.685	1024.68	1013.97
perimeter(21)	954.558	902.843	997.401	937.401	979.828	827.696	1044.68	1031.13	992.548	874.558	993.97	994.558	931.543	1024.68	973.97
perimeter(22)	942.843	868.701	1019.83	903.259	1008.11	841.838	1036.4	1033.55	1000.83	882.843	957.401	968.701	945.685	1044.68	968.112
perimeter(23)	948.701	874.558	1056.4	912.548	971.543	833.553	1024.68	976.985	970.122	880.416	939.828	948.701	937.401	1087.11	951.543
perimeter(24)	954.558	882.843	1005.69	906.69	937.401	833.553	1024.68	934.558	970.122	880.416	939.828	960.416	945.685	1052.96	951.543
perimeter(25)	974.558	888.701	993.97	886.69	937.401	841.838	1027.11	942.843	998.406	886.274	945.685	954.558	971.543	1052.96	988.112
perimeter(26)	960.416	880.416	979.828	886.69	949.117	850.122	1071.96	948.701	986.69	874.558	939.828	962.843	925.685	1030.54	991.543
perimeter(27)	996.985	874.558	985.685	909.117	965.685	872.548	1012.96	946.274	980.833	891.127	965.685	988.701	939.828	1022.25	971.543
perimeter(28)	1025.27	882.843	991.543	903.259	963.259	898.406	1052.96	1002.84	994.975	874.558	965.685	1000.42	928.112	1036.4	957.401
perimeter(29)	954.558	882.843	1013.97	909.117	969.117	892.548	1018.82	1012.13	960.833	888.701	951.543	966.274	925.685	1038.82	957.401
perimeter(30)	936.985	862.843	1078.82	923.259	989.117	924.264	998.822	1014.56	969.117	860.416	925.685	994.558	934.975	1072.96	979.828
perimeter(31)	940.416	874.558	1064.68	917.401	952.548	934.975	1016.4	968.701	1124.68	866.274	931.543	980.416	974.975	1036.4	991.543
perimeter(32)	956.985	896.985	1050.54	903.259	954.975	932.548	1012.96	940.416	1161.25	894.558	945.685	980.416	938.406	1061.25	1017.4
perimeter(33)	982.843	888.701	1010.54	894.975	944.264	932.548	1027.11	942.843	1130.54	874.558	988.112	988.701	932.548	1030.54	960.833
perimeter(34)	966.274	882.843	970.538	894.975	944.264	878.406	990.538	966.274	1138.82	880.416	982.254	974.558	924.264	1024.68	954.975
perimeter(35)	982.843	891.127	962.254	909.117	944.264	900.833	1027.11	1002.84	1181.25	866.274	953.97	982.843	907.696	1022.25	954.975
perimeter(36)	968.701	916.985	982.254	911.543	986.69	906.69	1009.53	1020.42	1073.97	866.274	939.828	1016.98	921.838	1032.96	969.117
perimeter(37)	934.558	888.701	970.538	937.401	984.264	900.833	1018.82	1008.7	1025.69	872.132	939.828	1011.13	894.558	1058.82	983.259
perimeter(38)	942.843	874.558	982.254	894.975	1006.69	918.406	1012.96	1025.27	1071.54	894.558	951.543	968.701	956.985	1061.25	997.401
perimeter(39)	951.127	880.416	1012.96	906.69	958.406	920.833	1021.25	991.127	1073.97	877.99	971.543	962.843	962.843	1050.54	979.828
perimeter(40)	999.411	880.416	1035.39	914.975	964.264	920.833	1027.11	965.269	1085.69	880.416	988.112	962.843	951.127	1008.11	957.401
perimeter(41)	1016.98	882.843	972.965	892.548	958.406	940.833	1049.53	956.985	1168.11	866.274	968.112	971.127	940.416	1022.25	943.259
perimeter(42)	1002.84	888.701	958.822	892.548	952.548	926.69	1012.96	968.701	1210.54	872.132	945.685	976.985	940.416	1022.25	959.828
perimeter(43)	1016.98	894.558	944.68	909.117	972.548	954.975	984.68	996.985	1164.68	852.132	945.685	1016.98	974.558	1064.68	993.97
perimeter(44)	996.985	902.843	964.68	949.117	978.406	932.548	992.965	1042.84	1045.69	902.843	959.828	1039.41	952.132	1070.54	982.254
perimeter(45)	948.701	871.127	967.107	934.975	1012.55	923.259	981.249	1022.84	1019.83	872.132	951.543	1005.27	966.274	1068.11	976.396
perimeter(46)	940.416	868.701	1007.11	914.975	998.406	904.264	1009.53	996.985	1039.83	880.416	991.543	995.98	932.132	1076.4	948.112
perimeter(47)	954.558	868.701	1012.96	943.259	958.406	866.69	981.249	962.843	1011.54	860.416	954.975	979.411	934.558	1062.25	933.97
perimeter(48)	954.558	876.985	990.538	917.401	966.69	838.406	987.107	962.843	999.828	866.274	946.69	979.411	928.701	1033.97	942.254
perimeter(49)	980.416	885.269	970.538	869.117	980.833	810.122	998.822	968.701	1082.25	872.132	934.975	985.269	940.416	1033.97	956.396
perimeter(50)	988.701	885.269	958.822	877.401	972.548	784.264	981.249	982.843	997.401	877.99	940.833	987.696	921.421	1039.83	1002.25
perimeter(51)	982.843	905.269	964.68	883.259	984.264	753.553	992.965	1051.13	1022.25	877.99	949.117	993.553	966.274	1036.4	971.543
perimeter(52)	960.416	891.127	967.107	919.828	978.406	747.696	1007.11	1071.13	997.401	877.99	1003.26	1038.41	954.558	1070.54	963.259
perimeter(53)	934.558	882.843	958.822	933.97	992.548	747.696	1023.68	1042.84	1019.83	874.558	997.401	1018.41	931.127	1042.25	949.117
perimeter(54)	946.274	891.127	981.249	953.97	972.548	775.98	987.107	976.985	1028.11	874.558	954.975	1000.83	939.411	1030.54	957.401
perimeter(55)	956.985	862.843	987.107	939.828	952.548	869.117	1001.25	942.843	1091.54	888.701	940.833	966.69	934.558	1042.25	985.685
perimeter(56)	960.416	874.558	958.822	925.685	960.833	858.406	1009.53	942.843	1059.83	880.416	954.975	980.833	926.274	1019.83	991.543
perimeter(57)	1008.7	874.558	944.68	897.401	958.406	858.406	1003.68	954.558	1103.26	886.274	969.117	1003.26	928.701	1022.25	963.259
perimeter(58)	996.985	868.701		889.117		892.548	992.965	960.416	1109.12	894.558	960.833	977.401	965.269	1028.11	960.833
perimeter(59)	1033.55	874.558		903.259		894.975	1003.68	1048.7	1117.4	880.416	997.401	1008.11	931.127	1050.54	963.259
perimeter(60)	968.701	900.416		897.401		894.975	1088.53	1040.42	1129.12	880.416	969.117	1005.69	931.127	1076.4	949.117
perimeter(61)	936.985	886.274		911.543		886.69	1029.53	1028.7	984.264	880.416	949.117	999.828	931.127	1033.97	960.833
perimeter(62)	908.701	880.416		928.112		929.117	1063.68	974.558	974.975	902.843	943.259	1008.11	936.985	1048.11	954.975
perimeter(63)	936.985	894.558		957.401		929.117	1043.68	971.127	966.69	922.843	949.117	973.97	948.701	1028.11	985.685
perimeter(64)	967.696	888.701		948.112		951.543	970.538	962.843	974.975	902.843	963.259	953.97	1016.98	1025.69	963.259
perimeter(65)	1035.98	888.701		883.259		973.97	944.68	968.701	980.833	888.701	997.401	968.112	996.985	1025.69	960.833
perimeter(66)	1008.7	877.99		874.975		979.828	950.538	1039.41	991.543	888.701	997.401	962.254	1016.98	1045.69	949.117
perimeter(67)	994.558	872.132		909.117		977.401	964.68	1062.84	997.401	902.843	943.259	968.112	971.127	1059.83	954.975
perimeter(68)	1008.7	895.563		903.259		949.117	970.538	1048.7	1017.4	922.843	923.259	1002.25	945.269	1082.25	985.685
perimeter(69)	962.843	872.132		909.117		965.685	964.68	1034.56	1063.26	888.701	931.543	1004.68	945.269	1062.25	997.401
perimeter(70)	934.558	866.274		925.685		943.259	970.538	994.558	1071.54	894.558	931.543	1004.68	942.843	1039.83	940.833
perimeter(71)	934.558	866.274		973.97		965.685	976.396	968.701	989.117	886.274	957.401	1008.11	962.843	1033.97	954.975
perimeter(72)	948.701	866.274		953.97		945.685	956.396	954.558	1000.83	874.558	999.828	988.112	996.985	1033.97	954.975
perimeter(73)	954.558	866.274		953.97		937.401	956.396	976.985	974.975	888.701	965.685	979.828	968.701	1039.83	969.117
perimeter(74)	974.558	857.99		899.828		943.259	1078.82	980.416	978.406	888.701	951.543	988.112	936.985	1048.11	983.259
perimeter(75)	1008.7	892.132		877.401		937.401	1089.53	1020.42	972.548	882.843	948.112	993.97	931.127	1082.25	977.401
perimeter(76)	982.843	892.132		897.401		945.685	1087.11	1056.98	978.406	905.269	951.543	1005.69	959.411	1090.54	957.401
perimeter(77)	968.701	863.848		891.543		937.401	1043.68	1042.84	966.69	885.269	945.685			1062.25	943.259
perimeter(78)	936.985	857.99		899.828		951.543	1009.53	1002.84	958.406	885.269	979.828			1019.83	954.975
perimeter(79)	928.701	866.274		933.97		953.97	998.822	948.701	980.833	885.269	965.685			1013.97	965.685
perimeter(80)	956.985	872.132		922.254		979.828	996.396	960.416	954.975	899.411	959.828			1025.69	983.259
perimeter(81)	962.843	888.701		925.685		965.685	1015.39	954.558	963.259	915.98	945.685			1025.69	971.543
perimeter(82)	1002.84	883.848		897.401		957.401	1041.25	960.416	989.117	899.411	965.685			1056.4	943.259
perimeter(83)	968.701	920.416		877.401		903.259	1035.39	1025.27	994.975	891.127	954.975			1033.97	934.975
perimeter(84)	994.558	892.132		897.401		883.259	1032.96	1079.41	960.833	896.985	985.685			1045.69	949.117
perimeter(85)	956.985	872.132		911.543		854.975	1021.25	1022.84	1000.83	891.127	973.97			1031.54	969.117
perimeter(86)	942.843	857.99		939.828		840.833	1007.11	1002.84	964.264	905.269	951.543			1025.69	989.117
perimeter(87)	942.843	872.132		948.112		820.833	998.822	954.558	978.406	891.127	945.685			1031.54	974.975
perimeter(88)	956.985	869.706		933.97		793.553	1007.11	954.558	975.98	913.553	943.259			1043.26	960.833
perimeter(89)	985.269	869.706		962.254		793.553	1035.39	962.843	1038.41	919.411	971.543			1029.12	940.833
perimeter(90)	1022.84	869.706		905.685		781.838	1041.25	968.701	995.98	905.269	977.401			1083.26	969.117
perimeter(91)	988.701	897.99		883.259		775.98	1052.96	1014.56	998.406	899.411	965.685			1074.97	989.117
perimeter(92)	976.985	889.706		885.685		790.122	1038.82	1054.56	995.98	911.127	957.401			1032.55	1014.97
perimeter(93)	951.127	892.132		885.685		790.122	1030.54	1031.13	970.122	888.701	937.401			1040.83	989.117
perimeter(94)	956.985	863.848		928.112		804.264	1016.4	1013.55	967.696	896.985	957.401			1040.83	974.975
perimeter(95)	981.838	877.99		933.97		801.838	1032.96	942.843	975.98	902.843	963.259			1038.41	964.264
perimeter(96)	996.985	908.701		939.828		818.406	1072.96	926.274	1024.26	905.269	969.117			1066.69	1020.83
perimeter(97)	996.985	883.848		950.538		824.264	1067.11	979.411	990.122	911.127	966.69			1072.55	1029.12
perimeter(98)	954.558	880.416		939.828		810.122	1050.54	960.416	1006.69	891.127	966.69			1046.69	1029.12
perimeter(99)	980.416	903.848		877.401		832.548	1042.25	1008.7	978.406	888.701	960.833			1040.83	998.406
perimeter(100)	936.985	934.558		862.254		832.548	1019.83	1048.7	955.98	893.553	960.833			1032.55	972.548
perimeter(101)	942.843	892.132		896.396		832.548	1028.11	1045.27	970.122	902.843	952.548			1024.26	986.69
perimeter(102)	948.701	892.132		910.538		824.264	1033.97	1002.84	978.406	896.985	972.548			1046.69	974.975
perimeter(103)	954.558	866.274		916.396		824.264	1056.4	954.558	970.122	888.701	990.122			1052.55	974.975
perimeter(104)	982.843	872.132		910.538		815.98	1068.11	960.416	938.406	896.985	970.122			1060.83	1000.83
perimeter(105)	986.274	875.563		938.822		804.264	1128.11	960.416	924.264	886.274	955.98			1052.55	989.117
perimeter(106)	992.132	869.706		930.538		775.98	1142.25	974.558	938.406	880.416	955.98			1032.55	969.117
perimeter(107)	988.701	883.848		902.254		770.122	1142.25	1022.84	952.548	892.132	950.122			1032.55	960.833
perimeter(108)	934.558	897.99		862.254		761.838	1031.54	1082.84	984.264	877.99	978.406			1038.41	977.401
perimeter(109)	928.701	877.99		870.538		778.406	1170.54	1022.84	970.122	877.99	984.264			1046.69	1005.69
perimeter(110)	936.985	877.99		870.538		761.838	1068.11	948.701	970.122	880.416	964.264			1046.69	1011.54
perimeter(111)	948.701	860.416		876.396		747.696	1082.25	920.416	964.264	880.416	972.548			1058.41	997.401
perimeter(112)	982.843	852.132		932.965		775.98	1053.97	942.843	972.548	880.416	978.406			1064.26	994.975
perimeter(113)	988.701	857.99		904.68		780.833	1048.11	932.132	998.406	880.416	972.548			1030.12	974.975
perimeter(114)	976.985	872.132		932.965		775.98	1017.4	986.274	984.264	892.132	978.406			1035.98	974.975
perimeter(115)	962.843	869.706		924.68		775.98	1025.69	1028.7	986.69	888.701	970.122			1044.26	972.548
perimeter(116)	928.701	872.132		890.538		781.838	1028.11	1014.56	990.122	886.274	981.838			1050.12	1032.55
perimeter(117)	928.701	912.132		873.97		787.696	1048.11	1051.13	984.264	872.132	979.411			1075.98	1044.26
perimeter(118)	934.558	897.99		876.396		781.838	1082.25	982.843	990.122	866.274	953.553			1070.12	961.838
perimeter(119)	954.558	857.99		890.538		810.122	1048.11	942.843	935.98	877.99	961.838			1067.7	953.553
perimeter(120)	968.701	857.99		924.68		813.553	1028.11	940.416	980.833	892.132	939.411			1053.55	953.553
perimeter(121)	1002.84	860.416		927.107		810.122	1013.97	954.558	1000.83	886.274	959.411			1025.27	967.696
perimeter(122)	996.985	866.274		918.822		830.122	1008.11	991.127	983.259	896.985	993.553			1041.84	987.696
perimeter(123)	946.274	866.274		930.538		824.264	1019.83	1031.13	945.685	886.274	962.843			1047.7	987.696
perimeter(124)	914.558	897.99		899.828		795.98	1019.83	1045.27	965.685	872.132	965.269			1041.84	951.127
perimeter(125)	945.269	940.416		865.685		773.553	1078.82	1028.7	945.685	872.132	942.843			1084.26	953.553
perimeter(126)	934.558	917.99		888.112		781.838	1058.82	968.701	948.112	872.132	956.985			1064.26	953.553
perimeter(127)	976.985	886.274		893.97		810.122	1036.4	948.701	990.538	886.274	965.269			1053.55	959.411
perimeter(128)	1002.84	857.99		922.254		810.122	1030.54	956.985	950.538	905.269	971.127			1041.84	973.553
perimeter(129)	994.558	872.132		922.254		880.833	999.828	979.411	964.68	868.701	968.701			1033.55	965.269
perimeter(130)	1016.98	902.843		942.254		866.69	1010.54	1002.84	972.965	874.558	993.553			1050.12	959.411
perimeter(131)	968.701	888.701		944.68		884.264	1013.97	1053.55	958.822	894.558	947.696			1061.84	936.985
perimeter(132)	928.701	894.558		902.254		864.264	1067.11	1051.13	958.822	874.558	933.553			1055.98	920.416
perimeter(133)	914.558	883.848		882.254		892.548	1016.4	985.269	950.538	888.701	927.696			1067.7	940.416
perimeter(134)	931.127	883.848		882.254		886.69	1018.82	951.127	987.107	902.843	961.838			1027.7	974.558
perimeter(135)	940.416	857.99		896.396		900.833	1027.11	965.269	938.822	905.269	967.696			1050.12	968.701
perimeter(136)	1000.42	872.132		904.68		914.975	982.254	987.696	947.107	902.843	979.411			1035.98	936.985
perimeter(137)	986.274	902.843		896.396		900.833	992.965	999.411	938.822	908.701	967.696			1035.98	920.416
perimeter(138)	980.416	880.416		924.68		914.975	978.822	1061.84	947.107	928.701	947.696			1055.98	908.701	999.828	1011.54
perimeter(139)	980.416	872.132		910.538		949.117	1009.53	1033.55	952.965	905.269	939.411			1041.84	920.416	951.543	1005.69
perimeter(140)	946.274	883.848		916.396		914.975	1023.68	1027.7	964.68	905.269	941.838			1027.7	968.701	937.401	999.828
perimeter(141)	954.558	897.99		882.254		906.69	1001.25	979.411	992.965	899.411	955.98			1027.7	956.985	951.543	1013.97
perimeter(142)	948.701	912.132		884.68		898.406	1023.68	973.553	950.538	899.411	981.838			1035.98	962.843	957.401	1050.54
perimeter(143)	974.558	892.132		884.68		892.548	987.107	973.553	945.685	905.269	1004.26			1015.98	934.558	965.685	1030.54
perimeter(144)	994.558	863.848		890.538		892.548	984.68	993.553	944.68	879.411	970.122			1013.55	931.127	1016.4	976.396
perimeter(145)	988.701	877.99		918.822		920.833	992.965	1019.41	956.396	905.269	955.98			1025.27	951.127	993.97	990.538
perimeter(146)	986.274	877.99		899.828		900.833	995.391	1079.41	970.538	905.269	958.406			1045.27	976.985	957.401	990.538
perimeter(147)	954.558	880.416		893.97		931.543	1003.68	1055.98	938.822	905.269	955.98			1036.98	982.843	965.685	990.538
perimeter(148)	960.416	894.558		899.828		953.97	1021.25	979.411	992.965	905.269	987.696			1042.84	942.843	965.685	1016.4
perimeter(149)	960.416	892.132		877.401		923.259	1021.25	945.269	990.538	888.701	981.838			1042.84	951.127	971.543	1058.82
perimeter(150)	974.558	912.132		883.259		973.97	987.107	971.127	1027.11	882.843	967.696			1028.7	931.127	1008.11	1024.68
perimeter(151)	994.558	877.99		897.401		965.685	981.249	985.269	970.538	916.985	955.98			1022.84	959.411	973.97	1036.4
perimeter(152)	1000.42	866.274		933.97		943.259	992.965	1007.7	948.112	882.843	941.838			1031.13	971.127	937.401	1022.25
perimeter(153)	996.985	877.99		933.97		934.975	1015.39	1036.98	928.112	888.701	947.696			1008.7	982.843	953.97	979.828
perimeter(154)	985.269	869.706		919.828		937.401	1029.53	1025.27	936.396	891.127	964.264			1051.13	948.701	948.112	996.396
perimeter(155)	945.269	863.848		928.112		949.117	987.107	1033.55	964.68	902.843	990.122			1028.7	934.558	953.97	1008.11
perimeter(156)	922.843	863.848		891.543		929.117	1001.25	979.411	1018.82	902.843	995.98			1028.7	942.843	984.68	993.97
perimeter(157)	945.269	883.848		905.685		965.685	992.965	971.127	1004.68	882.843	955.98			1022.84	934.558	939.828	1008.11
perimeter(158)	942.843	857.99		891.543		923.259	978.822	973.553	1032.96	902.843	944.264			1022.84	960.416	933.97	1030.54
perimeter(159)	976.985	877.99		911.543		951.543	995.391	985.269	953.97	902.843	950.122			1022.84	974.558	939.828	1030.54
perimeter(160)	988.701	880.416		917.401		959.828	1009.53	1005.27	948.112	913.553	950.122			1040.42	926.274	959.828	993.97
perimeter(161)	1036.98	869.706		965.685		1022.25	1017.82	1021.84	970.538	908.701	961.838			1031.13	928.701	968.112	968.112
perimeter(162)	1036.98	869.706		906.69		837.401	1009.53	1041.84	1004.68	902.843	961.838			1036.98	920.416	996.396	993.97
perimeter(163)	1042.84	872.132		923.259		778.406	1029.53	981.838	1012.96	902.843	959.411			1045.27	976.985	945.685	1002.25
perimeter(164)	1002.84	857.99		898.406		891.543	1001.25	955.98	992.965	896.985	961.838			1008.7	974.558	919.828	1044.68
perimeter(165)	962.843	897.99		900.833		1016.4	978.822	975.98	1038.82	888.701	945.269			1000.42	976.985	913.97	1044.68
perimeter(166)	942.843	877.99		898.406		1078.82	995.391	981.838	1035.39	888.701	945.269			1026.27	948.701	928.112	1047.11
perimeter(167)	954.558	872.132		906.69		982.254	1009.53	995.98	993.97	888.701	942.843			1020.42	926.274	942.254	1036.4
perimeter(168)	962.843	886.274		940.833		1058.82	1063.68	1038.41	928.112	868.701	962.843			1068.7	945.269	956.396	993.97
perimeter(169)	974.558	886.274		960.833		1024.68	1004.68	1064.26	913.97	886.274	974.558			1042.84	942.843	956.396	979.828
perimeter(170)	1014.56	883.848		952.548		993.97	1037.82	1038.41	927.107	894.558	948.701			1042.84	934.558	933.97	985.685
perimeter(171)	980.416	900.416		932.548		968.112	1035.39	998.406	952.965	877.99	942.843			1006.27	976.985	928.112	999.828
perimeter(172)	996.985	900.416		918.406		968.112	995.391	964.264	984.68	882.843	948.701			1000.42	936.985	942.254	1039.83
perimeter(173)	954.558	892.132		918.406		973.97	1001.25	978.406	958.822	882.843	954.558			1022.84	931.127	942.254	1045.69
perimeter(174)	951.127	872.132		926.69		1022.25	1012.96	980.833	938.822	882.843	976.985			1012.13	925.269	953.97	1031.54
perimeter(175)	956.985	888.701		915.98		993.97	1049.53	992.548	924.68	902.843	974.558			1014.56	945.269	959.828	1059.83
perimeter(176)	954.558	902.843		926.69		999.828	1027.11	1026.69	930.538	913.553	962.843			1048.7	965.269	942.254	1051.54
perimeter(177)	980.416	892.132		926.69		999.828	1037.82	1083.26	970.538	891.127	940.416			1014.56	973.553	928.112	994.975
perimeter(178)	977.99	886.274		929.117		1005.69	987.107	1009.12	964.68	907.696	942.843			1002.84	965.269	936.396	997.401
perimeter(179)	988.701	894.558		920.833		985.685	995.391	974.975	964.68	891.127	946.274			994.558	959.411	942.254	989.117
perimeter(180)	994.558	902.843		914.975		965.685	992.965	954.975	950.538	896.985	976.985			1008.7	947.696	956.396	989.117
perimeter(181)	954.558	888.701		929.117		965.685	1035.39	974.975	938.822	916.985	948.701			1025.27	967.696	964.68	1023.26
perimeter(182)	926.274	891.127		940.833		971.543	1015.39	989.117	952.965	908.701	946.274			1031.13	971.127	936.396	1043.26
perimeter(183)	934.558	885.269		934.975		923.259	1021.25	1037.4	978.822	882.843	962.843			1036.98	979.411	950.538	1025.69
perimeter(184)	946.274	885.269		944.264		909.117	1015.39	1057.4	972.965	896.985	960.416			1031.13	973.553	942.254	1025.69
perimeter(185)	966.274	888.701		972.548		874.975	992.965	1037.4	964.68	891.127	946.274			1034.56	981.838	944.68	1011.54
perimeter(186)	1000.42	908.701		961.838		860.833	978.822	1039.83	950.538	916.985	971.127			1022.84	953.553	942.254	983.259
perimeter(187)	1014.56	942.843		973.553		852.548	1004.68	997.401	950.538	894.558	976.985			1022.84	936.985	964.68	989.117
perimeter(188)	1006.27	939.411		941.838		858.406	1021.25	974.975	944.68	896.985	934.558			1042.84	939.411	936.396	997.401
perimeter(189)	974.558	925.269		896.985		866.69	1029.53	983.259	950.538	891.127	942.843			1020.42	968.701	928.112	1051.54
perimeter(190)	946.274	885.269		885.269		880.833	1029.53	989.117	950.538	891.127	920.416			1056.98	959.411	950.538	1065.69
perimeter(191)	940.416	887.696		876.985		874.975	1037.82	1009.12	951.543	899.411	936.985			1020.42	942.843	956.396	1025.69
perimeter(192)	954.558	915.98		896.985		872.548	1001.25	1051.54	925.685	899.411	940.416			1048.7	922.843	962.254	1023.26
perimeter(193)	968.701	907.696		948.701		874.975	987.107	1085.69	911.543	933.553	960.416			1022.84	945.269	948.112	997.401
perimeter(194)	1000.42	907.696		940.416		866.69	987.107	1009.12	931.543	907.696	934.558			1028.7	965.269	919.828	991.543
perimeter(195)	1006.27	905.269		954.558		860.833	1015.39	974.975	991.543	918.406	912.132			1034.56	971.127	916.396	989.117
perimeter(196)	986.274	913.553		971.127		866.69	1029.53	966.69	971.543	910.122	920.416			1028.7	985.269	916.396	997.401
perimeter(197)	1025.27	913.553		900.416		866.69	1015.39	966.69	997.401	904.264	934.558			1036.98	956.985	924.68	1017.4
perimeter(198)	966.274	901.838		894.558		858.406	1001.25	989.117	994.975	901.838	962.843			1032.13	956.985	924.68	1065.69
perimeter(199)	926.274	879.411		902.843		894.975	995.391	1009.12	952.548	887.696	966.274			1036.98	956.985	944.68	1039.83	982.254	877.401
perimeter(200)	936.985	885.269		931.127		860.833	992.965	1043.26	938.406	901.838	959.411			1000.42	991.127	924.68	1017.4	973.97	880.833
perimeter(201)	934.558	907.696		926.274		909.117	1001.25	1043.26	974.975	915.98	942.843			1008.7	996.985	922.254	1003.26	1010.54	923.259
perimeter(202)	946.274	901.838		917.99		909.117	1001.25	1017.4	994.975	918.406	959.411			1016.98	922.843	930.538	983.259	1024.68	923.259
perimeter(203)	1006.27	901.838		917.99		880.833	1021.25	969.117	978.406	912.548	948.701			1000.42	922.843	932.965	997.401	1032.96	977.401
perimeter(204)	1017.99	915.98		942.843		923.259	1029.53	969.117	994.975	918.406	996.985			1036.98	900.416	938.822	1003.26	1032.96	966.69
perimeter(205)	1026.27	941.838		911.127		937.401	1001.25	977.401	963.259	904.264	954.558			1040.42	906.274	950.538	1009.12	956.396	997.401
perimeter(206)	1046.27	927.696		886.274		914.975	987.107	989.117	946.69	918.406	942.843			1036.98	908.701	938.822	1037.4	948.112	1057.4
perimeter(207)	986.274	893.553		888.701		957.401	990.538	1017.4	954.975	918.406	942.843			1014.56	914.558	924.68	1051.54	958.822	1004.26
perimeter(208)	973.553	881.838		911.127		937.401	998.822	1062.25	980.833	898.406	951.127			1020.42	928.701	938.822	1014.97	936.396	986.69
perimeter(209)	934.558	901.838		908.701		929.117	1027.11	1033.97	989.117	900.833	973.553			1028.7	954.558	944.68	1014.97	944.68	975.98
perimeter(210)	934.558	901.838		920.416		929.117	992.965	1025.69	997.401	898.406	982.843			1020.42	996.985	944.68	992.548	978.822	973.553
spine_length(0)	414.988	387.521	416.544	389.078	447.892	439.39	521.264	419.085	347.49	380.594	409.114	430.623	449.994	463.119	438.13
spine_length(1)	425.555	384.125	438.934	385.608	418.298	344.429	602.168	416.252	397.788	394.111	411.828	422.895	447.322	458.167	421.227
spine_length(2)	437.921	387.875	434.145	391.84	407.425	344.343	450.507	426.808	401.477	391.046	431.28	411.237	432.526	445.103	418.852
spine_length(3)	457.862	389.609	405.047	398.5	399.071	354.316	441.334	425.87	347.809	386.772	418.477	421.803	433.418	446.14	415.298
spine_length(4)	441.514	399.232	413.776	403.63	397.593	446.754	446.338	432.83	285.245	392.113	410.84	422.574	436.126	444.125	409.561
spine_length(5)	438.651	405.856	413.779	419.535	409.731	423.181	448.397	460.767	271.704	382.755	402.868	439.721	440.277	460.752	428.538
spine_length(6)	428.352	388.416	421.69	398.844	438.281	393.352	451.096	451.058	254.384	380.176	411.072	420.736	453.614	470.858	421.147
spine_length(7)	410.779	378.321	433.841	400.422	424.056	393.736	451.287	409.965	253.485	390.561	403.751	433.763	432.272	461.157	426.912
spine_length(8)	414.872	393.444	463.629	385.717	438.498	383.132	454.522	410.832	257.167	402.044	415.84	432.176	419.993	470.666	421.035
spine_length(9)	416.56	387.45	436.375	388.634	420.325	383.287	449.122	416.874	271.599	394.083	429.791	420.181	407.462	474.234	401.586
spine_length(10)	424.093	389.408	426.084	387.558	420.479	385.219	441.339	420.321	313.323	397.474	424.649	426.122	421.807	463.955	404.89
spine_length(11)	447.017	381.71	426.724	387.041	416.992	388.676	449.672	440.124	355.479	395.434	408.473	429.44	428.741	451.587	418.5
spine_length(12)	445.458	395.795	427.605	382.335	428.439	383.301	451.348	469.384	385.088	376.451	411.756	428.609	424.314	448.841	436.085
spine_length(13)	422.71	397.77	430.341	391.388	420.1	383.725	454.443	451.813	376.33	391.225	402.652	440.42	432.528	452.894	435.929
spine_length(14)	415.843	382.534	447.823	400.642	434.378	396.551	453.465	453.836	398.764	398.092	423.551	432.068	420.032	461.785	441.323
spine_length(15)	410.74	375.751	454.971	384.605	437.391	378.924	454.621	442.195	427.003	397.454	419.433	437.859	415.518	460.857	418.766
spine_length(16)	417.933	394.744	449.461	374.852	418.682	357.478	445.781	416.488	449.407	387.567	423.273	429.702	417.499	456.921	419.143
spine_length(17)	427.395	400.231	431.413	398.985	414.639	348.316	452.01	418.531	447.471	394.619	414.367	428.648	437.193	470.113	411.671
spine_length(18)	448.365	390.478	419.934	398.677	420.584	342.615	447.799	418.903	440.872	375.197	411.065	423.588	431.104	455.71	413.33
spine_length(19)	443.522	388.177	430.265	390.199	420.761	353.29	461.936	427.42	422.159	393.846	413.866	425.671	442.752	454.409	432.656
spine_length(20)	438.896	399.446	428.666	400.212	415.962	358.775	439.206	454.619	433.31	392.317	428.642	432.024	429.612	447.071	443.503
spine_length(21)	428.293	398.118	435.582	419.457	431.502	358.079	472.842	453.892	432.793	387.791	427.06	444.53	414.077	453.864	431.706
spine_length(22)	415.436	385.389	442.652	397.731	438.946	363.192	466.224	447.234	430.564	391.246	424.124	431.693	414.39	461.06	421.963
spine_length(23)	427.545	387.297	463.706	397.712	429.125	352.692	450.659	432.122	424.687	381.842	410.836	422.35	404.388	475.11	419.14
spine_length(24)	426.173	390.2	443.243	395.27	417.841	353.694	458.336	412.08	424.325	382.304	406.857	423.377	411.363	455.548	417.221
spine_length(25)	437.075	387.463	434.285	388.116	416.372	369.385	447.988	415.176	428.401	393.926	415.207	424.012	436.149	468.494	439.099
spine_length(26)	426.107	386.363	426.856	385.87	412.8	369.327	466.343	421.865	432.43	376.395	403.687	429.216	416.582	445.375	442.853
spine_length(27)	441.63	384.08	437.544	394.77	423.249	379.653	444.831	410.575	433.657	393.822	430.077	441.715	420.475	449.487	428.484
spine_length(28)	459.534	392.215	439.865	393.898	421.631	391.256	462.229	444.496	422.776	389.603	429.04	451.748	408.594	455.039	425.001
spine_length(29)	427.331	395.4	447.116	395.438	421.299	384.317	457.671	449.889	423.01	391.557	419.127	429.854	400.609	449.852	418.649
spine_length(30)	413.346	384.951	482.175	406.938	432.508	403.012	441.513	451.741	431.323	381.492	410.222	440.461	413.332	461.826	424.954
spine_length(31)	422.432	384.313	474.475	403.568	418.944	407.202	450.198	430.625	431.585	377.543	415.348	435.463	428.02	452.261	437.926
spine_length(32)	425.368	396.545	464.275	395.186	416.538	406.787	451.147	411.678	437.577	388.333	403.491	440.972	409.581	461.749	441.659
spine_length(33)	441.745	387.057	457.086	387.196	418.576	398.804	457.455	421.262	428.685	394.195	433.405	439.185	408.533	451.346	425.13
spine_length(34)	435.281	387.936	432.885	394.411	408.157	383.059	442.193	423.298	426.221	388.988	432.237	436.764	402.462	451.128	421.989
spine_length(35)	430.735	395.683	424.096	399.514	410.293	399.282	462.492	438.869	433.209	387.438	425.04	447.634	402.826	457.05	411.203
spine_length(36)	427.914	408.755	434.541	399.878	437.14	395.437	447.254	458.38	433.913	385.656	406.868	453.419	408.589	448.356	414.43
spine_length(37)	411.93	396.524	432.179	417.458	434.025	380.446	443.081	441.266	419.468	389.785	406.698	454.733	390.612	463.893	433.157
spine_length(38)	420.414	383.914	432.372	393.099	443.882	407.092	447.292	459.005	428.405	398.315	417.175	435.444	423.414	465.904	440.949
spine_length(39)	429.417	388.48	453.722	397.436	423.799	395.753	445.765	434.411	448.614	393.665	427.867	432.18	437.047	468.444	431.096
spine_length(40)	439.844	383.465	471.315	396.159	423.415	395.231	462.028	417.94	441.976	388.485	435.376	423.638	422.755	449.03	422.177
spine_length(41)	461.618	392.523	442.243	381.044	421.043	408.908	468.623	417.185	451.993	386.775	427.358	437.114	423.022	447.333	415.033
spine_length(42)	441.958	391.428	431.748	392.63	418.678	401.93	461.279	419.931	454.12	388.933	416.473	438.49	422.159	446.249	417.463
spine_length(43)	452.891	393.651	423.772	398.774	425.212	415.474	445.583	436.677	427.119	377.86	417.515	454.23	428.542	460.354	436.766
spine_length(44)	439.795	406.48	423.186	408.746	430.71	400.926	442.77	457.384	417.136	398.11	421.817	457.087	431.243	464.947	427.271
spine_length(45)	431.202	384.493	433.852	408.718	448.706	406.365	448.05	455.536	427.407	393.104	409.513	449.877	433.719	455.777	431.821
spine_length(46)	419.983	384.549	452.04	404.394	441.339	396.042	438.245	433.751	431.487	387.364	433.432	440.341	422.886	468.163	423.777
spine_length(47)	429.348	381.702	450.661	408.727	415.817	372.147	439.356	407.174	426.928	387.883	417.735	433.952	424.916	470.002	410.566
spine_length(48)	428.497	391.011	436.16	402.112	422.9	353.589	452.833	421.342	425.224	386.426	418.889	433.31	416.021	451.996	418.596
spine_length(49)	445.39	392.064	435.843	374.829	429.316	338.322	448.018	423.336	432.723	385.879	411.467	436.257	407.629	452.121	420.154
spine_length(50)	432.699	387.256	420.004	378.458	428.623	337.51	439.364	428.955	426.474	390.233	409.884	439.596	412.938	451.259	437.219
spine_length(51)	436.426	394.643	429.486	389.915	429.081	324.924	436.405	460.449	431.224	391.618	414.909	437.263	443.275	443.262	427.039
spine_length(52)	432.978	392.93	428.261	404.301	433.715	323.201	451.719	469.678	416.725	390.412	437.939	458.489	432.039	466.743	432.989
spine_length(53)	418.039	386.552	428.09	405.757	436.181	310.607	456.571	462.592	434.35	388.26	434.987	445.877	417.38	450.154	416.213
spine_length(54)	419.938	395.69	429.393	419.344	427.846	334.36	440.152	432.388	444.973	388.734	421.607	438.815	424.113	456.293	413.381
spine_length(55)	427.046	388.992	443.14	419.523	418.656	373.055	455.872	412.621	477.558	390.188	411.97	421.086	420.533	454.279	424.377
spine_length(56)	433.564	389.222	436.98	410.187	419.047	368.471	455.762	421.178	467.591	391.621	413.92	432.28	414.954	441.906	434.487
spine_length(57)	449.506	389.595	424.356	394.493	419.381	367.383	451.634	420.863	487.703	390.678	424.039	438.69	406.351	446.366	424.876
spine_length(58)	441.522	383.981		386.115		393.877	446.029	423.014	480.537	396.537	416.483	433.372	431.954	449.961	424.149
spine_length(59)	464.037	391.989		386.342		388.499	442.524	459.697	481.024	390.786	439.239	443.553	418.835	455.891	413.446
spine_length(60)	435.366	403.101		399.613		383.368	490.357	460.461	492.48	389.63	430.067	446.443	417.518	457.948	414.499
spine_length(61)	420.567	401.713		398		375.562	468.969	463.557	427.32	390.343	417.138	436.142	427.667	454.676	419.069
spine_length(62)	404.993	396.963		400.712		400.745	481.293	431.699	428.891	399.331	411.653	441.737	415.505	457.559	416.146
spine_length(63)	418.061	401.932		421.345		407.782	448.485	424.291	416.921	415.919	412.659	429.269	416.77	446.263	432.689
spine_length(64)	423.481	399.141		417.738		416.684	441.373	417.644	419.952	400.792	415.539	428.571	455.021	445.614	429.676
spine_length(65)	453.533	400.095		390.22		426.201	430.46	428.269	425.764	391.173	438.412	428.916	444.974	448.789	419.978
spine_length(66)	449.897	388.714		382.519		430.63	432.672	454.908	434.042	390.785	438.541	431.748	453.476	451.748	418.02
spine_length(67)	439.811	392.345		402.422		426.523	434.352	474.49	430.97	399.629	420.063	426.54	434.888	463.57	418.741
spine_length(68)	442.842	402.242		397.576		410.939	430.007	462.174	451.057	410.8	403.695	450.956	422.767	467.643	429.78
spine_length(69)	430.624	394.943		396.803		409.776	430.118	458.511	456.193	388.762	409.539	446.084	423.797	456.607	440.763
spine_length(70)	411.919	387.053		408.017		403.612	423.954	436.412	470.351	395.297	412.695	451.685	420.828	456.468	411.567
spine_length(71)	409.679	386.712		427.152		414.97	427.676	423.746	432.822	392.616	419.614	453.696	425.346	445.681	420.233
spine_length(72)	424.783	386.801		416.941		409.276	418.902	418.137	438.27	394.048	442.165	435.313	443.508	444.269	413.15
spine_length(73)	420.164	387.395		424.685		400.056	411.171	430.766	427.414	396.486	432.179	435.422	435.509	451.15	422.527
spine_length(74)	432.686	379.854		399.28		405.74	441.109	430.169	423.73	392.649	416.67	425.234	411.905	453.912	433.77
spine_length(75)	453.571	400.25		385.409		400.048	481.58	451.323	425.625	375.219	413.148	440.272	418.885	468.027	429.318
spine_length(76)	444.669	399.744		389.657		414.845	461.153	468.356	428.062	402.746	418.525	449.614	419.719	467.781	416.054
spine_length(77)	431.141	380.348		388.061		411.085	454.352	462.33	420.417	391.461	414.752			467.541	414.045
spine_length(78)	419.524	381.619		390.294		406.949	442.645	439.998	415.168	392.875	434.581			446.381	412.92
spine_length(79)	411.533	390.097		406.82		405.562	429.232	419.611	433.945	388.786	423.436			442.159	415.077
spine_length(80)	428.116	393.694		401.37		418.794	432.347	409.796	407.499	390.916	414.243			441.35	432.102
spine_length(81)	428.151	393.35		407.333		417.995	452.076	418.709	424.595	404.229	416.033			445.402	425.288
spine_length(82)	441.592	390.446		400.467		416.872	458.118	421.009	427.028	387.502	429.18			459.977	419.824
spine_length(83)	432.187	405.61		390.105		385.962	455.032	449.883	432.529	391.639	410.93			452.58	405.982
spine_length(84)	441.412	400.286		390.305		359.8	453.648	469.701	416.412	390.093	435.789			457.843	406.117
spine_length(85)	429.007	389.057		400.576		365.278	446.385	447.48	445.126	387.766	431.59			453.491	419.936
spine_length(86)	417.924	387.591		410.46		350.466	450.022	452.571	422.159	393.891	416.144			453.979	434.221
spine_length(87)	423.209	388.835		409.335		335.743	447.553	413.302	430.025	387.18	418.24			448.518	432.814
spine_length(88)	428.278	390.529		408.776		328.28	446.69	421.126	425.689	396.113	419.725			454.134	421.257
spine_length(89)	430.104	390.243		423.556		330.732	458.114	430.711	451.665	399.811	425.892			448.505	412.031
spine_length(90)	453.483	386.949		401.996		324.937	458.643	431.595	432.199	384.073	428.661			468.81	420.171
spine_length(91)	432.023	401.497		383.956		309.258	468.881	447.939	434.525	404.024	428.712			471.143	429.592
spine_length(92)	436.175	398.972		388.904		325.874	462.599	471.161	435.453	397.7	421.763			445.613	452.203
spine_length(93)	415.612	399.669		382.11		325.036	453.264	450.897	428.568	385.913	414.2			446.257	435.048
spine_length(94)	428.926	389.482		406.547		323.716	451.628	450.341	421.832	385.244	417.645			448.312	427.214
spine_length(95)	437.842	395.826		414.708		326.769	455.496	419.234	424.238	397.35	420.127			448.346	420.8
spine_length(96)	449.555	397.723		418.773		325.215	467.751	413.411	449.005	404.106	423.495			464.912	427.057
spine_length(97)	434.351	389.265		420.559		329.04	469.384	422.829	424.264	402.015	423.44			466.35	437.229
spine_length(98)	423.458	389.564		412.334		335.616	467.419	421.85	436.694	393.182	421.257			459.945	449.628
spine_length(99)	433.229	403.318		385.18		339.432	463.563	447.352	432.371	381.836	408.939			453.71	434.755
spine_length(100)	415.94	408.834		376.652		339.237	447.087	469.858	421.719	392.843	416.965			447.341	423.289
spine_length(101)	415.784	398.315		403.01		343.116	457.309	464.924	419.275	403.969	409.441			440.824	411.196
spine_length(102)	426.7	405.19		409.246		343.352	445.999	439.48	431.065	394.13	420.857			450.408	413.991
spine_length(103)	423.947	386.773		410.155		356.835	464.827	419.559	427.221	395.7	427.616			462.535	422.46
spine_length(104)	445.773	387.344		404.022		339.139	470.462	427.679	408.581	400.585	431.191			467.426	429.973
spine_length(105)	440.427	390.863		423.044		333.165	499.818	425.886	404.802	393.189	418.949			462.15	418.635
spine_length(106)	439.914	389.649		407.354		336.952	508.129	426.949	404.651	388.162	418.194			451.128	418.262
spine_length(107)	439.824	395.368		403.8		321.235	496.806	459.996	416.377	389.416	415.997			449.817	403.288
spine_length(108)	418.439	397.465		386.147		323.117	459.067	480.889	415.608	391.069	430.773			445.295	415.401
spine_length(109)	408.874	398.011		387.467		323.978	519.051	460.768	422.577	389.205	431.671			454.038	426.01
spine_length(110)	427.978	393.753		388.635		320.158	463.005	421.47	425.931	389.575	421.47			449.878	429.657
spine_length(111)	427.749	387.556		400.002		312.408	461.53	401.307	416.367	390.68	431.627			458.715	427.307
spine_length(112)	438.54	383.768		414.264		327.174	463.273	411.963	415.72	390.294	424.275			460.242	416.633
spine_length(113)	442.323	385.494		407.848		318.39	445.09	413.177	439.904	380.998	432.855			444.114	407.609
spine_length(114)	438.917	393.65		415.045		316.441	437.37	444.137	432.547	391.335	422.02			444.827	411.695
spine_length(115)	433.562	384.173		417.124		321.166	441.494	457.665	431.491	401.234	415.276			447.758	411.758
spine_length(116)	400.958	389.895		395.32		327.746	438.703	453.19	435.733	401.408	435.919			455.788	440.574
spine_length(117)	418.053	410.308		388.709		331.155	447.893	462.709	422.903	394.1	433.702			468.889	445.574
spine_length(118)	416.899	399.809		394.213		324.908	467.506	440.934	429.212	388.384	416.676			461.997	424.998
spine_length(119)	418.678	380.115		409.223		333.379	450.689	420.308	411.838	386.888	415.994			462.964	419.962
spine_length(120)	435.264	379.785		427.109		349.723	448.512	411.859	425.97	395.858	413.577			458.538	412.613
spine_length(121)	449.828	388.096		408.154		334.573	447.913	420.847	437.207	396.426	425.418			448.419	423.45
spine_length(122)	450.024	377.816		416.11		338.933	437.58	433.59	424.548	399.07	429.104			459.322	439.734
spine_length(123)	427.547	387.147		423.774		335.847	447.545	452.484	420.594	400.91	426.399			460.024	437.877
spine_length(124)	411.669	400.773		395.624		340.925	449.431	461.302	404.775	387.396	435.345			458.536	420.126
spine_length(125)	406.307	416.781		372.997		333.21	466.138	460.957	408.557	388.236	425.112			474.676	421.65
spine_length(126)	417.735	412.481		388.496		331.135	463.555	431.758	419.26	390.351	418.792			460.68	424.403
spine_length(127)	434.563	397.503		393.909		351.42	447.577	421.056	439.045	390.848	427.971			461.94	420.309
spine_length(128)	453.454	385.502		399.092		346.22	453.246	423.772	410.211	393.636	430.581			461.784	430.371
spine_length(129)	443.472	394.355		409.786		381.942	439.047	431.361	427.425	384.759	424.536			450.835	427.451
spine_length(130)	458.711	397.989		423.574		372.181	438.586	441.042	437.843	386.024	440.419			452.659	417.875
spine_length(131)	430.258	399.291		420.968		394.583	440.226	466.703	423.91	395.38	424.978			462.097	415.196
spine_length(132)	419.725	388.812		404.505		380	482.831	470.108	420.915	383.453	407.713			456.666	402.472
spine_length(133)	407.196	398.434		394.385		386.822	443.715	437.123	417.845	396.887	406.97			465.755	412.542
spine_length(134)	417.182	396.101		397.395		382.985	457.676	417.355	451.141	397.749	417.739			453.446	438.939
spine_length(135)	416.794	392.233		408.565		384.291	459.943	426.989	424.382	397.182	420.129			465.757	432.636
spine_length(136)	451.408	379.645		410.394		392.157	432.847	426.593	416.273	403.673	427.144			453.575	415.164
spine_length(137)	436.157	390.724		408.439		391.036	437.696	436.891	410.747	397.867	431.277			460.501	405.549
spine_length(138)	438.816	390.198		413.746		393.218	441.332	470.632	422.856	408.864	422.704			454.686	397.107	441.419	454.483
spine_length(139)	438.282	391.101		412.858		404.736	441.875	451.999	433.998	397.954	412.547			451.726	403.964	424.436	449.898
spine_length(140)	417.499	389.743		418.919		396.014	458.613	454.255	427.684	398.204	414.577			445.047	431.242	411.436	444.159
spine_length(141)	426.333	396.916		397.324		396.948	447.47	432.326	443.572	395.682	414.868			442.456	425.093	418.914	443.337
spine_length(142)	425.016	413.72		382.38		388.031	453.673	422.71	428.104	397.541	427.449			454.493	432.126	422.432	466.163
spine_length(143)	437.289	402.526		390.106		396.952	439.325	430.375	417.505	392.532	436.062			440.488	418.787	418.23	465.278
spine_length(144)	447.02	386.81		399.997		397.273	439.99	431.885	414.617	376.448	419.445			440.084	413.322	450.484	437.427
spine_length(145)	435.946	389.062		411.188		404.831	441.694	450.032	425.009	394.432	418.873			446.124	417.299	438.74	435.365
spine_length(146)	438.448	389.207		398.084		399.567	440.181	481.227	426.497	397.214	409.976			461.85	431.445	418.799	440.385
spine_length(147)	425.514	395.684		401.562		414.263	451.249	468.613	415.342	385.312	420.32			456.59	436.832	430.02	438.839
spine_length(148)	427.052	396.822		398.165		414.876	451.819	435.122	436.014	393.992	436.12			461.637	419.364	426.933	450.238
spine_length(149)	429.879	398.033		391.861		398.672	450.733	417.624	441.142	382.412	433.714			464.955	419.011	428.09	474.044
spine_length(150)	435.462	413.743		387.699		418.387	443.366	429.649	458.605	381.637	426.093			450.687	417.783	437.279	456.322
spine_length(151)	449.483	393.695		390.909		413.627	436.438	426.757	437.37	400.362	425.772			451.037	426.676	431.842	466.604
spine_length(152)	447.712	386.157		409.19		400.262	438.224	447.024	410.954	386.975	416.784			456.646	428.287	413.623	445.488
spine_length(153)	442.116	394.468		405.831		405.312	462.57	458.071	411.325	390.76	416.138			439.903	438.152	413.503	435.891
spine_length(154)	437.364	387.259		409.012		399.256	454.772	460.034	410.475	394.267	421.876			461.65	416.885	420.952	444.152
spine_length(155)	418.938	392.49		410.822		415.575	442.335	454.983	419.389	390.28	435.51			459.821	403.767	416.826	440.754
spine_length(156)	406.972	386.96		386.956		406.838	457.026	432.677	451.467	394.005	439.501			448.858	411.02	445.559	440.33
spine_length(157)	413.127	396.569		392.25		415.497	433.955	426.146	440.854	382.231	421.056			444.538	411.366	423.834	443.863
spine_length(158)	415.941	386.949		400.061		407.334	437.436	425.496	455.631	394.998	414.603			450.003	429.833	415.565	454.268
spine_length(159)	429.912	393.281		400.892		397.758	445.505	427.502	427.92	393.035	411.746			451.323	434.362	413.219	457.628
spine_length(160)	434.592	392.648		399.383		430.242	452.957	430.094	414.601	402.205	412.516			455.412	415.243	421.455	439.438
spine_length(161)	462.179	391.077		429.342		218.411	462.036	448.812	424.959	394.08	411.359			455.412	423.413	422.825	431.732
spine_length(162)	463.968	389.627		396.016		340.776	460.467	465.84	443.324	393.835	420.481			450.43	410.389	442.619	433.605
spine_length(163)	465.757	397.872		410.222		326.463	463.39	427.521	440.64	391.739	422.744			448.338	432.669	409.939	437.858
spine_length(164)	444.597	386.157		390.557		377.447	450.076	426.304	435.467	400.879	421.542			452.584	432.237	403.653	463.858
spine_length(165)	428.488	408.49		389.9		418.21	448.688	417.407	464.506	389.665	413.32			448.509	443.542	407.168	472.366
spine_length(166)	417.989	397.142		391.955		441.726	437.052	422.677	451.125	389.891	417.809			451.742	415.518	408.965	467.188
spine_length(167)	420.823	393.908		389.703		423.508	456.921	430.785	451.03	390.298	416.975			448.874	412.669	409.418	468.579
spine_length(168)	430.083	397.677		406.582		434.299	477.458	451.396	416.89	380.368	425.579			471.851	409.665	425.09	445.086
spine_length(169)	430.054	403.032		420.542		438.652	448.328	465.389	413.847	391.06	432.405			462.002	422.682	413.228	435.603
spine_length(170)	454.315	395.736		416.193		427.163	466.598	453.149	415.565	394.696	418.571			472.642	417.482	414.493	434.978
spine_length(171)	430.249	397.169		417.3		408.226	465.515	429.375	431.517	388.026	420.229			454.333	427.595	412.998	443.522
spine_length(172)	437.662	407.076		398.962		428.826	451.9	418.927	429.584	395.421	420.311			448.065	419.414	420.47	464.716
spine_length(173)	426.564	409.698		400.189		438.344	446.968	424.102	426.761	393.935	423.135			455.062	413.776	415.914	471.923
spine_length(174)	415.538	388.917		399.48		446.469	456.817	432.01	425.837	392.546	438.983			450.653	412.19	418.261	452.216
spine_length(175)	426.197	395.982		393.441		438.217	469.21	428.453	417.769	399.768	442.388			447.147	422.377	421.925	470.434
spine_length(176)	427.521	394.886		408.695		438.502	462.523	446.72	417.535	400.352	422.775			462.163	427.553	418.487	461.967
spine_length(177)	439.237	400.204		410.025		453.383	471.357	478.674	438.839	389.617	425.244			453.468	431.024	415.818	435.932
spine_length(178)	432.238	398.429		416.47		431.25	443.771	441.115	437.584	392.058	423.774			449.351	429.565	419.039	431.545
spine_length(179)	438.27	389.407		401.026		446.325	447.529	426.455	435.48	391.109	419.347			443.827	428.635	410.065	431.1
spine_length(180)	451.208	403.277		410.561		431.833	443.79	408.395	426.782	385.017	442.042			445.839	419.758	422.311	437.21
spine_length(181)	432.988	395.548		403.012		433.086	450.001	421.608	424.557	394.254	417.909			453.207	428.558	432.309	449.528
spine_length(182)	408.745	393.106		408.833		443.367	459.177	416.976	428.585	396.121	436.511			450.516	427.861	414.462	455.876
spine_length(183)	419.715	396.895		400.99		413.022	452.748	449.981	441.872	386.159	426.52			453.813	425.841	425.697	452.535
spine_length(184)	419.656	393.38		417.794		400.089	454.858	463.219	436.9	393.825	424.737			461.073	417.431	422.719	450.972
spine_length(185)	427.523	395.049		419.853		376.603	439.985	452.926	438.241	390.52	420.772			453.524	425.171	420.117	452.208
spine_length(186)	452.026	397.442		421.897		370.212	440.337	459.143	427.774	394.405	428.382			449.876	413.161	421.588	429.483
spine_length(187)	446.84	415.55		430.21		375.743	436.514	438.215	429.438	382.12	432.455			449.854	414.881	424.167	438.63
spine_length(188)	452.756	411.807		411.281		378.076	454.875	419.074	422.717	392.246	411.777			459.832	414.916	415.699	443.494
spine_length(189)	432.88	402.55		391.119		376.063	456.19	423.815	429.479	395.733	419.695			449.488	424.916	416.858	458.926
spine_length(190)	420.834	393.093		381.816		391.17	454.23	418.627	428.009	391.754	411.689			471.483	420.29	420.443	465.912
spine_length(191)	416.403	396.736		390.761		385.912	459.554	429.598	425.076	394.317	408.58			448.519	419.517	421.703	456.692
spine_length(192)	426.724	396.816		394.297		387.411	454.054	460.198	412.081	381.781	409.427			461.645	406.261	425.574	460.916
spine_length(193)	432.252	396.581		428.693		382.188	437.705	478.365	405.919	394.874	429.922			450.112	415.728	420.112	443.447
spine_length(194)	449.909	394.974		418.603		384.166	446.417	443.283	406.184	386.168	421.856			448.129	422.915	411.257	435.032
spine_length(195)	446.988	391.603		422.143		380.679	443.4	420.505	441.512	399.714	411.374			461.391	428.661	406.243	439.525
spine_length(196)	439.855	399.189		430.747		385.966	459.953	417.649	428.665	395.835	415.14			448.042	434.497	412.481	434.571
spine_length(197)	452.631	392.916		399.637		388.552	460.378	420.537	439.373	389.509	417.218			448.964	424.545	415.354	445.67
spine_length(198)	430.833	391.937		402.925		385.555	452.809	428.001	436.179	391.357	422.178			459.767	417.438	413.597	464.606
spine_length(199)	412.279	387.311		397.159		391.205	444.01	435.334	417.069	379.439	432.019			462.467	425.624	419.145	451.608	436.023	376.827
spine_length(200)	408.704	386.357		401.033		382.233	441.357	456.231	406.917	389.722	418.958			447.462	433.363	414.13	451.928	434.073	386.807
spine_length(201)	422.329	400.071		416.632		386.962	453.533	453.987	421.484	402.034	412.866			443.762	441.448	408.497	447.979	446.523	397.941
spine_length(202)	419.012	395.116		407.858		400.473	450.107	448.61	430.832	393.211	421.552			446.413	413.645	418.86	432.867	469.323	387.661
spine_length(203)	450.289	391.403		406.012		387.259	465.307	424.761	429.718	394.289	427.195			448.134	411.257	420.644	437.748	462.413	422.928
spine_length(204)	460.883	397.032		425.785		401.774	465.583	418.437	438.91	400.509	435.945			459.025	392.717	419.77	435.539	464.98	426.871
spine_length(205)	460.401	421.248		407.966		397.875	451.086	422.612	420.999	386.573	432.803			462.503	394.449	429.099	437.519	428.717	434.737
spine_length(206)	470.053	406.167		397.972		389.105	439.456	428.068	410.612	386.353	426.025			459.348	400.008	415.806	456.278	427.775	463.963
spine_length(207)	437.345	394.817		400.31		413.126	445.122	445.419	422.478	401.032	423.442			449.795	402.106	408.708	463.844	426.343	450.89
spine_length(208)	416.52	397.465		400.634		402.505	445.705	461.878	433.967	393.835	424.615			450.288	401.986	422.094	440.802	425.882	435.347
spine_length(209)	409.851	388.598		403.001		400.794	461.297	451.549	432.197	393.905	422.826			458.351	418.052	423.94	445.65	428.087	432.644
spine_length(210)	413.125	397.121		402.47		398.624	450.083	446.639	436.876	393.034	436.251			449.266	447.619	419.094	428.348	439.872	419.336
bending(0)	188.735	186.691	177.51	176.143	191.407	213.802	178.995	185.44	125.651	184.736	184.247	177.945	173.418	189.737	183.576
bending(1)	183.013	181.503	188.455	173.48	194.432	175.491	176.295	179.864	92.8624	184.997	179.289	183.778	173.418	191.835	180
bending(2)	180.373	178.648	179.065	170.407	190.908	175.491	182.619	179.74	85.0497	186.984	170.727	186.86	176.892	195.945	173.101
bending(3)	180.113	185.08	184.399	174.596	190.856	176.496	185.906	179.74	57.8356	184.285	176.775	189.286	176.892	190.359	173.101
bending(4)	180.124	180.152	181.583	167.155	190.856	216.353	184.254	182.332	148.935	182.215	175.668	188.973	172.086	190.359	178.714
bending(5)	182.862	180.864	181.583	177.51	191.675	214.88	177.442	176.946	158.07	182.663	176.788	191.02	176.634	193.731	204.215
bending(6)	183.013	174.92	180.551	171.656	184.359	211.329	182.619	179.524	163.413	180	174.6	188.973	179.415	189.673	206.18
bending(7)	183.013	180	178.968	177.259	190.281	223.631	182.82	179.423	233.973	178.069	172.912	191.133	181.948	186.861	209.486
bending(8)	183.013	178.781	180.481	183.835	180	217.875	180.466	173.991	193.941	171.741	176.168	188.973	180.551	181.302	204.656
bending(9)	183.013	178.069	181.394	178.086	183.67	217.875	174.674	168.301	184.086	169.321	182.233	186.009	187.838	182.261	199.654
bending(10)	182.862	175.29	180.265	178.086	183.67	217.875	186.407	168.743	219.723	166.271	180.397	186.009	184.096	174.527	197.571
bending(11)	182.726	180	171.336	181.136	175.815	220.815	178.091	168.98	308.454	169.321	185.932	186.483	185.315	175.746	196.06
bending(12)	180.237	178.781	172.725	176.97	176.917	222.064	181.941	164.745	297.834	168.357	184.247	183.519	188.13	180.119	187.267
bending(13)	180.136	177.544	177.663	191.026	176.204	222.064	184.254	169.59	289.705	168.086	182.951	180.741	182.603	176.975	184.827
bending(14)	174.806	176.444	185.238	202.479	175.152	224.88	185.259	172.304	273.776	169.486	187.443	178.578	187.804	179.334	177.754
bending(15)	174.261	183.417	182.3	199.22	177.754	218.991	180.466	175.097	252.711	169.486	180.397	172.906	187.125	178.315	180.139
bending(16)	171.793	177.544	183.465	189.689	178.636	220.815	189.754	177.274	229.663	169.992	185.44	177.746	187.125	181.594	175.133
bending(17)	180.26	176.002	183.796	184.865	172.875	229.399	182.619	177.397	221.689	172.718	182.793	177.746	188.313	177.674	180.139
bending(18)	180.237	176.444	190.179	184.129	173.569	223.004	178.091	183.013	214.193	176.303	179.289	177.746	191.025	174.89	175.133
bending(19)	174.806	175.29	186.106	185.425	171.182	225	175.045	182.603	219.627	181.42	176.468	178.668	184.848	175.746	175.365
bending(20)	180	181.507	183.796	183.853	175.133	221.241	169.042	172.569	216.986	175.432	176.168	181.541	189.728	172.875	176.085
bending(21)	182.862	184.574	182.603	173.904	172.875	231.048	166.804	180.237	198.563	179.37	174.628	191.547	187.467	177.806	178.19
bending(22)	185.589	178.069	188.586	178.781	176.779	230.218	164.494	182.862	188.13	179.37	175.622	186.483	184.867	183.562	174.977
bending(23)	180	179.51	189.646	176.269	173.894	228.646	172.175	187.983	184.73	179.001	179.289	189.286	191.99	176.285	177.082
bending(24)	180	181.848	179.756	181.717	169.821	228.646	170.66	185.44	188.017	178.523	176.788	190.039	187.704	181.594	170.104
bending(25)	177.51	181.302	176.805	180.329	173.492	235.115	170.66	182.726	184.347	182.191	178.315	189.286	200.173	180.33	180.251
bending(26)	177.51	181.302	176.805	180.329	174.622	235.115	172.67	176.987	179.735	173.005	171.952	185.928	203.712	178.059	177.754
bending(27)	172.569	178.523	173.66	176.269	173.492	236.698	180.486	176.987	170.156	164.827	178.19	183.221	193.289	178.059	180.397
bending(28)	175.575	181.848	173.66	176.269	176.241	241.429	179.115	169.509	171.87	170.797	175.622	186.145	184.332	181.594	187.943
bending(29)	175.248	184.574	177.381	181.717	181.96	230.194	173.1	172.569	171.87	170.564	177.829	185.928	182.072	182.951	184.247
bending(30)	169.216	178.069	185.421	175.988	185.528	226.005	171.513	172.569	173.569	173.29	173.772	175.135	166.827	179.334	188.807
bending(31)	169.695	181.302	182.955	178.668	187.263	228.495	170.181	175.097	165.379	179.496	181.937	178.226	157.665	181.167	182.434
bending(32)	172.708	181.848	193.875	181.717	185.681	240.018	173.555	171.87	151.587	176.82	180.576	181.099	167.155	182.4	190.575
bending(33)	172.421	184.028	180.69	174.761	184.551	228.495	181.021	174.56	176.39	176.522	178.19	183.561	151.936	183.479	183.67
bending(34)	172.558	185.281	182.932	174.382	184.399	226.855	178.854	172.078	177.487	173.958	178.19	175.097	151.936	182.951	191.151
bending(35)	166.608	178.781	179.182	175.988	181.736	223.091	176.927	172.421	181.332	173.958	178.807	180.699	157.698	183.073	182.337
bending(36)	175.03	176.642	182.932	175.023	178.452	225.434	170.66	172.861	182.003	176.82	176.468	179.068	157.62	176.975	180.973
bending(37)	177.572	183.385	180.785	175.988	181.79	220.474	171.513	172.997	188.607	182.531	176.468	175.865	163.61	174.354	171.687
bending(38)	180.27	175.29	184.5	171.87	172.495	235.059	171.18	175.575	196.553	179.546	177.754	182.023	161.565	181.302	166.088
bending(39)	180.516	175.29	184.185	168.326	172.942	228.784	173.794	185.928	200.101	182.531	178.19	183.545	162.767	171.808	167.326
bending(40)	180.246	178.523	186.416	170.838	180	235.059	170.67	177.879	197.661	179.36	176.934	181.584	168.425	172.558	168.425
bending(41)	180.677	176.002	175.406	174.685	179.449	235.905	172.405	177.818	202.413	180	180.397	189.545	173.991	173.137	173.52
bending(42)	185.711	175.432	174.923	168.168	180	239.502	170.218	180.815	199.277	180	174.207	184.878	168.425	168.593	166.542
bending(43)	172.569	179.068	177.178	168.219	175.724	225.593	171.244	180.741	185.823	182.862	175.133	180.918	174.289	172.34	166.088
bending(44)	180.373	185.064	177.178	169.796	175.541	224.68	174.62	180.225	178.152	179.546	172.925	180.918	179.484	172.34	170.993
bending(45)	178.043	182.426	174.596	172.444	174.053	237.995	174.094	178.009	162.82	180	179.289	181.771	177.138	171.741	170.022
bending(46)	172.235	194.91	180.47	178.781	174.76	236.889	177.65	175.581	171.511	173.958	189.611	181.232	179.59	181.302	167.934
bending(47)	177.668	190.816	184.764	194.621	179.579	221.775	177.397	180.569	184.247	173.907	188.503	181.939	179.864	187.233	172.68
bending(48)	177.668	186.691	186.282	193.017	170.087	229.108	182.71	180.815	172.925	176.82	186.096	181.939	182.603	183.969	178.315
bending(49)	180.741	186.691	188.188	191.853	173.889	213.443	184.714	177.818	180	179.683	188.13	179.488	180	189.034	177.082
bending(50)	178.043	184.028	190.594	187.696	173.889	213.69	186.534	177.668	192.026	185.711	185.911	181.232	188.13	186.459	193.654
bending(51)	177.532	184.574	189.917	184.254	172.942	211.452	186.534	177.963	184.879	188.531	186.096	174.239	190.305	182.558	188.807
bending(52)	169.695	176.002	184.493	177.049	173.889	215.727	175.745	182.808	173.089	188.531	183.108	161.117	190.305	187.233	193.055
bending(53)	174.732	175.29	193.658	179.424	173.298	217.134	186.07	190.516	177.023	188.531	183.108	158.199	190.784	182.558	192.026
bending(54)	177.58	169.321	189.978	177.293	173.889	215.362	186.534	183.108	173.191	185.711	177.023	150.465	190.784	174.034	195.218
bending(55)	175.097	169.622	182.936	174.56	168.301	206.889	172.023	188.735	184.296	184.764	178.152	153.558	190.784	176.409	187.778
bending(56)	172.558	166.759	172.959	181.157	166.542	218.085	182.778	188.612	185.404	190.784	177.064	162.82	182.726	177.18	187.267
bending(57)	175.295	166.759	178.746	182.49	170.087	210.466	179.761	186.009	177.289	179.37	174.685	164.539	169.216	181.909	184.347
bending(58)	185.711	166.473		175.601		227.375	177.65	188.612	178.376	182.191	180.973	160.752	164.055	178.591	186.238
bending(59)	190.389	170.334		178.091		206.195	175.83	187.765	171.027	184.764	175.152	169.582	161.042	177.705	187.778
bending(60)	188.057	169.916		179.697		219.615	164.497	180	176.513	185.351	177.397	174.023	163.301	175.395	177.443
bending(61)	188.207	173.89		174.382		227.837	169.574	177.614	181.58	178.73	180.973	165.25	172.078	177.705	180.973
bending(62)	191.544	179.1		174.068		232.125	166.342	182.862	178.152	185.518	185.13	160.419	169.62	183.18	178.152
bending(63)	185.44	175.978		172.222		240.613	168.789	174.535	165.456	182.121	180.139	170.272	169.62	181.052	180
bending(64)	188.13	179.1		172.222		235.491	156.938	176.987	168.959	176.386	177.754	178.671	176.248	178.898	183.9
bending(65)	190.158	176.386		174.605		222.547	167.276	182.49	177.023	178.73	172.44	182.233	175.845	183.465	177.829
bending(66)	187.431	179.37		172.611		221.055	170.811	177.397	170.961	173.29	171.687	186.801	175.575	181.081	169.371
bending(67)	190.491	176.522		166.58		210.01	168.024	177.51	177.397	176.853	166.542	179.73	175.406	188.926	177.754
bending(68)	187.431	181.79		171.656		223.049	173.616	180	176.091	176.717	167.163	184.254	174.926	179.676	181.296
bending(69)	185.194	173.4		169.144		209.632	173.675	182.386	174.45	176.016	168.69	180.721	178.668	178.591	183.366
bending(70)	185.117	179.37		173.341		205.21	181.621	185.329	176.345	179.37	172.312	181.409	174.926	180.117	185.13
bending(71)	185.117	179.37		175.03		204.877	173.616	182.603	187.043	179.068	169.821	185.259	177.746	183.465	192.707
bending(72)	182.182	176.522		176.921		210.324	175.815	182.603	181.979	182.191	176.934	186.34	175.581	176.409	187.556
bending(73)	188.13	179.37		182.897		201.422	192.37	182.49	183.945	184.97	176.496	186.34	186.919	178.591	177.023
bending(74)	190.305	179.001		181.528		205.755	199.477	182.49	182.816	181.42	172.312	180.397	176.035	180	172.44
bending(75)	187.139	175.978		185.906		198.828	184.228	179.763	182.816	188.522	182.793	184.827	174.926	175.37	176.496
bending(76)	189.866	179.1		179.68		212.038	187.39	182.161	180.396	188.553	177.829	195.255	183.09	179.676	175.133
bending(77)	187.442	179.001		188.13		208.25	201.631	182.386	182.816	188.063	173.772			188.626	180.139
bending(78)	184.752	176.153		186.654		195.04	194.097	177.138	176.634	186.691	174.237			188.079	174.622
bending(79)	185.117	176.522		184.585		188.653	200.722	182.603	170.961	184.028	178.636			186.929	175.133
bending(80)	187.442	170.538		173.272		215.244	207.031	176.262	167.766	188.063	177.829			193.004	179.086
bending(81)	184.903	176.522		169.092		220.406	194.956	173.991	170.676	187.696	175.133			187.815	178.636
bending(82)	182.107	176.522		174.56		220.406	195.914	179.59	168.366	184.028	181.332			194.459	183.67
bending(83)	179.477	179.431		168.425		191.104	195.914	177.138	175.997	178.069	177.443			186.459	179.402
bending(84)	184.569	179.1		172.875		215.819	194.522	172.174	176.634	178.069	175.152			175.389	177.034
bending(85)	181.957	173.29		171.656		207.897	194.094	180	193.658	175.29	175.152			175.44	179.449
bending(86)	179.185	179.683		181.685		216.404	184.53	172.304	190.466	174.89	175.133			182.63	178.052
bending(87)	179.864	185.711		174.531		215.049	190.591	171.547	181.58	175.29	177.829			178.287	180
bending(88)	181.957	180		179.424		221.067	194.434	174.385	184.133	180.152	180.547			177.879	183.67
bending(89)	179.74	182.862		173.815		221.82	190.001	171.943	184.434	181.507	180.547			180.365	179.855
bending(90)	181.991	176.82		172.801		196.928	197.376	180	187.221	172.47	173.894			177.378	182.161
bending(91)	184.903	182.261		174.207		190.115	192.189	174.784	182.27	175.601	173.894			170.914	188.13
bending(92)	185.039	182.261		172.875		228.056	195.255	177.614	182.27	176.002	171.182			177.425	180.585
bending(93)	188.13	188.531		176.775		229.341	193.268	182.862	185.995	178.523	175.133			181.564	183.108
bending(94)	184.903	182.531		179.424		223.612	189.224	190.41	178.798	181.302	180.139			177.149	184.347
bending(95)	184.569	188.531		176.921		219.053	188.915	187.765	184.133	176.002	180.973			179.758	179.449
bending(96)	187.139	185.711		176.738		184.399	190.483	188.13	184.035	170.198	191.952			179.889	184.276
bending(97)	187.442	185.711		182.551		170.789	193.408	188.13	185.631	173.264	194.505			183.234	181.267
bending(98)	179.73	186.71		192.56		214.592	191.826	185.194	179.875	173.4	191.809			182.48	182.851
bending(99)	176.481	183.614		186.739		220.539	192.529	184.97	177.093	172.854	191.198			183.284	179.738
bending(100)	179.714	182.726		188.849		214.592	197.562	175.011	178.798	169.486	189.256			185.24	177.023
bending(101)	176.987	180		190.657		228.073	196.47	182.726	177.089	173.264	198.613			186.818	178.152
bending(102)	177.138	171.277		184.138		216.416	197.562	180	181.79	170.797	189.462			185.947	172.875
bending(103)	176.987	176.987		190.291		215.375	192.529	176.987	181.58	167.949	192.642			182.959	174.207
bending(104)	177.138	176.82		188.213		219.56	189.407	176.987	173.239	168.28	180.785			179.889	179.735
bending(105)	176.779	173.958		183.969		223.394	195.864	179.74	172.69	167.675	182.49			186.591	174.908
bending(106)	179.627	180		187.818		242.601	192.095	177.138	177.639	170.797	185.305			185.947	175.133
bending(107)	179.627	174.125		191.993		229.574	194.638	177.274	179.145	176.522	181.005			186.499	173.326
bending(108)	182.182	176.82		185.906		241.144	184.611	177.51	182.49	179.37	182.816			187.505	172.196
bending(109)	188.13	179.85		178.475		251.565	197.166	172.51	185.305	182.531	179.735			178.954	173.894
bending(110)	185.194	188.531		177.211		236.592	187.684	180.41	183.18	185.44	174.207			176.703	182.337
bending(111)	187.765	188.531		175.236		238.671	182.49	177.274	180	182.074	171.545			177.922	189.462
bending(112)	187.765	185.164		178.152		239.036	172.322	177.274	185.042	184.764	178.423			175.566	193.412
bending(113)	177.138	182.829		175.236		200.925	174.674	174.56	188.446	185.164	171.545			177.521	185.681
bending(114)	174.535	182.531		177.709		203.629	176.779	169.695	194.785	176.522	174.67			176.269	184.551
bending(115)	171.943	185.793		179.727		244.231	174.289	170.598	194.785	173.66	190.466			176.105	184.551
bending(116)	177.138	182.531		175.236		241.699	179.502	170.134	194.949	170.933	192.331			178.229	182.27
bending(117)	174.385	188.13		172.513		247.687	183.591	170.538	192.095	173.29	186.978			177.337	186.486
bending(118)	176.987	185.44		176.383		245.019	184.611	175.431	186.978	170.797	190.33			178.872	188.13
bending(119)	177.274	176.634		175.005		238.392	185.259	175.248	178.044	176.522	189.303			183.837	187.858
bending(120)	182.49	179.496		179.178		252.897	180.721	175.415	158.432	173.66	183.759			181.48	182.132
bending(121)	182.243	179.36		175.601		233.569	185.259	180.815	157.249	176.987	184.123			180.955	175.943
bending(122)	184.705	182.344		184.764		245.925	184.094	177.945	152.526	180	186.978			185.505	184.97
bending(123)	193.318	179.683		189.485		242.216	175.601	175.295	155.283	182.726	184.123			183.734	184.97
bending(124)	187.772	179.85		186.546		242.546	185.259	178.315	151.46	176.634	182.023			180.458	177.089
bending(125)	190.784	179.59		189.771		235.491	186.044	175.978	153.435	176.634	181.207			183.535	180.269
bending(126)	185.117	185.117		183.266		231.152	186.044	175.406	160.065	171.11	178.668			181.228	177.274
bending(127)	181.957	179.546		186.483		222.436	184.254	175.704	165.141	164.932	181.584			181.228	183.959
bending(128)	177.274	173.66		183.349		218.82	178.833	177.818	163.413	168.111	184.439			180	184.123
bending(129)	177.138	182.261		182.564		223.964	176.085	175.097	165.466	168.69	173.027			183.311	189.286
bending(130)	172.316	182.261		170.538		236.197	182.942	175.431	166.093	165.256	172.185			183.311	189.162
bending(131)	174.498	179.85		163.191		225.535	182.942	172.93	167.313	165.964	175.943			183.837	186.34
bending(132)	174.385	174.289		167.168		223.964	174.204	170.574	164.745	171.291	172.273			189.52	183.614
bending(133)	179.714	182.261		168.563		222.908	177.67	173.276	168.853	166.481	175.83			186.143	183.738
bending(134)	174.289	176.386		166.715		220.684	165.023	170.064	182.49	166.481	173.027			189.52	178.226
bending(135)	182.603	176.522		164.876		187.888	168.899	170.538	180.818	171.87	170.087			186.143	178.226
bending(136)	174.752	185.164		164.876		197.292	176.05	169.765	172.533	174.699	173.454			189.52	179.157
bending(137)	177.138	182.531		168.69		194.077	179.615	175.726	176.781	172.304	171.034			183.837	175.556
bending(138)	180	178.73		167.005		197.285	180	174.094	180.818	169.787	175.454			186.866	175.236	164.549	211.608
bending(139)	177.397	178.73		166.842		193.667	183.366	181.771	183.978	172.304	170.727			185.618	178.21	172.057	204.724
bending(140)	180	180.63		176.781		215.218	181.392	179.415	179.73	169.641	179.579			183.614	173.205	175.753	203.839
bending(141)	180	185.518		176.971		215.218	179.761	176.634	188.059	169.641	172.599			181.494	173.205	177.207	200.349
bending(142)	180	176.987		185.839		219.032	177.922	179.725	186.801	169.641	174.879			171.818	179.084	177.293	194.583
bending(143)	177.138	171.129		187.492		211.43	181.109	176.634	186.185	173.309	175.601			171.158	175.58	178.063	192.158
bending(144)	180	173.29		173.558		217.504	183.073	181.939	190.901	181.881	180			173.081	172.948	175.746	193.13
bending(145)	180	173.66		188.344		213.69	183.073	179.045	182.793	181.878	175.454			173.66	178.188	185.711	191.31
bending(146)	177.138	170.797		190.192		191.588	181.736	179.356	188.591	181.878	182.132			176.634	179.107	179.861	188.487
bending(147)	180	170.797		188.344		186.413	186.641	175.684	167.44	178.698	178.044			173.855	175.726	177.163	191.908
bending(148)	180	176.82		192.811		186.228	186.641	178.506	156.784	181.878	179.488			176.946	178.496	179.603	187.33
bending(149)	174.535	182.726		181.909		187.8	186.641	175.58	156.938	181.477	171.323			182.037	181.104	177.293	189.111
bending(150)	180	174.261		184.399		178.063	183.219	176.168	158.369	184.297	170.538			184.705	181.332	188.487	189.034
bending(151)	182.49	179.85		181.909		191.889	181.109	176.168	163.19	177.663	173.454			182.243	181.207	179.603	177.51
bending(152)	187.765	176.82		180.576		182.072	181.109	175.326	156.322	174.719	172.599			184.829	186.37	184.332	177.381
bending(153)	192.804	176.82		174.14		185.86	174.094	175.865	156.322	175.972	175.454			184.569	191.133	186.48	180.914
bending(154)	201.297	179.683		175.668		191.588	185.341	182.268	160.67	178.152	178.798			182.037	186.86	180.27	182.246
bending(155)	199.29	173.958		169.984		184.332	172.338	178.52	158.529	174.719	171.906			179.323	189.462	185.793	175.135
bending(156)	197.526	176.634		178.059		188.653	169.205	181.005	160.058	181.219	170.455			182.243	186.009	181.014	182.246
bending(157)	193.686	176.82		172.488		187.125	168.789	178.668	161.684	181.477	172.942			184.569	185.44	183.225	187.001
bending(158)	193.686	176.82		171.87		184.865	168.789	178.668	166.72	178.152	172.599			184.705	175.704	176.921	189.819
bending(159)	184.296	180		177.274		180.9	163.474	181.584	169.154	178.152	177.955			181.991	177.945	179.424	191.038
bending(160)	184.903	180		185.44		184.44	169.992	178.668	167.19	177.478	176.234			187.139	177.879	180.27	190.418
bending(161)	184.829	180		187.043		326.31	171.315	176.689	166.844	178.152	174.094			184.705	178.244	188.517	186.483
bending(162)	177.295	176.82		183.215		165.964	176.289	173.409	166.866	178.152	192.017			182.243	175.415	191.31	186.483
bending(163)	179.775	176.987		188.13		198.733	179.662	180	165.903	183.752	194.744			174.648	175.581	188.048	187.815
bending(164)	174.56	176.82		185.727		193.158	179.761	167.661	172.684	180.9	195.524			177.274	183.108	186.442	187.233
bending(165)	179.74	171.547		183.405		187.199	181.736	169.397	191.055	181.27	195.524			177.138	180.741	195.642	184.001
bending(166)	182.182	171.38		188.782		187.815	181.601	171.674	189.1	181.27	195.524			177.274	175.415	186.911	181.986
bending(167)	177.016	168.289		177.722		185.454	178.025	167.661	198.745	181.27	192.017			177.274	174.883	195.12	183.205
bending(168)	179.484	168.289		183.09		186.75	181.975	171.787	182.32	180.999	198.435			175.011	183.738	185.372	181.501
bending(169)	176.892	165.677		181.526		189.111	178.264	171.143	189.974	180.63	191.31			184.764	183.406	183.532	180
bending(170)	174.56	171.38		178.417		182.918	180	176.716	191.31	171.87	186.86			187.125	172.228	181.685	182.246
bending(171)	179.477	171.277		176.634		183.532	178.608	175.236	194.068	168.436	186.009			187.431	170.209	179.424	178.898
bending(172)	179.627	171.87		176.606		186.106	181.975	178.236	194.931	171.87	186.86			187.626	173.027	178.063	186.911
bending(173)	182.332	174.482		180.15		184.378	180	174.67	194.931	169.144	191.889			184.97	172.273	178.063	183.418
bending(174)	188.13	175.236		177.099		185.763	178.363	176.671	197.053	169.144	186.116			189.987	167.421	180.964	177.879
bending(175)	187.765	177.739		179.215		189.179	173.29	178.052	195.015	172.304	180.741			184.97	164.578	190.637	179.098
bending(176)	185.194	177.302		162.699		184.378	171.384	179.001	195.692	169.641	177.818			189.866	174.207	183.832	172.225
bending(177)	180	171.469		164.381		192.422	171.967	172.057	194.699	168.815	177.818			192.265	170.754	184.185	179.236
bending(178)	180	175.05		163.217		187.075	174.85	171.414	193.248	171.937	183.406			189.866	176.634	181.685	172.957
bending(179)	171.943	180.63		165.53		190.418	178.399	171.87	188.616	171.937	183.406			187.003	179.084	185.4	180.265
bending(180)	172.304	168.977		167.163		187.075	177.725	174.908	181.032	172.674	180.766			186.554	175.58	181.329	179.236
bending(181)	169.372	172.304		168.01		187.075	180.712	176.204	184.97	180.932	172.228			186.6	181.584	179.872	180.481
bending(182)	171.547	169.144		170.951		189.179	180.239	176.204	186.384	180.932	172.558			182.243	178.668	183.219	177.879
bending(183)	174.385	166.481		172.798		189.049	194.72	177.37	186.534	187.53	177.668			172.07	178.668	175.533	184.812
bending(184)	171.697	169.144		195.54		190.525	187.169	174.155	183.073	187.8	172.708			172.174	179.157	184.964	180.117
bending(185)	171.943	172.304		203.962		191.104	189.28	179.883	179.615	180.932	175.248			179.763	182.224	178.843	184.812
bending(186)	177.51	172.304		196.837		192.707	185.551	180.902	177.397	185.11	175.097			179.763	175.556	176.82	185.315
bending(187)	177.51	172.617		201.038		188.664	185.551	183.366	177.397	184.297	177.818			179.763	175.225	173.616	181.219
bending(188)	180	172.617		202.166		185.449	183.219	179.182	179.178	170.011	177.572			179.66	180.843	174.118	185.977
bending(189)	171.687	167.05		199.252		188.664	189.273	182.337	185.077	165.5	185.711			179.763	181.207	179.584	183.731
bending(190)	174.411	167.42		190.008		187.253	181.975	188.664	198.651	168.212	186.34			172.269	181.351	171.409	182.643
bending(191)	176.987	163.507		187.146		187.253	181.975	179.735	204.215	162.897	183.614			177.274	170.064	177.178	181.61
bending(192)	177.138	163.507		193.241		181.548	174.806	187.684	204.624	160.145	180.577			184.97	171.973	191.944	187.421
bending(193)	174.535	166.629		188.973		187.253	178.399	186.57	206.565	166.629	178.043			190.158	173.536	194.306	185.238
bending(194)	172.374	169.237		186.86		184.268	178.264	184.492	199.555	173.016	172.235			182.49	170.064	188.69	184.003
bending(195)	174.784	171.937		188.973		184.764	174.806	177.023	201.615	171.439	174.883			187.49	186.694	188.69	191.285
bending(196)	174.671	175.426		188.531		187.253	182.4	179.449	205.346	169.695	172.228			182.49	189.399	190.154	186.34
bending(197)	172.304	171.937		189.067		187.253	178.608	184.347	197.65	170.407	177.818			182.49	189.286	197.909	182.63
bending(198)	171.943	185.08		186.34		187.253	178.608	183.108	196.858	170.407	177.818			187.125	192.529	188.69	185.845
bending(199)	168.551	181.646		183.18		184.038	176.634	180.764	194.505	171.99	169.334			189.866	180.815	177.274	187.421	166.088	187.888
bending(200)	174.56	177.337		180		187.253	174.85	173.089	190.62	170.407	172.078			184.764	191.133	178.746	180.117	170.727	210.821
bending(201)	171.697	179.69		180.286		184.157	173.359	175.188	194.505	172.69	177.879			182.243	199.713	178.964	181.501	171.18	220.601
bending(202)	174.385	188.13		180.286		182.742	169.409	171.87	188.13	170.407	174.926			181.901	191.889	183.219	181.948	164.494	223.249
bending(203)	172.304	185.08		174.482		181.364	173.845	173.894	192.031	174.472	175.704			181.901	186.246	177.68	186.34	164.494	233.403
bending(204)	177.51	179.204		169.47		185.425	173.806	169.371	192.022	174.588	170.058			184.97	189.462	184.964	184.213	155.152	232.696
bending(205)	177.51	177.301		163.301		185.395	169.999	181.332	188.13	176.165	172.318			189.866	188.531	177.274	186.34	157.871	230.262
bending(206)	177.397	182.741		163.301		187.001	179.215	173.894	183.4	180.655	172.318			184.764	193.964	183.219	181.61	167.005	228.945
bending(207)	177.138	183.857		166.481		178.54	175.47	169.261	185.711	174.588	175.704			184.97	185.44	178.871	174.806	161.478	226.705
bending(208)	174.385	179.69		166.481		182.696	178.781	172.057	189.462	173.556	172.318			189.987	185.44	180.813	178.733	163.429	216.767
bending(209)	174.261	183.857		169.787		185.395	169.999	174.218	185.711	177.184	167.925			187.125	184.775	177.178	170.658	159.829	216.17
bending(210)	180	179.69		177.739		185.395	162.646	180.244	181.118	168.959	175.406			182.243	173.276	177.178	174.695	172.591	209.745
head_x(0)	934	1134	849	926	804	860	1027	864	954	1230	840	1105	1070	763	937
head_x(1)	934	1134	846	926	803	861	1023	863	955	1234	839	1104	1070	761	938
head_x(2)	933	1133	845	926	803	861	1023	862	955	1235	836	1103	1070	760	937
head_x(3)	933	1134	845	925	804	861	1022	862	955	1235	834	1103	1070	760	937
head_x(4)	933	1134	845	924	804	861	1022	861	956	1236	834	1102	1070	760	937
head_x(5)	934	1135	845	921	803	860	1022	856	955	1236	834	1101	1073	758	931
head_x(6)	934	1134	844	920	800	859	1022	854	955	1237	834	1102	1077	758	930
head_x(7)	934	1135	841	918	801	856	1021	854	955	1241	834	1101	1077	760	927
head_x(8)	934	1134	837	918	799	856	1018	853	957	1244	830	1102	1077	760	926
head_x(9)	934	1134	836	918	799	856	1017	853	958	1244	826	1102	1077	758	926
head_x(10)	934	1133	836	918	799	857	1018	852	956	1244	825	1102	1077	758	925
head_x(11)	934	1135	836	917	799	857	1018	850	957	1245	825	1103	1079	758	924
head_x(12)	933	1135	835	917	799	857	1017	847	957	1245	824	1103	1082	758	923
head_x(13)	933	1135	835	916	798	857	1016	846	959	1249	824	1104	1085	757	922
head_x(14)	933	1135	832	915	796	855	1015	843	963	1252	820	1105	1084	757	919
head_x(15)	934	1136	830	914	795	854	1013	842	964	1252	817	1107	1085	757	918
head_x(16)	933	1136	828	914	795	852	1014	842	967	1252	816	1107	1085	755	918
head_x(17)	933	1135	828	912	795	851	1013	841	968	1253	816	1107	1086	753	918
head_x(18)	933	1135	828	911	794	851	1013	841	968	1253	816	1107	1088	753	918
head_x(19)	933	1135	827	912	794	852	1010	840	966	1257	816	1107	1092	753	916
head_x(20)	935	1137	827	911	793	852	1009	837	965	1260	814	1106	1091	753	913
head_x(21)	935	1137	826	907	791	851	1005	835	967	1260	810	1105	1092	752	911
head_x(22)	935	1137	824	907	790	852	1004	833	968	1260	809	1105	1092	751	912
head_x(23)	935	1136	822	904	790	852	1005	832	967	1260	808	1105	1092	749	911
head_x(24)	935	1137	820	903	790	852	1004	832	967	1261	809	1105	1093	749	911
head_x(25)	934	1137	820	903	790	851	1004	831	968	1265	808	1105	1096	748	908
head_x(26)	934	1137	820	903	791	851	1004	831	970	1266	808	1105	1096	748	905
head_x(27)	932	1136	819	902	790	851	1003	831	973	1268	803	1104	1096	748	904
head_x(28)	931	1137	819	902	791	851	1000	828	973	1268	800	1105	1097	747	903
head_x(29)	932	1139	818	901	791	852	999	825	973	1269	800	1105	1097	747	903
head_x(30)	931	1139	817	898	791	852	1001	822	974	1269	800	1108	1100	745	902
head_x(31)	931	1139	817	896	791	852	1000	822	979	1271	799	1108	1102	743	900
head_x(32)	930	1138	816	895	791	849	999	821	981	1275	799	1108	1103	740	896
head_x(33)	930	1139	813	895	791	850	998	820	978	1276	795	1107	1107	741	895
head_x(34)	930	1139	813	895	792	849	996	820	977	1276	792	1107	1108	742	895
head_x(35)	930	1139	813	894	791	848	994	818	978	1276	791	1108	1108	740	895
head_x(36)	932	1138	812	895	789	849	994	816	978	1277	791	1109	1109	741	894
head_x(37)	931	1140	812	892	789	849	995	814	977	1279	791	1110	1109	740	894
head_x(38)	931	1139	812	891	787	848	994	810	976	1283	790	1110	1114	738	892
head_x(39)	931	1139	809	888	787	849	993	810	977	1284	788	1109	1119	739	891
head_x(40)	931	1139	807	887	787	849	989	810	977	1284	785	1110	1119	740	891
head_x(41)	931	1139	805	887	786	849	987	809	977	1284	783	1109	1119	740	890
head_x(42)	933	1138	805	886	787	848	986	808	979	1285	784	1110	1120	740	890
head_x(43)	931	1139	805	886	786	849	986	806	982	1286	783	1110	1121	738	888
head_x(44)	932	1141	805	885	786	848	986	802	984	1290	783	1110	1123	738	887
head_x(45)	931	1141	804	884	785	843	985	800	989	1292	782	1112	1127	738	884
head_x(46)	931	1144	802	884	784	843	985	799	989	1292	776	1112	1128	734	884
head_x(47)	931	1143	801	885	785	843	985	799	988	1293	775	1112	1128	733	883
head_x(48)	931	1143	801	883	784	841	983	798	990	1293	775	1112	1128	733	882
head_x(49)	930	1143	801	883	784	842	983	798	990	1294	774	1113	1128	733	881
head_x(50)	930	1142	801	883	784	841	983	797	990	1297	774	1112	1130	733	877
head_x(51)	930	1142	801	881	784	841	983	793	993	1300	773	1114	1135	733	875
head_x(52)	929	1141	800	879	783	840	981	790	992	1300	769	1120	1136	731	874
head_x(53)	929	1141	801	879	781	840	982	789	992	1300	766	1121	1135	732	874
head_x(54)	929	1141	798	876	781	840	981	790	992	1301	766	1124	1136	732	873
head_x(55)	929	1140	793	874	780	843	975	789	991	1302	766	1124	1136	731	873
head_x(56)	928	1139	792	873	780	843	975	788	991	1304	766	1124	1136	731	870
head_x(57)	929	1139	792	872	781	844	974	788	991	1307	765	1124	1136	730	868
head_x(58)	931	1140		872		842	974	787	991	1308	764	1125	1141	731	866
head_x(59)	933	1140		872		845	974	782	992	1308	760	1125	1142	731	866
head_x(60)	934	1141		871		845	969	780	992	1308	757	1124	1142	730	866
head_x(61)	934	1140		871		844	969	778	993	1309	758	1126	1143	729	865
head_x(62)	935	1141		870		843	966	778	997	1311	757	1131	1143	726	864
head_x(63)	934	1141		866		841	967	777	999	1315	757	1129	1144	726	860
head_x(64)	935	1141		864		841	964	777	998	1316	757	1130	1148	727	858
head_x(65)	935	1140		864		843	964	776	998	1316	753	1129	1148	726	859
head_x(66)	935	1141		864		844	964	773	999	1316	751	1129	1151	726	859
head_x(67)	935	1140		863		842	963	770	1001	1317	752	1130	1152	724	858
head_x(68)	936	1142		863		840	963	770	1001	1319	752	1131	1152	723	855
head_x(69)	935	1141		863		841	964	767	1001	1319	751	1132	1152	723	851
head_x(70)	936	1142		862		841	964	767	1001	1322	750	1133	1152	723	851
head_x(71)	936	1142		862		842	963	766	1001	1323	748	1133	1153	722	850
head_x(72)	935	1141		860		842	964	766	1002	1323	744	1133	1157	723	850
head_x(73)	936	1141		858		842	968	765	1001	1323	742	1133	1160	722	849
head_x(74)	937	1141		858		842	969	765	1003	1324	742	1134	1159	722	847
head_x(75)	938	1142		858		842	961	762	1003	1324	741	1132	1160	720	844
head_x(76)	938	1142		858		843	963	760	1004	1328	741	1132	1160	718	844
head_x(77)	939	1142		858		843	963	757	1003	1330	741			715	843
head_x(78)	938	1141		858		841	962	756	1005	1330	736			715	843
head_x(79)	938	1141		856		840	961	756	1009	1330	734			716	843
head_x(80)	939	1141		854		839	962	756	1009	1330	734			715	839
head_x(81)	938	1141		850		839	960	755	1009	1331	734			715	836
head_x(82)	937	1141		849		839	959	755	1010	1334	733			712	835
head_x(83)	937	1142		849		840	957	752	1010	1337	733			713	835
head_x(84)	939	1142		849		841	955	749	1009	1338	728			715	835
head_x(85)	938	1141		848		841	954	748	1007	1338	726			715	833
head_x(86)	938	1141		848		841	954	745	1007	1339	727			715	830
head_x(87)	937	1142		848		842	953	746	1008	1339	726			716	827
head_x(88)	938	1140		846		841	953	745	1007	1342	726			715	827
head_x(89)	937	1141		843		840	953	744	1007	1345	724			715	827
head_x(90)	940	1140		842		841	953	744	1007	1346	721			715	826
head_x(91)	940	1142		842		840	950	741	1010	1347	719			715	824
head_x(92)	940	1142		841		839	950	738	1010	1347	719			715	820
head_x(93)	940	1143		842		840	950	738	1011	1347	719			714	818
head_x(94)	940	1143		840		840	950	735	1010	1349	719			714	818
head_x(95)	940	1143		839		840	949	735	1010	1353	717			714	818
head_x(96)	941	1142		839		840	948	735	1012	1355	714			713	817
head_x(97)	941	1142		840		840	946	734	1011	1355	711			713	815
head_x(98)	940	1142		840		840	945	734	1014	1355	710			712	812
head_x(99)	939	1142		840		839	945	731	1014	1355	710			711	811
[truncated: 7,707 more rows]
