# Supplementary material for: FIMTrack: An open source tracking and locomotion analysis software for small animals
Source: PLoS Comput Biol. 2017 May 11;13(5):e1005530. doi: 10.1371/journal.pcbi.1005530 (PMC5444858; doi:10.1371/journal.pcbi.1005530)
Supplement: S1 Data — The resultant quantities and the used evaluation script are provided in order to guarantee reproducibility of our results. Note that the images can be downloaded at http://fim.uni-muenster.de. (ZIP) [file pcbi.1005530.s001.zip › S1_Data/tracking_grayThresh_40/configuration.conf]

%YAML:1.0
bEnableDetailetOutput: 1
bSaveLog: 0
bShowTrackingProgress: 1
iGrayThreshold: 40
iMaxLarvaeArea: 450
iMinLarvaeArea: 50
dFSP: 10.
dScaleFactor: 1.
File: ""
BackgroundSubstractionbUseDefault: 1
iFromImage: 0
iOffset: 1
iToImage: 211
LarvaeExtractionParametersbUseDefault: 0
iNumerOfSpinePoints: 7
bUseDynamicIpanParameterCalculation: 1
dMaximalCurvaturePointsDistance: 2.5000000000000000e-01
iCurvatureWindowSize: 7
iMaximalTriangelSideLenght: 9
iMinimalTriangelSideLenght: 7
dMidcirclePerimeterToPerimeterThreshold: 5.9999999999999998e-01
dPerimeterToSpinelenghtThreshold: 2.3999999999999999e+00
dMaxToMeanRadiusRatio: 2.2999999999999998e+00
bUseDynamicStopAndGoParameterCalculation: 1
dSpeedThresholdStopAndGo: 2.9999999999999999e-01
dTailTangentToTailMovementAngleThresholdStopAndGo: 40.
dMinGoPhaseLengthStopAndGo: 1.
dHeadSweepAngleThreshold: 30.
dHeadSweepBackToUnbendedAngleThreshold: 20.
dReorientationsMinLength: 4.0000000000000002e-01
dTurnMovementAngleChangeThreshold: 30.
dAngleThresholdBodyBending: 30.
dTimeWindowMovement: 1.2000000000000000e+00
bUseDynamicHeadTailRecognition: 1
dMinSequenceLengthHeadTailRecognition: 1.
dTimeWindowHeadTailRecognition: 1.
dSpeedThresholdHeadTailRecognition: 4.0000000000000002e-01
dMovementToOrientationAngleThresholdHeadTailRecognition: 50.
dMaxBendingAngleThresholdHeadTailRecognition: 30.
dBendingAngleChangeThresholdHeadTailRecognition: 40.
eAssignmentMethod: 0
eCostMeasure: 1
dDistanceThreshold: 5.0000000000000000e-01
dOverlapThreshold: 5.0000000000000000e-01
