# Supplementary material for: FIMTrack: An open source tracking and locomotion analysis software for small animals
Source: PLoS Comput Biol. 2017 May 11;13(5):e1005530. doi: 10.1371/journal.pcbi.1005530 (PMC5444858; doi:10.1371/journal.pcbi.1005530)
Supplement: S1 Data — The resultant quantities and the used evaluation script are provided in order to guarantee reproducibility of our results. Note that the images can be downloaded at http://fim.uni-muenster.de. (ZIP) [file pcbi.1005530.s001.zip › S1_Data/tracking_grayThresh_40/table.csv]

	larva(0)	larva(1)	larva(2)	larva(3)	larva(4)	larva(5)	larva(6)	larva(7)	larva(8)	larva(9)	larva(10)	larva(11)	larva(12)	larva(13)	larva(14)	larva(15)	larva(16)	larva(17)	larva(18)	larva(19)	larva(20)
mom_x(0)	933	1128	869	944	812	844	1037	885	956	1211	858	1101	1048	777	953
mom_x(1)	933	1128	865	944	811	844	1035	884	958	1214	856	1101	1048	776	952
mom_x(2)	933	1128	864	944	811	845	1034	883	958	1216	853	1101	1049	775	952
mom_x(3)	933	1128	864	944	811	845	1033	883	958	1216	852	1101	1049	775	952
mom_x(4)	933	1128	863	943	811	844	1033	881	958	1216	851	1101	1050	774	951
mom_x(5)	934	1129	863	940	811	842	1033	879	958	1217	850	1101	1052	774	950
mom_x(6)	934	1129	862	938	810	841	1032	876	958	1218	850	1101	1055	774	948
mom_x(7)	933	1130	860	937	809	839	1030	875	958	1221	849	1101	1056	773	946
mom_x(8)	933	1130	857	936	808	839	1029	874	959	1223	847	1101	1057	772	945
mom_x(9)	934	1129	856	936	807	839	1029	873	959	1224	844	1101	1057	771	945
mom_x(10)	934	1129	855	935	807	839	1028	873	959	1224	843	1101	1058	770	944
mom_x(11)	934	1130	855	935	807	840	1028	871	958	1225	843	1101	1059	770	943
mom_x(12)	934	1130	854	934	807	840	1028	870	958	1226	842	1101	1062	770	942
mom_x(13)	934	1130	853	932	807	840	1027	868	958	1229	841	1101	1064	769	941
mom_x(14)	934	1131	852	930	806	838	1025	866	959	1232	838	1101	1065	769	938
mom_x(15)	934	1131	850	929	804	837	1024	864	959	1232	836	1102	1065	768	936
mom_x(16)	934	1131	847	929	803	836	1024	863	959	1232	835	1102	1066	767	936
mom_x(17)	934	1131	846	929	803	835	1023	862	959	1233	834	1102	1067	765	936
mom_x(18)	934	1131	846	928	803	836	1023	862	959	1234	834	1102	1069	765	935
mom_x(19)	934	1131	846	928	803	836	1023	861	959	1237	833	1103	1072	764	934
mom_x(20)	934	1131	845	927	803	837	1022	859	959	1239	830	1103	1073	764	931
mom_x(21)	934	1132	845	926	802	837	1020	857	960	1240	828	1103	1073	764	929
mom_x(22)	934	1132	843	924	801	837	1019	855	960	1240	826	1103	1073	763	929
mom_x(23)	934	1132	841	922	799	837	1018	853	960	1241	826	1103	1074	762	928
mom_x(24)	934	1132	839	921	799	837	1018	852	960	1242	825	1103	1076	761	928
mom_x(25)	934	1133	838	920	799	837	1017	852	960	1245	825	1103	1079	760	927
mom_x(26)	934	1132	838	920	799	837	1016	851	961	1247	824	1103	1080	760	924
mom_x(27)	934	1133	838	920	799	837	1015	850	962	1248	821	1103	1080	759	923
mom_x(28)	934	1133	837	919	798	836	1014	849	962	1248	818	1103	1080	759	922
mom_x(29)	934	1133	837	918	797	836	1013	847	963	1249	818	1103	1080	758	921
mom_x(30)	934	1134	836	916	797	836	1013	844	963	1250	817	1103	1080	757	921
mom_x(31)	934	1134	835	914	796	835	1012	843	964	1252	817	1103	1082	756	919
mom_x(32)	933	1134	833	913	796	835	1012	841	966	1255	816	1104	1083	755	917
mom_x(33)	933	1134	831	912	796	834	1011	841	967	1256	813	1104	1086	754	915
mom_x(34)	933	1134	830	912	796	833	1010	840	967	1256	811	1104	1088	754	914
mom_x(35)	933	1134	830	911	796	833	1008	839	968	1256	810	1104	1088	754	913
mom_x(36)	933	1134	830	911	796	833	1007	837	969	1257	809	1104	1088	753	912
mom_x(37)	932	1135	829	910	795	833	1007	836	970	1259	808	1105	1089	752	912
mom_x(38)	933	1135	828	908	794	833	1007	833	970	1262	808	1105	1093	751	909
mom_x(39)	933	1135	826	906	794	834	1006	831	971	1264	806	1105	1096	750	907
mom_x(40)	933	1135	824	905	793	834	1005	830	971	1264	803	1105	1097	750	907
mom_x(41)	933	1135	823	904	793	833	1003	829	971	1264	802	1105	1097	750	907
mom_x(42)	932	1135	822	904	793	833	1001	829	972	1265	801	1105	1098	750	906
mom_x(43)	932	1135	822	904	793	832	1001	827	973	1266	801	1105	1099	749	905
mom_x(44)	932	1135	822	903	792	832	1000	825	974	1270	800	1105	1101	749	903
mom_x(45)	932	1136	821	902	792	830	1000	822	976	1272	799	1106	1104	749	901
mom_x(46)	932	1137	819	901	791	829	999	820	976	1272	796	1106	1105	747	900
mom_x(47)	932	1137	817	899	790	828	998	820	977	1273	794	1106	1106	746	899
mom_x(48)	932	1137	816	898	790	828	996	819	978	1273	794	1106	1106	745	899
mom_x(49)	932	1137	815	897	790	827	995	818	979	1274	793	1106	1107	745	898
mom_x(50)	932	1137	815	897	790	827	995	818	980	1277	792	1107	1109	745	896
mom_x(51)	931	1137	815	897	790	827	994	816	981	1280	792	1107	1112	744	894
mom_x(52)	931	1137	814	896	790	827	994	814	982	1280	789	1108	1114	744	893
mom_x(53)	931	1138	813	895	789	826	993	812	982	1280	786	1108	1114	743	892
mom_x(54)	931	1138	812	894	788	826	993	811	983	1281	785	1110	1115	742	892
mom_x(55)	931	1138	810	892	787	827	991	809	983	1282	784	1111	1115	741	891
mom_x(56)	931	1138	809	890	788	827	989	809	984	1285	784	1111	1115	741	890
mom_x(57)	931	1138	808	889	787	828	989	808	985	1287	784	1111	1117	741	887
mom_x(58)	930	1138	808	889	787	828	988	807	985	1288	782	1112	1119	740	885
mom_x(59)	931	1137	808	888	786	829	988	805	985	1288	779	1112	1121	740	885
mom_x(60)	931	1138		888		829	987	803	985	1288	777	1113	1122	739	884
mom_x(61)	931	1138		888		829	986	801	986	1289	776	1115	1122	738	883
mom_x(62)	931	1138		887		828	985	799	987	1291	776	1116	1122	737	882
mom_x(63)	931	1138		885		828	983	798	988	1294	775	1117	1124	736	879
mom_x(64)	932	1138		883		827	982	798	988	1295	774	1117	1125	736	877
mom_x(65)	932	1138		881		827	981	797	988	1296	772	1117	1125	736	877
mom_x(66)	932	1138		881		827	981	795	989	1296	769	1117	1128	736	876
mom_x(67)	932	1138		881		825	980	794	990	1296	768	1118	1130	735	875
mom_x(68)	933	1138		880		824	980	793	992	1298	768	1119	1130	734	874
mom_x(69)	933	1138		880		824	980	790	992	1300	768	1120	1130	733	871
mom_x(70)	933	1139		879		824	980	789	992	1302	767	1121	1131	733	870
mom_x(71)	932	1139		878		825	980	788	992	1303	765	1122	1132	732	869
mom_x(72)	933	1139		877		825	980	787	993	1303	763	1122	1135	732	868
mom_x(73)	933	1139		875		825	980	787	994	1303	761	1122	1137	732	868
mom_x(74)	933	1139		874		825	979	786	995	1304	760	1122	1138	732	866
mom_x(75)	933	1139		873		825	979	784	995	1306	759	1123	1138	731	863
mom_x(76)	934	1139		873		826	977	783	995	1308	759	1124	1139	730	862
mom_x(77)	934	1139		873		825	975	780	996	1310	758			728	861
mom_x(78)	935	1139		872		825	974	778	997	1310	755			728	861
mom_x(79)	934	1139		871		825	973	777	998	1311	753			727	860
mom_x(80)	935	1139		870		824	973	776	999	1311	752			727	858
mom_x(81)	935	1139		868		824	973	776	999	1312	752			727	855
mom_x(82)	935	1139		867		824	971	775	1000	1315	752			726	854
mom_x(83)	935	1139		866		825	970	774	1000	1317	750			725	853
mom_x(84)	936	1140		865		826	969	772	1001	1318	747			724	853
mom_x(85)	936	1140		865		826	967	770	1002	1318	745			724	852
mom_x(86)	936	1140		865		827	967	768	1002	1319	745			724	849
mom_x(87)	936	1139		864		827	966	766	1002	1320	744			724	847
mom_x(88)	936	1139		862		827	966	766	1001	1322	744			724	846
mom_x(89)	936	1139		860		827	965	765	1002	1325	742			723	845
mom_x(90)	936	1139		859		827	964	764	1002	1326	739			722	845	1127	1150
mom_x(91)	936	1139		858		827	962	763	1003	1326	738			721	844
mom_x(92)	937	1139		858		827	961	761	1003	1327	737			721	841
mom_x(93)	937	1140		857		827	960	760	1004	1328	737			721	839
mom_x(94)	937	1140		857		827	960	757	1004	1329	736			721	838
mom_x(95)	937	1140		856		826	960	756	1004	1333	735			721	837
mom_x(96)	937	1140		855		827	959	755	1005	1334	733			720	837
mom_x(97)	937	1139		854		826	957	755	1005	1334	731			720	835
mom_x(98)	937	1139		853		826	956	754	1006	1335	730			719	833
mom_x(99)	937	1140		852		826	955	752	1006	1336	729			718	831
mom_x(100)	937	1139		852		826	955	750	1007	1337	729			718	830
mom_x(101)	937	1140		852		826	954	749	1007	1340	728			718	829
mom_x(102)	937	1140		851		826	954	746	1008	1342	726			718	829
mom_x(103)	937	1139		851		826	953	745	1009	1342	723			717	828
mom_x(104)	937	1139		850		826	952	744	1010	1342	721			717	825
mom_x(105)	937	1139		849		826	951	744	1010	1343	721			715	823
mom_x(106)	937	1139		848		826	950	743	1010	1344	721			715	822
mom_x(107)	938	1139		846		827	950	741	1011	1347	720			715	822
mom_x(108)	938	1139		846		827	950	739	1012	1349	719			715	822
mom_x(109)	938	1139		845		827	949	737	1013	1350	716			714	821
mom_x(110)	938	1139		845		826	949	735	1013	1350	714			714	819
mom_x(111)	938	1139		845		826	948	734	1013	1351	713			714	817
mom_x(112)	938	1140		844		826	947	733	1014	1352	713			713	816
mom_x(113)	938	1139		844		826	946	733	1014	1354	713			713	815
mom_x(114)	939	1139		842		826	945	731	1015	1356	712			713	814
mom_x(115)	939	1139		841		826	945	730	1015	1357	711			713	814
mom_x(116)	939	1140		840		825	944	729	1016	1358	708			713	812
mom_x(117)	939	1140		840		825	944	726	1015	1358	706			713	809
mom_x(118)	938	1140		839		825	942	724	1016	1359	705			713	807
mom_x(119)	938	1140		839		825	942	723	1016	1361	705			712	806
mom_x(120)	939	1140		839		824	940	722	1017	1364	704			712	806
mom_x(121)	939	1140		838		824	940	722	1017	1365	703			711	805
mom_x(122)	939	1139		837		824	940	721	1019	1365	701			711	803
mom_x(123)	940	1139		835		824	939	719	1020	1366	699			711	799
mom_x(124)	940	1139		835		825	939	717	1020	1366	697			711	798
mom_x(125)	940	1139		835		826	938	715	1021	1368	696			711	797
mom_x(126)	940	1140		835		826	937	713	1022	1371	696			711	797
mom_x(127)	940	1140		835		826	936	712	1024	1373	695			710	796
mom_x(128)	940	1140		834		826	935	711	1025	1373	694			710	794
mom_x(129)	941	1140		834		825	935	711	1026	1373	692			710	791
mom_x(130)	941	1140		833		825	934	710	1027	1374	689			710	789
mom_x(131)	941	1140		831		824	934	707	1027	1376	688			710	788
mom_x(132)	941	1140		830		825	933	705	1027	1378	687			710	788
mom_x(133)	941	1140		829		824	933	703	1028	1380	687			709	787
mom_x(134)	941	1140		828		824	931	702	1029	1380	686			709	785
mom_x(135)	941	1140		828		823	929	701	1031	1380	685			708	782
mom_x(136)	941	1140		828		822	928	701	1032	1381	682			708	781
mom_x(137)	941	1141		828		822	928	700	1032	1381	680			707	780
mom_x(138)	941	1140		827		822	927	698	1032	1384	678			707	779			1167	1144
mom_x(139)	941	1140		825		822	926	696	1033	1386	678			707	778			1168	1144
mom_x(140)	941	1140		824		822	925	693	1034	1387	678			707	776			1169	1143
mom_x(141)	941	1141		823		823	923	692	1035	1388	677			706	774			1169	1144
mom_x(142)	941	1141		823		823	921	691	1037	1388	674			706	771			1169	1146
mom_x(143)	941	1141		823		823	920	690	1037	1389	671			706	770			1170	1148
mom_x(144)	941	1141		823		823	919	690	1038	1390	670			706	770			1172	1149
mom_x(145)	942	1141		822		823	919	688	1038	1393	670			707	769			1173	1150
mom_x(146)	942	1141		821		822	919	686	1038	1395	669			706	767			1173	1150
mom_x(147)	942	1140		819		821	918	684	1039	1395	668			706	764			1173	1151
mom_x(148)	942	1140		819		821	916	682	1040	1396	667			706	762			1174	1151
mom_x(149)	942	1140		819		822	914	681	1041	1397	664			706	762			1175	1152
mom_x(150)	942	1141		819		822	914	680	1042	1398	662			706	760			1177	1153
mom_x(151)	942	1141		819		822	913	680	1043	1402	661			706	760			1178	1155
mom_x(152)	942	1141		818		822	913	679	1044	1403	661			706	759			1178	1156
mom_x(153)	943	1141		817		822	912	677	1045	1404	660			706	756			1179	1157
mom_x(154)	943	1141		816		822	911	675	1045	1404	660			706	754			1179	1157
mom_x(155)	943	1141		814		822	910	673	1046	1405	658			705	753			1180	1158
mom_x(156)	943	1141		814		822	908	671	1048	1406	655			705	752			1182	1158
mom_x(157)	944	1141		814		821	907	670	1049	1408	653			705	752			1183	1159
mom_x(158)	944	1141		814		820	907	670	1050	1411	653			705	749			1183	1161
mom_x(159)	944	1141		813		819	906	669	1052	1411	652			705	747			1183	1163
mom_x(160)	944	1141		813		819	906	668	1052	1411	652			705	745			1184	1164
mom_x(161)	944	1141		812		818	905	666	1053	1412	651			705	744			1185	1164
mom_x(162)	944	1141		811		815	904	664	1053	1413	649			705	744			1186	1165
mom_x(163)	945	1141		810		815	902	662	1054	1416	646			705	743			1188	1165
mom_x(164)	945	1141		810		816	900	661	1054	1418	645			705	741			1188	1166
mom_x(165)	945	1141		810		816	900	661	1055	1418	645			705	738			1188	1166
mom_x(166)	945	1141		810		816	900	660	1056	1419	644			705	737			1189	1167
mom_x(167)	945	1141		810		818	899	660	1057	1419	644			705	736			1190	1169
mom_x(168)	945	1141		809		818	898	658	1057	1421	642			706	735			1191	1171
mom_x(169)	945	1141		809		819	897	655	1058	1423	638			706	734			1193	1172
mom_x(170)	945	1141		808		819	895	653	1058	1426	637			705	733			1194	1172
mom_x(171)	945	1141		807		819	894	652	1059	1426	637			705	730			1194	1172
mom_x(172)	946	1140		807		819	894	651	1060	1426	636			705	728			1194	1173
mom_x(173)	946	1140		807		819	893	650	1061	1426	636			705	727			1195	1174
mom_x(174)	946	1140		806		819	892	650	1062	1427	634			705	727			1196	1174
mom_x(175)	946	1141		806		819	891	649	1063	1430	631			705	726			1198	1175
mom_x(176)	946	1141		805		819	890	647	1063	1433	629			704	725			1199	1178
mom_x(177)	946	1141		804		819	888	645	1064	1433	628			704	722			1199	1179
mom_x(178)	946	1140		803		819	887	643	1065	1434	628			703	720			1199	1180
mom_x(179)	946	1140		803		819	886	642	1066	1434	627			703	719			1200	1180
mom_x(180)	946	1140		803		819	886	641	1067	1435	625			703	718			1201	1180
mom_x(181)	946	1139		802		820	885	641	1068	1437	623			703	717			1203	1181
mom_x(182)	946	1139		802		820	884	640	1068	1440	620			703	716			1204	1182
mom_x(183)	946	1139		802		820	882	639	1069	1440	621			703	714			1205	1183
mom_x(184)	945	1139		803		821	881	637	1070	1441	620			703	712			1205	1186
mom_x(185)	945	1139		803		821	881	636	1072	1441	619			703	711			1206	1187
mom_x(186)	945	1138		803		821	880	634	1073	1442	617			703	710			1207	1187
mom_x(187)	945	1138		803		822	880	632	1073	1444	614			703	709			1209	1187
mom_x(188)	945	1138		803		822	879	631	1074	1446	612			703	708			1209	1188
mom_x(189)	945	1137		803		822	878	631	1074	1447	612			703	705			1209	1189
mom_x(190)	945	1137		802		821	876	630	1075	1448	611			704	703			1209	1190
mom_x(191)	946	1137		803		821	874	630	1076	1448	610			704	702			1210	1192
mom_x(192)	946	1137		803		821	874	628	1077	1448	608			703	701			1212	1194
mom_x(193)	946	1137		802		821	873	625	1077	1450	605			703	701			1214	1195
mom_x(194)	945	1137		802		821	872	623	1077	1452	604			703	700			1214	1195
mom_x(195)	945	1136		802		821	872	622	1078	1454	603			703	698			1215	1195
mom_x(196)	945	1136		802		821	870	621	1078	1455	603			703	695			1215	1196
mom_x(197)	945	1135		802		821	868	621	1079	1455	602			703	694			1216	1196
mom_x(198)	945	1135		802		821	867	621	1079	1455	599			703	693			1218	1198
mom_x(199)	945	1135		802		821	866	619	1080	1456	596			703	693			1220	1199	704	728
mom_x(200)	945	1136		802		821	865	618	1080	1458	595			702	691			1221	1201	703	728
mom_x(201)	945	1136		802		821	865	616	1080	1461	595			702	689			1221	1202	703	728
mom_x(202)	945	1135		802		820	864	614	1081	1462	595			702	687			1221	1203	702	729
mom_x(203)	945	1135		802		820	863	613	1081	1462	593			702	686			1222	1203	701	729
mom_x(204)	944	1135		801		821	861	612	1082	1463	590			702	686			1223	1204	700	730
mom_x(205)	944	1134		801		820	859	612	1083	1464	588			702	686			1225	1204	698	730
mom_x(206)	944	1134		800		821	859	611	1083	1466	587			701	685			1226	1206	698	731
mom_x(207)	944	1133		800		820	858	610	1084	1468	587			701	685			1226	1207	698	731
mom_x(208)	944	1133		800		820	858	608	1084	1469	586			701	685			1226	1208	698	732
mom_x(209)	944	1133		800		820	857	607	1085	1469	586			701	684			1227	1210	697	731
mom_x(210)	944	1133		800		820	856	604	1086	1470	583			701	683			1229	1210	696	731
mom_y(0)	1338	1267	1215	1211	1190	1145	1152	1118	1124	1092	1062	1050	955	907	873
mom_y(1)	1338	1267	1216	1211	1192	1145	1155	1118	1124	1091	1061	1050	955	906	872
mom_y(2)	1339	1267	1217	1211	1193	1146	1157	1118	1123	1091	1060	1049	955	906	872
mom_y(3)	1340	1268	1217	1211	1194	1146	1157	1118	1122	1090	1058	1049	955	905	871
mom_y(4)	1342	1270	1217	1211	1194	1146	1157	1118	1121	1090	1058	1048	955	905	871
mom_y(5)	1345	1272	1217	1212	1195	1146	1158	1119	1120	1090	1057	1046	954	905	871
mom_y(6)	1346	1273	1218	1212	1197	1146	1160	1119	1119	1090	1057	1044	953	904	870
mom_y(7)	1347	1274	1218	1213	1198	1146	1162	1119	1119	1089	1056	1042	953	904	869
mom_y(8)	1348	1274	1219	1213	1201	1146	1164	1120	1118	1088	1055	1040	952	902	869
mom_y(9)	1348	1274	1220	1214	1202	1146	1165	1120	1118	1088	1053	1040	952	900	868
mom_y(10)	1349	1274	1220	1214	1202	1146	1165	1120	1117	1088	1053	1040	952	899	868
mom_y(11)	1352	1276	1221	1214	1203	1147	1166	1120	1116	1088	1053	1039	951	898	868
mom_y(12)	1355	1278	1221	1214	1203	1147	1167	1120	1115	1088	1053	1038	951	898	868
mom_y(13)	1356	1280	1221	1216	1204	1147	1169	1120	1114	1087	1052	1036	949	897	867
mom_y(14)	1357	1280	1221	1217	1206	1147	1172	1121	1113	1087	1051	1034	949	897	866
mom_y(15)	1358	1281	1222	1218	1209	1147	1173	1121	1112	1087	1049	1032	949	896	865
mom_y(16)	1359	1281	1224	1218	1210	1146	1174	1120	1110	1087	1049	1031	948	894	864
mom_y(17)	1359	1281	1224	1219	1210	1146	1174	1120	1109	1087	1048	1031	948	891	864
mom_y(18)	1361	1281	1224	1219	1211	1146	1175	1120	1109	1087	1048	1031	947	891	864
mom_y(19)	1363	1282	1225	1219	1211	1146	1176	1121	1107	1087	1048	1030	946	890	863
mom_y(20)	1366	1284	1225	1219	1212	1146	1177	1120	1105	1087	1047	1028	945	890	861
mom_y(21)	1368	1286	1225	1220	1213	1147	1180	1120	1103	1086	1046	1026	945	889	860
mom_y(22)	1368	1287	1226	1221	1215	1147	1181	1120	1102	1086	1045	1024	944	888	859
mom_y(23)	1369	1288	1227	1222	1217	1147	1181	1121	1102	1086	1044	1023	944	886	859
mom_y(24)	1369	1288	1228	1223	1218	1147	1182	1121	1101	1086	1044	1023	943	885	858
mom_y(25)	1370	1288	1228	1223	1219	1147	1182	1121	1099	1086	1043	1022	941	883	857
mom_y(26)	1371	1288	1228	1223	1219	1147	1184	1121	1097	1086	1043	1022	940	883	856
mom_y(27)	1374	1290	1228	1223	1219	1147	1186	1121	1095	1086	1041	1020	940	882	855
mom_y(28)	1376	1291	1229	1223	1220	1147	1188	1121	1094	1086	1040	1018	940	882	855
mom_y(29)	1377	1294	1229	1224	1222	1146	1189	1121	1094	1086	1039	1016	939	881	854
mom_y(30)	1378	1295	1229	1225	1224	1146	1190	1121	1093	1086	1039	1014	940	879	854
mom_y(31)	1379	1295	1230	1226	1226	1146	1191	1121	1091	1086	1039	1014	939	877	853
mom_y(32)	1379	1295	1231	1227	1226	1146	1191	1121	1088	1086	1039	1014	939	876	852
mom_y(33)	1380	1295	1233	1227	1226	1146	1193	1121	1086	1086	1037	1014	938	876	851
mom_y(34)	1382	1296	1234	1227	1227	1146	1195	1121	1086	1086	1036	1013	938	875	851
mom_y(35)	1384	1297	1234	1227	1227	1146	1197	1121	1085	1086	1035	1012	938	875	851
mom_y(36)	1387	1299	1234	1228	1229	1146	1198	1121	1084	1086	1035	1009	939	874	850
mom_y(37)	1388	1301	1234	1228	1230	1146	1199	1121	1082	1086	1035	1006	939	873	850
mom_y(38)	1388	1302	1234	1229	1233	1146	1199	1121	1080	1086	1035	1005	939	871	848
mom_y(39)	1389	1302	1235	1230	1234	1146	1200	1120	1079	1085	1034	1005	939	869	847
mom_y(40)	1390	1302	1237	1230	1235	1146	1202	1120	1078	1085	1032	1005	939	868	846
mom_y(41)	1390	1303	1238	1230	1235	1146	1204	1120	1077	1085	1031	1004	939	868	846
mom_y(42)	1392	1303	1238	1230	1236	1146	1206	1120	1077	1085	1030	1004	940	867	845
mom_y(43)	1394	1305	1239	1230	1236	1146	1206	1120	1075	1085	1030	1002	940	867	844
mom_y(44)	1396	1306	1239	1231	1237	1146	1207	1120	1073	1085	1030	1000	940	866	843
mom_y(45)	1397	1308	1239	1231	1240	1145	1207	1119	1071	1085	1029	998	940	865	842
mom_y(46)	1398	1309	1240	1232	1242	1145	1209	1119	1071	1085	1028	996	940	862	841
mom_y(47)	1399	1309	1242	1233	1243	1145	1210	1119	1071	1085	1027	996	940	861	840
mom_y(48)	1399	1309	1243	1234	1243	1145	1213	1119	1070	1085	1027	996	940	860	840
mom_y(49)	1400	1309	1244	1235	1243	1145	1214	1119	1068	1085	1027	995	940	860	839
mom_y(50)	1402	1310	1244	1236	1244	1145	1215	1119	1066	1085	1027	995	940	860	838
mom_y(51)	1405	1311	1245	1236	1245	1145	1215	1119	1064	1085	1027	995	940	859	837
mom_y(52)	1407	1312	1245	1236	1246	1145	1216	1119	1064	1085	1026	994	940	858	837
mom_y(53)	1407	1314	1245	1237	1249	1145	1217	1119	1063	1085	1024	993	939	856	836
mom_y(54)	1408	1316	1247	1237	1251	1145	1218	1119	1063	1085	1024	991	939	854	836
mom_y(55)	1408	1316	1249	1238	1252	1145	1220	1118	1061	1084	1023	989	939	852	836
mom_y(56)	1409	1316	1250	1239	1252	1145	1222	1118	1059	1084	1023	989	939	852	835
mom_y(57)	1410	1316	1250	1240	1253	1145	1223	1119	1056	1084	1023	989	940	851	834
mom_y(58)	1411	1317	1250	1240	1253	1145	1223	1119	1056	1084	1023	988	940	851	834
mom_y(59)	1413	1318	1250	1240	1254	1145	1224	1119	1055	1084	1021	988	941	850	833
mom_y(60)	1415	1320		1240		1146	1225	1119	1054	1084	1020	987	941	848	833
mom_y(61)	1416	1322		1241		1145	1225	1119	1052	1084	1020	985	941	847	833
mom_y(62)	1416	1323		1241		1145	1227	1119	1049	1083	1020	983	942	844	832
mom_y(63)	1417	1323		1242		1145	1228	1119	1047	1083	1020	982	942	843	831
mom_y(64)	1417	1323		1243		1145	1229	1119	1047	1083	1019	982	942	843	830
mom_y(65)	1419	1324		1243		1144	1229	1119	1047	1083	1018	982	943	843	829
mom_y(66)	1419	1325		1243		1144	1229	1119	1045	1083	1017	981	943	842	829
mom_y(67)	1421	1326		1244		1144	1229	1119	1043	1083	1016	981	943	841	828
mom_y(68)	1423	1328		1244		1143	1230	1119	1040	1082	1016	979	943	838	828
mom_y(69)	1425	1329		1244		1143	1230	1119	1039	1082	1016	978	943	836	827
mom_y(70)	1426	1330		1244		1144	1229	1119	1039	1082	1015	976	943	835	826
mom_y(71)	1427	1330		1245		1144	1229	1119	1038	1082	1014	975	944	835	825
mom_y(72)	1427	1330		1246		1144	1229	1119	1036	1082	1013	974	944	834	825
mom_y(73)	1428	1331		1247		1144	1229	1119	1034	1081	1012	974	945	833	825
mom_y(74)	1429	1331		1248		1144	1230	1119	1032	1081	1011	974	945	833	824
mom_y(75)	1431	1334		1249		1144	1230	1120	1031	1081	1011	973	945	831	822
mom_y(76)	1433	1336		1249		1144	1232	1120	1031	1080	1011	971	945	829	822
mom_y(77)	1435	1337		1249		1144	1234	1120	1030	1080	1010			827	821
mom_y(78)	1436	1337		1249		1144	1235	1121	1028	1079	1008			826	821
mom_y(79)	1437	1337		1250		1144	1235	1121	1025	1079	1007			826	820
mom_y(80)	1437	1337		1251		1143	1235	1121	1024	1079	1007			825	819
mom_y(81)	1438	1338		1252		1143	1235	1121	1023	1078	1007			825	818
mom_y(82)	1439	1339		1253		1144	1236	1121	1023	1078	1006			823	817
mom_y(83)	1441	1341		1253		1144	1237	1121	1021	1077	1006			822	817
mom_y(84)	1444	1343		1253		1144	1239	1121	1020	1077	1004			820	817
mom_y(85)	1445	1344		1253		1145	1240	1121	1017	1077	1003			819	816
mom_y(86)	1446	1344		1253		1145	1240	1122	1017	1077	1003			818	815
mom_y(87)	1447	1345		1254		1145	1241	1121	1016	1077	1002			818	814
mom_y(88)	1447	1345		1255		1145	1241	1122	1016	1077	1002			817	814
mom_y(89)	1448	1345		1256		1145	1243	1122	1015	1076	1002			816	813
mom_y(90)	1450	1346		1257		1145	1244	1121	1013	1076	1000			813	813	967	947
mom_y(91)	1453	1348		1258		1145	1246	1121	1011	1075	999			811	812
mom_y(92)	1455	1349		1258		1145	1247	1121	1009	1075	999			810	811
mom_y(93)	1455	1351		1258		1145	1247	1122	1008	1075	999			810	810
mom_y(94)	1456	1351		1258		1145	1248	1122	1008	1075	998			809	810
mom_y(95)	1457	1351		1259		1145	1248	1121	1007	1075	998			808	810
mom_y(96)	1457	1352		1259		1145	1250	1121	1005	1074	997			807	810
mom_y(97)	1459	1352		1260		1145	1251	1121	1004	1074	997			804	809
mom_y(98)	1461	1352		1262		1145	1253	1122	1002	1075	996			802	808
mom_y(99)	1463	1353		1263		1145	1254	1122	1001	1075	996			801	807
mom_y(100)	1464	1355		1263		1145	1254	1122	1000	1074	997			801	807
mom_y(101)	1465	1356		1264		1145	1255	1122	999	1074	997			800	807
mom_y(102)	1465	1358		1264		1145	1255	1122	998	1074	996			800	806
mom_y(103)	1466	1358		1265		1145	1257	1122	994	1074	995			798	806
mom_y(104)	1467	1358		1265		1145	1259	1122	993	1074	995			796	804
mom_y(105)	1468	1359		1267		1145	1261	1122	992	1075	994			793	804
mom_y(106)	1470	1359		1268		1145	1262	1122	991	1075	994			792	803
mom_y(107)	1473	1360		1270		1145	1263	1122	991	1075	995			792	803
mom_y(108)	1474	1361		1271		1145	1263	1122	989	1074	994			792	802
mom_y(109)	1475	1362		1271		1145	1264	1122	986	1074	994			791	802
mom_y(110)	1475	1364		1271		1145	1265	1122	984	1074	993			790	801
mom_y(111)	1476	1365		1271		1145	1267	1122	984	1074	992			788	800
mom_y(112)	1477	1365		1272		1145	1269	1123	983	1074	992			785	800
mom_y(113)	1479	1365		1273		1145	1271	1123	982	1074	992			784	800
mom_y(114)	1481	1365		1275		1145	1270	1123	981	1073	992			784	800
mom_y(115)	1483	1366		1276		1144	1271	1123	978	1073	992			783	800
mom_y(116)	1484	1367		1277		1144	1272	1122	976	1073	992			782	799
mom_y(117)	1485	1369		1277		1144	1272	1122	976	1074	991			781	798
mom_y(118)	1485	1371		1278		1144	1274	1122	976	1074	991			780	798
mom_y(119)	1486	1372		1278		1144	1276	1122	976	1074	992			777	798
mom_y(120)	1487	1372		1278		1144	1278	1122	975	1074	992			775	798
mom_y(121)	1489	1372		1279		1143	1279	1122	973	1074	992			774	797
mom_y(122)	1492	1373		1281		1143	1279	1122	971	1073	992			774	797
mom_y(123)	1493	1373		1283		1143	1280	1122	970	1074	992			773	796
mom_y(124)	1494	1375		1284		1144	1281	1122	969	1073	991			772	795
mom_y(125)	1495	1376		1285		1145	1282	1121	969	1073	991			771	795
mom_y(126)	1495	1378		1285		1145	1284	1121	968	1074	991			769	795
mom_y(127)	1496	1379		1285		1145	1287	1121	967	1074	991			766	795
mom_y(128)	1497	1380		1286		1144	1287	1121	966	1074	991			765	795
mom_y(129)	1498	1380		1286		1144	1288	1121	964	1074	991			764	794
mom_y(130)	1500	1380		1287		1144	1288	1121	964	1074	990			764	795
mom_y(131)	1502	1381		1289		1144	1289	1120	963	1075	989			763	794
mom_y(132)	1503	1381		1290		1144	1290	1120	963	1075	988			762	794
mom_y(133)	1504	1383		1291		1143	1291	1120	963	1075	988			760	795
mom_y(134)	1504	1385		1291		1143	1293	1120	960	1075	988			758	794
mom_y(135)	1505	1386		1291		1143	1294	1120	959	1075	988			756	794
mom_y(136)	1507	1387		1292		1143	1294	1119	958	1075	987			756	793
mom_y(137)	1508	1388		1292		1143	1295	1119	957	1075	986			755	793
mom_y(138)	1511	1388		1293		1142	1295	1118	956	1076	986			755	793			980	956
mom_y(139)	1512	1388		1295		1142	1296	1118	956	1076	985			754	793			981	955
mom_y(140)	1513	1388		1297		1143	1297	1118	955	1077	985			752	792			982	954
mom_y(141)	1514	1390		1297		1143	1299	1118	953	1077	985			750	792			982	953
mom_y(142)	1514	1392		1298		1143	1301	1117	951	1077	984			748	791			983	952
mom_y(143)	1515	1394		1298		1143	1301	1117	950	1078	983			747	791			984	950
mom_y(144)	1517	1395		1298		1143	1302	1117	950	1078	983			747	791			987	950
mom_y(145)	1519	1395		1299		1143	1302	1117	949	1078	983			747	791			989	950
mom_y(146)	1521	1395		1301		1143	1303	1117	949	1079	983			745	790			990	950
mom_y(147)	1522	1395		1303		1142	1305	1117	948	1079	983			744	790			990	950
mom_y(148)	1523	1396		1304		1142	1307	1116	948	1079	982			741	789			991	949
mom_y(149)	1523	1397		1304		1143	1309	1116	948	1079	981			739	789			992	948
mom_y(150)	1524	1399		1305		1143	1309	1116	948	1079	980			739	789			996	948
mom_y(151)	1525	1401		1305		1143	1310	1116	946	1080	980			738	789			998	947
mom_y(152)	1525	1402		1306		1143	1310	1116	945	1080	980			738	788			998	946
mom_y(153)	1527	1402		1307		1143	1312	1115	945	1080	980			736	788			999	945
mom_y(154)	1529	1402		1310		1143	1313	1115	945	1080	979			734	788			999	945
mom_y(155)	1530	1403		1311		1143	1315	1115	945	1081	979			731	788			1001	945
mom_y(156)	1530	1404		1312		1142	1316	1114	944	1081	978			730	787			1003	945
mom_y(157)	1531	1406		1312		1142	1317	1114	943	1081	977			729	788			1005	944
mom_y(158)	1531	1408		1312		1142	1317	1114	942	1082	977			729	787			1006	943
mom_y(159)	1532	1409		1313		1141	1318	1113	941	1082	977			728	787			1006	941
mom_y(160)	1533	1409		1314		1141	1318	1113	940	1082	977			727	787			1007	941
mom_y(161)	1534	1410		1315		1141	1319	1113	940	1082	976			725	786			1008	941
mom_y(162)	1535	1410		1317		1139	1320	1112	940	1082	976			722	786			1011	940
mom_y(163)	1536	1410		1319		1139	1323	1112	939	1082	976			721	786			1012	940
mom_y(164)	1538	1412		1319		1139	1324	1112	939	1083	976			721	786			1013	939
mom_y(165)	1539	1415		1320		1139	1325	1112	938	1082	976			720	785			1013	939
mom_y(166)	1540	1417		1320		1139	1325	1112	937	1082	976			720	785			1013	938
mom_y(167)	1541	1417		1320		1141	1326	1111	936	1083	976			719	785			1014	937
mom_y(168)	1541	1417		1322		1141	1327	1110	935	1083	976			717	785			1016	936
mom_y(169)	1542	1417		1323		1141	1328	1110	934	1083	976			715	785			1018	936
mom_y(170)	1544	1418		1326		1141	1330	1109	934	1084	976			713	784			1020	936
mom_y(171)	1546	1419		1327		1141	1332	1109	933	1084	976			712	784			1020	935
mom_y(172)	1548	1421		1328		1141	1332	1108	931	1084	976			711	783			1020	935
mom_y(173)	1549	1423		1328		1141	1332	1108	929	1084	976			711	783			1021	935
mom_y(174)	1550	1424		1328		1141	1333	1108	927	1084	976			710	782			1023	934
mom_y(175)	1550	1424		1329		1141	1334	1107	927	1085	976			708	782			1026	934
mom_y(176)	1551	1424		1330		1141	1335	1107	927	1085	976			705	781			1027	933
mom_y(177)	1552	1425		1333		1141	1337	1106	925	1085	976			703	781			1027	932
mom_y(178)	1553	1425		1334		1141	1337	1105	923	1086	976			702	780			1028	932
mom_y(179)	1554	1427		1335		1141	1338	1104	921	1086	976			702	780			1028	932
mom_y(180)	1556	1429		1335		1141	1338	1104	920	1086	976			701	780			1031	932
mom_y(181)	1558	1431		1335		1141	1339	1104	920	1087	976			701	780			1033	931
mom_y(182)	1559	1431		1335		1141	1340	1104	919	1087	975			700	779			1034	931
mom_y(183)	1559	1432		1335		1142	1341	1103	918	1087	975			698	779			1035	930
mom_y(184)	1560	1432		1336		1142	1343	1103	917	1087	975			695	779			1035	929
mom_y(185)	1560	1432		1337		1142	1344	1102	914	1087	975			694	779			1036	929
mom_y(186)	1562	1432		1337		1142	1344	1101	913	1087	975			693	778			1039	928
mom_y(187)	1563	1434		1339		1142	1345	1100	913	1087	974			692	778			1041	928
mom_y(188)	1565	1435		1341		1142	1346	1100	912	1088	974			692	778			1042	928
mom_y(189)	1567	1437		1342		1142	1347	1099	912	1089	974			691	778			1042	927
mom_y(190)	1568	1438		1343		1142	1349	1099	911	1089	974			688	777			1042	926
mom_y(191)	1569	1438		1343		1142	1351	1099	908	1089	975			686	777			1044	926
mom_y(192)	1569	1439		1343		1142	1351	1098	907	1090	974			684	777			1045	925
mom_y(193)	1570	1439		1344		1142	1351	1097	906	1090	974			684	776			1047	924
mom_y(194)	1571	1439		1345		1142	1352	1096	905	1091	974			683	776			1048	924
mom_y(195)	1571	1439		1347		1142	1352	1096	904	1092	974			683	776			1048	924
mom_y(196)	1573	1441		1349		1142	1354	1095	903	1092	974			682	776			1048	924
mom_y(197)	1575	1442		1350		1142	1356	1095	901	1092	974			680	776			1049	924
mom_y(198)	1576	1444		1351		1142	1357	1095	898	1092	973			677	776			1051	923
mom_y(199)	1577	1445		1351		1142	1358	1094	897	1093	973			675	776			1053	922	1371	1340
mom_y(200)	1578	1446		1351		1142	1358	1093	897	1094	972			675	776			1054	921	1371	1340
mom_y(201)	1578	1446		1352		1142	1358	1093	896	1095	972			674	775			1054	921	1372	1340
mom_y(202)	1579	1446		1352		1142	1359	1092	895	1095	973			674	776			1054	920	1373	1341
mom_y(203)	1580	1446		1354		1142	1361	1091	893	1095	972			673	776			1055	920	1374	1342
mom_y(204)	1581	1447		1356		1142	1362	1091	890	1095	972			671	775			1057	920	1375	1342
mom_y(205)	1581	1449		1358		1142	1363	1090	889	1096	972			668	775			1059	920	1376	1343
mom_y(206)	1583	1451		1359		1142	1363	1090	888	1096	971			666	775			1060	919	1377	1345
mom_y(207)	1586	1453		1359		1142	1364	1089	888	1098	971			665	775			1061	919	1377	1346
mom_y(208)	1587	1453		1359		1142	1364	1088	886	1098	971			664	775			1061	918	1378	1347
mom_y(209)	1588	1453		1360		1142	1365	1087	884	1097	971			664	775			1061	918	1378	1348
mom_y(210)	1589	1454		1360		1142	1365	1086	882	1098	971			663	775			1063	918	1379	1348
mom_dst(0)	0	0	0	0	0	0	0	0	0	0	0	0	0	0	0
mom_dst(1)	0	0	41.2311	0	22.3607	0	36.0555	10	20	31.6228	22.3607	0	0	14.1421	14.1421
mom_dst(2)	10	0	14.1421	0	10	14.1421	22.3607	10	10	20	31.6228	10	10	10	0
mom_dst(3)	10	10	0	0	10	0	10	0	10	10	22.3607	0	0	10	10
mom_dst(4)	20	20	10	10	0	10	0	20	10	0	10	10	10	10	10
mom_dst(5)	31.6228	22.3607	0	31.6228	10	20	10	22.3607	10	10	14.1421	20	22.3607	0	10
mom_dst(6)	10	10	14.1421	20	22.3607	10	22.3607	30	10	10	0	20	31.6228	10	22.3607
mom_dst(7)	14.1421	14.1421	20	14.1421	14.1421	20	28.2843	10	0	31.6228	14.1421	20	10	10	22.3607
mom_dst(8)	10	0	31.6228	10	31.6228	0	22.3607	14.1421	14.1421	22.3607	22.3607	20	14.1421	22.3607	10
mom_dst(9)	10	10	14.1421	10	14.1421	0	10	10	0	10	36.0555	0	0	22.3607	10
mom_dst(10)	10	0	10	10	0	0	10	0	10	0	10	0	10	14.1421	10
mom_dst(11)	30	22.3607	10	0	10	14.1421	10	20	14.1421	10	0	10	14.1421	10	10
mom_dst(12)	30	20	10	10	0	0	10	10	10	10	10	10	30	0	10
mom_dst(13)	10	20	10	28.2843	10	0	22.3607	20	10	31.6228	14.1421	20	28.2843	14.1421	14.1421
mom_dst(14)	10	10	10	22.3607	22.3607	20	36.0555	22.3607	14.1421	30	31.6228	20	10	0	31.6228
mom_dst(15)	10	10	22.3607	14.1421	36.0555	10	14.1421	20	10	0	28.2843	22.3607	0	14.1421	22.3607
mom_dst(16)	10	0	36.0555	0	14.1421	14.1421	10	14.1421	20	0	10	10	14.1421	22.3607	10
mom_dst(17)	0	0	10	10	0	10	10	10	10	10	14.1421	0	10	36.0555	0
mom_dst(18)	20	0	0	10	10	10	10	0	0	10	0	0	22.3607	0	10
mom_dst(19)	20	10	10	0	0	0	10	14.1421	20	30	10	14.1421	31.6228	14.1421	14.1421
mom_dst(20)	30	20	10	10	10	10	14.1421	22.3607	20	20	31.6228	20	14.1421	0	36.0555
mom_dst(21)	20	22.3607	0	14.1421	14.1421	10	36.0555	20	22.3607	14.1421	22.3607	20	0	10	22.3607
mom_dst(22)	0	10	22.3607	22.3607	22.3607	0	14.1421	20	10	0	22.3607	20	10	14.1421	10
mom_dst(23)	10	10	22.3607	22.3607	28.2843	0	10	22.3607	0	10	10	10	10	22.3607	10
mom_dst(24)	0	0	22.3607	14.1421	10	0	10	10	10	10	10	0	22.3607	14.1421	10
mom_dst(25)	10	10	10	10	10	0	10	0	20	30	10	10	36.0555	22.3607	14.1421
mom_dst(26)	10	10	0	0	0	0	22.3607	10	22.3607	20	10	0	14.1421	0	31.6228
mom_dst(27)	30	22.3607	0	0	0	0	22.3607	10	22.3607	10	36.0555	20	0	14.1421	14.1421
mom_dst(28)	20	10	14.1421	10	14.1421	10	22.3607	10	10	0	31.6228	20	0	0	10
mom_dst(29)	10	30	0	14.1421	22.3607	10	14.1421	20	10	10	10	20	10	14.1421	14.1421
mom_dst(30)	10	14.1421	10	22.3607	20	0	10	30	10	10	10	20	10	22.3607	0
mom_dst(31)	10	0	14.1421	22.3607	22.3607	10	14.1421	10	22.3607	20	0	0	22.3607	22.3607	22.3607
mom_dst(32)	10	0	22.3607	14.1421	0	0	0	20	36.0555	30	10	10	10	14.1421	22.3607
mom_dst(33)	10	0	28.2843	10	0	10	22.3607	0	22.3607	10	36.0555	0	31.6228	10	22.3607
mom_dst(34)	20	10	14.1421	0	10	10	22.3607	10	0	0	22.3607	10	20	10	10
mom_dst(35)	20	10	0	10	0	0	28.2843	10	14.1421	0	14.1421	10	0	0	10
mom_dst(36)	30	20	0	10	20	0	14.1421	20	14.1421	10	10	30	10	14.1421	14.1421
mom_dst(37)	14.1421	22.3607	10	10	14.1421	0	10	10	22.3607	20	10	31.6228	10	14.1421	0
mom_dst(38)	10	10	10	22.3607	31.6228	0	0	30	20	30	0	10	40	22.3607	36.0555
mom_dst(39)	10	0	22.3607	22.3607	10	10	14.1421	22.3607	14.1421	22.3607	22.3607	0	30	22.3607	22.3607
mom_dst(40)	10	0	28.2843	10	14.1421	0	22.3607	10	10	0	36.0555	0	10	10	10
mom_dst(41)	0	10	14.1421	10	0	10	28.2843	10	10	0	14.1421	10	0	0	0
mom_dst(42)	22.3607	0	10	0	10	0	28.2843	0	10	10	14.1421	0	14.1421	10	14.1421
mom_dst(43)	20	20	10	0	0	10	0	20	22.3607	10	0	20	10	10	14.1421
mom_dst(44)	20	10	0	14.1421	14.1421	0	14.1421	20	22.3607	40	10	20	20	10	22.3607
mom_dst(45)	10	22.3607	10	10	30	22.3607	0	31.6228	28.2843	20	14.1421	22.3607	30	10	22.3607
mom_dst(46)	10	14.1421	22.3607	14.1421	22.3607	10	22.3607	20	0	0	31.6228	20	10	36.0555	14.1421
mom_dst(47)	10	0	28.2843	22.3607	14.1421	10	14.1421	0	10	10	22.3607	0	10	14.1421	14.1421
mom_dst(48)	0	0	14.1421	14.1421	0	0	36.0555	10	14.1421	0	0	0	0	14.1421	0
mom_dst(49)	10	0	14.1421	14.1421	0	10	14.1421	10	22.3607	10	10	10	10	0	14.1421
mom_dst(50)	20	10	0	10	10	0	10	0	22.3607	30	10	10	20	0	22.3607
mom_dst(51)	31.6228	10	10	0	10	0	10	20	22.3607	30	0	0	30	14.1421	22.3607
mom_dst(52)	20	10	10	10	10	0	10	20	10	0	31.6228	14.1421	20	10	10
mom_dst(53)	0	22.3607	10	14.1421	31.6228	10	14.1421	20	10	0	36.0555	10	10	22.3607	14.1421
mom_dst(54)	10	20	22.3607	10	22.3607	0	10	10	10	10	10	28.2843	10	22.3607	0
mom_dst(55)	0	0	28.2843	22.3607	14.1421	10	28.2843	22.3607	20	14.1421	14.1421	22.3607	0	22.3607	10
mom_dst(56)	10	0	14.1421	22.3607	10	0	28.2843	0	22.3607	30	0	0	0	0	14.1421
mom_dst(57)	10	0	10	14.1421	14.1421	10	10	14.1421	31.6228	20	0	0	22.3607	10	31.6228
mom_dst(58)	14.1421	10	0	0	0	0	10	10	0	10	20	14.1421	20	10	20
mom_dst(59)	22.3607	14.1421	0	10	14.1421	10	10	20	10	0	36.0555	0	22.3607	10	10
mom_dst(60)	20	22.3607		0		10	14.1421	20	10	0	22.3607	14.1421	10	22.3607	10
mom_dst(61)	10	20		10		10	10	20	22.3607	10	10	28.2843	0	14.1421	10
mom_dst(62)	0	10		10		10	22.3607	20	31.6228	22.3607	0	22.3607	10	31.6228	14.1421
mom_dst(63)	10	0		22.3607		0	22.3607	10	22.3607	30	10	14.1421	20	14.1421	31.6228
mom_dst(64)	10	0		22.3607		10	14.1421	0	0	10	14.1421	0	10	0	22.3607
mom_dst(65)	20	10		20		10	10	10	0	10	22.3607	0	10	0	10
mom_dst(66)	0	10		0		0	0	20	22.3607	0	31.6228	10	30	10	10
mom_dst(67)	20	10		10		20	10	10	22.3607	0	14.1421	10	20	14.1421	14.1421
mom_dst(68)	22.3607	20		10		14.1421	10	10	36.0555	22.3607	0	22.3607	0	31.6228	10
mom_dst(69)	20	10		0		0	0	30	10	20	0	14.1421	0	22.3607	31.6228
mom_dst(70)	10	14.1421		10		10	10	10	0	20	14.1421	22.3607	10	10	14.1421
mom_dst(71)	14.1421	0		14.1421		10	0	10	10	10	22.3607	14.1421	14.1421	10	14.1421
mom_dst(72)	10	0		14.1421		0	0	10	22.3607	0	22.3607	10	30	10	10
mom_dst(73)	10	10		22.3607		0	0	0	22.3607	10	22.3607	0	22.3607	10	0
mom_dst(74)	10	0		14.1421		0	14.1421	10	22.3607	10	14.1421	0	10	0	22.3607
mom_dst(75)	20	30		14.1421		0	0	22.3607	10	20	10	14.1421	0	22.3607	36.0555
mom_dst(76)	22.3607	20		0		10	28.2843	10	0	22.3607	0	22.3607	10	22.3607	10
mom_dst(77)	20	10		0		10	28.2843	30	14.1421	20	14.1421			28.2843	14.1421
mom_dst(78)	14.1421	0		10		0	14.1421	22.3607	22.3607	10	36.0555			10	0
mom_dst(79)	14.1421	0		14.1421		0	10	10	31.6228	10	22.3607			10	14.1421
mom_dst(80)	10	0		14.1421		14.1421	0	10	14.1421	0	10			10	22.3607
mom_dst(81)	10	10		22.3607		0	0	0	10	14.1421	0			0	31.6228
mom_dst(82)	10	10		14.1421		10	22.3607	10	10	30	10			22.3607	14.1421
mom_dst(83)	20	20		10		10	14.1421	10	20	22.3607	20			14.1421	10
mom_dst(84)	31.6228	22.3607		10		10	22.3607	20	14.1421	10	36.0555			22.3607	0
mom_dst(85)	10	10		0		10	22.3607	20	31.6228	0	22.3607			10	14.1421
mom_dst(86)	10	0		0		10	0	22.3607	0	10	0			10	31.6228
mom_dst(87)	10	14.1421		14.1421		0	14.1421	22.3607	10	10	14.1421			0	22.3607
mom_dst(88)	0	0		22.3607		0	0	10	10	20	0			10	10
mom_dst(89)	10	0		22.3607		0	22.3607	10	14.1421	31.6228	20			14.1421	14.1421
mom_dst(90)	20	10		14.1421		0	14.1421	14.1421	20	10	36.0555			31.6228	0	0	0
mom_dst(91)	30	20		14.1421		0	28.2843	10	22.3607	10	14.1421			22.3607	14.1421
mom_dst(92)	22.3607	10		0		0	14.1421	20	20	10	10			10	31.6228
mom_dst(93)	0	22.3607		10		0	10	14.1421	14.1421	10	0			0	22.3607
mom_dst(94)	10	0		0		0	10	30	0	10	14.1421			10	10
mom_dst(95)	10	0		14.1421		10	0	14.1421	10	40	10			10	10
mom_dst(96)	0	10		10		10	22.3607	10	22.3607	14.1421	22.3607			14.1421	0
mom_dst(97)	20	10		14.1421		10	22.3607	0	10	0	20			30	22.3607
mom_dst(98)	20	0		22.3607		0	22.3607	14.1421	22.3607	14.1421	14.1421			22.3607	22.3607
mom_dst(99)	20	14.1421		14.1421		0	14.1421	20	10	10	10			14.1421	22.3607
mom_dst(100)	10	22.3607		0		0	0	20	14.1421	14.1421	10			0	10
mom_dst(101)	10	14.1421		10		0	14.1421	10	10	30	10			10	10
mom_dst(102)	0	20		10		0	0	30	14.1421	20	22.3607			0	10
mom_dst(103)	10	10		10		0	22.3607	10	41.2311	0	31.6228			22.3607	10
mom_dst(104)	10	0		10		0	22.3607	10	14.1421	0	20			20	36.0555
mom_dst(105)	10	10		22.3607		0	22.3607	0	10	14.1421	10			36.0555	20
mom_dst(106)	20	0		14.1421		0	14.1421	10	10	10	0			10	14.1421
mom_dst(107)	31.6228	10		28.2843		10	10	20	10	30	14.1421			0	0
mom_dst(108)	10	10		10		0	0	20	22.3607	22.3607	14.1421			0	10
mom_dst(109)	10	10		10		0	14.1421	20	31.6228	10	30			14.1421	10
mom_dst(110)	0	20		0		10	10	20	20	0	22.3607			10	22.3607
mom_dst(111)	10	10		0		0	22.3607	10	0	10	14.1421			20	22.3607
mom_dst(112)	10	10		14.1421		0	22.3607	14.1421	14.1421	10	0			31.6228	10
mom_dst(113)	20	10		10		0	22.3607	0	10	20	0			10	10
mom_dst(114)	22.3607	0		28.2843		0	14.1421	20	14.1421	22.3607	10			0	10
mom_dst(115)	20	10		14.1421		10	10	10	30	10	10			10	0
mom_dst(116)	10	14.1421		14.1421		10	14.1421	14.1421	22.3607	10	30			10	22.3607
mom_dst(117)	10	20		0		0	0	30	10	10	22.3607			10	31.6228
mom_dst(118)	10	20		14.1421		0	28.2843	20	10	10	10			10	20
mom_dst(119)	10	10		0		0	20	10	0	20	10			31.6228	10
mom_dst(120)	14.1421	0		0		10	28.2843	10	14.1421	30	10			20	0
mom_dst(121)	20	0		14.1421		10	10	0	20	10	10			14.1421	14.1421
mom_dst(122)	30	14.1421		22.3607		0	0	10	28.2843	10	20			0	20
mom_dst(123)	14.1421	0		28.2843		0	14.1421	20	14.1421	14.1421	20			10	41.2311
mom_dst(124)	10	20		10		14.1421	10	20	10	10	22.3607			10	14.1421
mom_dst(125)	10	10		10		14.1421	14.1421	22.3607	10	20	10			10	10
mom_dst(126)	0	22.3607		0		0	22.3607	20	14.1421	31.6228	0			20	0
mom_dst(127)	10	10		0		0	31.6228	10	22.3607	20	10			31.6228	10
mom_dst(128)	10	10		14.1421		10	10	10	14.1421	0	10			10	20
mom_dst(129)	14.1421	0		0		10	10	0	22.3607	0	20			10	31.6228
mom_dst(130)	20	0		14.1421		0	10	10	10	10	31.6228			0	22.3607
mom_dst(131)	20	10		28.2843		10	10	31.6228	10	22.3607	14.1421			10	14.1421
mom_dst(132)	10	0		14.1421		10	14.1421	20	0	20	14.1421			10	0
mom_dst(133)	10	20		14.1421		14.1421	10	20	10	20	0			22.3607	14.1421
mom_dst(134)	0	20		10		0	28.2843	10	31.6228	0	10			20	22.3607
mom_dst(135)	10	10		0		10	22.3607	10	22.3607	0	10			22.3607	30
mom_dst(136)	20	10		10		10	10	10	14.1421	10	31.6228			0	14.1421
mom_dst(137)	10	14.1421		0		0	10	10	10	0	22.3607			14.1421	10
mom_dst(138)	30	10		14.1421		10	10	22.3607	10	31.6228	20			0	10			0	0
mom_dst(139)	10	0		28.2843		0	14.1421	20	10	20	10			10	10			14.1421	10
mom_dst(140)	10	0		22.3607		10	14.1421	30	14.1421	14.1421	0			20	22.3607			14.1421	14.1421
mom_dst(141)	10	22.3607		10		10	28.2843	10	22.3607	10	10			22.3607	20			0	14.1421
mom_dst(142)	0	20		10		0	28.2843	14.1421	28.2843	0	31.6228			20	31.6228			10	22.3607
mom_dst(143)	10	20		0		0	10	10	10	14.1421	31.6228			10	10			14.1421	28.2843
mom_dst(144)	20	10		0		0	14.1421	0	10	10	10			0	0			36.0555	10
mom_dst(145)	22.3607	0		14.1421		0	0	20	10	30	0			10	10			22.3607	10
mom_dst(146)	20	0		22.3607		10	10	20	0	22.3607	10			22.3607	22.3607			10	0
mom_dst(147)	10	10		28.2843		14.1421	22.3607	20	14.1421	0	10			10	30			0	10
mom_dst(148)	10	10		10		0	28.2843	22.3607	10	10	14.1421			30	22.3607			14.1421	10
mom_dst(149)	0	10		0		14.1421	28.2843	10	10	10	31.6228			20	0			14.1421	14.1421
mom_dst(150)	10	22.3607		10		0	0	10	10	10	22.3607			0	20			44.7214	10
mom_dst(151)	10	20		0		0	14.1421	0	22.3607	41.2311	10			10	0			22.3607	22.3607
mom_dst(152)	0	10		14.1421		0	0	10	14.1421	10	0			0	14.1421			0	14.1421
mom_dst(153)	22.3607	0		14.1421		0	22.3607	22.3607	10	10	10			20	30			14.1421	14.1421
mom_dst(154)	20	0		31.6228		0	14.1421	20	0	0	10			20	20			0	0
mom_dst(155)	10	10		22.3607		0	22.3607	20	10	14.1421	20			31.6228	10			22.3607	10
mom_dst(156)	0	10		10		10	22.3607	22.3607	22.3607	10	31.6228			10	14.1421			28.2843	0
mom_dst(157)	14.1421	20		0		10	14.1421	10	14.1421	20	22.3607			10	10			22.3607	14.1421
mom_dst(158)	0	20		0		10	0	0	14.1421	31.6228	0			0	31.6228			10	22.3607
mom_dst(159)	10	10		14.1421		14.1421	14.1421	14.1421	22.3607	0	10			10	20			0	28.2843
mom_dst(160)	10	0		10		0	0	10	10	0	0			10	20			14.1421	10
mom_dst(161)	10	10		14.1421		10	14.1421	20	10	10	14.1421			20	14.1421			14.1421	0
mom_dst(162)	10	0		22.3607		36.0555	14.1421	22.3607	0	10	20			30	0			31.6228	14.1421
mom_dst(163)	14.1421	0		22.3607		0	36.0555	20	14.1421	30	30			10	10			22.3607	0
mom_dst(164)	20	20		0		10	22.3607	10	0	22.3607	10			0	20			10	14.1421
mom_dst(165)	10	30		10		0	10	0	14.1421	10	0			10	31.6228			0	0
mom_dst(166)	10	20		0		0	0	10	14.1421	10	10			0	10			10	14.1421
mom_dst(167)	10	0		0		28.2843	14.1421	10	14.1421	10	0			10	10			14.1421	22.3607
mom_dst(168)	0	0		22.3607		0	14.1421	22.3607	10	20	20			22.3607	10			22.3607	22.3607
mom_dst(169)	10	0		10		10	14.1421	30	14.1421	20	40			20	10			28.2843	10
mom_dst(170)	20	10		31.6228		0	28.2843	22.3607	0	31.6228	10			22.3607	14.1421			22.3607	0
mom_dst(171)	20	10		14.1421		0	22.3607	10	14.1421	0	0			10	30			0	10
mom_dst(172)	22.3607	22.3607		10		0	0	14.1421	22.3607	0	10			10	22.3607			0	10
mom_dst(173)	10	20		0		0	10	10	22.3607	0	0			0	10			14.1421	10
mom_dst(174)	10	10		10		0	14.1421	0	22.3607	10	20			10	10			22.3607	10
mom_dst(175)	0	10		10		0	14.1421	14.1421	10	31.6228	30			20	10			36.0555	10
mom_dst(176)	10	0		14.1421		0	14.1421	20	0	30	20			31.6228	14.1421			14.1421	31.6228
mom_dst(177)	10	10		31.6228		0	28.2843	22.3607	22.3607	0	10			20	30			0	14.1421
mom_dst(178)	10	10		14.1421		0	10	22.3607	22.3607	14.1421	0			14.1421	22.3607			10	10
mom_dst(179)	10	20		10		0	14.1421	14.1421	22.3607	0	10			0	10			10	0
mom_dst(180)	20	20		0		0	0	10	14.1421	10	20			10	10			31.6228	0
mom_dst(181)	20	22.3607		10		10	14.1421	0	10	22.3607	20			0	10			28.2843	14.1421
mom_dst(182)	10	0		0		0	14.1421	10	10	30	31.6228			10	14.1421			14.1421	10
mom_dst(183)	0	10		0		10	22.3607	14.1421	14.1421	0	10			20	20			14.1421	14.1421
mom_dst(184)	14.1421	0		14.1421		10	22.3607	20	14.1421	10	10			30	20			0	31.6228
mom_dst(185)	0	0		10		0	10	14.1421	36.0555	0	10			10	10			14.1421	10
mom_dst(186)	20	10		0		0	10	22.3607	14.1421	10	20			10	14.1421			31.6228	10
mom_dst(187)	10	20		20		10	10	22.3607	0	20	31.6228			10	10			28.2843	0
mom_dst(188)	20	10		20		0	14.1421	10	14.1421	22.3607	20			0	10			10	10
mom_dst(189)	20	22.3607		10		0	14.1421	10	0	14.1421	0			10	30			0	14.1421
mom_dst(190)	10	10		14.1421		10	28.2843	10	14.1421	10	10			31.6228	22.3607			0	14.1421
mom_dst(191)	14.1421	0		10		0	28.2843	0	31.6228	0	14.1421			20	10			22.3607	20
mom_dst(192)	0	10		0		0	0	22.3607	14.1421	10	22.3607			22.3607	10			22.3607	22.3607
mom_dst(193)	10	0		14.1421		0	10	31.6228	10	20	30			0	10			28.2843	14.1421
mom_dst(194)	14.1421	0		10		0	14.1421	22.3607	10	22.3607	10			10	10			10	0
mom_dst(195)	0	10		20		0	0	10	14.1421	22.3607	10			0	20			10	0
mom_dst(196)	20	20		20		0	28.2843	14.1421	10	10	0			10	30			0	10
mom_dst(197)	20	14.1421		10		0	28.2843	0	22.3607	0	10			20	10			14.1421	0
mom_dst(198)	10	20		10		0	14.1421	0	30	0	31.6228			30	10			28.2843	22.3607
mom_dst(199)	10	10		0		0	14.1421	22.3607	14.1421	14.1421	30			20	0			28.2843	14.1421	0	0
mom_dst(200)	10	14.1421		0		0	10	14.1421	0	22.3607	14.1421			10	20			14.1421	22.3607	10	0
mom_dst(201)	0	0		10		0	0	20	10	31.6228	0			10	22.3607			0	10	10	0
mom_dst(202)	10	10		0		10	14.1421	22.3607	14.1421	10	10			0	22.3607			0	14.1421	14.1421	14.1421
mom_dst(203)	10	0		20		0	22.3607	14.1421	20	0	22.3607			10	10			14.1421	0	14.1421	10
mom_dst(204)	14.1421	10		22.3607		10	22.3607	10	31.6228	10	30			20	10			22.3607	10	14.1421	10
mom_dst(205)	0	22.3607		20		10	22.3607	10	14.1421	14.1421	20			30	0			28.2843	0	22.3607	10
mom_dst(206)	20	20		14.1421		10	0	10	10	20	14.1421			22.3607	10			14.1421	22.3607	10	22.3607
mom_dst(207)	30	22.3607		0		10	14.1421	14.1421	10	28.2843	0			10	0			10	10	0	10
mom_dst(208)	10	0		0		0	0	22.3607	20	10	10			10	0			0	14.1421	10	14.1421
mom_dst(209)	10	0		10		0	14.1421	14.1421	22.3607	10	0			0	10			10	20	10	14.1421
mom_dst(210)	10	10		0		0	10	31.6228	22.3607	14.1421	30			10	10			28.2843	0	14.1421	0
acc_dst(0)	0	0	0	0	0	0	0	0	0	0	0	0	0	0	0
acc_dst(1)	0	0	41.2311	0	22.3607	0	36.0555	10	20	31.6228	22.3607	0	0	14.1421	14.1421
acc_dst(2)	10	0	55.3732	0	32.3607	14.1421	58.4162	20	30	51.6228	53.9835	10	10	24.1421	14.1421
acc_dst(3)	20	10	55.3732	0	42.3607	14.1421	68.4162	20	40	61.6228	76.3441	10	10	34.1421	24.1421
acc_dst(4)	40	30	65.3732	10	42.3607	24.1421	68.4162	40	50	61.6228	86.3441	20	20	44.1421	34.1421
acc_dst(5)	71.6228	52.3607	65.3732	41.6228	52.3607	44.1421	78.4162	62.3607	60	71.6228	100.486	40	42.3607	44.1421	44.1421
acc_dst(6)	81.6228	62.3607	79.5153	61.6228	74.7214	54.1421	100.777	92.3607	70	81.6228	100.486	60	73.9835	54.1421	66.5028
acc_dst(7)	95.7649	76.5028	99.5153	75.7649	88.8635	74.1421	129.061	102.361	70	113.246	114.628	80	83.9835	64.1421	88.8635
acc_dst(8)	105.765	76.5028	131.138	85.7649	120.486	74.1421	151.422	116.503	84.1421	135.606	136.989	100	98.1256	86.5028	98.8635
acc_dst(9)	115.765	86.5028	145.28	95.7649	134.628	74.1421	161.422	126.503	84.1421	145.606	173.045	100	98.1256	108.863	108.863
acc_dst(10)	125.765	86.5028	155.28	105.765	134.628	74.1421	171.422	126.503	94.1421	145.606	183.045	100	108.126	123.006	118.863
acc_dst(11)	155.765	108.863	165.28	105.765	144.628	88.2843	181.422	146.503	108.284	155.606	183.045	110	122.268	133.006	128.863
acc_dst(12)	185.765	128.863	175.28	115.765	144.628	88.2843	191.422	156.503	118.284	165.606	193.045	120	152.268	133.006	138.863
acc_dst(13)	195.765	148.863	185.28	144.049	154.628	88.2843	213.783	176.503	128.284	197.229	207.187	140	180.552	147.148	153.006
acc_dst(14)	205.765	158.863	195.28	166.41	176.989	108.284	249.838	198.863	142.426	227.229	238.81	160	190.552	147.148	184.628
acc_dst(15)	215.765	168.863	217.641	180.552	213.045	118.284	263.98	218.863	152.426	227.229	267.094	182.361	190.552	161.29	206.989
acc_dst(16)	225.765	168.863	253.696	180.552	227.187	132.426	273.98	233.006	172.426	227.229	277.094	192.361	204.694	183.651	216.989
acc_dst(17)	225.765	168.863	263.696	190.552	227.187	142.426	283.98	243.006	182.426	237.229	291.236	192.361	214.694	219.706	216.989
acc_dst(18)	245.765	168.863	263.696	200.552	237.187	152.426	293.98	243.006	182.426	247.229	291.236	192.361	237.055	219.706	226.989
acc_dst(19)	265.765	178.863	273.696	200.552	237.187	152.426	303.98	257.148	202.426	277.229	301.236	206.503	268.678	233.848	241.131
acc_dst(20)	295.765	198.863	283.696	210.552	247.187	162.426	318.122	279.508	222.426	297.229	332.859	226.503	282.82	233.848	277.187
acc_dst(21)	315.765	221.224	283.696	224.694	261.329	172.426	354.178	299.508	244.787	311.371	355.219	246.503	282.82	243.848	299.547
acc_dst(22)	315.765	231.224	306.057	247.055	283.69	172.426	368.32	319.508	254.787	311.371	377.58	266.503	292.82	257.99	309.547
acc_dst(23)	325.765	241.224	328.418	269.415	311.974	172.426	378.32	341.869	254.787	321.371	387.58	276.503	302.82	280.351	319.547
acc_dst(24)	325.765	241.224	350.778	283.558	321.974	172.426	388.32	351.869	264.787	331.371	397.58	276.503	325.18	294.493	329.547
acc_dst(25)	335.765	251.224	360.778	293.558	331.974	172.426	398.32	351.869	284.787	361.371	407.58	286.503	361.236	316.854	343.69
acc_dst(26)	345.765	261.224	360.778	293.558	331.974	172.426	420.681	361.869	307.148	381.371	417.58	286.503	375.378	316.854	375.312
acc_dst(27)	375.765	283.585	360.778	293.558	331.974	172.426	443.041	371.869	329.508	391.371	453.636	306.503	375.378	330.996	389.454
acc_dst(28)	395.765	293.585	374.921	303.558	346.116	182.426	465.402	381.869	339.508	391.371	485.258	326.503	375.378	330.996	399.454
acc_dst(29)	405.765	323.585	374.921	317.7	368.477	192.426	479.544	401.869	349.508	401.371	495.258	346.503	385.378	345.138	413.597
acc_dst(30)	415.765	337.727	384.921	340.06	388.477	192.426	489.544	431.869	359.508	411.371	505.258	366.503	395.378	367.499	413.597
acc_dst(31)	425.765	337.727	399.063	362.421	410.837	202.426	503.686	441.869	381.869	431.371	505.258	366.503	417.739	389.859	435.957
acc_dst(32)	435.765	337.727	421.423	376.563	410.837	202.426	503.686	461.869	417.925	461.371	515.258	376.503	427.739	404.002	458.318
acc_dst(33)	445.765	337.727	449.708	386.563	410.837	212.426	526.047	461.869	440.285	471.371	551.314	376.503	459.362	414.002	480.679
acc_dst(34)	465.765	347.727	463.85	386.563	420.837	222.426	548.408	471.869	440.285	471.371	573.675	386.503	479.362	424.002	490.679
acc_dst(35)	485.765	357.727	463.85	396.563	420.837	222.426	576.692	481.869	454.427	471.371	587.817	396.503	479.362	424.002	500.679
acc_dst(36)	515.765	377.727	463.85	406.563	440.837	222.426	590.834	501.869	468.57	481.371	597.817	426.503	489.362	438.144	514.821
acc_dst(37)	529.907	400.088	473.85	416.563	454.979	222.426	600.834	511.869	490.93	501.371	607.817	458.126	499.362	452.286	514.821
acc_dst(38)	539.907	410.088	483.85	438.924	486.602	222.426	600.834	541.869	510.93	531.371	607.817	468.126	539.362	474.647	550.876
acc_dst(39)	549.907	410.088	506.211	461.285	496.602	232.426	614.976	564.23	525.072	553.732	630.177	468.126	569.362	497.007	573.237
acc_dst(40)	559.907	410.088	534.495	471.285	510.744	232.426	637.337	574.23	535.072	553.732	666.233	468.126	579.362	507.007	583.237
acc_dst(41)	559.907	420.088	548.637	481.285	510.744	242.426	665.621	584.23	545.072	553.732	680.375	478.126	579.362	507.007	583.237
acc_dst(42)	582.268	420.088	558.637	481.285	520.744	242.426	693.905	584.23	555.072	563.732	694.517	478.126	593.504	517.007	597.379
acc_dst(43)	602.268	440.088	568.637	481.285	520.744	252.426	693.905	604.23	577.433	573.732	694.517	498.126	603.504	527.007	611.521
acc_dst(44)	622.268	450.088	568.637	495.427	534.887	252.426	708.048	624.23	599.794	613.732	704.517	518.126	623.504	537.007	633.882
acc_dst(45)	632.268	472.448	578.637	505.427	564.887	274.787	708.048	655.853	628.078	633.732	718.659	540.486	653.504	547.007	656.243
acc_dst(46)	642.268	486.59	600.998	519.569	587.247	284.787	730.408	675.853	628.078	633.732	750.282	560.486	663.504	583.063	670.385
acc_dst(47)	652.268	486.59	629.282	541.93	601.389	294.787	744.55	675.853	638.078	643.732	772.643	560.486	673.504	597.205	684.527
acc_dst(48)	652.268	486.59	643.424	556.072	601.389	294.787	780.606	685.853	652.22	643.732	772.643	560.486	673.504	611.347	684.527
acc_dst(49)	662.268	486.59	657.566	570.214	601.389	304.787	794.748	695.853	674.581	653.732	782.643	570.486	683.504	611.347	698.669
acc_dst(50)	682.268	496.59	657.566	580.214	611.389	304.787	804.748	695.853	696.942	683.732	792.643	580.486	703.504	611.347	721.03
acc_dst(51)	713.891	506.59	667.566	580.214	621.389	304.787	814.748	715.853	719.302	713.732	792.643	580.486	733.504	625.489	743.39
acc_dst(52)	733.891	516.59	677.566	590.214	631.389	304.787	824.748	735.853	729.302	713.732	824.266	594.628	753.504	635.489	753.39
acc_dst(53)	733.891	538.951	687.566	604.356	663.012	314.787	838.89	755.853	739.302	713.732	860.321	604.628	763.504	657.85	767.532
acc_dst(54)	743.891	558.951	709.927	614.356	685.373	314.787	848.89	765.853	749.302	723.732	870.321	632.913	773.504	680.211	767.532
acc_dst(55)	743.891	558.951	738.211	636.717	699.515	324.787	877.174	788.213	769.302	737.874	884.463	655.273	773.504	702.571	777.532
acc_dst(56)	753.891	558.951	752.353	659.077	709.515	324.787	905.459	788.213	791.663	767.874	884.463	655.273	773.504	702.571	791.675
acc_dst(57)	763.891	558.951	762.353	673.219	723.657	334.787	915.459	802.355	823.286	787.874	884.463	655.273	795.864	712.571	823.297
acc_dst(58)	778.033	568.951	762.353	673.219	723.657	334.787	925.459	812.355	823.286	797.874	904.463	669.415	815.864	722.571	843.297
acc_dst(59)	800.393	583.093	762.353	683.219	737.799	344.787	935.459	832.355	833.286	797.874	940.519	669.415	838.225	732.571	853.297
acc_dst(60)	820.393	605.454		683.219		354.787	949.601	852.355	843.286	797.874	962.879	683.558	848.225	754.932	863.297
acc_dst(61)	830.393	625.454		693.219		364.787	959.601	872.355	865.646	807.874	972.879	711.842	848.225	769.074	873.297
acc_dst(62)	830.393	635.454		703.219		374.787	981.961	892.355	897.269	830.235	972.879	734.203	858.225	800.697	887.44
acc_dst(63)	840.393	635.454		725.58		374.787	1004.32	902.355	919.63	860.235	982.879	748.345	878.225	814.839	919.062
acc_dst(64)	850.393	635.454		747.941		384.787	1018.46	902.355	919.63	870.235	997.021	748.345	888.225	814.839	941.423
acc_dst(65)	870.393	645.454		767.941		394.787	1028.46	912.355	919.63	880.235	1019.38	748.345	898.225	814.839	951.423
acc_dst(66)	870.393	655.454		767.941		394.787	1028.46	932.355	941.99	880.235	1051	758.345	928.225	824.839	961.423
acc_dst(67)	890.393	665.454		777.941		414.787	1038.46	942.355	964.351	880.235	1065.15	768.345	948.225	838.981	975.565
acc_dst(68)	912.754	685.454		787.941		428.929	1048.46	952.355	1000.41	902.595	1065.15	790.705	948.225	870.604	985.565
acc_dst(69)	932.754	695.454		787.941		428.929	1048.46	982.355	1010.41	922.595	1065.15	804.848	948.225	892.965	1017.19
acc_dst(70)	942.754	709.596		797.941		438.929	1058.46	992.355	1010.41	942.595	1079.29	827.208	958.225	902.965	1031.33
acc_dst(71)	956.896	709.596		812.083		448.929	1058.46	1002.36	1020.41	952.595	1101.65	841.35	972.367	912.965	1045.47
acc_dst(72)	966.896	709.596		826.225		448.929	1058.46	1012.36	1042.77	952.595	1124.01	851.35	1002.37	922.965	1055.47
acc_dst(73)	976.896	719.596		848.586		448.929	1058.46	1012.36	1065.13	962.595	1146.37	851.35	1024.73	932.965	1055.47
acc_dst(74)	986.896	719.596		862.728		448.929	1072.61	1022.36	1087.49	972.595	1160.51	851.35	1034.73	932.965	1077.83
acc_dst(75)	1006.9	749.596		876.87		448.929	1072.61	1044.72	1097.49	992.595	1170.51	865.492	1034.73	955.325	1113.89
acc_dst(76)	1029.26	769.596		876.87		458.929	1100.89	1054.72	1097.49	1014.96	1170.51	887.853	1044.73	977.686	1123.89
acc_dst(77)	1049.26	779.596		876.87		468.929	1129.17	1084.72	1111.63	1034.96	1184.66			1005.97	1138.03
acc_dst(78)	1063.4	779.596		886.87		468.929	1143.32	1107.08	1133.99	1044.96	1220.71			1015.97	1138.03
acc_dst(79)	1077.54	779.596		901.012		468.929	1153.32	1117.08	1165.61	1054.96	1243.07			1025.97	1152.17
acc_dst(80)	1087.54	779.596		915.154		483.071	1153.32	1127.08	1179.76	1054.96	1253.07			1035.97	1174.53
acc_dst(81)	1097.54	789.596		937.515		483.071	1153.32	1127.08	1189.76	1069.1	1253.07			1035.97	1206.16
acc_dst(82)	1107.54	799.596		951.657		493.071	1175.68	1137.08	1199.76	1099.1	1263.07			1058.33	1220.3
acc_dst(83)	1127.54	819.596		961.657		503.071	1189.82	1147.08	1219.76	1121.46	1283.07			1072.47	1230.3
acc_dst(84)	1159.16	841.957		971.657		513.071	1212.18	1167.08	1233.9	1131.46	1319.13			1094.83	1230.3
acc_dst(85)	1169.16	851.957		971.657		523.071	1234.54	1187.08	1265.52	1131.46	1341.49			1104.83	1244.44
acc_dst(86)	1179.16	851.957		971.657		533.071	1234.54	1209.44	1265.52	1141.46	1341.49			1114.83	1276.06
acc_dst(87)	1189.16	866.099		985.799		533.071	1248.68	1231.8	1275.52	1151.46	1355.63			1114.83	1298.42
acc_dst(88)	1189.16	866.099		1008.16		533.071	1248.68	1241.8	1285.52	1171.46	1355.63			1124.83	1308.42
acc_dst(89)	1199.16	866.099		1030.52		533.071	1271.04	1251.8	1299.66	1203.08	1375.63			1138.98	1322.57
acc_dst(90)	1219.16	876.099		1044.66		533.071	1285.19	1265.94	1319.66	1213.08	1411.69			1170.6	1322.57	0	0
acc_dst(91)	1249.16	896.099		1058.8		533.071	1313.47	1275.94	1342.02	1223.08	1425.83			1192.96	1336.71
acc_dst(92)	1271.52	906.099		1058.8		533.071	1327.61	1295.94	1362.02	1233.08	1435.83			1202.96	1368.33
acc_dst(93)	1271.52	928.46		1068.8		533.071	1337.61	1310.08	1376.17	1243.08	1435.83			1202.96	1390.69
acc_dst(94)	1281.52	928.46		1068.8		533.071	1347.61	1340.08	1376.17	1253.08	1449.97			1212.96	1400.69
acc_dst(95)	1291.52	928.46		1082.95		543.071	1347.61	1354.22	1386.17	1293.08	1459.97			1222.96	1410.69
acc_dst(96)	1291.52	938.46		1092.95		553.071	1369.97	1364.22	1408.53	1307.22	1482.33			1237.1	1410.69
acc_dst(97)	1311.52	948.46		1107.09		563.071	1392.33	1364.22	1418.53	1307.22	1502.33			1267.1	1433.05
acc_dst(98)	1331.52	948.46		1129.45		563.071	1414.69	1378.37	1440.89	1321.37	1516.47			1289.46	1455.41
acc_dst(99)	1351.52	962.602		1143.59		563.071	1428.84	1398.37	1450.89	1331.37	1526.47			1303.6	1477.77
acc_dst(100)	1361.52	984.962		1143.59		563.071	1428.84	1418.37	1465.03	1345.51	1536.47			1303.6	1487.77
acc_dst(101)	1371.52	999.105		1153.59		563.071	1442.98	1428.37	1475.03	1375.51	1546.47			1313.6	1497.77
acc_dst(102)	1371.52	1019.1		1163.59		563.071	1442.98	1458.37	1489.17	1395.51	1568.83			1313.6	1507.77
acc_dst(103)	1381.52	1029.1		1173.59		563.071	1465.34	1468.37	1530.4	1395.51	1600.46			1335.96	1517.77
acc_dst(104)	1391.52	1029.1		1183.59		563.071	1487.7	1478.37	1544.55	1395.51	1620.46			1355.96	1553.83
acc_dst(105)	1401.52	1039.1		1205.95		563.071	1510.06	1478.37	1554.55	1409.65	1630.46			1392.02	1573.83
acc_dst(106)	1421.52	1039.1		1220.09		563.071	1524.2	1488.37	1564.55	1419.65	1630.46			1402.02	1587.97
acc_dst(107)	1453.15	1049.1		1248.38		573.071	1534.2	1508.37	1574.55	1449.65	1644.6			1402.02	1587.97
acc_dst(108)	1463.15	1059.1		1258.38		573.071	1534.2	1528.37	1596.91	1472.01	1658.74			1402.02	1597.97
acc_dst(109)	1473.15	1069.1		1268.38		573.071	1548.35	1548.37	1628.53	1482.01	1688.74			1416.16	1607.97
acc_dst(110)	1473.15	1089.1		1268.38		583.071	1558.35	1568.37	1648.53	1482.01	1711.1			1426.16	1630.33
acc_dst(111)	1483.15	1099.1		1268.38		583.071	1580.71	1578.37	1648.53	1492.01	1725.24			1446.16	1652.69
acc_dst(112)	1493.15	1109.1		1282.52		583.071	1603.07	1592.51	1662.67	1502.01	1725.24			1477.79	1662.69
acc_dst(113)	1513.15	1119.1		1292.52		583.071	1625.43	1592.51	1672.67	1522.01	1725.24			1487.79	1672.69
acc_dst(114)	1535.51	1119.1		1320.81		583.071	1639.57	1612.51	1686.81	1544.37	1735.24			1487.79	1682.69
acc_dst(115)	1555.51	1129.1		1334.95		593.071	1649.57	1622.51	1716.81	1554.37	1745.24			1497.79	1682.69
acc_dst(116)	1565.51	1143.25		1349.09		603.071	1663.71	1636.65	1739.17	1564.37	1775.24			1507.79	1705.05
acc_dst(117)	1575.51	1163.25		1349.09		603.071	1663.71	1666.65	1749.17	1574.37	1797.6			1517.79	1736.68
acc_dst(118)	1585.51	1183.25		1363.23		603.071	1692	1686.65	1759.17	1584.37	1807.6			1527.79	1756.68
acc_dst(119)	1595.51	1193.25		1363.23		603.071	1712	1696.65	1759.17	1604.37	1817.6			1559.41	1766.68
acc_dst(120)	1609.65	1193.25		1363.23		613.071	1740.28	1706.65	1773.32	1634.37	1827.6			1579.41	1766.68
acc_dst(121)	1629.65	1193.25		1377.37		623.071	1750.28	1706.65	1793.32	1644.37	1837.6			1593.55	1780.82
acc_dst(122)	1659.65	1207.39		1399.73		623.071	1750.28	1716.65	1821.6	1654.37	1857.6			1593.55	1800.82
acc_dst(123)	1673.79	1207.39		1428.02		623.071	1764.42	1736.65	1835.74	1668.51	1877.6			1603.55	1842.05
acc_dst(124)	1683.79	1227.39		1438.02		637.213	1774.42	1756.65	1845.74	1678.51	1899.96			1613.55	1856.19
acc_dst(125)	1693.79	1237.39		1448.02		651.356	1788.56	1779.01	1855.74	1698.51	1909.96			1623.55	1866.19
acc_dst(126)	1693.79	1259.75		1448.02		651.356	1810.93	1799.01	1869.88	1730.14	1909.96			1643.55	1866.19
acc_dst(127)	1703.79	1269.75		1448.02		651.356	1842.55	1809.01	1892.24	1750.14	1919.96			1675.17	1876.19
acc_dst(128)	1713.79	1279.75		1462.16		661.356	1852.55	1819.01	1906.39	1750.14	1929.96			1685.17	1896.19
acc_dst(129)	1727.93	1279.75		1462.16		671.356	1862.55	1819.01	1928.75	1750.14	1949.96			1695.17	1927.81
acc_dst(130)	1747.93	1279.75		1476.3		671.356	1872.55	1829.01	1938.75	1760.14	1981.59			1695.17	1950.17
acc_dst(131)	1767.93	1289.75		1504.59		681.356	1882.55	1860.63	1948.75	1782.5	1995.73			1705.17	1964.32
acc_dst(132)	1777.93	1289.75		1518.73		691.356	1896.69	1880.63	1948.75	1802.5	2009.87			1715.17	1964.32
acc_dst(133)	1787.93	1309.75		1532.87		705.498	1906.69	1900.63	1958.75	1822.5	2009.87			1737.53	1978.46
acc_dst(134)	1787.93	1329.75		1542.87		705.498	1934.97	1910.63	1990.37	1822.5	2019.87			1757.53	2000.82
acc_dst(135)	1797.93	1339.75		1542.87		715.498	1957.33	1920.63	2012.73	1822.5	2029.87			1779.89	2030.82
acc_dst(136)	1817.93	1349.75		1552.87		725.498	1967.33	1930.63	2026.87	1832.5	2061.49			1779.89	2044.96
acc_dst(137)	1827.93	1363.89		1552.87		725.498	1977.33	1940.63	2036.87	1832.5	2083.86			1794.04	2054.96
acc_dst(138)	1857.93	1373.89		1567.01		735.498	1987.33	1963	2046.87	1864.12	2103.86			1794.04	2064.96			0	0
acc_dst(139)	1867.93	1373.89		1595.3		735.498	2001.48	1983	2056.87	1884.12	2113.86			1804.04	2074.96			14.1421	10
acc_dst(140)	1877.93	1373.89		1617.66		745.498	2015.62	2013	2071.02	1898.26	2113.86			1824.04	2097.32			28.2843	24.1421
acc_dst(141)	1887.93	1396.25		1627.66		755.498	2043.9	2023	2093.38	1908.26	2123.86			1846.4	2117.32			28.2843	38.2843
acc_dst(142)	1887.93	1416.25		1637.66		755.498	2072.19	2037.14	2121.66	1908.26	2155.48			1866.4	2148.95			38.2843	60.645
acc_dst(143)	1897.93	1436.25		1637.66		755.498	2082.19	2047.14	2131.66	1922.4	2187.1			1876.4	2158.95			52.4264	88.9292
acc_dst(144)	1917.93	1446.25		1637.66		755.498	2096.33	2047.14	2141.66	1932.4	2197.1			1876.4	2158.95			88.4819	98.9292
acc_dst(145)	1940.3	1446.25		1651.8		755.498	2096.33	2067.14	2151.66	1962.4	2197.1			1886.4	2168.95			110.843	108.929
acc_dst(146)	1960.3	1446.25		1674.16		765.498	2106.33	2087.14	2151.66	1984.76	2207.1			1908.76	2191.31			120.843	108.929
acc_dst(147)	1970.3	1456.25		1702.45		779.64	2128.69	2107.14	2165.8	1984.76	2217.1			1918.76	2221.31			120.843	118.929
acc_dst(148)	1980.3	1466.25		1712.45		779.64	2156.97	2129.5	2175.8	1994.76	2231.24			1948.76	2243.67			134.985	128.929
acc_dst(149)	1980.3	1476.25		1712.45		793.782	2185.26	2139.5	2185.8	2004.76	2262.87			1968.76	2243.67			149.127	143.071
acc_dst(150)	1990.3	1498.61		1722.45		793.782	2185.26	2149.5	2195.8	2014.76	2285.23			1968.76	2263.67			193.848	153.071
acc_dst(151)	2000.3	1518.61		1722.45		793.782	2199.4	2149.5	2218.16	2056	2295.23			1978.76	2263.67			216.209	175.432
acc_dst(152)	2000.3	1528.61		1736.59		793.782	2199.4	2159.5	2232.31	2066	2295.23			1978.76	2277.81			216.209	189.574
acc_dst(153)	2022.66	1528.61		1750.73		793.782	2221.76	2181.86	2242.31	2076	2305.23			1998.76	2307.81			230.351	203.716
acc_dst(154)	2042.66	1528.61		1782.35		793.782	2235.9	2201.86	2242.31	2076	2315.23			2018.76	2327.81			230.351	203.716
acc_dst(155)	2052.66	1538.61		1804.71		793.782	2258.26	2221.86	2252.31	2090.14	2335.23			2050.38	2337.81			252.712	213.716
acc_dst(156)	2052.66	1548.61		1814.71		803.782	2280.63	2244.22	2274.67	2100.14	2366.85			2060.38	2351.95			280.996	213.716
acc_dst(157)	2066.8	1568.61		1814.71		813.782	2294.77	2254.22	2288.81	2120.14	2389.21			2070.38	2361.95			303.357	227.858
acc_dst(158)	2066.8	1588.61		1814.71		823.782	2294.77	2254.22	2302.95	2151.76	2389.21			2070.38	2393.57			313.357	250.219
acc_dst(159)	2076.8	1598.61		1828.86		837.924	2308.91	2268.36	2325.31	2151.76	2399.21			2080.38	2413.57			313.357	278.503
acc_dst(160)	2086.8	1598.61		1838.86		837.924	2308.91	2278.36	2335.31	2151.76	2399.21			2090.38	2433.57			327.499	288.503
acc_dst(161)	2096.8	1608.61		1853		847.924	2323.05	2298.36	2345.31	2161.76	2413.35			2110.38	2447.72			341.641	288.503
acc_dst(162)	2106.8	1608.61		1875.36		883.98	2337.19	2320.72	2345.31	2171.76	2433.35			2140.38	2447.72			373.264	302.646
acc_dst(163)	2120.94	1608.61		1897.72		883.98	2373.25	2340.72	2359.45	2201.76	2463.35			2150.38	2457.72			395.624	302.646
acc_dst(164)	2140.94	1628.61		1897.72		893.98	2395.61	2350.72	2359.45	2224.12	2473.35			2150.38	2477.72			405.624	316.788
acc_dst(165)	2150.94	1658.61		1907.72		893.98	2405.61	2350.72	2373.6	2234.12	2473.35			2160.38	2509.34			405.624	316.788
acc_dst(166)	2160.94	1678.61		1907.72		893.98	2405.61	2360.72	2387.74	2244.12	2483.35			2160.38	2519.34			415.624	330.93
acc_dst(167)	2170.94	1678.61		1907.72		922.264	2419.75	2370.72	2401.88	2254.12	2483.35			2170.38	2529.34			429.767	353.29
acc_dst(168)	2170.94	1678.61		1930.08		922.264	2433.89	2393.08	2411.88	2274.12	2503.35			2192.74	2539.34			452.127	375.651
acc_dst(169)	2180.94	1678.61		1940.08		932.264	2448.04	2423.08	2426.02	2294.12	2543.35			2212.74	2549.34			480.411	385.651
acc_dst(170)	2200.94	1688.61		1971.7		932.264	2476.32	2445.44	2426.02	2325.74	2553.35			2235.1	2563.48			502.772	385.651
acc_dst(171)	2220.94	1698.61		1985.84		932.264	2498.68	2455.44	2440.16	2325.74	2553.35			2245.1	2593.48			502.772	395.651
acc_dst(172)	2243.3	1720.97		1995.84		932.264	2498.68	2469.59	2462.52	2325.74	2563.35			2255.1	2615.84			502.772	405.651
acc_dst(173)	2253.3	1740.97		1995.84		932.264	2508.68	2479.59	2484.89	2325.74	2563.35			2255.1	2625.84			516.914	415.651
acc_dst(174)	2263.3	1750.97		2005.84		932.264	2522.82	2479.59	2507.25	2335.74	2583.35			2265.1	2635.84			539.275	425.651
acc_dst(175)	2263.3	1760.97		2015.84		932.264	2536.97	2493.73	2517.25	2367.37	2613.35			2285.1	2645.84			575.33	435.651
acc_dst(176)	2273.3	1760.97		2029.99		932.264	2551.11	2513.73	2517.25	2397.37	2633.35			2316.72	2659.98			589.473	467.274
acc_dst(177)	2283.3	1770.97		2061.61		932.264	2579.39	2536.09	2539.61	2397.37	2643.35			2336.72	2689.98			589.473	481.416
acc_dst(178)	2293.3	1780.97		2075.75		932.264	2589.39	2558.45	2561.97	2411.51	2643.35			2350.87	2712.34			599.473	491.416
acc_dst(179)	2303.3	1800.97		2085.75		932.264	2603.53	2572.59	2584.33	2411.51	2653.35			2350.87	2722.34			609.473	491.416
acc_dst(180)	2323.3	1820.97		2085.75		932.264	2603.53	2582.59	2598.47	2421.51	2673.35			2360.87	2732.34			641.095	491.416
acc_dst(181)	2343.3	1843.33		2095.75		942.264	2617.68	2582.59	2608.47	2443.87	2693.35			2360.87	2742.34			669.38	505.558
acc_dst(182)	2353.3	1843.33		2095.75		942.264	2631.82	2592.59	2618.47	2473.87	2724.97			2370.87	2756.49			683.522	515.558
acc_dst(183)	2353.3	1853.33		2095.75		952.264	2654.18	2606.73	2632.61	2473.87	2734.97			2390.87	2776.49			697.664	529.7
acc_dst(184)	2367.44	1853.33		2109.89		962.264	2676.54	2626.73	2646.75	2483.87	2744.97			2420.87	2796.49			697.664	561.323
acc_dst(185)	2367.44	1853.33		2119.89		962.264	2686.54	2640.88	2682.81	2483.87	2754.97			2430.87	2806.49			711.806	571.323
acc_dst(186)	2387.44	1863.33		2119.89		962.264	2696.54	2663.24	2696.95	2493.87	2774.97			2440.87	2820.63			743.429	581.323
acc_dst(187)	2397.44	1883.33		2139.89		972.264	2706.54	2685.6	2696.95	2513.87	2806.6			2450.87	2830.63			771.713	581.323
acc_dst(188)	2417.44	1893.33		2159.89		972.264	2720.68	2695.6	2711.09	2536.23	2826.6			2450.87	2840.63			781.713	591.323
acc_dst(189)	2437.44	1915.7		2169.89		972.264	2734.82	2705.6	2711.09	2550.37	2826.6			2460.87	2870.63			781.713	605.465
acc_dst(190)	2447.44	1925.7		2184.04		982.264	2763.11	2715.6	2725.24	2560.37	2836.6			2492.49	2892.99			781.713	619.607
acc_dst(191)	2461.58	1925.7		2194.04		982.264	2791.39	2715.6	2756.86	2560.37	2850.74			2512.49	2902.99			804.074	639.607
acc_dst(192)	2461.58	1935.7		2194.04		982.264	2791.39	2737.96	2771	2570.37	2873.1			2534.85	2912.99			826.434	661.968
acc_dst(193)	2471.58	1935.7		2208.18		982.264	2801.39	2769.58	2781	2590.37	2903.1			2534.85	2922.99			854.719	676.11
acc_dst(194)	2485.73	1935.7		2218.18		982.264	2815.53	2791.94	2791	2612.73	2913.1			2544.85	2932.99			864.719	676.11
acc_dst(195)	2485.73	1945.7		2238.18		982.264	2815.53	2801.94	2805.14	2635.09	2923.1			2544.85	2952.99			874.719	676.11
acc_dst(196)	2505.73	1965.7		2258.18		982.264	2843.82	2816.08	2815.14	2645.09	2923.1			2554.85	2982.99			874.719	686.11
acc_dst(197)	2525.73	1979.84		2268.18		982.264	2872.1	2816.08	2837.5	2645.09	2933.1			2574.85	2992.99			888.861	686.11
acc_dst(198)	2535.73	1999.84		2278.18		982.264	2886.25	2816.08	2867.5	2645.09	2964.72			2604.85	3002.99			917.145	708.471
acc_dst(199)	2545.73	2009.84		2278.18		982.264	2900.39	2838.44	2881.65	2659.24	2994.72			2624.85	3002.99			945.429	722.613	0	0
acc_dst(200)	2555.73	2023.98		2278.18		982.264	2910.39	2852.59	2881.65	2681.6	3008.87			2634.85	3022.99			959.572	744.974	10	0
acc_dst(201)	2555.73	2023.98		2288.18		982.264	2910.39	2872.59	2891.65	2713.22	3008.87			2644.85	3045.35			959.572	754.974	20	0
acc_dst(202)	2565.73	2033.98		2288.18		992.264	2924.53	2894.95	2905.79	2723.22	3018.87			2644.85	3067.71			959.572	769.116	34.1421	14.1421
acc_dst(203)	2575.73	2033.98		2308.18		992.264	2946.89	2909.09	2925.79	2723.22	3041.23			2654.85	3077.71			973.714	769.116	48.2843	24.1421
acc_dst(204)	2589.87	2043.98		2330.54		1002.26	2969.25	2919.09	2957.41	2733.22	3071.23			2674.85	3087.71			996.074	779.116	62.4264	34.1421
acc_dst(205)	2589.87	2066.34		2350.54		1012.26	2991.61	2929.09	2971.55	2747.36	3091.23			2704.85	3087.71			1024.36	779.116	84.7871	44.1421
acc_dst(206)	2609.87	2086.34		2364.68		1022.26	2991.61	2939.09	2981.55	2767.36	3105.37			2727.21	3097.71			1038.5	801.477	94.7871	66.5028
acc_dst(207)	2639.87	2108.7		2364.68		1032.26	3005.75	2953.23	2991.55	2795.65	3105.37			2737.21	3097.71			1048.5	811.477	94.7871	76.5028
acc_dst(208)	2649.87	2108.7		2364.68		1032.26	3005.75	2975.59	3011.55	2805.65	3115.37			2747.21	3097.71			1048.5	825.619	104.787	90.645
acc_dst(209)	2659.87	2108.7		2374.68		1032.26	3019.9	2989.73	3033.91	2815.65	3115.37			2747.21	3107.71			1058.5	845.619	114.787	104.787
acc_dst(210)	2669.87	2118.7		2374.68		1032.26	3029.9	3021.36	3056.27	2829.79	3145.37			2757.21	3117.71			1086.79	845.619	128.929	104.787
dst_to_origin(0)	0	0	0	0	0	0	0	0	0	0	0	0	0	0	0
dst_to_origin(1)	0	0	41.2311	0	22.3607	0	36.0555	10	20	31.6228	22.3607	0	0	14.1421	14.1421
dst_to_origin(2)	10	0	53.8516	0	31.6228	14.1421	58.3095	20	22.3607	50.9902	53.8516	10	10	22.3607	14.1421
dst_to_origin(3)	20	10	53.8516	0	41.2311	14.1421	64.0312	20	28.2843	53.8516	72.111	10	10	28.2843	22.3607
dst_to_origin(4)	40	30	63.2456	10	41.2311	10	64.0312	40	36.0555	53.8516	80.6226	20	20	36.0555	28.2843
dst_to_origin(5)	70.7107	50.9902	63.2456	41.2311	50.9902	22.3607	72.111	60.8276	44.7214	63.2456	94.3398	40	41.2311	36.0555	36.0555
dst_to_origin(6)	80.6226	60.8276	76.1577	60.8276	72.8011	31.6228	94.3398	90.5539	53.8516	72.8011	94.3398	60	72.8011	42.4264	58.3095
dst_to_origin(7)	90	72.8011	94.8683	72.8011	85.44	50.9902	122.066	100.499	53.8516	104.403	108.167	80	82.4621	50	80.6226
dst_to_origin(8)	100	72.8011	126.491	82.4621	117.047	50.9902	144.222	111.803	67.082	126.491	130.384	100	94.8683	70.7107	89.4427
dst_to_origin(9)	100.499	70.7107	139.284	85.44	130	50.9902	152.643	121.655	67.082	136.015	166.433	100	94.8683	92.1954	94.3398
dst_to_origin(10)	110.454	70.7107	148.661	94.8683	130	50.9902	158.114	121.655	76.1577	136.015	174.929	100	104.403	106.301	102.956
dst_to_origin(11)	140.357	92.1954	152.315	94.8683	139.284	44.7214	166.433	141.421	82.4621	145.602	174.929	110	117.047	114.018	111.803
dst_to_origin(12)	170.294	111.803	161.555	104.403	139.284	44.7214	174.929	151.327	92.1954	155.242	183.576	120	145.602	114.018	120.83
dst_to_origin(13)	180.278	131.529	170.88	130	148.661	44.7214	197.231	171.172	101.98	186.815	197.231	140	170.88	128.062	134.164
dst_to_origin(14)	190.263	133.417	180.278	152.315	170.88	63.2456	233.238	192.354	114.018	215.87	228.254	160	180.278	128.062	165.529
dst_to_origin(15)	200.25	143.178	202.485	165.529	206.155	72.8011	246.982	212.132	123.693	215.87	255.539	180.278	180.278	142.127	187.883
dst_to_origin(16)	210.238	143.178	237.697	165.529	219.317	80.6226	255.539	220.907	143.178	215.87	264.197	190.263	193.132	164.012	192.354
dst_to_origin(17)	210.238	143.178	246.982	170	219.317	90.5539	260.768	230.868	152.971	225.61	277.849	190.263	202.485	200	192.354
dst_to_origin(18)	230.217	143.178	246.982	178.885	228.473	80.6226	269.258	230.868	152.971	235.372	277.849	190.263	224.722	200	201.246
dst_to_origin(19)	250.2	152.971	250.799	178.885	228.473	80.6226	277.849	241.868	172.627	264.764	286.531	200.998	256.32	214.009	214.709
dst_to_origin(20)	280.179	172.627	260	187.883	237.697	70.7107	291.548	260.768	192.354	284.429	317.648	220.907	269.258	214.009	250.599
dst_to_origin(21)	300.167	194.165	260	201.246	250.799	72.8011	327.567	280.713	213.776	296.142	340	240.832	269.258	222.036	272.947
dst_to_origin(22)	300.167	203.961	282.312	223.607	273.13	72.8011	341.321	300.666	223.607	296.142	362.353	260.768	273.13	236.008	277.849
dst_to_origin(23)	310.161	213.776	304.631	245.967	299.666	72.8011	346.699	321.403	223.607	305.941	367.151	270.74	282.312	258.07	286.531
dst_to_origin(24)	310.161	213.776	326.956	259.422	308.707	72.8011	355.106	331.361	233.452	315.753	375.899	270.74	304.631	272.029	291.548
dst_to_origin(25)	320.156	215.87	336.155	268.328	317.805	72.8011	360.555	331.361	253.18	345.254	380.789	280.713	340.147	294.109	305.287
dst_to_origin(26)	330.151	213.776	336.155	268.328	317.805	72.8011	382.753	341.321	274.591	364.966	389.487	280.713	353.412	294.109	336.155
dst_to_origin(27)	360.139	235.372	336.155	268.328	317.805	72.8011	404.969	351.283	296.142	374.833	425.441	300.666	353.412	308.058	349.857
dst_to_origin(28)	380.132	245.153	349.285	277.308	331.059	82.4621	427.2	361.248	305.941	374.833	456.508	320.624	353.412	308.058	358.469
dst_to_origin(29)	390.128	274.591	349.285	290.689	353.412	80.6226	441.022	381.182	308.058	384.708	461.411	340.588	357.771	322.025	372.156
dst_to_origin(30)	400.125	286.356	358.469	313.05	371.618	80.6226	449.444	411.096	317.805	394.588	470.106	360.555	353.412	344.093	372.156
dst_to_origin(31)	410.122	286.356	371.618	335.41	393.954	90.5539	463.249	421.07	339.559	414.367	470.106	360.555	375.766	366.197	394.462
dst_to_origin(32)	410	286.356	393.954	348.855	393.954	90.5539	463.249	441.022	373.631	444.072	478.853	361.248	384.838	380.132	416.773
dst_to_origin(33)	420	286.356	420.476	357.771	393.954	100.499	485.489	441.022	395.601	453.982	514.782	361.248	416.293	386.005	439.09
dst_to_origin(34)	440	296.142	433.82	357.771	403.113	110.454	507.74	450.999	395.601	453.982	537.122	371.214	434.626	394.081	447.772
dst_to_origin(35)	460	305.941	433.82	366.742	403.113	110.454	535.35	460.977	408.044	453.982	550.727	381.182	434.626	394.081	456.508
dst_to_origin(36)	490	325.576	433.82	371.214	421.545	110.454	549.181	480.937	420.595	463.897	559.464	411.096	430.813	408.044	470.106
dst_to_origin(37)	500.1	347.131	442.832	380.132	434.626	110.454	557.584	490.918	442.719	483.735	568.243	441.814	440.114	422.019	470.106
dst_to_origin(38)	500	356.931	451.885	402.492	466.154	110.454	557.584	520.865	461.736	513.517	568.243	451.774	477.598	444.072	506.063
dst_to_origin(39)	510	356.931	474.236	424.853	475.395	100.499	571.402	540.37	474.342	534.603	590.593	451.774	505.964	466.154	528.394
dst_to_origin(40)	520	356.931	500.899	433.82	488.467	100.499	593.633	550.364	483.839	534.603	626.498	451.774	515.461	474.342	533.385
dst_to_origin(41)	520	366.742	514.296	442.832	488.467	110.454	621.289	560.357	493.356	534.603	640.078	461.736	515.461	474.342	533.385
dst_to_origin(42)	540.093	366.742	523.259	442.832	497.695	110.454	648.999	560.357	496.488	544.518	653.682	461.736	522.015	482.597	547.083
dst_to_origin(43)	560.089	386.394	527.731	442.832	497.695	120.416	648.999	580.345	518.652	554.437	653.682	481.664	531.601	488.262	560.803
dst_to_origin(44)	580.086	396.232	527.731	456.18	510.784	120.416	662.873	600.333	540.833	594.138	662.42	501.597	550.818	496.488	583.095
dst_to_origin(45)	590.085	417.732	536.656	465.188	538.516	140	662.873	630.079	566.48	614.003	676.018	522.398	579.741	504.777	605.392
dst_to_origin(46)	600.083	429.535	559.017	478.539	560.803	150	685.055	650.077	566.48	614.003	707.107	542.31	589.406	540.833	619.112
dst_to_origin(47)	610.082	429.535	585.918	500.899	573.847	160	698.928	650.077	570.088	623.939	729.452	542.31	599.083	554.707	632.851
dst_to_origin(48)	610.082	429.535	599.416	514.296	573.847	160	734.983	660.076	583.095	623.939	729.452	542.31	599.083	568.595	632.851
dst_to_origin(49)	620.081	429.535	612.944	527.731	573.847	170	748.866	670.075	605.392	633.877	738.241	552.268	608.769	568.595	646.607
dst_to_origin(50)	640.078	439.318	612.944	532.353	583.095	170	757.166	670.075	627.694	663.702	747.061	553.263	628.172	568.595	668.88
dst_to_origin(51)	670.298	449.11	617.738	532.353	592.368	170	762.758	690.072	650	693.542	747.061	553.263	657.343	582.495	691.158
dst_to_origin(52)	690.29	458.912	626.498	541.202	601.664	170	771.038	710.07	653.911	693.542	778.267	564.358	676.831	590.762	699.714
dst_to_origin(53)	690.29	480.521	635.295	554.707	633.246	180	784.92	730.068	663.099	693.542	814.125	574.282	679.117	612.944	713.442
dst_to_origin(54)	700.286	500.1	653.682	563.56	655.515	180	793.221	740.068	667.083	703.491	822.982	596.825	688.84	635.138	713.442
dst_to_origin(55)	700.286	500.1	680.955	585.918	668.506	170	820.975	760	685.42	714.493	836.481	618.142	688.84	657.343	722.011
dst_to_origin(56)	710.282	500.1	694.622	608.276	664.831	170	848.764	760	707.743	744.312	836.481	618.142	688.84	657.343	735.731
dst_to_origin(57)	720.278	500.1	703.278	621.772	677.791	160	857.03	770.065	739.256	764.199	836.481	618.142	706.116	665.733	766.616
dst_to_origin(58)	730.616	509.902	703.278	621.772	677.791	160	862.67	780.064	739.256	774.145	854.225	629.682	725.672	671.193	783.901
dst_to_origin(59)	750.267	517.88	703.278	630.635	690.797	150	870.919	800.062	748.465	774.145	890.056	629.682	743.303	679.559	788.923
dst_to_origin(60)	770.26	539.351		630.635		150.333	884.816	820.061	757.694	774.145	912.414	641.327	753.127	701.783	797.559
dst_to_origin(61)	780.256	559.017		635.295		150	890.505	840.06	780	784.092	921.303	664.906	753.127	715.612	806.226
dst_to_origin(62)	780.256	568.859		644.127		160	912.634	860.058	811.542	805.047	921.303	686.586	751.332	746.257	819.878
dst_to_origin(63)	790.253	568.859		666.483		160	932.309	870.057	833.847	834.865	930.215	698.57	771.038	760.066	850.882
dst_to_origin(64)	790.063	568.859		688.84		170	946.256	870.057	833.847	844.808	943.663	698.57	780.897	760.066	873.212
dst_to_origin(65)	810.062	578.705		706.612		170.294	952.103	880.057	833.847	854.751	966.023	698.57	779.295	760.066	878.18
dst_to_origin(66)	810.062	588.558		706.612		170.294	952.103	900.056	856.154	854.751	997.296	708.308	808.95	768.505	886.848
dst_to_origin(67)	830.06	598.415		711.196		190.263	958.019	910.055	878.465	854.751	1010.74	710.634	828.734	782.304	900.5
dst_to_origin(68)	850	618.142		720.069		200.998	966.075	920.054	913.893	875.728	1010.74	732.462	828.734	813.019	909.175
dst_to_origin(69)	870	628.013		720.069		200.998	966.075	950.053	923.093	895.6	1010.74	744.648	828.734	835.284	940.213
dst_to_origin(70)	880	639.531		728.972		200.25	958.019	960.052	923.093	915.478	1024.21	766.551	838.63	843.801	953.834
dst_to_origin(71)	890.056	639.531		742.428		190.263	958.019	970.052	932.309	925.419	1046.57	778.845	847.172	849.058	967.471
dst_to_origin(72)	890	639.531		755.91		190.263	958.019	980.051	954.62	925.419	1068.92	788.48	876.926	857.555	976.166
dst_to_origin(73)	900	649.384		778.267		190.263	958.019	980.051	976.934	926.553	1091.28	788.48	895.6	866.083	976.166
dst_to_origin(74)	910	649.384		791.77		190.263	972.008	990.051	999.25	936.483	1104.76	788.48	905.539	866.083	998.499
dst_to_origin(75)	930	678.97		805.295		190.263	972.008	1010.2	1008.46	956.347	1113.64	800.812	905.539	888.369	1034.46
dst_to_origin(76)	950.053	698.713		805.295		180.278	1000	1020.2	1008.46	977.394	1113.64	822.8	915.478	910.659	1043.17
dst_to_origin(77)	970.052	708.59		805.295		190.263	1028.01	1050.19	1021.57	997.246	1127.12			938.136	1056.79
dst_to_origin(78)	980.204	708.59		814.125		190.263	1042.02	1070.42	1043.89	998.499	1162.97			946.678	1056.79
dst_to_origin(79)	990.051	708.59		827.647		190.263	1048.09	1080.42	1075.41	1008.41	1185.33			951.893	1070.42
dst_to_origin(80)	990.202	708.59		841.19		200.998	1048.09	1090.41	1088.53	1008.41	1194.19			960.417	1092.75
dst_to_origin(81)	1000.2	718.471		863.539		200.998	1048.09	1090.41	1097.72	1019.66	1194.19			960.417	1123.79
dst_to_origin(82)	1010.2	728.354		877.097		200.25	1068.27	1100.41	1101.68	1049.38	1198.83			982.7	1137.41
dst_to_origin(83)	1030.19	748.131		885.889		190.263	1082.31	1110.41	1120.04	1070.56	1216.55			996.444	1146.12
dst_to_origin(84)	1060.42	769.415		894.707		180.278	1104.22	1130.4	1133.18	1080.46	1252.4			1018.72	1146.12
dst_to_origin(85)	1070.42	779.295		894.707		180	1124.46	1150.39	1164.69	1080.46	1274.75			1027.28	1159.74
dst_to_origin(86)	1080.42	779.295		894.707		170	1124.46	1170.68	1164.69	1090.37	1274.75			1035.86	1190.8
dst_to_origin(87)	1090.41	787.718		908.24		170	1138.51	1190.38	1173.88	1100.27	1288.25			1035.86	1213.14
dst_to_origin(88)	1090.41	787.718		930.591		170	1138.51	1190.67	1170	1120.09	1288.25			1044.46	1221.88
dst_to_origin(89)	1100.41	787.718		952.943		170	1160.39	1200.67	1183.09	1151.17	1305.99			1058.16	1235.48
dst_to_origin(90)	1120.4	797.621		966.488		170	1174.44	1210.37	1201.54	1161.08	1341.83			1089.08	1235.48	0	0
dst_to_origin(91)	1150.39	817.435		980.051		170	1202.54	1220.37	1223.85	1162.5	1355.32			1111.4	1249.08
dst_to_origin(92)	1170.68	827.345		980.051		170	1216.59	1240.36	1242.34	1172.39	1364.18			1120.04	1280.16
dst_to_origin(93)	1170.68	848.528		988.838		170	1222.87	1250.64	1255.39	1182.29	1364.18			1120.04	1302.5
dst_to_origin(94)	1180.68	848.528		988.838		170	1230.65	1280.62	1255.39	1192.18	1377.68			1128.72	1311.26
dst_to_origin(95)	1190.67	848.528		1002.4		180	1230.65	1290.35	1264.63	1231.79	1386.54			1137.41	1320.04
dst_to_origin(96)	1190.67	858.429		1011.19		170	1252.52	1300.35	1286.93	1243.1	1408.9			1151.04	1320.04
dst_to_origin(97)	1210.66	857.088		1024.74		180	1272.83	1300.35	1296.19	1243.1	1426.67			1177.2	1342.39
dst_to_origin(98)	1230.65	857.088		1043.17		180	1294.68	1310.61	1318.48	1251.6	1440.14			1199.54	1364.73
dst_to_origin(99)	1250.64	868.332		1056.79		180	1308.74	1330.6	1327.74	1261.51	1449.03			1213.14	1387.08
dst_to_origin(100)	1260.63	886.848		1056.79		180	1308.74	1350.59	1340.78	1272.79	1444.51			1213.14	1395.89
dst_to_origin(101)	1270.63	898.053		1061.74		180	1322.8	1360.59	1350.04	1302.5	1453.44			1221.88	1404.71
dst_to_origin(102)	1270.63	917.878		1070.42		180	1322.8	1390.58	1363.08	1322.31	1475.8			1221.88	1409.43
dst_to_origin(103)	1280.62	916.624		1075.41		180	1344.66	1400.57	1403.89	1322.31	1507.12			1244.23	1418.24
dst_to_origin(104)	1290.62	916.624		1084.07		180	1366.53	1410.57	1416.93	1322.31	1525.06			1261.78	1454.13
dst_to_origin(105)	1300.62	926.553		1102.77		180	1388.42	1410.57	1426.18	1330.9	1529.48			1297.69	1471.77
dst_to_origin(106)	1320.61	926.553		1116.47		180	1402.46	1420.56	1435.44	1340.82	1529.48			1306.48	1485.29
dst_to_origin(107)	1350.93	936.483		1143.9		170	1410.32	1440.56	1439.24	1370.58	1534.05			1306.48	1485.29
dst_to_origin(108)	1360.92	946.414		1149.09		170	1410.32	1460.55	1461.54	1391.69	1547.42			1306.48	1490.03
dst_to_origin(109)	1370.91	956.347		1157.63		170	1424.36	1480.54	1493.08	1401.61	1574.42			1320.04	1498.83
dst_to_origin(110)	1370.91	976.217		1157.63		180	1432.24	1500.53	1511.59	1401.61	1596.78			1328.83	1521.18
dst_to_origin(111)	1380.91	986.154		1157.63		180	1454.17	1510.53	1511.59	1411.52	1610.12			1346.48	1543.53
dst_to_origin(112)	1390.9	987.32		1171.37		180	1476.11	1520.82	1524.63	1421.44	1610.12			1377.68	1552.35
dst_to_origin(113)	1410.89	986.154		1176.61		180	1498.07	1520.82	1533.88	1441.28	1610.12			1386.54	1561.19
dst_to_origin(114)	1431.26	986.154		1204.16		180	1496.26	1540.81	1546.93	1462.4	1619.14			1386.54	1570.03
dst_to_origin(115)	1451.24	996.092		1217.95		180.278	1504.16	1550.81	1574.71	1472.31	1628.16			1395.42	1570.03
dst_to_origin(116)	1461.23	1007.17		1231.75		190.263	1518.19	1560.51	1597	1482.23	1655.29			1404.31	1592.39
dst_to_origin(117)	1471.22	1027.03		1231.75		190.263	1518.19	1590.5	1593.27	1480.98	1677.65			1413.22	1623.61
dst_to_origin(118)	1470.85	1046.9		1245.55		190.263	1546.25	1610.5	1597	1490.91	1686.71			1422.15	1641.37
dst_to_origin(119)	1480.84	1056.83		1245.55		190.263	1562.08	1620.49	1597	1510.76	1682.53			1453.44	1650.27
dst_to_origin(120)	1491.21	1056.83		1245.55		200.25	1590.13	1630.49	1610.03	1540.55	1691.63			1471.36	1650.27
dst_to_origin(121)	1511.19	1056.83		1259.36		200.998	1598.06	1630.49	1628.56	1550.48	1700.74			1484.76	1663.73
dst_to_origin(122)	1541.17	1065.69		1278.63		200.998	1598.06	1640.49	1654.63	1551.68	1718.98			1484.76	1681.55
dst_to_origin(123)	1551.58	1065.69		1306.33		200.998	1612.08	1660.48	1667.69	1560.42	1737.27			1493.72	1721.77
dst_to_origin(124)	1561.57	1085.59		1311.87		190.263	1620.03	1680.48	1676.93	1561.6	1759.6			1502.7	1735.19
dst_to_origin(125)	1571.56	1095.54		1317.46		180	1634.04	1700.26	1680.77	1581.46	1768.76			1511.69	1744.13
dst_to_origin(126)	1571.56	1116.47		1317.46		180	1656.02	1720.26	1693.87	1610.09	1768.76			1529.71	1744.13
dst_to_origin(127)	1581.55	1126.41		1317.46		180	1686	1730.26	1710.94	1629.97	1777.92			1561.09	1753.08
dst_to_origin(128)	1591.54	1136.35		1331.35		180.278	1692.01	1740.26	1724.09	1629.97	1787.09			1570.13	1771.02
dst_to_origin(129)	1602	1136.35		1331.35		190.263	1700	1740.26	1746.42	1629.97	1805.46			1579.18	1802.36
dst_to_origin(130)	1621.97	1136.35		1345.25		190.263	1706.02	1750.26	1750.46	1639.91	1836.98			1579.18	1816.04
dst_to_origin(131)	1641.95	1146.3		1373.06		200.25	1714	1780.11	1759.6	1658.73	1850.11			1588.24	1829.37
dst_to_origin(132)	1651.94	1146.3		1386.98		190.263	1728	1800.11	1759.6	1678.63	1863.25			1597.31	1829.37
dst_to_origin(133)	1661.93	1166.19		1400.89		200.998	1736	1820.11	1763.66	1698.53	1863.25			1619.66	1834.12
dst_to_origin(134)	1661.93	1186.09		1409.11		200.998	1764	1830.11	1795.13	1698.53	1872.43			1637.83	1856.48
dst_to_origin(135)	1671.92	1196.04		1409.11		210.95	1784.04	1840.11	1812.46	1698.53	1881.62			1660.18	1883.67
dst_to_origin(136)	1691.89	1205.99		1414.81		220.907	1790.11	1840.03	1825.71	1708.48	1913.14			1660.18	1896.94
dst_to_origin(137)	1701.88	1216.96		1414.81		220.907	1798.05	1850.03	1834.8	1708.48	1935.46			1673.44	1906.02
dst_to_origin(138)	1731.85	1215.94		1428.74		222.036	1804.13	1870	1843.91	1737.38	1953.87			1673.44	1915.1			0	0
dst_to_origin(139)	1741.84	1215.94		1456.61		222.036	1818.16	1890	1848.05	1757.3	1957.78			1682.53	1924.19			14.1421	10
dst_to_origin(140)	1751.83	1215.94		1476.35		220.907	1832.18	1920	1861.32	1766.38	1957.78			1700.74	1946.54			28.2843	22.3607
dst_to_origin(141)	1761.82	1236.85		1484.49		210.95	1860.24	1930	1883.67	1776.34	1966.98			1723.08	1964.74			28.2843	30
dst_to_origin(142)	1761.82	1256.74		1490.3		210.95	1888.31	1940.03	1910.24	1776.34	1998.5			1741.32	1996.2			36.0555	44.7214
dst_to_origin(143)	1771.81	1276.64		1490.3		210.95	1894.47	1950.03	1919.3	1785.5	2030.02			1750.46	2005.32			50	72.111
dst_to_origin(144)	1791.79	1286.58		1490.3		210.95	1908.51	1950.03	1923.54	1795.47	2039.24			1750.46	2005.32			86.0233	78.1025
dst_to_origin(145)	1812.24	1286.58		1504.26		210.95	1908.51	1970.03	1932.59	1825.38	2039.24			1746.42	2014.45			108.167	84.8528
dst_to_origin(146)	1832.21	1286.58		1524.11		220.907	1916.38	1990.03	1932.59	1844.59	2048.46			1768.76	2036.79			116.619	84.8528
dst_to_origin(147)	1842.2	1285.61		1552.06		231.948	1938.3	2010.02	1945.89	1844.59	2057.69			1777.92	2064.22			116.619	92.1954
dst_to_origin(148)	1852.19	1295.57		1558.01		231.948	1966.37	2030.1	1950.18	1854.56	2070.77			1805.46	2086.55			130.384	98.9949
dst_to_origin(149)	1852.19	1305.53		1558.01		220.907	1994.44	2040.1	1954.51	1864.54	2102.31			1823.87	2086.55			144.222	113.137
dst_to_origin(150)	1862.18	1326.39		1564		220.907	1994.44	2050.1	1958.88	1874.51	2124.62			1823.87	2104.88			188.68	120.416
dst_to_origin(151)	1872.16	1346.29		1564		220.907	2008.48	2050.1	1981.24	1913.77	2133.85			1833.08	2104.88			210.95	142.127
dst_to_origin(152)	1872.16	1356.24		1578.01		220.907	2008.48	2060.1	1994.62	1923.75	2133.85			1833.08	2118.04			210.95	156.205
dst_to_origin(153)	1892.64	1356.24		1592.01		220.907	2030.39	2080.22	1999.05	1933.73	2143.08			1851.54	2145.55			224.722	170.294
dst_to_origin(154)	1912.62	1356.24		1618.18		220.907	2044.43	2100.21	1999.05	1933.73	2146.93			1870.03	2163.93			224.722	170.294
dst_to_origin(155)	1922.6	1366.2		1640.12		220.907	2066.35	2120.21	2003.52	1943.12	2165.39			1901.58	2173.13			246.982	178.045
dst_to_origin(156)	1922.6	1376.15		1646.24		222.036	2086.55	2140.37	2021.48	1953.1	2196.93			1910.84	2186.25			274.591	178.045
dst_to_origin(157)	1933.13	1396.07		1646.24		231.948	2100.6	2150.37	2034.94	1973.07	2219.23			1920.1	2182.34			296.816	192.094
dst_to_origin(158)	1933.13	1415.98		1646.24		241.868	2100.6	2150.37	2048.41	2002.5	2219.23			1920.1	2213.87			305.287	214.009
dst_to_origin(159)	1943.12	1425.94		1660.27		253.18	2114.64	2160.58	2066.52	2002.5	2228.47			1929.38	2232.31			305.287	242.074
dst_to_origin(160)	1953.1	1425.94		1666.43		253.18	2114.64	2170.58	2075.38	2002.5	2228.47			1938.66	2250.78			319.061	250
dst_to_origin(161)	1963.08	1435.9		1680.48		263.059	2128.69	2190.57	2080.02	2012.49	2241.54			1957.24	2263.85			332.866	250
dst_to_origin(162)	1973.07	1435.9		1700.74		296.142	2142.73	2210.81	2080.02	2022.47	2260.02			1985.17	2263.85			363.593	264.008
dst_to_origin(163)	1983.63	1435.9		1721.05		296.142	2178.67	2230.81	2093.54	2052.44	2287.79			1994.49	2273.08			382.753	264.008
dst_to_origin(164)	2003.6	1455.82		1721.05		286.356	2198.93	2240.8	2093.54	2071.96	2297.06			1994.49	2291.57			391.152	278.029
dst_to_origin(165)	2013.58	1485.7		1727.34		286.356	2206.76	2240.8	2107.06	2072.41	2297.06			2003.82	2323.12			391.152	278.029
dst_to_origin(166)	2023.56	1505.62		1727.34		286.356	2206.76	2250.8	2120.59	2082.4	2306.34			2003.82	2332.38			396.611	292.062
dst_to_origin(167)	2033.54	1505.62		1727.34		263.059	2220.81	2251.09	2134.13	2081.95	2306.34			2013.16	2341.64			410.488	314.006
dst_to_origin(168)	2033.54	1505.62		1747.74		263.059	2234.86	2271.41	2142.94	2101.93	2324.91			2028.32	2350.91			432.666	336.006
dst_to_origin(169)	2043.53	1505.62		1754.11		253.18	2248.91	2301.39	2156.48	2121.91	2362.12			2047.07	2360.19			460.435	344.093
dst_to_origin(170)	2063.49	1515.59		1781.04		253.18	2277.02	2321.75	2156.48	2151.49	2371.43			2069.3	2373.2			482.597	344.093
dst_to_origin(171)	2083.46	1525.55		1795.13		253.18	2298.89	2331.74	2170.02	2151.49	2371.43			2078.68	2401.04			482.597	350
dst_to_origin(172)	2104.02	1544.67		1801.61		253.18	2298.89	2342.14	2192.37	2151.49	2380.76			2088.06	2423.32			482.597	358.05
dst_to_origin(173)	2114	1564.61		1801.61		253.18	2305.12	2352.13	2214.72	2151.49	2380.76			2088.06	2432.61			496.488	366.197
dst_to_origin(174)	2123.98	1574.58		1809.23		253.18	2319.18	2352.13	2237.07	2161.48	2399.42			2097.45	2436.33			518.652	372.022
dst_to_origin(175)	2123.98	1575.37		1815.71		253.18	2333.24	2362.56	2241.83	2191.12	2427.45			2116.25	2445.61			554.707	380.132
dst_to_origin(176)	2133.96	1575.37		1829.81		253.18	2347.3	2382.54	2241.83	2221.1	2446.16			2147.86	2458.62			568.595	410.488
dst_to_origin(177)	2143.94	1585.34		1856.99		253.18	2375.42	2403	2264.18	2221.1	2455.52			2166.68	2486.46			568.595	424.382
dst_to_origin(178)	2153.93	1584.55		1871.1		253.18	2381.7	2423.49	2286.53	2230.81	2455.52			2179.47	2508.74			576.888	432.666
dst_to_origin(179)	2163.91	1604.49		1877.68		253.18	2395.77	2434.03	2308.87	2230.81	2464.89			2179.47	2518.03			582.495	432.666
dst_to_origin(180)	2183.87	1624.44		1877.68		253.18	2395.77	2444.01	2322.43	2240.8	2483.65			2188.88	2527.33			612.944	432.666
dst_to_origin(181)	2203.84	1643.68		1885.21		243.311	2409.83	2444.01	2327.23	2260.55	2502.42			2188.88	2536.63			640.703	446.542
dst_to_origin(182)	2213.82	1643.68		1885.21		243.311	2423.9	2454	2336	2290.55	2534.03			2198.29	2549.61			654.599	454.863
dst_to_origin(183)	2213.82	1653.66		1885.21		241.868	2444.3	2464.57	2349.57	2290.55	2524.64			2217.14	2568.21			668.506	468.722
dst_to_origin(184)	2223.24	1653.66		1884.3		231.948	2466.11	2484.53	2363.15	2300.54	2534.03			2245.44	2586.83			668.506	499.3
dst_to_origin(185)	2223.24	1653.66		1890.95		231.948	2473.86	2495.14	2399.08	2300.54	2543.42			2254.88	2596.15			682.422	507.74
dst_to_origin(186)	2243.21	1653.03		1890.95		231.948	2480.18	2515.75	2412.67	2310.54	2562.23			2264.33	2609.1			712.811	513.128
dst_to_origin(187)	2253.2	1672.99		1904.34		222.036	2487.93	2536.4	2412.67	2330.54	2593.84			2273.79	2618.42			740.608	513.128
dst_to_origin(188)	2273.17	1682.97		1917.84		222.036	2502	2546.37	2426.27	2350.34	2612.66			2273.79	2627.74			748.866	521.536
dst_to_origin(189)	2293.14	1702.38		1924.63		222.036	2516.07	2547.1	2426.27	2360.19	2612.66			2283.24	2655.73			748.866	535.35
dst_to_origin(190)	2303.13	1712.37		1938.76		231.948	2544.21	2557.07	2439.88	2370.19	2622.08			2308.46	2677.98			748.866	549.181
dst_to_origin(191)	2313.66	1712.37		1931.45		231.948	2572.35	2557.07	2470.95	2370.19	2628.17			2327.44	2687.32			771.038	566.039
dst_to_origin(192)	2313.66	1722.35		1931.45		231.948	2572.35	2577.77	2484.55	2370.08	2650.36			2349.57	2696.66			790.569	588.303
dst_to_origin(193)	2323.64	1722.35		1945.58		231.948	2578.7	2608.47	2493.29	2390.08	2678.68			2349.57	2700.24			818.413	602.08
dst_to_origin(194)	2333.09	1722.35		1952.43		231.948	2592.78	2629.22	2502.04	2410.02	2688.12			2359.07	2709.58			826.62	602.08
dst_to_origin(195)	2333.09	1721.86		1966.21		231.948	2592.78	2639.19	2515.63	2430	2697.57			2359.07	2728.26			832.346	602.08
dst_to_origin(196)	2353.06	1741.84		1980.1		231.948	2620.93	2650	2524.38	2440	2697.57			2368.56	2756.32			832.346	610.574
dst_to_origin(197)	2373.04	1751.4		1987.08		231.948	2649.09	2650	2546.72	2440	2707.03			2387.57	2765.68			846.286	610.574
dst_to_origin(198)	2383.02	1771.38		1994.09		231.948	2663.17	2650	2573.03	2440	2738.65			2416.11	2775.05			874.185	632.851
dst_to_origin(199)	2393.01	1781.38		1994.09		231.948	2677.26	2670.81	2586.6	2450.02	2767.04			2435.16	2775.05			902.109	646.607	0	0
dst_to_origin(200)	2403	1791.79		1994.09		231.948	2683.65	2681.68	2586.6	2470.08	2779.73			2438.22	2793.8			916.079	668.88	10	0
dst_to_origin(201)	2403	1791.79		2001.12		231.948	2683.65	2701.59	2595.38	2500.18	2779.73			2447.73	2816.03			916.079	677.422	14.1421	0
dst_to_origin(202)	2412.99	1791.37		2001.12		241.868	2697.74	2722.44	2608.95	2510.18	2776.51			2447.73	2831.34			916.079	691.158	28.2843	14.1421
dst_to_origin(203)	2422.97	1791.37		2015.27		241.868	2719.5	2733.37	2626.52	2510.18	2798.66			2457.25	2840.74			930.054	691.158	42.4264	22.3607
dst_to_origin(204)	2432.49	1801.36		2036.52		231.948	2740	2743.32	2657.67	2520.18	2827.08			2476.31	2844.17			952.103	699.714	56.5685	28.2843
dst_to_origin(205)	2432.49	1820.99		2050.8		241.868	2760.53	2744.32	2671.22	2530.32	2846.05			2504.92	2844.17			980.051	699.714	78.1025	36.0555
dst_to_origin(206)	2452.47	1840.98		2064.95		231.948	2760.53	2754.27	2680.02	2550.31	2858.71			2526.99	2853.56			994.032	722.011	84.8528	58.3095
dst_to_origin(207)	2482.44	1860.67		2064.95		241.868	2774.62	2765.25	2684.77	2570.7	2858.71			2536.53	2853.56			1002.1	730.616	84.8528	67.082
dst_to_origin(208)	2492.43	1860.67		2064.95		241.868	2774.62	2786.2	2702.37	2580.7	2868.19			2546.08	2853.56			1002.1	744.312	92.1954	80.6226
dst_to_origin(209)	2502.42	1860.67		2072.12		241.868	2788.71	2797.23	2724.72	2580.48	2868.19			2546.08	2862.95			1008.02	761.577	98.9949	85.44
dst_to_origin(210)	2512.41	1870.67		2072.12		241.868	2795.17	2828.16	2747.07	2590.69	2896.65			2555.62	2872.35			1036	761.577	113.137	85.44
area(0)	33100	24800	31600	27550	33950	29800	37600	35500	27600	28450	30900	31450	31900	41000	34200
area(1)	32300	25150	32150	27200	32100	29100	37050	35550	30200	29150	31400	30600	30550	38950	32450
area(2)	33800	25550	30750	27450	30550	29250	35500	36650	30100	28100	32600	30550	29800	38350	32200
area(3)	35800	26300	30350	28300	30500	29350	35350	37600	30300	27100	30950	30400	30200	38950	32800
area(4)	35050	26400	30750	28900	30550	29900	36050	38750	29800	27750	30350	32000	31600	39850	33000
area(5)	34900	25950	31500	29800	30950	33800	36900	39500	28300	28450	30350	32750	32100	41300	33900
area(6)	33300	25150	31250	28550	33300	33350	37550	37700	28550	28250	30800	32250	32200	41750	33100
area(7)	31650	25050	32650	28000	32450	32350	36250	35550	27650	28800	30750	31450	30500	41300	32750
area(8)	32550	24850	33000	27100	32700	31450	36100	34000	29000	27700	31250	30900	29450	41600	31250
area(9)	33900	25350	31550	27100	31050	31750	35150	35000	28950	28050	31600	30600	29900	41050	31350
area(10)	35050	25850	30900	27250	30900	32100	35350	36150	29400	27550	30800	30400	30750	38950	32200
area(11)	36050	25900	30950	27900	30850	31250	36300	38200	29850	28350	30350	31050	31300	38800	32450
area(12)	34900	26150	31450	27950	31450	31350	36950	40150	29050	27900	30800	31800	31450	39050	34200
area(13)	33000	26050	32250	28300	31950	31550	37300	39150	30600	29050	31100	32750	30000	40250	34350
area(14)	31050	25000	33150	28600	33150	31650	36250	38900	31550	28300	31750	32050	29100	40700	33400
area(15)	31500	24650	34050	27450	33100	30850	35550	36600	33100	27700	31900	32200	29400	41600	31750
area(16)	33100	25200	32950	27300	31550	30350	35250	34950	31850	27450	30750	30500	31050	40850	32000
area(17)	33450	25450	31100	27800	30500	28950	35300	36300	31450	28200	30150	30400	31800	40050	32100
area(18)	34550	25300	31050	28100	30800	29900	36600	36500	31550	28400	31200	32300	31750	38700	33050
area(19)	34000	26100	31100	28400	31450	29650	37500	36900	31900	28750	31500	33050	31700	38550	33850
area(20)	33300	26950	32050	29050	31850	29700	36250	39100	33350	28350	32200	33150	29900	39650	34450
area(21)	31650	26250	32550	30150	32950	29700	36650	39250	33050	27250	32250	33800	29400	40500	32350
area(22)	31650	25600	33850	29100	33450	29750	35500	38850	32550	27450	30650	31950	29300	41550	31950
area(23)	31850	25100	34150	28950	32500	30250	35250	37800	32550	28350	30300	30850	30650	41650	32150
area(24)	33550	24750	32400	28250	30900	30350	35750	35900	33300	29150	30600	31100	30150	39950	32650
area(25)	34450	24900	31900	27450	30950	30300	37100	36200	33900	28950	31600	30950	31450	39200	33950
area(26)	34850	25450	31400	28050	31350	30500	37600	36900	33650	27900	31550	32400	29550	39050	34550
area(27)	33800	26050	31750	28000	31600	30650	36550	37500	32800	27450	32300	33050	29350	39900	33300
area(28)	33800	26150	32950	29000	32450	31100	36350	38800	32450	27950	31250	34000	30250	40450	32650
area(29)	32650	25950	33750	29000	32350	31300	34850	40000	32750	28050	30850	32700	30000	40850	32650
area(30)	31550	24900	35450	29750	32600	31550	34950	38800	33050	28050	30400	32350	30600	41250	33100
area(31)	32750	24700	35400	29050	31600	31500	35900	36900	34000	28500	30650	31600	32250	40050	34600
area(32)	33300	25200	34350	28450	30450	31500	37000	36550	34700	28650	31200	31400	31200	39050	34600
area(33)	34750	25800	33100	27650	30800	31050	37250	37000	33000	27400	33150	31850	29450	38550	32850
area(34)	34850	26050	31850	28250	31100	30150	35450	37850	33700	27500	31750	33600	27700	39450	32900
area(35)	34200	26700	31200	28600	31500	29250	35450	40250	34050	28300	30950	33800	28500	40250	31700
area(36)	33400	27100	31750	29000	32850	29500	34650	41450	34600	28850	30250	34050	29050	40250	33200
area(37)	31400	26200	32500	29700	33200	29700	35300	39600	34100	29100	30650	33200	30300	41850	33800
area(38)	32200	24850	33150	29650	33400	30000	36350	38600	33700	28750	31750	32150	31250	41150	34300
area(39)	33300	25250	34400	29400	31300	30300	37000	36900	32700	28300	32550	31950	30450	40000	33050
area(40)	34350	25400	34400	28450	30600	30300	37750	36100	33200	28450	32900	32150	29500	38950	32200
area(41)	35300	25700	32650	28050	30950	30900	37150	36800	33650	28350	31750	32550	29500	39200	32100
area(42)	35850	26850	32100	28750	31400	30850	35450	37850	33800	29350	31100	33800	30750	39950	33100
area(43)	35750	26700	32100	28900	32150	30850	34400	39500	33850	28800	31400	34950	31700	40950	33950
area(44)	34450	26750	32800	29800	33300	30400	35100	40800	33450	29350	32050	34850	32650	41750	34700
area(45)	33200	26000	33400	30300	34150	29450	36500	39400	33050	28500	31850	33500	31950	41600	33450
area(46)	33200	25250	34950	29850	33000	28150	36350	37750	33300	27800	33200	32850	30450	41500	32950
area(47)	33700	25450	34900	29700	30950	26950	36200	36450	34050	28350	31900	31850	29350	40100	32650
area(48)	34700	25600	33200	29300	31350	25650	36450	37300	34950	29000	31550	32300	29600	38450	33300
area(49)	35400	25800	32000	27700	31550	24350	35900	37550	35300	29300	31300	33050	30900	38950	33250
area(50)	34600	26750	31900	27650	32200	23900	35300	38250	33850	29750	31550	33550	32300	39650	34150
area(51)	34850	27000	32950	28250	32450	23600	35750	40150	33850	28700	32450	34300	32650	40250	33600
area(52)	34000	26900	33200	29100	33050	23350	36550	40650	34000	28350	33000	34800	30900	40650	32650
area(53)	32600	26150	34100	29950	33550	23250	38250	39850	34950	27750	32650	35000	29700	40550	32000
area(54)	33100	25650	34200	30250	32100	23400	36550	37500	35000	28950	31500	33450	30500	39850	32700
area(55)	33900	25150	34300	30950	30750	25600	36250	36350	35750	29550	30800	31250	31000	38600	32950
area(56)	34350	25150	32650	29450	30650	25550	35700	37300	34400	29550	30800	31250	31150	38100	34350
area(57)	35150	25900	31900	29000	31400	26600	35150	38200	32900	29200	31900	31350	30950	39100	33300
area(58)	35050	26200	32400	28000	31700	27600	36000	39300	32500	28400	32450	32300	31450	39700	32300
area(59)	35050	26750	32800	28700	32050	27700	37150	40750	33150	28300	33250	33850	30250	40400	31900
area(60)	34350	27050		29150		27400	39050	40000	33050	28900	31650	34050	30000	41400	32550
area(61)	32950	26150		29350		27350	39250	39600	32900	29400	30900	33900	30250	40500	33050
area(62)	31550	25550		30500		28100	37900	37500	32050	29600	30650	33300	31150	39100	33400
area(63)	31550	25300		31050		28700	37250	36550	31250	29450	32150	31650	31700	38550	34200
area(64)	32950	25750		30300		29050	36050	37550	31500	28350	32400	31600	33100	38650	32850
area(65)	34700	26000		28300		28900	34450	38250	32400	28300	33100	32450	32200	39850	32350
area(66)	34950	26400		28200		28850	35900	40150	33150	28100	32600	33250	32750	40600	32350
area(67)	35150	26200		28650		28250	36300	41350	32350	28850	31150	33650	31000	41000	32950
area(68)	34300	26600		29150		27100	36800	40950	32500	29750	30850	34850	30000	41200	33700
area(69)	32350	25100		29900		27350	37200	39950	31250	29050	31250	35100	30000	39300	34300
area(70)	31400	25850		30450		26550	36900	37250	32050	29150	31650	33650	30900	38750	32600
area(71)	32000	26000		31600		26850	36650	36200	32600	28400	32950	32400	31450	38800	32000
area(72)	32500	26050		31100		26800	36550	37150	33750	28300	33350	32450	32050	39050	32350
area(73)	34400	26450		30250		26700	35850	37600	32300	28650	32150	32550	31200	39800	32700
area(74)	35350	26650		29000		26900	37500	39200	32050	29250	31100	33300	29950	40800	33700
area(75)	35700	27400		28950		26750	37650	40650	31400	28700	31500	34300	30150	41650	33550
area(76)	34450	26850		28850		26850	39250	40800	32000	29500	32100	35600	30300	40100	32050
area(77)	33350	25850		29450		26900	38850	39500	31850	28500	32000			39100	32250
area(78)	31650	25150		30150		27700	37700	37650	31900	28000	32750			38250	32900
area(79)	32400	25400		31100		27750	36850	35900	31700	28500	32100			38350	33150
area(80)	33250	25700		30400		28400	37050	36500	30700	29350	31900			39400	34700
area(81)	33800	26050		30450		28000	37950	37650	31550	29550	31750			40200	33500
area(82)	34350	26650		29300		27900	39300	38300	32150	29450	32400			40800	32200
area(83)	34900	27300		28400		26850	39650	39700	32750	28850	32550			40700	31850
area(84)	34550	26300		28750		25900	39500	40450	32400	28350	32950			39450	32600
area(85)	32800	25050		29650		25750	37650	38250	32000	28150	32050			38500	32650
area(86)	32500	25200		30000		25150	37300	38150	31700	28800	31800			39100	34650
area(87)	32600	25200		30450		24700	37750	35950	32400	29500	31750			40000	33550
area(88)	33600	26100		30500		24550	38300	36500	32900	29300	32400			40500	32150
area(89)	34550	26900		30550		24700	39300	38050	33900	29850	32500			40350	32500
area(90)	35900	27300		29850		24400	39550	38750	33000	28500	33400			40900	33350	35250	33550
area(91)	35050	28200		28900		24750	39850	39950	32900	28600	32400			39600	34050
area(92)	32900	27750		28700		24650	38100	40600	32300	29050	32150			38950	35000
area(93)	32050	26600		29550		24750	37400	38800	30900	29800	32500			38900	33500
area(94)	32850	26050		30700		24650	38650	37300	31850	29500	32750			40150	32400
area(95)	33450	26950		30900		24800	38550	36150	32550	30200	33250			40600	32450
area(96)	35150	26800		31700		24650	39900	37000	33750	29200	33600			41200	33250
area(97)	35500	26950		31700		24800	39800	36900	33400	28500	32900			41450	34400
area(98)	34600	26850		30900		24650	39050	39000	32600	28950	32000			39450	34550
area(99)	34200	27250		29400		25050	37100	39950	31400	29050	31800			38050	33500
area(100)	32600	28050		28450		25150	36900	40900	31500	29250	31650			38800	32650
area(101)	33150	26900		29650		24900	37000	40000	32350	29800	32650			40050	32100
area(102)	33950	25750		30050		24800	38550	37800	32550	29100	32950			40400	32800
area(103)	34500	24850		30350		25100	38850	36350	32650	29000	33000			40450	33200
area(104)	35800	24700		31000		24500	39150	36900	31300	28700	31750			40350	34450
area(105)	36250	26600		31750		24150	38150	37250	30400	29350	31900			39050	33100
area(106)	35450	27000		31100		24200	36900	38150	30850	29050	31400			38150	32450
area(107)	34300	27100		29500		23950	36550	39750	32050	29650	32350			38400	32200
area(108)	32300	27500		28950		23800	37050	40700	32550	28500	33300			39450	32550
area(109)	31850	26900		28750		23950	38350	38500	32250	28450	33450			40250	33700
area(110)	32550	27000		29600		23450	38750	36800	31400	28500	32350			40600	34300
area(111)	34400	26100		29700		23500	39250	35200	31000	29100	32100			40700	33600
area(112)	35400	25800		30600		23600	37650	36100	31650	29800	31700			39700	32150
area(113)	35250	25500		30450		23600	36400	37150	33050	29700	31850			38100	31650
area(114)	34250	26500		30950		23400	36050	39600	32850	29050	32450			38650	32500
area(115)	33000	26700		30750		23400	36900	39900	31950	28650	33000			39600	32700
area(116)	32200	26300		29500		23750	37750	38900	32000	29000	33700			40150	33850
area(117)	32850	27400		29450		23700	38750	38900	31650	29450	33050			41200	33600
area(118)	33200	26650		30100		23450	39750	37000	32300	29800	32100			41050	32000
area(119)	34300	25900		30850		23750	38550	36050	31850	29850	31600			40350	32200
area(120)	35250	25400		31700		23250	37250	36350	32550	29850	32400			38850	32400
area(121)	35650	25100		31400		23750	36150	36900	33100	28850	32700			38300	33300
area(122)	34500	25800		31950		24150	36200	37500	32300	28300	33500			38850	33950
area(123)	32700	26900		30650		23700	37250	39950	31050	29700	32450			40100	33500
area(124)	32450	27500		29350		23700	37950	39900	30850	30050	32650			40950	31450
area(125)	32250	27750		28900		23350	39300	39700	31250	29550	32200			41100	31850
area(126)	34100	27350		29100		23650	38700	37500	32650	29350	32000			39500	32200
area(127)	34550	26500		29500		24200	37900	35750	33650	28950	32600			39000	33450
area(128)	36150	26000		30300		24300	36700	36400	32700	28500	33400			38100	33500
area(129)	35750	26100		31000		24700	36100	37400	32500	28950	33550			38800	33250
area(130)	35700	25850		31550		24650	37050	38550	32100	29100	33100			39500	31400
area(131)	34400	26350		31700		24750	38050	40000	32350	30200	31700			40450	31200
area(132)	32700	27250		30350		25050	39650	39700	33000	29300	31100			40700	31650
area(133)	32600	27600		28700		25350	38350	37550	33200	29350	31850			41250	32400
area(134)	33500	27850		28850		25100	38600	35800	34300	29000	32750			39300	32750
area(135)	34300	26900		29300		25050	37700	36750	32400	29600	32850			39150	33550
area(136)	36350	27150		30500		25700	35950	37500	31850	30750	33300			38600	31450
area(137)	36250	26300		30700		25700	36700	38650	31650	30500	32350			39650	31250
area(138)	34900	26650		31350		25800	37500	40450	32400	31700	32350			40100	31550			31950	34900
area(139)	33900	27150		31550		25850	38550	39900	33250	29950	32100			40750	32450			29650	35150
area(140)	33000	27100		30350		25400	39400	38250	34250	29300	32600			40750	33550			29300	35750
area(141)	33950	27850		30150		25650	39100	36700	34550	29150	33000			39550	33200			30100	35500
area(142)	34600	28400		29800		25400	38250	36200	32550	29650	33700			39900	32400			30750	36650
area(143)	34950	27150		30150		25900	36800	37400	31450	30200	33750			38800	31450			31450	35200
area(144)	36400	26650		30800		25850	36800	38350	31500	29700	32450			39150	31900			32450	33700
area(145)	35950	26650		31250		25850	37800	39900	32600	30350	31900			39500	32250			31600	33900
area(146)	35550	26650		30900		26000	38700	40850	33450	29150	32000			40800	33900			30350	33950
area(147)	33950	26350		30600		25250	39250	39650	33000	28200	32850			40650	33700			30500	35250
area(148)	34050	27050		29050		25650	39600	37550	34250	28850	34050			40400	31700			31500	36150
area(149)	34150	27350		29200		25250	37400	36400	34750	29550	33600			39250	30700			31650	37700
area(150)	34950	27600		29750		25550	37100	36650	34850	29700	32950			38800	31850			32000	36850
area(151)	36350	26350		29700		25600	37150	37650	32700	30400	32150			38700	32150			30600	36550
area(152)	36400	26700		30300		25450	37400	39250	31550	28800	32050			39450	33450			29500	34750
area(153)	36100	26400		30350		25400	39550	40400	31350	28700	32250			39700	34100			29700	33850
area(154)	35500	26650		30750		25850	39100	39600	31750	28750	32850			40750	31050			30800	34150
area(155)	33350	27400		29650		25900	38150	37200	32750	29350	34050			40400	31150			31250	35300
area(156)	33700	28250		28950		25500	38100	36900	34550	29400	34450			38550	31450			32150	35500
area(157)	33650	28450		29100		26200	37450	36500	34650	29400	32450			38950	32200			30700	36900
area(158)	34600	27500		29700		25750	37200	37050	33900	29100	32300			39600	32900			30250	36550
area(159)	35950	26550		30300		25500	37900	37750	31700	28700	31900			40200	33050			30400	35900
area(160)	36150	25600		30400		25750	39350	38350	31450	29200	33100			40350	31950			31500	34100
area(161)	37500	26000		32300		25400	39950	39350	32250	30100	33400			40150	31000			31900	33900
area(162)	37450	27450		30400		21650	40050	39600	33650	30400	33850			39500	31900			32900	34550
area(163)	36650	27800		30150		21200	39650	37000	34250	30250	33700			38800	32650			30250	36000
area(164)	35250	28000		29150		21750	37300	35600	34050	29850	32550			38650	34100			29700	37450
area(165)	33250	28200		29700		22600	36950	36150	35250	29050	32500			40050	33450			30150	38150
area(166)	32950	26650		29800		22050	37600	36750	34800	29450	32650			40300	31550			31400	37400
area(167)	34050	25800		29950		25650	39050	37800	33000	29450	33550			40700	31150			31800	36250
area(168)	34650	26350		31200		25100	40150	39700	31350	29550	34100			40450	31650			32400	34200
area(169)	35650	26500		31250		25500	39400	40350	31500	30650	33900			39350	32300			31650	33800
area(170)	36900	27350		30700		25850	39650	38950	31900	29400	32650			38750	32750			30250	34150
area(171)	35500	27150		29950		25700	37950	36950	33200	28800	32300			38700	33250			30100	34800
area(172)	34200	27700		29000		26050	38050	36650	33400	29050	32650			39300	31250			31200	36000
area(173)	33350	27350		29250		25800	38250	36550	32550	29800	32900			40050	31250			31750	36850
area(174)	32950	26600		29800		26350	39400	37800	31650	29800	33250			40500	31650			32150	37050
area(175)	33350	26300		30200		26100	40450	38850	31250	30550	33400			40700	32150			31800	37000
area(176)	34850	26500		30650		26250	40050	40050	31950	29750	32950			40050	33150			30350	36400
area(177)	36200	27600		30400		26450	39050	40750	32950	29050	32850			38800	33150			30500	34700
area(178)	36900	27800		29600		26300	37300	38150	33200	29150	32400			38750	32350			31150	33950
area(179)	36000	27700		28900		26500	37050	36650	32750	29950	33100			38650	32050			31650	34550
area(180)	36100	27850		29350		26550	38950	36800	31100	30450	33800			40000	31750			32150	35600
area(181)	34650	26950		29700		26850	39000	36950	31750	30700	32100			39900	32800			31300	36750
area(182)	33800	26000		30500		26750	39350	38200	32300	30150	33700			40350	33900			30450	37050
area(183)	34050	26350		30300		26550	39950	39700	33100	28950	32550			40550	33650			30450	37000
area(184)	34700	26850		30750		26600	38100	40400	33950	28650	33200			39300	32250			31050	36400
area(185)	35750	27450		31950		25850	37350	40150	33600	29750	33900			38300	31900			31800	35300
area(186)	37700	27650		31600		25800	38050	39050	32250	30600	33950			38850	32000			32050	34300
area(187)	37450	28850		32050		25750	38450	37400	32450	30150	33400			39350	32500			31050	34950
area(188)	37050	28150		29900		25900	39700	37050	32700	30500	32250			40450	32800			30600	35900
area(189)	34600	27700		29350		25900	40700	37750	33400	29450	31750			40550	33800			31200	37100
area(190)	33950	26700		28900		26000	40050	38050	33600	29400	32150			41100	32950			32200	37800
area(191)	34200	26650		28750		26000	38550	39100	33000	29450	32800			40000	32500			32150	37200
area(192)	35350	26900		29200		25700	37650	40800	31700	30250	33500			38750	32400			32450	35700
area(193)	35850	27150		31250		26200	37050	41000	30650	31050	34050			37950	32150			31350	34350
area(194)	37100	27350		31350		25650	38800	38000	31850	29900	32700			38450	33000			30500	34700
area(195)	37150	27550		31350		25300	39050	36650	32650	29950	32300			40250	33750			30900	35600
area(196)	36800	27600		31050		25700	40450	36450	33100	29050	33150			40300	33350			31550	36500
area(197)	36000	27500		29750		25450	39750	36950	33700	29300	32350			40000	32550			31550	37250
area(198)	34650	27000		28800		25050	38950	38100	31700	30250	33700			41050	32100			31750	38100
area(199)	33600	26450		28650		25150	36950	38950	30800	30650	34350			38550	32050			31350	36950	33550	30450
area(200)	33500	26500		29650		24850	37450	40650	30550	30750	32350			38750	34200			30350	35850	34200	30500
area(201)	33600	26550		30250		25000	38700	39550	31800	30500	32150			39150	34300			30950	34350	34750	31400
area(202)	35050	26700		30650		24650	39500	38200	32900	29500	32750			39450	32300			31500	34300	35900	31300
area(203)	36950	26800		31250		24500	40200	36550	33200	29400	32900			40250	31350			31850	34850	36050	32600
area(204)	37750	27450		31600		25200	40000	36350	32300	29800	34700			40600	31000			32300	35600	35850	32600
area(205)	37900	27950		29300		24550	37450	36850	30900	30200	33300			40000	31600			31650	36200	33750	33250
area(206)	36900	27550		29200		24900	37150	37600	30850	30650	32700			38700	32150			30750	37450	32450	34850
area(207)	34800	26750		29200		24650	38300	39450	31900	29650	32800			37800	31750			31050	36950	32500	33100
area(208)	33200	26150		29450		24750	38800	40150	33100	29200	32950			38950	32400			31750	36100	33250	32100
area(209)	32900	26000		30450		25000	40050	39150	33000	29500	33000			39550	33200			32300	34650	33650	31500
area(210)	33400	26600		30500		24850	39400	38250	32900	30050	34650			40150	34450			32050	33950	35100	31500
perimeter(0)	926.274	851.127	935.98	881.838	968.112	972.548	1118.82	926.274	822.843	856.985	925.685	940.416	1000.83	1038.82	958.822
perimeter(1)	942.843	868.701	978.406	884.264	945.685	884.264	1016.4	920.416	879.411	893.553	925.685	934.558	958.406	1016.4	924.68
perimeter(2)	946.274	856.985	950.122	890.122	911.543	841.838	1010.54	932.132	871.127	879.411	973.97	928.701	944.264	996.396	910.538
perimeter(3)	994.558	879.411	938.406	895.98	897.401	881.838	988.112	946.274	791.127	859.411	939.828	914.558	952.548	984.68	910.538
perimeter(4)	960.416	879.411	938.406	904.264	903.259	1032.55	999.828	968.701	707.696	865.269	911.543	934.558	960.833	1001.25	910.538
perimeter(5)	966.274	876.985	944.264	935.98	911.543	907.696	993.97	1034.56	659.411	873.553	911.543	952.132	980.833	1027.11	953.97
perimeter(6)	946.274	865.269	946.69	901.838	965.685	890.122	1008.11	1002.84	665.269	873.553	905.685	940.416	1000.83	1041.25	937.401
perimeter(7)	912.132	856.985	974.975	904.264	959.828	881.838	999.828	936.985	656.985	879.411	911.543	952.132	960.833	1018.82	934.975
perimeter(8)	920.416	856.985	1009.12	867.696	977.401	853.553	1013.97	902.843	679.411	879.411	919.828	954.558	938.406	1027.11	926.69
perimeter(9)	926.274	856.985	974.975	867.696	943.259	873.553	996.396	922.843	693.553	901.838	953.97	934.558	924.264	1049.53	906.69
perimeter(10)	940.416	856.985	960.833	865.269	949.117	867.696	1004.68	928.701	759.411	885.269	933.97	934.558	938.406	1012.96	920.833
perimeter(11)	972.132	871.127	954.975	867.696	943.259	853.553	993.97	991.127	830.122	873.553	911.543	932.132	969.117	998.822	926.69
perimeter(12)	977.99	888.701	971.543	861.838	934.975	853.553	1004.68	1033.55	833.553	867.696	905.685	946.274	966.69	1001.25	977.401
perimeter(13)	926.274	896.985	974.975	892.548	943.259	845.269	1018.82	1000.42	847.696	876.985	905.685	968.701	957.401	1012.96	983.259
perimeter(14)	892.132	854.558	1003.26	920.833	971.543	861.838	1016.4	1014.56	893.553	882.843	948.112	960.416	920.833	1035.39	985.685
perimeter(15)	906.274	848.701	1031.54	878.406	985.685	833.553	1008.11	962.843	939.411	882.843	945.685	946.274	929.117	1055.39	943.259
perimeter(16)	926.274	862.843	1003.26	860.833	923.259	821.838	999.828	945.269	1021.84	868.701	931.543	934.558	943.259	1024.68	940.833
perimeter(17)	932.132	868.701	969.117	897.401	937.401	801.838	993.97	926.274	998.406	862.843	911.543	934.558	977.401	1032.96	929.117
perimeter(18)	963.848	854.558	954.975	889.117	929.117	815.98	1010.54	942.843	978.406	854.558	925.685	942.843	971.543	1010.54	943.259
perimeter(19)	957.99	871.127	977.401	880.833	923.259	830.122	1022.25	991.127	955.98	860.416	917.401	948.701	985.685	996.396	963.259
perimeter(20)	966.274	896.985	974.975	903.259	943.259	807.696	979.828	1039.41	946.69	880.416	945.685	956.985	937.401	996.396	996.396
perimeter(21)	920.416	876.985	974.975	923.259	951.543	815.98	1024.68	1025.27	970.122	868.701	976.396	982.843	917.401	1010.54	951.543
perimeter(22)	920.416	854.558	1003.26	889.117	979.828	821.838	1010.54	1016.98	961.838	860.416	931.543	968.701	917.401	1044.68	943.259
perimeter(23)	912.132	854.558	1048.11	894.975	957.401	821.838	1004.68	979.411	958.406	860.416	909.117	948.701	923.259	1052.96	931.543
perimeter(24)	940.416	860.416	985.685	894.975	929.117	821.838	1012.96	914.558	964.264	860.416	905.685	934.558	903.259	1016.4	931.543
perimeter(25)	952.132	866.274	965.685	874.975	923.259	827.696	1007.11	914.558	964.264	880.416	925.685	940.416	959.828	1030.54	968.112
perimeter(26)	952.132	860.416	965.685	874.975	931.543	835.98	1007.11	934.558	958.406	846.274	931.543	962.843	919.828	1016.4	979.828
perimeter(27)	949.706	868.701	968.112	880.833	929.117	841.838	992.965	937.99	969.117	876.985	945.685	960.416	919.828	1010.54	965.685
perimeter(28)	982.843	868.701	979.828	897.401	943.259	855.98	1012.96	966.274	954.975	868.701	939.828	986.274	911.543	1024.68	951.543
perimeter(29)	920.416	876.985	1008.11	880.833	934.975	864.264	992.965	986.274	954.975	860.416	931.543	954.558	897.401	1016.4	943.259
perimeter(30)	912.132	854.558	1064.68	923.259	960.833	898.406	992.965	994.558	954.975	852.132	917.401	976.985	929.117	1044.68	949.117
perimeter(31)	928.701	854.558	1050.54	911.543	932.548	895.98	990.538	946.274	1065.69	837.99	919.828	954.558	946.69	1024.68	985.685
perimeter(32)	926.274	862.843	1044.68	903.259	930.122	892.548	998.822	920.416	1082.25	872.132	917.401	946.274	924.264	1024.68	997.401
perimeter(33)	976.985	862.843	1010.54	874.975	924.264	906.69	1004.68	934.558	1070.54	882.843	959.828	960.416	910.122	1024.68	946.69
perimeter(34)	960.416	868.701	956.396	883.259	932.548	878.406	964.68	940.416	1033.97	846.274	959.828	966.274	887.696	1016.4	949.117
perimeter(35)	946.274	882.843	942.254	889.117	932.548	870.122	992.965	972.132	1036.4	846.274	931.543	966.274	907.696	1016.4	920.833
perimeter(36)	946.274	902.843	948.112	889.117	986.69	884.264	976.396	1020.42	1013.97	852.132	911.543	996.985	885.269	1012.96	940.833
perimeter(37)	906.274	882.843	962.254	909.117	972.548	872.548	987.107	986.274	993.97	882.843	923.259	982.843	882.843	1052.96	977.401
perimeter(38)	914.558	848.701	956.396	894.975	984.264	904.264	992.965	1002.84	997.401	880.416	923.259	956.985	928.701	1036.4	973.97
perimeter(39)	934.558	860.416	998.822	900.833	944.264	884.264	995.391	962.843	972.548	866.274	951.543	948.701	956.985	1030.54	951.543
perimeter(40)	968.701	866.274	1010.54	886.69	944.264	884.264	1021.25	926.274	980.833	860.416	965.685	948.701	934.558	999.828	945.685
perimeter(41)	1011.13	854.558	944.68	866.69	938.406	912.548	1021.25	934.558	1014.97	868.701	939.828	948.701	914.558	1002.25	917.401
perimeter(42)	980.416	876.985	938.822	886.69	944.264	898.406	992.965	965.269	1017.4	868.701	925.685	971.127	912.132	1008.11	937.401
perimeter(43)	980.416	866.274	930.538	892.548	950.122	926.69	958.822	982.843	1003.26	837.99	925.685	996.985	979.411	1044.68	968.112
perimeter(44)	980.416	888.701	930.538	920.833	964.264	912.548	967.107	1022.84	963.259	872.132	931.543	996.985	943.848	1048.11	953.97
perimeter(45)	934.558	854.558	958.822	920.833	1006.69	894.975	987.107	1014.56	963.259	866.274	923.259	979.411	943.848	1050.54	956.396
perimeter(46)	922.843	848.701	992.965	894.975	984.264	874.975	952.965	968.701	952.548	846.274	977.401	981.838	936.985	1062.25	948.112
perimeter(47)	934.558	856.985	1007.11	917.401	921.838	838.406	947.107	940.416	963.259	860.416	940.833	973.553	912.132	1050.54	919.828
perimeter(48)	942.843	862.843	970.538	905.685	950.122	810.122	992.965	951.127	963.259	882.843	934.975	979.411	897.99	1016.4	933.97
perimeter(49)	966.274	862.843	942.254	860.833	958.406	765.269	975.391	965.269	977.401	866.274	929.117	976.985	897.99	1016.4	948.112
perimeter(50)	946.274	876.985	942.254	854.975	964.264	739.411	967.107	976.985	963.259	863.848	934.975	965.269	917.99	1016.4	959.828
perimeter(51)	952.132	882.843	936.396	871.543	950.122	719.411	972.965	1016.98	983.259	869.706	934.975	987.696	968.701	1019.83	945.685
perimeter(52)	962.843	871.127	942.254	905.685	970.122	713.553	989.533	1036.98	969.117	852.132	969.117	1004.26	926.274	1044.68	931.543
perimeter(53)	922.843	868.701	947.107	911.543	978.406	713.553	1009.53	1028.7	983.259	852.132	974.975	992.548	906.274	1024.68	917.401
perimeter(54)	922.843	848.701	958.822	911.543	972.548	747.696	972.965	954.558	980.833	852.132	940.833	1006.69	906.274	1008.11	929.117
perimeter(55)	942.843	848.701	975.391	939.828	930.122	824.264	981.249	928.701	1026.69	872.132	929.117	946.69	917.99	1025.69	934.975
perimeter(56)	948.701	856.985	932.965	903.259	930.122	830.122	987.107	942.843	1093.97	880.416	929.117	954.975	912.132	1005.69	974.975
perimeter(57)	988.701	862.843	927.107	897.401	932.548	844.264	972.965	942.843	1004.26	886.274	940.833	966.69	912.132	1013.97	949.117
perimeter(58)	980.416	854.558	918.822	877.401	952.548	897.401	975.391	954.558	1012.55	886.274	946.69	965.685	965.269	1013.97	949.117
perimeter(59)	988.701	868.701	918.822	877.401	930.122	872.548	984.68	1045.27	1026.69	874.558	974.975	979.828	916.985	1013.97	940.833
perimeter(60)	948.701	888.701		891.543		852.548	1029.53	1014.56	970.122	874.558	954.975	988.112	902.843	1045.69	934.975
perimeter(61)	936.985	852.132		891.543		866.69	1029.53	1031.13	972.548	874.558	940.833	965.685	908.701	1033.97	954.975
perimeter(62)	908.701	852.132		905.685		900.833	967.107	962.843	950.122	886.274	923.259	982.254	945.269	1025.69	949.117
perimeter(63)	892.132	857.99		939.828		909.117	972.965	948.701	946.69	900.416	943.259	948.112	934.558	1019.83	977.401
perimeter(64)	928.701	863.848		925.685		931.543	952.965	956.985	952.548	860.416	949.117	945.685	1002.84	1019.83	954.975
perimeter(65)	966.274	857.99		860.833		945.685	924.68	956.985	969.117	874.558	980.833	939.828	974.558	1019.83	943.259
perimeter(66)	988.701	849.706		857.401		951.543	950.538	1008.7	974.975	874.558	965.685	956.396	996.985	1033.97	934.975
perimeter(67)	960.416	849.706		883.259		951.543	950.538	1040.42	954.975	880.416	923.259	948.112	962.843	1053.97	943.259
perimeter(68)	974.558	877.99		891.543		909.117	950.538	1020.42	969.117	908.701	914.975	984.68	939.411	1053.97	949.117
perimeter(69)	932.132	837.99		897.401		923.259	950.538	1020.42	954.975	872.132	914.975	990.538	939.411	1025.69	969.117
perimeter(70)	897.99	852.132		903.259		894.975	950.538	960.416	963.259	880.416	914.975	979.828	931.127	1028.11	932.548
perimeter(71)	914.558	866.274		953.97		923.259	944.68	926.274	960.833	874.558	951.543	982.254	936.985	1013.97	937.401
perimeter(72)	906.274	860.416		933.97		900.833	936.396	940.416	994.975	866.274	963.259	959.828	968.701	1011.54	926.69
perimeter(73)	934.558	852.132		928.112		900.833	932.965	946.274	952.548	876.985	951.543	951.543	962.843	1017.4	949.117
perimeter(74)	960.416	852.132		885.685		900.833	990.538	974.558	958.406	868.701	929.117	957.401	928.701	1025.69	969.117
perimeter(75)	986.274	877.99		871.543		898.406	984.68	1008.7	952.548	846.274	937.401	965.685	916.985	1068.11	963.259
perimeter(76)	960.416	872.132		871.543		906.69	1021.25	1034.56	960.833	891.127	937.401	1005.69	922.843	1045.69	926.69
perimeter(77)	940.416	843.848		871.543		900.833	1061.25	1039.41	938.406	871.127	917.401			1033.97	931.543
perimeter(78)	900.416	843.848		888.112		920.833	1007.11	976.985	932.548	871.127	943.259			999.828	937.401
perimeter(79)	914.558	849.706		922.254		914.975	964.68	942.843	969.117	879.411	957.401			991.543	943.259
perimeter(80)	928.701	849.706		902.254		929.117	972.965	934.558	940.833	881.838	937.401			1013.97	965.685
perimeter(81)	942.843	843.848		899.828		909.117	976.396	948.701	946.69	885.269	931.543			1005.69	949.117
perimeter(82)	968.701	863.848		885.685		909.117	1035.39	954.558	946.69	893.553	945.685			1033.97	929.117
perimeter(83)	954.558	889.706		857.401		858.406	1021.25	994.558	983.259	885.269	931.543			1013.97	914.975
perimeter(84)	976.985	857.99		863.259		824.264	1015.39	1028.7	952.548	885.269	971.543			1031.54	920.833
perimeter(85)	942.843	852.132		899.828		810.122	1004.68	996.985	964.264	873.553	959.828			1025.69	934.975
perimeter(86)	922.843	849.706		913.97		781.838	987.107	980.416	944.264	871.127	937.401			1025.69	974.975
perimeter(87)	939.411	857.99		903.259		767.696	972.965	928.701	972.548	891.127	931.543			1017.4	963.259
perimeter(88)	934.558	866.274		905.685		753.553	987.107	934.558	975.98	891.127	937.401			1025.69	943.259
perimeter(89)	960.416	857.99		919.828		747.696	1007.11	940.416	1024.26	905.269	945.685			1023.26	932.548
perimeter(90)	994.558	866.274		891.543		739.411	1012.96	960.416	967.696	882.843	965.685			1060.83	946.69	991.543	1020.42
perimeter(91)	960.416	886.274		857.401		753.553	1032.96	1000.42	975.98	882.843	945.685			1040.83	974.975
perimeter(92)	946.274	896.985		857.401		753.553	998.822	1034.56	984.264	885.269	931.543			1014.97	1000.83
perimeter(93)	912.132	866.274		871.543		753.553	982.254	986.274	935.98	882.843	937.401			1012.55	972.548
perimeter(94)	920.416	835.563		905.685		753.553	1016.4	991.127	941.838	874.558	951.543			1026.69	944.264
perimeter(95)	932.132	855.563		913.97		759.411	996.396	928.701	970.122	891.127	951.543			1020.83	946.69
perimeter(96)	985.269	866.274		913.97		765.269	1038.82	926.274	998.406	882.843	969.117			1052.55	958.406
perimeter(97)	966.274	863.848		933.97		779.411	1038.82	926.274	975.98	874.558	949.117			1038.41	980.833
perimeter(98)	934.558	863.848		913.97		773.553	1044.68	954.558	975.98	876.985	952.548			1046.69	978.406
perimeter(99)	954.558	892.132		853.97		773.553	1022.25	988.701	955.98	868.701	932.548			1010.12	1000.83
perimeter(100)	914.558	912.132		831.543		785.269	993.97	1034.56	935.98	860.416	938.406			1012.55	994.975
perimeter(101)	920.416	869.706		888.112		795.98	1005.69	1006.27	950.122	894.558	946.69			1018.41	935.98
perimeter(102)	940.416	855.563		876.396		784.264	1008.11	986.274	961.838	882.843	958.406			1024.26	952.548
perimeter(103)	934.558	835.563		876.396		804.264	1036.4	940.416	970.122	891.127	975.98			1038.41	952.548
perimeter(104)	974.558	841.421		890.538		775.98	1076.4	946.274	940.833	866.274	941.838			1046.69	1003.26
perimeter(105)	980.416	857.99		912.965		761.838	1028.11	940.416	912.548	872.132	944.264			1034.97	989.117
perimeter(106)	972.132	857.99		918.822		755.98	1025.69	960.416	921.838	852.132	944.264			1026.69	991.543
perimeter(107)	966.274	869.706		882.254		741.838	1003.26	992.132	930.122	880.416	941.838			1012.55	920.833
perimeter(108)	926.274	869.706		856.396		735.98	1039.83	1054.56	970.122	857.99	955.98			1026.69	934.975
perimeter(109)	900.416	841.421		848.112		741.838	1048.11	1014.56	958.406	860.416	970.122			1034.97	957.401
perimeter(110)	920.416	866.274		862.254		721.838	1059.83	934.558	944.264	874.558	938.406			1032.55	969.117
perimeter(111)	934.558	837.99		870.538		727.696	1056.4	914.558	944.264	866.274	960.833			1032.55	960.833
perimeter(112)	954.558	862.843		898.822		735.98	1019.83	914.558	941.838	874.558	944.264			1044.26	938.406
perimeter(113)	968.701	846.274		884.68		727.696	1005.69	932.132	970.122	866.274	941.838			1024.26	930.122
perimeter(114)	968.701	846.274		912.965		735.98	991.543	974.558	961.838	872.132	941.838			1018.41	932.548
perimeter(115)	946.274	857.99		904.68		752.548	985.685	986.274	950.122	880.416	947.696			1024.26	935.98
perimeter(116)	894.558	857.99		862.254		758.406	999.828	994.558	947.696	874.558	975.98			1030.12	970.122
perimeter(117)	908.701	897.99		856.396		764.264	1028.11	1014.56	953.553	860.416	961.838			1055.98	987.696
perimeter(118)	914.558	872.132		862.254		770.122	1048.11	974.558	939.411	857.99	947.696			1053.55	947.696
perimeter(119)	926.274	837.99		876.396		781.838	1028.11	920.416	921.838	852.132	911.127			1053.55	939.411
perimeter(120)	960.416	837.99		910.538		753.553	1028.11	932.132	966.69	880.416	931.127			1033.55	939.411
perimeter(121)	988.701	837.99		890.538		781.838	1028.11	934.558	960.833	880.416	942.843			1019.41	967.696
perimeter(122)	966.274	837.99		912.965		790.122	1005.69	946.274	949.117	866.274	962.843			1030.12	973.553
perimeter(123)	914.558	857.99		908.112		759.411	1016.4	1016.98	931.543	866.274	956.985			1019.41	967.696
perimeter(124)	892.132	877.99		859.828		775.98	988.112	1014.56	911.543	880.416	948.701			1041.84	933.553
perimeter(125)	892.132	920.416		857.401		741.838	1030.54	1031.13	919.828	860.416	934.558			1059.41	933.553
perimeter(126)	914.558	883.848		857.401		753.553	1033.97	962.843	939.828	868.701	931.127			1019.41	939.411
perimeter(127)	940.416	869.706		857.401		775.98	1018.82	936.985	976.396	860.416	951.127			1047.7	945.269
perimeter(128)	988.701	849.706		885.685		792.548	1002.25	951.127	942.254	854.558	951.127			1027.7	967.696
perimeter(129)	980.416	849.706		902.254		832.548	982.254	954.558	950.538	868.701	936.985			1027.7	956.985
perimeter(130)	986.274	855.563		916.396		826.69	988.112	968.701	942.254	871.127	967.696			1019.41	931.127
perimeter(131)	954.558	855.563		933.97		846.69	996.396	1022.84	944.68	894.558	919.411			1050.12	922.843
perimeter(132)	914.558	852.132		888.112		846.69	1061.25	1019.41	950.538	846.274	919.411			1039.41	928.701
perimeter(133)	906.274	877.99		845.685		874.975	984.68	973.553	938.822	888.701	913.553			1041.84	926.274
perimeter(134)	914.558	863.848		848.112		872.548	998.822	931.127	967.107	882.843	933.553			1019.41	968.701
perimeter(135)	926.274	857.99		882.254		854.975	998.822	945.269	938.822	882.843	933.553			1033.55	956.985
perimeter(136)	988.701	843.848		882.254		889.117	956.396	951.127	932.965	896.985	955.98			1019.41	908.701
perimeter(137)	988.701	837.99		890.538		869.117	970.538	985.269	932.965	894.558	953.553			1021.84	928.701
perimeter(138)	966.274	863.848		904.68		852.548	958.822	1045.27	918.822	922.843	941.838			1027.7	892.132			988.112	1005.69
perimeter(139)	946.274	863.848		896.396		891.543	981.249	1027.7	924.68	885.269	927.696			1021.84	928.701			923.259	991.543
perimeter(140)	934.558	857.99		884.68		869.117	995.391	1013.55	952.965	879.411	927.696			1013.55	956.985			917.401	999.828
perimeter(141)	940.416	880.416		876.396		883.259	983.675	959.411	972.965	885.269	935.98			1001.84	942.843			929.117	985.685
perimeter(142)	946.274	906.274		862.254		897.401	1001.25	931.127	956.396	885.269	975.98			1035.98	942.843			943.259	1024.68
perimeter(143)	943.848	872.132		859.828		909.117	978.822	959.411	916.396	879.411	981.838			1007.7	928.701			943.259	1010.54
perimeter(144)	977.99	852.132		862.254		883.259	967.107	965.269	913.97	862.843	941.838			996.985	931.127			988.112	953.97
perimeter(145)	952.132	852.132		899.828		894.975	967.107	999.411	922.254	896.985	927.696			991.127	928.701			973.97	962.254
perimeter(146)	980.416	863.848		885.685		877.401	975.391	1045.27	936.396	876.985	919.411			1031.13	962.843			951.543	956.396
perimeter(147)	940.416	855.563		885.685		854.975	1009.53	1041.84	930.538	879.411	941.838			1016.98	971.127			937.401	976.396
perimeter(148)	940.416	855.563		863.259		891.543	995.391	965.269	976.396	885.269	961.838			1022.84	914.558			945.685	996.396
perimeter(149)	928.701	855.563		857.401		874.975	995.391	939.411	984.68	876.985	959.411			1036.98	902.843			939.828	1038.82
perimeter(150)	948.701	889.706		871.543		903.259	975.391	936.985	1016.4	862.843	953.553			1011.13	916.985			982.254	1004.68
perimeter(151)	980.416	860.416		877.401		880.833	964.68	956.985	970.538	902.843	941.838			1002.84	928.701			945.685	1016.4
perimeter(152)	1002.84	857.99		897.401		874.975	978.822	976.985	948.112	871.127	930.122			1000.42	956.985			925.685	991.543
perimeter(153)	966.274	849.706		891.543		860.833	1009.53	1031.13	928.112	871.127	930.122			994.558	971.127			925.685	959.828
perimeter(154)	962.843	852.132		911.543		874.975	1015.39	1019.41	928.112	865.269	933.553			1028.7	936.985			933.97	959.828
perimeter(155)	933.553	857.99		911.543		897.401	972.965	991.127	944.68	868.701	961.838			1022.84	908.701			931.543	973.97
perimeter(156)	919.411	872.132		883.259		889.117	998.822	971.127	1012.96	874.558	990.122			1008.7	908.701			976.396	993.97
perimeter(157)	916.985	883.848		877.401		900.833	972.965	951.127	992.965	862.843	941.838			1000.42	914.558			933.97	1002.25
perimeter(158)	939.411	857.99		877.401		883.259	967.107	973.553	1007.11	882.843	927.696			994.558	937.99			919.828	1016.4
perimeter(159)	956.985	843.848		885.685		897.401	975.391	965.269	942.254	882.843	915.98			1002.84	965.269			913.97	1010.54
perimeter(160)	976.985	849.706		897.401		903.259	981.249	976.985	928.112	882.843	927.696			1008.7	928.701			942.254	973.97
perimeter(161)	1031.13	849.706		965.685		897.401	1006.1	1005.27	928.112	882.843	927.696			1025.27	897.99			953.97	962.254
perimeter(162)	1008.7	863.848		900.833		823.259	997.817	1027.7	976.396	891.127	945.269			1002.84	914.558			973.97	968.112
perimeter(163)	1008.7	857.99		898.406		780.833	1017.82	959.411	984.68	888.701	955.98			994.558	940.416			919.828	990.538
perimeter(164)	968.701	857.99		886.69		968.112	987.107	935.98	981.249	888.701	953.553			1000.42	974.558			893.97	1036.4
perimeter(165)	928.701	869.706		892.548		1022.25	961.249	941.838	1032.96	888.701	947.696			1000.42	960.416			899.828	1044.68
perimeter(166)	920.416	863.848		892.548		1116.4	967.107	953.553	1010.54	868.701	925.269			994.558	920.416			913.97	1038.82
perimeter(167)	928.701	849.706		898.406		903.259	1001.25	975.98	982.254	885.269	936.985			1006.27	900.416			922.254	1028.11
perimeter(168)	940.416	855.563		932.548		933.97	1017.82	1015.98	939.828	852.132	951.127			1023.85	908.701			942.254	985.685
perimeter(169)	948.701	869.706		946.69		933.97	975.391	1038.41	913.97	880.416	962.843			1020.42	906.274			939.828	965.685
perimeter(170)	1006.27	872.132		932.548		939.828	1009.53	1026.69	902.254	877.99	928.701			1020.42	928.701			919.828	951.543
perimeter(171)	966.274	863.848		918.406		933.97	989.533	978.406	930.538	854.558	934.558			994.558	956.985			913.97	965.685
perimeter(172)	962.843	877.99		875.98		959.828	981.249	950.122	930.538	860.416	920.416			986.274	916.985			922.254	1025.69
perimeter(173)	936.985	880.416		890.122		933.97	981.249	966.69	944.68	882.843	926.274			1000.42	916.985			919.828	1028.11
perimeter(174)	920.416	857.99		904.264		948.112	995.391	972.548	916.396	866.274	940.416			986.274	896.985			928.112	1019.83
perimeter(175)	920.416	866.274		904.264		925.685	1017.82	986.69	916.396	888.701	946.274			986.274	916.985			953.97	1025.69
perimeter(176)	940.416	882.843		926.69		959.828	1009.53	1006.69	916.396	888.701	940.416			1028.7	945.269			928.112	1037.4
perimeter(177)	966.274	866.274		900.833		948.112	1001.25	1063.26	956.396	876.985	932.132			986.274	945.269			922.254	989.117
perimeter(178)	966.274	866.274		920.833		933.97	967.107	994.975	958.822	885.269	917.99			988.701	945.269			919.828	966.69
perimeter(179)	957.99	866.274		897.401		953.97	964.68	966.69	944.68	885.269	926.274			988.701	945.269			919.828	974.975
perimeter(180)	974.558	888.701		903.259		911.543	992.965	940.833	930.538	885.269	954.558			1011.13	933.553			928.112	989.117
perimeter(181)	948.701	885.269		909.117		939.828	1007.11	946.69	924.68	911.127	917.99			1002.84	939.411			942.254	1023.26
perimeter(182)	914.558	862.843		929.117		923.259	989.533	969.117	930.538	896.985	934.558			1008.7	959.411			916.396	1023.26
perimeter(183)	920.416	876.985		904.264		911.543	1012.96	1017.4	950.538	876.985	932.132			1016.98	965.269			908.112	1009.12
perimeter(184)	942.843	868.701		921.838		905.685	987.107	1037.4	972.965	865.269	942.843			1022.84	936.985			908.112	1017.4
perimeter(185)	948.701	868.701		958.406		863.259	972.965	1023.26	958.822	876.985	934.558			1002.84	942.843			922.254	1005.69
perimeter(186)	977.99	885.269		947.696		849.117	964.68	1023.26	944.68	902.843	940.416			1016.98	931.127			936.396	969.117
perimeter(187)	963.848	936.985		970.122		846.69	961.249	969.117	932.965	868.701	954.558			1000.42	914.558			928.112	974.975
perimeter(188)	1000.42	896.985		899.411		840.833	983.675	954.975	930.538	891.127	920.416			1000.42	914.558			913.97	997.401
perimeter(189)	946.274	891.127		873.553		849.117	1003.68	974.975	927.107	885.269	912.132			1000.42	959.411			913.97	1017.4
perimeter(190)	920.416	879.411		871.127		849.117	997.817	974.975	930.538	871.127	908.701			1059.41	945.269			925.685	1037.4
perimeter(191)	934.558	873.553		852.132		869.117	989.533	989.117	933.97	873.553	897.99			1006.27	931.127			928.112	1017.4
perimeter(192)	948.701	879.411		866.274		857.401	989.533	1037.4	917.401	873.553	917.99			1028.7	911.127			956.396	1009.12
perimeter(193)	976.985	893.553		920.416		869.117	972.965	1065.69	903.259	901.838	932.132			992.132	920.416			936.396	974.975
perimeter(194)	986.274	893.553		936.985		863.259	987.107	1000.83	923.259	859.411	947.696			992.132	931.127			902.254	969.117
perimeter(195)	972.132	885.269		923.848		849.117	972.965	946.69	963.259	893.553	906.274			1008.7	956.985			893.97	977.401
perimeter(196)	957.99	891.127		932.132		860.833	1017.82	954.975	949.117	873.553	920.416			1006.27	956.985			904.68	989.117
perimeter(197)	986.274	891.127		892.132		854.975	989.533	966.69	989.117	875.98	912.132			1014.56	945.269			916.396	1011.54
perimeter(198)	948.701	887.696		886.274		854.975	989.533	980.833	980.833	890.122	946.274			1020.42	931.127			896.396	1045.69
perimeter(199)	914.558	873.553		863.848		854.975	972.965	994.975	932.548	881.838	940.416			1008.7	928.701			936.396	1011.54	948.112	863.259
perimeter(200)	914.558	867.696		883.848		846.69	972.965	1043.26	918.406	890.122	912.132			1000.42	974.558			904.68	1011.54	962.254	880.833
perimeter(201)	926.274	873.553		903.848		869.117	998.822	1031.54	940.833	904.264	920.416			1008.7	962.843			904.68	974.975	976.396	917.401
perimeter(202)	940.416	895.98		892.132		883.259	987.107	1009.12	972.548	884.264	928.701			980.416	922.843			910.538	969.117	1018.82	900.833
perimeter(203)	988.701	887.696		912.132		869.117	1015.39	963.259	960.833	884.264	942.843			992.132	900.416			904.68	974.975	1012.96	940.833
perimeter(204)	1012.13	885.269		906.274		869.117	1015.39	954.975	969.117	884.264	966.274			1014.56	886.274			927.107	989.117	1012.96	949.117
perimeter(205)	1006.27	913.553		874.558		874.975	984.68	963.259	932.548	875.98	946.274			1014.56	886.274			932.965	989.117	948.112	991.543
perimeter(206)	1017.99	893.553		886.274		860.833	964.68	969.117	926.69	901.838	934.558			1014.56	908.701			916.396	1023.26	928.112	1039.83
perimeter(207)	966.274	873.553		882.843		874.975	978.822	1011.54	932.548	881.838	934.558			994.558	900.416			916.396	1023.26	930.538	1000.83
perimeter(208)	914.558	865.269		880.416		866.69	978.822	1031.54	960.833	884.264	945.269			1008.7	906.274			924.68	1009.12	924.68	955.98
perimeter(209)	906.274	867.696		888.701		869.117	1009.53	1011.54	960.833	892.548	926.274			1000.42	926.274			930.538	994.975	932.965	964.264
perimeter(210)	906.274	879.411		902.843		846.69	987.107	1011.54	980.833	878.406	956.985			1000.42	960.416			924.68	966.69	978.822	931.127
spine_length(0)	408.549	378.629	408.825	382.037	433.877	410.991	496.799	412.672	334.502	377.841	411.11	421.277	437.634	460.347	436.315
spine_length(1)	414.519	378.664	434.241	390.604	434.795	380.754	446.984	408.564	390.896	393.975	408.086	419.133	427.242	453.385	416.96
spine_length(2)	420.271	380.661	422.728	385.929	407.928	346.095	449.885	409.526	383.636	386.287	430.461	422.648	419.369	428.11	403.363
spine_length(3)	448.849	390.748	412.736	382.495	386.992	381.075	440.374	420.569	336.672	382.832	418.535	411.7	416.718	438.601	410.952
spine_length(4)	440.241	390.391	411.46	391.116	396.504	438.981	438.646	426.346	276.376	381.999	408.202	423.059	418.482	444.678	410.176
spine_length(5)	440.735	388.79	414.245	419.53	399.182	392.232	443.653	458.15	246.577	380.512	408.021	427.201	433.229	459.762	423.81
spine_length(6)	430.339	385.676	411.258	390.179	430.932	382.122	444.421	439.898	250.619	378.524	404.526	421.809	438.942	460.345	424.058
spine_length(7)	405.971	377.536	431.109	397.42	422.198	393.045	436.284	403.974	242.861	386.952	405.253	430.177	419.954	452.376	419.634
spine_length(8)	415.63	378.022	449.393	375.526	430.283	372.614	450.267	391.615	252.362	386.789	407.358	435.014	415.411	462.14	424.034
spine_length(9)	414.094	377.482	444.042	376.483	420.105	374.886	440.709	403.827	260.073	399.627	429.756	429.229	410.092	469.233	401.662
spine_length(10)	424.18	376.953	428.148	376.82	423.32	378.241	451.102	404.216	285.808	392.591	413.824	426.489	409.238	450.837	405.84
spine_length(11)	436.397	382.718	417.566	379.731	420.064	377.187	435.196	435.588	356.506	384.711	406.163	420.951	423.765	444.797	406.517
spine_length(12)	454.418	401.149	424.938	379.152	415.144	369.538	440.948	459.137	366.798	377.777	396.922	418.647	422.428	447.441	438.271
spine_length(13)	420.797	402.027	427.353	383.161	415.539	364.016	447.164	447.858	371.555	387.3	402.327	442.375	427.859	449.688	433.37
spine_length(14)	399.084	376.277	443.445	402.519	425.42	372.75	458.479	453.197	403.318	396.331	413.409	434.076	414.446	461.445	436.953
spine_length(15)	406.473	375.821	454.954	383.703	433.946	357.097	459.043	427.779	427.281	392.813	423.781	429.243	414.854	461.121	413.564
spine_length(16)	421.449	384.847	443.428	372.661	408.428	357.188	438.291	410.836	452.609	388.443	424.438	427.503	408.162	455.077	416.993
spine_length(17)	425.446	388.394	425.61	383.017	419.527	353.655	444.016	409.478	449.338	382.555	407.763	428.591	433.738	465.147	411.324
spine_length(18)	448.658	378.479	420.379	391.55	408.838	346.009	444.588	418.512	438.958	373.792	409.463	425.522	431.956	448.827	416.165
spine_length(19)	436.157	383.381	425.028	387.987	411.445	357.514	461.337	417.879	425.239	378.37	405.286	424.743	443.18	438.964	425.548
spine_length(20)	435.811	398.674	422.258	394.888	419.919	348.794	438.799	439.694	423.481	398.284	422.94	437.981	420.03	447.391	446.192
spine_length(21)	415.229	394.894	428.932	408.422	421.469	352.87	461.009	452.307	429.459	388.677	435.716	435.221	404.89	446.703	425.743
spine_length(22)	415.477	382.017	444.527	399.344	435.84	355.594	452.774	445.363	431.722	387.083	414.964	437.73	410.742	460.806	421.574
spine_length(23)	412.352	383.958	466.449	394.877	416.342	356.231	450.166	429.773	424.693	383.806	403.111	429.624	402.52	466.672	410.007
spine_length(24)	430.211	382.38	436.128	393.775	409.491	358.466	449.626	408.815	424.691	382.666	400.167	410.195	393.256	455.384	416.05
spine_length(25)	431.587	387.298	425.257	381.528	408.036	362.409	445.291	402.008	425.445	391.095	412.323	422.649	436.571	459.116	424.404
spine_length(26)	428.561	382.838	427.28	381.805	411.456	363.58	453.161	413.673	428.132	375.864	406.066	422.858	416.941	443.486	435.614
spine_length(27)	425.305	384.271	429.37	386.256	407.637	370.947	442.242	410.179	425.505	393.593	426.734	434.852	410.99	448.537	426.866
spine_length(28)	445.806	385.108	435.848	393.956	414.204	380.414	456.41	435.715	427.515	394.331	418.781	441.417	403.523	448.026	420.948
spine_length(29)	417.682	396.24	436.307	390.563	412.978	372.758	441.514	442.359	418.527	380.807	415.925	432.073	394.478	448.099	407.523
spine_length(30)	411.692	378.257	476.189	403.351	431.771	387.897	448.328	449.425	413.936	379.437	399.029	433.715	404.729	466.148	412.057
spine_length(31)	420.082	378.241	470.032	397.766	415.184	396.269	436.603	424.814	446.412	377.751	409.547	433.2	426.114	445.665	439.328
spine_length(32)	420.459	384.985	458.931	405.658	407.078	391.132	449.965	410.639	428.719	387.171	406.215	436.675	406.552	459.557	444.428
spine_length(33)	441.885	388.491	447.766	387.49	405.902	399.892	448.735	423.262	423.16	389.75	419.212	431.853	407.199	445.612	422.895
spine_length(34)	427.781	384.73	429.255	391.388	408.68	372.963	425.985	418.128	422.711	378.093	416.301	434.018	385.416	453.215	418.562
spine_length(35)	423.114	387.828	422.462	393.934	409.147	377.199	447.726	432.299	428.918	378.129	421.167	434.748	389.995	451.572	408.889
spine_length(36)	421.979	394.874	427.957	390.203	431.237	384.23	442.714	455.388	423.76	378.975	402.662	454.15	398.052	443.842	415.324
spine_length(37)	411.856	390.151	432.819	407.965	430.012	387.734	442.988	439.625	422.206	379.062	410.447	441.654	391.908	454.446	422.625
spine_length(38)	412.664	382.092	432.152	390.229	438.604	399.625	441.408	452.509	425.537	389.493	408.565	438.336	419.604	468.973	428.517
spine_length(39)	424.275	387.062	450.439	395.24	414.395	388.301	445.587	427.218	419.231	391.176	420.661	421.504	420.483	462.164	422.466
spine_length(40)	440.174	386.401	456.129	401.334	412.184	393.71	461.246	401.188	421.954	393.102	418.567	424.7	416.358	438.476	412.309
spine_length(41)	448.134	379.652	428.075	380.52	408.763	402.943	467.999	414.056	419.33	383.68	416.658	428.195	416.568	441.666	407.472
spine_length(42)	438.316	394.517	418.456	379.177	417.022	394.013	446.293	417.779	418.957	376.62	407.119	437.353	409.352	439.697	413.565
spine_length(43)	442.083	384.758	425.455	394.56	411.393	415.201	437.677	432.578	417.603	368.986	395.47	449.323	428.85	462.216	432.752
spine_length(44)	434.967	394.388	425.706	413.928	420.64	403.433	439.075	457.06	412.186	389.979	410.071	446.878	427.133	465.741	425.101
spine_length(45)	416.378	384.521	429.408	404.756	448.225	394.797	441.865	445.105	424.71	389.26	409.215	438.554	427.392	454.749	426.785
spine_length(46)	418.398	381.876	443.044	394.507	440.988	389.822	441.752	430.411	415.548	384.26	433.702	438.556	414.086	471.012	424.15
spine_length(47)	415.238	381.594	456.17	412.427	403.852	358.721	428.187	413.13	410.404	382.466	425.237	430.264	408.306	467.824	408.665
spine_length(48)	430.989	382.468	436.57	394.121	417.918	350.126	444.23	420.514	416.819	386.822	414.202	434.348	396.67	446.929	411.464
spine_length(49)	428.045	382.808	425.639	371.236	422.802	324.354	442.759	421.293	423.849	381.89	411.006	432.858	405.883	443.442	423.271
spine_length(50)	427.169	391.054	413.315	368.993	430.933	330.212	424.721	424.338	417.389	390.971	405.487	430.07	409.869	440.423	424.799
spine_length(51)	431.758	385.819	412.106	381.706	417.194	312.89	435.738	454.261	422.824	391.995	413.776	432.407	441.398	449.534	422.249
spine_length(52)	435.135	386.095	418.818	408.259	420.739	310.49	434.727	469.095	419.487	390.72	418.388	447.313	416.611	458.785	418.595
spine_length(53)	419.375	387.615	416.841	394.992	429.905	311.883	461.609	461.311	420.943	380.411	435.626	435.489	407.94	437.509	412.021
spine_length(54)	416.57	375.424	427.295	405.144	436.449	324.66	436.558	426.359	414.682	376.705	419.168	447.342	407.985	450.694	417.054
spine_length(55)	420.478	375.22	436.123	424.554	415.91	359.866	441.515	412.839	444.147	390.103	398.073	420.511	418.918	450.446	409.435
spine_length(56)	427.548	387.277	424.754	400.772	415.594	361.598	450.19	411.829	453.045	389.328	404.214	422.223	412.673	438.953	433.067
spine_length(57)	439.9	394.384	417.186	397.293	412.218	354.01	432.391	417.39	450.642	390.078	416.529	434.727	410.601	439.742	420.068
spine_length(58)	438.329	380.953	424.17	388.48	421.359	388.758	443.09	421.605	448.181	393.209	414.836	424.015	426.249	446.713	420.805
spine_length(59)	447.857	380.258	415.033	383.32	408.01	381.906	444.884	463.323	442.644	387.988	429.3	435.899	410.787	446.33	427.025
spine_length(60)	424.82	390.166		397.272		374.434	467.714	460.204	427.87	390.777	425.003	442.579	409.022	462.265	406.673
spine_length(61)	419.957	381.778		397.23		374.222	466.411	450.969	429.379	390.559	420.322	436.171	409.766	450.874	419.705
spine_length(62)	401.811	380.639		401.804		396.041	441.048	431.386	412.215	383.48	401.027	428.715	412.824	451.047	418.643
spine_length(63)	403.156	391.537		418.244		400.301	438.132	416.792	413.221	399.247	417.88	422.714	414.476	450.472	430.563
spine_length(64)	421.035	388.05		420.585		417.795	432.002	421.802	419.1	382.31	417.974	417.073	455.077	448.207	427.283
spine_length(65)	441.128	379.232		379.227		421.226	412.044	422.539	420.692	389.167	436.495	418.506	435.573	446.07	411.794
spine_length(66)	446.048	379.26		380.884		420.335	422.39	436.876	432.656	388.88	423.157	427.421	445.09	451.38	406.662
spine_length(67)	430.784	381.11		393.917		420.553	426.418	467.156	420.441	390.02	406.392	425.826	425.159	456.335	415.964
spine_length(68)	436.542	404.194		399.865		400.136	430.466	459.073	436.337	401.8	400.94	443.53	412.274	468.2	418.425
spine_length(69)	421.088	379.458		394.333		405.723	422.69	458.15	417.852	378.898	407.135	450.819	417.807	450.61	433.57
spine_length(70)	401.702	381.875		403.16		386.992	419.529	430.691	422.11	394.104	404.126	438.42	421.289	453.059	410.03
spine_length(71)	409.646	386.801		422.608		405.47	423.399	411.47	422.91	391.947	420.996	442.548	421.345	442.431	412.642
spine_length(72)	408.868	388.905		412.708		385.551	408.745	414.157	442.807	381.394	435.726	428.542	433.976	448.755	406.024
spine_length(73)	419.282	380.185		420.452		388.223	411.371	415.536	419.501	389.831	431	423.531	422.256	447.755	413.236
spine_length(74)	431.096	380.482		392.298		388.603	442.185	425.262	422.908	378.851	409.549	422.74	413.441	445.344	421.758
spine_length(75)	444.223	392.956		386.945		394.411	431.807	452.336	426.913	372.439	412.002	430.895	411.464	462.694	426.805
spine_length(76)	430.512	398.305		379.52		403.601	458.041	460.903	429.787	394.459	422.5	451.887	417.539	461.178	411.981
spine_length(77)	422.784	382.879		386.428		385.027	465.35	460.178	410.216	390.445	412.654			450.837	411.398
spine_length(78)	405.509	389.444		393.611		401.49	436.871	428.132	408.982	382.247	414.909			431.991	415.545
spine_length(79)	409.889	382.854		414.275		402.634	429.684	406.468	425.555	388.535	427.822			441.744	406.915
spine_length(80)	412.113	379.013		403.399		417.537	428.292	410.759	405.008	386.735	413.137			444.205	426.296
spine_length(81)	420.025	380.342		399.418		407.773	427.683	417.956	411.805	384.686	415.342			439.353	419.668
spine_length(82)	429.352	392.892		387.29		402.156	462.285	420.053	412.86	390.693	417.997			448.798	407.541
spine_length(83)	422.909	400.801		385.215		376.93	455.84	439.502	434.105	391.421	415.511			444.272	407.593
spine_length(84)	439.539	388.292		382.45		360.06	453.886	463.662	414.763	389.456	428.224			457.814	402.557
spine_length(85)	421.19	384.799		406.713		349.666	449.363	440.67	421.883	384.619	423.687			457.901	415.368
spine_length(86)	406.067	377.78		408.616		326.075	445.883	437.484	410.879	380.054	415.237			442.86	428.327
spine_length(87)	413.8	393.339		402.194		325.857	443.145	411.119	430.028	387.12	415.716			445.67	428.489
spine_length(88)	415.713	390.206		408.226		319.647	441.231	414.027	430.262	387.822	416.104			448.609	413.723
spine_length(89)	428.976	399.793		412.996		317.509	447.263	410.927	458.84	399.143	410.239			446.582	408.115
spine_length(90)	451.728	388.952		398.393		321.406	447.92	418.837	427.873	389.725	425.924			464.353	414.483	433.372	464.366
spine_length(91)	431.704	399.876		380.202		320.916	463.185	448.322	436.627	387.226	417.163			454.163	422.071
spine_length(92)	422.779	404.664		377.534		315.59	451.063	465.881	440.488	393.001	407.605			444.641	440.977
spine_length(93)	411.729	387.847		382.148		310.754	440.787	439.926	415.587	386.487	415.54			437.707	427.122
spine_length(94)	417.052	379.902		403.238		314.751	448.558	446.037	415.703	385.389	415.947			448.665	409.439
spine_length(95)	419.302	388.231		414.229		316.56	439.008	410.271	431.335	397.672	416.722			441.542	414.344
spine_length(96)	440.593	395.348		407.483		319.678	462.424	411.91	436.576	386.158	421.405			458.769	415.752
spine_length(97)	433.057	390.115		416.283		319.982	462.466	408.79	430.644	382.735	419.601			453.619	437.259
spine_length(98)	418.936	388.519		415.229		324.875	462.648	415.99	428.628	393.578	418.677			459.049	433.546
spine_length(99)	434.569	391.203		378.45		328.478	452.25	438.982	423.44	383.08	408.694			441.447	419.798
spine_length(100)	408.399	409.592		373.145		330.304	442.654	462.875	413.774	373.469	409.862			444.015	415.18
spine_length(101)	407.162	397.878		393.811		332.189	439.218	451.41	415.516	394.487	412.338			443.838	412.508
spine_length(102)	412.415	384.8		391.352		330.275	445.475	442.672	419.806	390.757	419.298			446.022	415.79
spine_length(103)	419.404	382.085		400.822		342.719	450.387	418.889	427.874	393.799	437.827			452.214	414.372
spine_length(104)	436.096	382.399		399.176		337.478	459.081	418.116	407.829	386.59	422.777			448.75	423.13
spine_length(105)	439.193	392.738		416.716		336.869	462.228	417.692	395.236	391.173	419.691			459.541	423.279
spine_length(106)	438.295	393.646		411.538		329.936	452.593	424.153	393.812	378.941	413.898			449.993	418.605
spine_length(107)	426.519	391.3		397.472		319.707	446.221	439.155	408.614	392.509	413.988			443.716	404.284
spine_length(108)	417.621	402.278		376.239		314.848	445.693	477.541	420.46	386.424	422.598			447.073	412.393
spine_length(109)	406.601	381.401		380.656		313.77	447.846	464.142	420.904	384.702	424.636			457.28	423.937
spine_length(110)	410.657	392.067		392.74		314.887	452.079	409.655	416.649	390.157	415.05			445.003	426.325
spine_length(111)	419.084	373.524		397.664		314.367	461.138	399.304	415.921	387.592	424.547			454.059	418.143
spine_length(112)	428.435	381.101		417.398		320.207	447.696	410.172	416.22	389.232	419.739			458.037	421.533
spine_length(113)	430.626	386.01		408.314		314.336	448.998	412.64	426.886	380.228	416.392			446.73	410.814
spine_length(114)	432.977	384.753		412.881		312	435.952	442.429	421.48	389.301	409.453			444.154	413.34
spine_length(115)	422.294	383.822		413.223		308.6	431.156	444.546	413.56	390.618	419.664			444.004	405.975
spine_length(116)	402.258	382.088		391.4		311.583	435.738	443.795	421.495	385.356	429.67			454.182	432.055
spine_length(117)	410.235	406.954		385.199		316.748	445.71	460.329	420.886	388.109	426.043			461.191	438.539
spine_length(118)	415.672	398.458		396.041		309.567	459.616	441.573	414.24	375.567	415.014			461.465	416.086
spine_length(119)	422.178	381.129		401.928		319.329	451.261	413.221	402.065	377.412	404.621			459.602	414.858
spine_length(120)	435.639	381.571		419.693		318.539	447.304	409.937	425.652	395.124	419.141			459.407	414.061
spine_length(121)	447.498	375.436		401.176		316.997	435.983	413.23	416.071	387.178	408.862			449.35	426.201
spine_length(122)	433.69	377.833		414.041		335.875	437.242	420.739	417.819	387.966	424.102			450.341	429.516
spine_length(123)	414.128	390.525		413.245		324.605	441.329	456.032	407.07	388.071	422.302			451.377	436.204
spine_length(124)	398.106	397.984		393.871		325.896	432.392	451.714	397.236	387.644	425.194			452.95	415.575
spine_length(125)	401.983	408.22		382.257		323.978	454.878	461.533	397.379	387.657	414.782			461.82	411.224
spine_length(126)	413.573	406.905		383.491		329.121	456.892	434.112	416.042	391.45	422.888			445.891	418.53
spine_length(127)	418.527	388.397		380.179		347.58	450.754	411.595	442.412	383.052	425.37			457.365	414.215
spine_length(128)	440.147	381.299		381.312		348.834	449.736	411.736	412.386	374.301	421.618			449.445	431.429
spine_length(129)	432.598	380.758		406.36		366.43	430.671	414.215	431.634	377.585	418.475			451.122	419.33
spine_length(130)	446.846	386.891		407.681		359.809	441.702	432.012	423.168	373.927	434.982			451.513	415.023
spine_length(131)	433.647	390.616		426.729		364.702	437.173	451.127	424.802	396.091	411.342			451.31	404.39
spine_length(132)	398.119	392.012		404.889		367.547	477.207	457.144	422.782	372.754	410.677			461.996	403.141
spine_length(133)	398.39	395.634		385.379		382.327	436.69	439.609	424.162	392.247	407.767			461.263	407.756
spine_length(134)	416.487	393.601		383.666		380.742	452.469	408.602	435.325	389.353	415.422			450.068	429.321
spine_length(135)	417.318	388.391		398.972		382.345	453.94	420.124	424.252	396.386	411.444			462.537	423.801
spine_length(136)	450.84	381.685		403.753		400.535	430.182	417.832	418.054	394.432	426.108			442.031	417.865
spine_length(137)	441.189	378.864		403.614		383.601	431.201	439.462	421.498	395.803	425.67			450.433	415.616
spine_length(138)	432.726	379.601		403.043		372.889	430.183	473.106	411.794	408.785	415.986			453.214	391.135			443.691	450.227
spine_length(139)	428.688	389.827		413.326		397.458	444.076	450.531	418.49	397.597	406.134			445.076	402.47			411.383	442.808
spine_length(140)	413.125	392.354		402.705		387.444	449.123	451.714	429.625	391.941	402.267			443.145	429.202			404.489	436.692
spine_length(141)	422.736	388.102		394.115		379.849	445.557	417.073	443.434	388.45	412.575			442.583	416.876			411.621	439.134
spine_length(142)	423.902	411.423		395.788		381.695	452.995	411.193	434.025	392.838	423.712			449.789	429.976			409.369	464.101
spine_length(143)	417.88	402.523		395.075		397.515	442.642	424.373	415.228	388.24	437.336			442.117	418.853			416.547	453.24
spine_length(144)	439.48	392.498		387.108		377.744	424.167	426.942	401.756	376.206	422.633			436.221	403.353			440.677	434.536
spine_length(145)	429.693	390.376		401.307		378.709	433.249	440.693	416.055	386.528	410.199			436.186	407.382			437.535	420.861
spine_length(146)	436.587	389.492		399.064		392.914	440.998	470.816	424.751	385.575	403.391			454.443	427.556			425.235	421.6
spine_length(147)	415.778	389.078		403.456		371.989	448.9	464.387	415.754	381.659	410.221			444.529	437.127			416.384	433.863
spine_length(148)	426.837	387.56		388.843		397.879	451.768	422.438	433.296	382.472	421.95			458.813	407.567			423.696	449.632
spine_length(149)	426.238	389.409		376.319		384.273	442.198	413.088	437.833	384.507	423.517			459.348	406.125			419.63	468.25
spine_length(150)	426.314	404.212		381.78		408.923	434.146	409.622	448.766	372.759	419.095			446.646	406.103			435.925	448.756
spine_length(151)	439.895	380.693		381.464		390.115	430.516	422.398	436.219	403.692	425.156			450.606	409.537			420.836	450.272
spine_length(152)	444.209	389.429		395.04		392.907	442.797	430.288	417.439	386.733	412.571			442.215	426.841			406.94	444.16
spine_length(153)	427.746	382.857		391.976		381.099	449.408	459.117	406.579	387.519	403.018			441.417	436.212			414.603	431.46
spine_length(154)	436.428	378.277		401.59		397.134	450.601	456.211	407.14	382.209	406.538			459.98	419.131			418.84	431.829
spine_length(155)	407.863	378.257		401.836		403.811	437.155	439.887	421.168	385.774	427.703			459.056	403.678			407.751	431.387
spine_length(156)	406.015	387.347		390.28		394.095	454.564	423.775	450.551	384.641	432.835			449.229	405.398			442.047	449.469
spine_length(157)	410.63	397.361		390.284		390.245	446.115	413.001	443.856	377.706	411.279			440.83	412.096			416.692	444.072
spine_length(158)	413.247	387.345		385.905		394.7	435.273	427	453.152	394.404	407.851			441.945	427.784			413.332	444.714
spine_length(159)	426.734	379.2		391.932		395.377	437.709	424.472	423.714	390.402	405.155			451.479	434.172			411.606	450.033
spine_length(160)	430.789	387.617		396.201		401.809	450.093	428.624	418.775	393.788	404.632			455.067	418.099			419.355	445.943
spine_length(161)	461.07	391.29		429.191		392.981	455.627	442.591	421.702	384	404.572			451.742	401.733			421.137	430.023
spine_length(162)	453.682	390.998		395.15		339.01	457.88	453.397	437.605	391.764	412.965			449.331	410.603			442.855	429.848
spine_length(163)	451.059	380.04		394.193		321.69	463.745	424.849	442.723	393.647	418.853			441.186	422.883			412.041	436.533
spine_length(164)	431.174	378.864		391.146		394.932	448.122	411.265	432.441	390.566	421.316			444.033	434.002			396.185	467.882
spine_length(165)	416.864	391.481		394.148		422.907	430.462	415.585	468.651	387.866	409.464			448.481	423.529			404.054	472.854
spine_length(166)	398.12	388.97		390.995		444.216	437.426	416.695	464.48	385.185	404.102			445.282	411.896			405.146	466.252
spine_length(167)	418.106	385.953		389.972		414.201	452.985	420.769	447.953	387.455	413.878			448.512	405.506			409.715	460.579
spine_length(168)	421.806	388.124		409.572		416.986	466.305	447.763	417.085	373.975	420.897			461.966	413.912			428.815	442.068
spine_length(169)	428.352	390.567		413.869		400.859	435.953	466.178	417.674	394.973	429.453			455.619	402.348			418.094	424.823
spine_length(170)	452.964	399.208		407.596		387.822	459.452	452.733	402.502	392.169	418.297			460.243	414.528			406.079	420.107
spine_length(171)	429.48	392.118		403.969		404.275	441.108	427.89	422.808	384.322	423.093			441.035	427.089			407.205	425.728
spine_length(172)	432.617	390.801		384.515		393.111	446.602	410.987	422.815	385.947	414.391			439.106	412.084			412.386	451.702
spine_length(173)	422.901	399.876		396.837		403.536	448.081	421.134	424.268	391.808	415.065			441.431	418.745			411.419	458.186
spine_length(174)	407.505	384.089		398.644		399.104	443.871	426.858	417.683	376.462	426.226			437.147	397.255			416.288	450.458
spine_length(175)	409.852	380.177		395.509		389.988	461.53	426.239	407.623	387.3	433.248			440.173	406.771			423.797	458.821
spine_length(176)	419.42	396.928		409.42		413.909	461.482	442.404	415.465	396.867	423.77			465.461	423.473			409.119	459.213
spine_length(177)	429.282	394.245		398.105		401.716	457.372	467.949	431.848	382.138	421.754			442.11	424.311			408.263	444.506
spine_length(178)	434.845	390.201		406.954		389.42	435.05	435.633	427.232	386.607	410.803			442.436	425.393			411.444	421.872
spine_length(179)	426.661	390.228		394.139		433.003	432.095	416.177	421.821	390.543	420.427			442.657	418.174			411.71	433.715
spine_length(180)	439.656	399.41		396.248		395.463	446.503	405.868	428.296	386.353	436.557			443.782	412.756			418.042	437.303
spine_length(181)	429.374	397.928		401.507		414.602	446.595	411.308	424.215	395.335	414.789			442.485	414.592			427.126	447.843
spine_length(182)	417.953	389.862		404.405		411.709	441.303	417.922	410.244	395.044	428.678			442.534	430.861			406.144	459.808
spine_length(183)	410.064	389.015		391.924		403.362	456.782	439.971	437.363	382.295	422.685			444.545	425.742			405.933	439.368
spine_length(184)	417.423	386.714		403.362		398.964	450.667	460.693	435.919	382.116	421.805			440.381	422.388			409.956	450.602
spine_length(185)	427.191	386.353		416.262		367.175	432.568	447.636	432.501	386.054	424.484			450.189	425.19			409.017	446.726
spine_length(186)	440.481	392.531		415.666		367.911	433.382	456.793	425.474	391.067	421.4			451.758	408.44			423.923	422.933
spine_length(187)	428.926	425.103		437.713		368.013	430.3	426.094	416.212	381.871	419.86			448.311	404.338			420.613	425.758
spine_length(188)	452.04	395.617		403.415		367.435	441.513	414.143	422.623	389.364	409.599			450.401	404.313			418.631	437.556
spine_length(189)	427.392	403.55		386.705		368.422	456.221	423.97	420.383	389.19	407.468			445.391	423.85			414.274	451.346
spine_length(190)	418.195	394.898		382.411		364.892	450.362	423.604	423.498	388.583	405.98			467.759	417.892			416.856	465.843
spine_length(191)	414.988	393.398		373.749		382.109	443.204	428.443	421.017	390.992	400.564			448.245	418.712			414.716	448.442
spine_length(192)	424.375	401.809		386.682		369.765	450.465	454.443	408.984	382.191	408.292			458.508	406.138			421.634	447.989
spine_length(193)	427.217	397.436		409.74		377.259	439.338	473.971	403.783	395.587	419.469			448.922	411.386			419.45	434.303
spine_length(194)	435.357	394.149		417.452		384.72	443.274	441.25	409.897	374.298	409.546			448.065	414.058			399.935	422.67
spine_length(195)	440.397	390.412		413.972		373.005	437.316	412.878	424.061	392.469	410.77			455.977	422.216			407.254	432.047
spine_length(196)	428.313	392.741		415.66		371.524	456.964	415.138	422.85	385.019	419.703			446.553	423.243			395.845	439.22
spine_length(197)	437.913	391.075		394.822		380.684	448.689	419.098	427.161	383.587	409.037			448.985	425.562			407.297	440.002
spine_length(198)	425.74	396.591		386.254		365.895	444.43	426.249	437.055	386.223	421.827			460.463	414.476			404.825	461.085
spine_length(199)	399.671	382.291		388.791		377.032	435.303	433.032	412.117	382.05	429.055			454.95	409.348			421.269	447.478	431.296	382.462
spine_length(200)	408.683	386.37		408.134		383.216	439.186	457.066	403.888	387.765	418.525			447.063	433.827			415.179	437.258	438.577	382.597
spine_length(201)	409.027	386.815		407.981		378.653	437.391	451.095	414.561	391.034	407.658			447.212	432.995			414.397	428.672	432.327	393.65
spine_length(202)	417.976	391.618		405.409		378.157	448.307	449.469	432.214	390.218	417.34			441.614	404.613			415.512	427.615	464.418	390.855
spine_length(203)	446.231	395.896		402.694		374.883	455.159	416.601	426.062	392.576	421.713			441.437	401.381			407.503	424.457	453.237	425.473
spine_length(204)	455.146	383.097		404.939		378.86	465.066	416.611	433.529	383.341	434.443			447.917	392.441			410.739	436.259	461.1	414.518
spine_length(205)	455.599	405.14		396.897		381.998	440.438	421.097	411.504	377.4	423.931			454.301	391.045			420.238	435.176	430.219	436.034
spine_length(206)	457.741	395.989		395.39		378.501	426.309	426.182	407.083	386.489	413.54			449.394	394.522			414.263	451.063	419.463	462.642
spine_length(207)	438.275	389.188		398.884		386.577	440.374	441.001	405.488	384.678	411.655			444.038	400.832			407.858	454.665	424.141	439.495
spine_length(208)	415.71	384.211		399.773		382.896	441.81	454.49	422.466	383.421	421.201			445.672	399.686			407.868	444.094	407.575	425.618
spine_length(209)	398.803	387.792		393.659		389.242	449.162	441.923	427.163	385.295	413.897			448.292	415.83			418.741	437.338	419.437	422.882
spine_length(210)	404.469	387.563		400.328		371.576	436.303	443.094	426.303	384.936	433.656			450.839	424.805			416.608	423.805	437.205	414.08
bending(0)	180	187.518	178.264	172.235	183.195	157.766	176.749	182.428	137.974	183.417	184.247	180.815	174.289	188.376	180
bending(1)	182.726	184.736	184.003	172.235	185.147	173.073	184.764	182.428	100.795	183.459	175.668	183.09	172.957	194.21	189.926
bending(2)	183.013	187.518	187.821	176.143	184.012	181.005	185.259	179.423	97.125	186.984	168.425	189.286	177.839	189.782	175.601
bending(3)	182.726	185.281	178.974	176.97	187.125	168.655	179.502	179.59	69.7751	184.285	172.06	189.162	176.6	196.27	171.31
bending(4)	180.373	184.997	181.583	173.07	188.344	145.739	179.502	182.332	187.331	190.217	172.875	189.286	176.6	186.394	183.237
bending(5)	185.329	186.691	181.583	171.012	185.932	151.587	179.502	177.274	168.048	180	180	194.491	176.892	193.046	205.71
bending(6)	185.465	180.796	187.125	177.647	180.397	150.471	182.82	179.627	192.995	180	171.347	191.575	178.021	184.228	206.18
bending(7)	185.739	177.274	181.577	184.701	179.289	136.369	185.698	182.261	199.231	184.285	172.235	188.973	172.725	183.479	209.486
bending(8)	180	177.274	182.63	180.172	183.9	139.459	181.941	170.538	189.593	172.583	178.688	191.133	176.055	179.334	209.055
bending(9)	183.013	177.274	172.957	180.172	183.67	141.009	182.942	170.538	169.144	169.091	176.775	191.889	179.421	177.587	202.145
bending(10)	183.013	174.495	175.236	182.045	178.636	137.184	181.941	173.264	192.358	169.321	180.576	191.889	184.788	182.951	197.969
bending(11)	182.862	175.732	179.027	178.995	175.815	145.036	179.086	168.867	306.027	171.177	185.454	186.37	185.315	181.876	197.745
bending(12)	180.246	171.741	175.236	176.97	177.443	143.92	181.042	169.526	290.283	169.619	187.199	183.406	186.508	178.515	189.707
bending(13)	183.406	178.781	175.236	189.909	182.793	143.054	188.595	166.858	277.411	172.47	182.951	184.003	182.603	182.951	188.807
bending(14)	174.56	184.736	180.365	198.435	181.332	136.948	179.31	172.304	271.483	167.471	181.937	177.945	192.995	181.594	179.086
bending(15)	174.56	183.417	182.63	199.22	182.49	135	180.466	174.535	252.711	167.471	180.397	177.746	192.995	181.594	179.289
bending(16)	171.38	178.069	183.731	196.972	174.622	135.818	184.359	177.274	222.644	175.703	177.082	181.104	182.557	180.119	177.443
bending(17)	174.806	172.141	183.796	189.276	172.533	133.781	180.244	177.274	216.588	169.622	184.247	181.104	191.025	176.055	177.443
bending(18)	172.569	172.583	185.092	178.091	179.855	137.936	184.094	177.397	212.114	173.005	181.599	177.746	194.587	179.756	177.443
bending(19)	177.51	175.29	183.796	178.54	177.443	130.024	173.1	174.385	208.301	179.001	182.951	181.207	194.572	181.018	172.925
bending(20)	182.862	177.544	188.818	174.382	175.133	132.879	163.413	169.372	212.196	178.122	176.775	185.097	187.467	175.236	175.601
bending(21)	180	184.574	186.106	180.145	173.569	119.291	158.61	180.476	205.353	178.73	176.934	186.116	189.049	175.746	175.622
bending(22)	180	178.523	189.442	174.761	175.152	125.625	169.249	188.2	192.642	172.718	171.511	192.254	187.688	175.619	174.977
bending(23)	180	181.302	184.583	181.717	177.829	125.054	171.18	190.905	188.915	181.821	175.135	192.141	189.513	180.785	172.875
bending(24)	177.397	181.302	180	179.204	174.622	125.054	173.1	182.726	182.161	184.297	175.135	183.532	190.874	179.534	171.511
bending(25)	174.806	172.47	177.293	180.333	177.034	122.57	178.124	182.862	187.275	176.248	167.796	189.286	199.19	187.33	177.829
bending(26)	177.397	181.302	177.293	180.333	177.443	122.57	178.833	176.987	176.204	173.005	178.004	186.694	200.772	180.846	180
bending(27)	169.216	178.523	171.323	177.397	179.855	129.782	182.49	176.987	171.182	167.675	168.125	191.889	191.828	182.951	177.829
bending(28)	169.695	181.302	173.66	181.582	177.064	131.169	176.927	169.372	169.767	167.675	177.829	186.041	190.84	176.154	189.689
bending(29)	174.883	180.776	178.345	180	180.579	130.086	176.218	172.569	172.179	176.634	174.207	183.336	183.547	182.951	189.462
bending(30)	169.216	184.736	186.015	175.988	179.449	127.154	176.521	169.695	167.56	173.29	182.951	178.578	164.678	183.562	184.247
bending(31)	169.216	184.736	186.316	176.269	181.736	125.362	175.03	175.248	143.915	176.634	184.247	178.226	160.233	180.846	182.434
bending(32)	169.216	178.069	192.047	179.686	182.741	130.094	171.18	174.56	172.875	179.36	177.928	183.545	157.166	188.376	180
bending(33)	172.421	182.426	190.751	182.936	185.681	128.66	186.07	171.87	177.754	173.66	182.707	180.766	144.932	183.479	186.159
bending(34)	175.097	181.302	181.329	174.605	185.681	130.301	178.671	172.235	176.204	176.634	177.829	185.928	149.065	176.975	183.67
bending(35)	169.216	182.426	185.4	180	183.766	132.18	178.833	169.695	181.332	173.771	167.56	180.766	153.508	188.376	177.034
bending(36)	177.818	181.848	183.366	180	180.396	136.294	177.064	173.446	176.204	182.862	175.135	178.264	159.097	182.657	178.152
bending(37)	177.572	188.403	185.372	173.341	182.816	134.749	172.591	172.906	192.659	185.711	176.496	178.506	160.56	182.087	171.511
bending(38)	180.569	178.523	186.567	177.274	179.37	132.181	180.486	178.009	194.505	182.531	176.496	184.878	161.565	183.562	164.49
bending(39)	177.58	175.703	191.835	170.867	177.639	127.316	171.482	177.945	191.809	182.531	177.754	179.725	158.962	173.956	170.492
bending(40)	180.741	175.29	186.416	169.066	179.145	122.078	174.141	180.9	191.952	185.711	175.133	184.123	159.816	175.906	164.015
bending(41)	174.961	178.523	177.178	177.817	179.145	127.316	172.358	177.879	194.505	182.344	175.133	184.439	165.833	170.955	166.107
bending(42)	180.373	173.182	178.746	177.817	173.723	125.929	175.236	177.879	184.347	182.862	175.135	184.274	171.057	175.641	167.796
bending(43)	177.893	178.523	170.811	176.269	176.234	119.745	169.509	180.516	175.904	180.354	175.135	181.444	168.867	173.956	166.088
bending(44)	175.03	181.848	175.236	168.111	176.634	116.241	171.244	185.815	174.622	182.531	181.599	183.879	179.477	173.393	176.775
bending(45)	180.136	189.184	172.959	168.219	174.327	125.293	179.491	183.561	165.413	176.82	179.289	186.271	182.49	170.241	174.13
bending(46)	177.422	188.034	179.514	174.382	173.182	129.881	179.491	185.928	171.057	179.833	187.043	182.479	176.262	183.562	176.168
bending(47)	180.41	187.518	180.47	184.254	174.806	140.4	185.004	177.985	168.69	173.771	180.973	181.939	176.82	187.233	182.261
bending(48)	177.668	187.518	188.13	192.529	179.145	137.648	184.53	177.818	175.133	176.82	178.152	181.939	183.18	181.909	183.079
bending(49)	180.26	187.518	188.188	196.972	178.236	141.911	185.15	177.818	183.67	179.496	187.556	181.939	180	187.815	179.73
bending(50)	180.26	186.691	190.594	190.587	174.692	140.064	182.822	175.248	189.462	184.764	187.556	181.939	185.44	185.326	182.793
bending(51)	175.097	181.302	188.746	185.906	172.142	139.699	183.039	175.295	173.894	185.351	188.503	175.365	190.305	189.819	192.707
bending(52)	169.695	175.29	188.188	175.365	179.145	147.265	183.039	177.839	178.616	188.13	188.664	166.631	187.772	186.622	195.399
bending(53)	174.732	175.703	191.283	181.528	172.326	138.033	178.58	188.13	181.129	179.496	180.764	154.144	191.31	186.783	191.889
bending(54)	174.732	168.826	189.978	181.312	166.985	141.843	182.311	194.167	183.4	185.711	173.492	157.227	185.117	183.969	190.204
bending(55)	172.078	177.911	184.554	172.875	173.723	147.995	177.879	188.943	185.995	188.13	182.367	158.119	190.38	174.034	192.715
bending(56)	175.097	169.622	177.639	176.795	166.542	135.9	176.186	183.013	182.575	182.531	178.807	158.962	184.95	179.756	184.699
bending(57)	175.431	167.471	182.526	182.49	166.542	147.995	183.576	188.437	190.569	182.531	183.67	163.376	165.677	177.51	191.151
bending(58)	184.97	178.523	178.871	181.108	167.661	133.472	174.179	180.41	190.091	185.351	178.152	165.413	164.055	178.898	186.238
bending(59)	185.352	178.523	184.493	181.332	171.012	143.518	175.914	182.726	179.875	182.531	177.397	174.237	165.964	179.756	176.204
bending(60)	190.778	178.122		177.207		141.915	174.845	182.726	181.58	182.191	178.807	174.023	163.301	175.389	179.402
bending(61)	185.194	172.854		179.697		126.057	164.086	180	185.305	185.351	176.204	170.156	165.964	183.465	175.815
bending(62)	185.711	172.854		177.049		141.416	168.789	180.26	175.601	179.001	177.034	168.125	169.62	181.081	176.204
bending(63)	188.531	176.522		175.121		134.163	155.472	177.397	173.089	179.702	178.636	172.06	169.62	178.591	181.332
bending(64)	185.739	178.73		163.626		133.543	161.69	174.385	170.676	179.001	180.973	176.168	172.861	178.591	180.397
bending(65)	190.305	179.001		168.425		127.194	173.128	176.987	169.397	173.66	175.152	186.185	172.558	179.749	177.443
bending(66)	187.431	176.153		172.999		137.037	170.811	177.138	175.997	176.522	177.829	187.443	173.446	185.618	178.807
bending(67)	184.97	179.001		169.144		135.448	175.236	179.783	171.87	179.683	159.341	182.233	172.318	178.591	175.133
bending(68)	187.765	179.702		164.676		142.39	167.19	179.66	184.347	173.991	168.412	181.941	169.62	181.986	180.973
bending(69)	187.765	181.821		169.144		147.616	172.776	182.386	183.945	176.153	168.69	181.941	174.495	178.591	187.267
bending(70)	185.518	179.001		169.092		164.449	170.811	185.194	189.462	184.97	169.939	176.779	177.746	181.052	190.204
bending(71)	185.117	176.522		178.348		152.499	167.934	185.739	189.462	176.248	172.925	180.244	175.704	179.756	183.4
bending(72)	185.117	172.718		188.048		153.138	178.685	182.603	181.713	179.001	171.687	185.147	184.003	178.898	184.764
bending(73)	182.182	179.001		180		155.402	192.358	185.44	182.161	175.432	171.687	185.44	178.668	181.081	183.4
bending(74)	187.765	179.001		179.215		151.907	199.477	185.194	182.816	185.164	176.468	185.119	175.225	177.566	181.332
bending(75)	187.579	182.191		182.482		152.147	193.935	184.705	185.528	183.999	176.468	191.875	175.225	180.69	170.272
bending(76)	187.442	179.1		189.951		139.594	194.434	187.125	186.766	197.045	175.133	190.575	181.207	187.678	168.69
bending(77)	190.305	176.153		180.818		164.449	195.914	184.764	186.435	191.788	177.443			191.547	177.443
bending(78)	188.13	176.634		179.215		148.149	198.63	184.97	185.911	181.503	172.312			192.907	175.133
bending(79)	187.772	176.153		180.434		142.496	202.782	185.44	173.298	182.215	170.272			187.815	176.496
bending(80)	185.117	179.001		175.892		156.641	202.782	185.44	169.38	180.796	177.443			187.815	176.39
bending(81)	184.752	179.001		174.531		146.31	202.782	176.987	175.904	184.028	175.133			190.418	178.636
bending(82)	181.957	176.522		178.091		146.31	197.882	182.182	173.089	183.459	175.133			192.529	186.659
bending(83)	179.59	176.386		176.82		136.652	199.571	174.56	173.66	178.069	175.133			187.001	182.337
bending(84)	182.107	179.683		178.493		134.1	192.43	174.908	181.96	175.29	176.39			180	182.367
bending(85)	184.752	176.634		172.221		135	193.031	180	190.466	175.29	177.754			182.63	185.711
bending(86)	182.261	182.862		175.365		153.122	189.1	172.569	189.941	178.648	182.551			174.144	179.735
bending(87)	182.428	176.82		177.739		133.315	190.62	171.626	186.832	175.499	177.443			176.409	177.397
bending(88)	179.714	176.82		179.1		138.519	188.616	168.857	184.279	185.281	180.139			176.409	180.973
bending(89)	179.74	173.958		171.505		132.274	191.976	171.626	187.96	183.385	179.289			176.547	184.764
bending(90)	177.049	176.82		172.221		131.055	194.036	180	193.658	175.29	181.332			173.833	183.4	154.156	192.468
bending(91)	184.419	179.546		174.207		137.802	196.39	180	187.421	175.29	172.533			176.703	177.023
bending(92)	182.578	179.85		174.928		142.866	196.189	180	185.995	178.122	173.772			179.758	183.979
bending(93)	182.428	185.711		171.027		153.8	188.059	182.49	185.042	175.29	175.133			178.21	179.735
bending(94)	184.752	188.531		172.801		137.802	193.268	182.468	182.49	181.302	175.133			179.758	180.579
bending(95)	184.752	188.531		176.921		145.521	195.233	188.13	185.995	176.002	187.778			177.425	181.526
bending(96)	187.579	185.711		168.453		140.947	195.506	188.13	184.97	169.622	193.766			175.849	181.526
bending(97)	187.442	185.44		182.526		157.166	189.349	188.13	185.995	172.854	196.06			181.653	179.37
bending(98)	184.752	182.074		190.721		156.371	189.349	188.13	181.58	175.432	191.809			182.48	178.052
bending(99)	174.289	185.351		193.548		149.982	188.595	182.49	184.133	172.854	191.165			182.907	179.449
bending(100)	179.714	179.423		182.643		145.408	197.416	180	179.579	175.091	185.194			181.736	181.526
bending(101)	176.987	180		186.739		139.399	192.529	182.726	182.49	170.538	195.965			182.458	175.212
bending(102)	176.82	180		188.578		146.237	187.442	182.862	182.49	167.13	194.103			184.155	176.634
bending(103)	176.987	177.138		186.105		163.258	191.407	176.987	183.18	164.827	183.6			185.947	176.634
bending(104)	177.138	173.807		194.652		139.544	188.461	176.987	170.727	167.651	185.305			182.458	173.569
bending(105)	179.627	173.958		184.399		132.274	185.966	176.987	181.914	173.29	185.305			193.134	175.133
bending(106)	179.627	171.11		180		125.362	183.591	177.397	176.165	174.289	182.49			182.458	172.533
bending(107)	187.765	177.138		183.814		130.301	181.102	177.138	177.955	178.73	184.551			182.458	173.326
bending(108)	185.44	177.138		188.396		120.041	183.453	177.709	180	182.632	179.449			184.723	164.975
bending(109)	185.44	186.229		185.839		115.017	186.022	175.03	187.858	185.164	177.391			180.693	173.894
bending(110)	188.13	188.531		177.211		115.017	182.121	177.274	182.49	182.531	176.634			180.951	177.023
bending(111)	185.194	186.009		171.182		115.017	180.113	171.38	182.49	182.531	173.298			175.965	191.175
bending(112)	182.332	188.973		167.44		110.253	182.619	174.261	182.132	185.351	172.942			172.975	193.766
bending(113)	179.74	186.009		172.569		115.017	168.453	174.806	185.631	185.164	171.296			171.066	185.194
bending(114)	174.535	182.829		173.754		123.048	174.289	169.509	190.466	173.66	175.449			174.739	186.435
bending(115)	174.411	186.71		181.693		131.987	179.086	167.272	195.81	170.797	187.651			173.606	191.165
bending(116)	174.125	185.164		180		128.66	176.934	174.961	186.613	176.82	197.499			175.566	185.995
bending(117)	168.551	185.117		181.325		118.61	184.094	175.171	190.67	176.634	189.549			183.837	187.421
bending(118)	177.138	182.261		173.261		124.778	183.784	180.741	187.651	180	190.084			183.837	182.49
bending(119)	171.697	179.496		175.236		126.006	182.82	175.415	182.997	185.711	184.399			177.732	182.132
bending(120)	182.49	176.82		177.449		116.844	180.244	177.985	158.432	176.82	178.188			180.458	182.132
bending(121)	182.243	179.496		187.595		132.436	184.094	174.883	149.744	176.634	183.93			183.292	178.798
bending(122)	184.903	182.344		178.848		117.784	174.289	177.818	156.251	180	181.207			188.91	183.18
bending(123)	191.143	179.683		190.533		139.338	182.49	172.861	155.41	176.82	183.959			187.125	171.034
bending(124)	191.31	182.261		189.103		114.981	182.837	175.295	152.465	176.634	184.123			183.311	174.094
bending(125)	188.297	182.015		187.331		125.538	189.754	181.005	162.443	179.36	180.843			183.837	175.189
bending(126)	185.117	182.428		183.649		135	185.259	177.945	159.228	173.907	181.207			179.412	179.579
bending(127)	182.182	182.531		179.83		138.532	181.941	174.883	161.937	168.111	175.138			183.837	176.583
bending(128)	177.138	176.82		196.144		134.284	174.674	174.883	166.205	171.027	175.58			180.955	192.331
bending(129)	180.26	179.496		184.824		147.322	177.068	172.228	166.474	168.111	176.658			186.09	197.47
bending(130)	174.671	182.531		172.504		141.093	174.873	173.147	167.313	168.111	166.729			183.311	189.162
bending(131)	171.687	179.683		165.158		149.306	182.942	170.185	166.093	171.87	172.273			186.866	189.462
bending(132)	182.726	179.683		167.168		149.306	172.057	170.819	167.313	174.394	163.175			186.866	183.614
bending(133)	182.726	182.698		170.538		146.944	178.995	170.455	177.103	169.144	167.661			183.837	184.022
bending(134)	180	173.66		168.483		140.906	166.675	169.31	177.068	169.144	179.579			189.52	178.668
bending(135)	180	179.37		166.715		168.69	166.675	170.064	176.781	166.481	169.683			188.797	178.244
bending(136)	174.784	179.001		169.279		162.013	174.067	178.496	180.282	171.87	171.034			183.945	169.787
bending(137)	174.648	182.344		164.876		166.357	175.601	170.455	184.97	177.809	169.509			189.52	171.973
bending(138)	177.397	185.164		163.072		163.142	176.177	173.144	182.564	168.977	170.087			184.471	174.649			173.593	201.199
bending(139)	180	178.73		160.544		164.105	174.179	186.833	184.764	172.304	170.727			185.039	175.978			179.424	203.839
bending(140)	180	176.522		180.752		166.329	179.281	179.415	179.73	166.115	173.239			189.119	167.758			177.049	201.801
bending(141)	180	182.531		176.444		153.75	185.15	178.496	185.29	170.011	172.599			178.768	172.617			183.532	203.839
bending(142)	180	180		174.352		143.281	177.922	172.273	189.638	179.204	175.943			173.66	176.168			178.401	193.734
bending(143)	180	170.933		174.352		142.496	179.491	175.58	190.533	174.719	179.488			176.664	181.104			177.082	196.159
bending(144)	180	170.564		176.444		160.154	181.455	178.668	182.261	178.119	178.798			175.997	175.556			183.915	196.624
bending(145)	180	176.82		181.909		154.689	183.073	176.055	190.901	181.477	182.132			173.884	172.948			185.711	187.94
bending(146)	182.49	170.564		184.399		167.981	187.125	176.748	191.791	181.477	175.83			174.359	172.318			176.805	187.94
bending(147)	182.603	176.82		179.534		167.293	191.976	183.681	167.44	177.574	179.136			176.439	175.726			180.711	188.487
bending(148)	180	176.82		181.306		169.799	186.641	179.725	158.199	172.674	178.798			176.946	174.936			179.603	184.526
bending(149)	180	176.634		185.072		166.759	181.109	175.58	160.56	181.477	172.02			184.399	178.678			182.171	190.532
bending(150)	180	179.714		183.681		172.875	179.491	176.07	161.25	183.999	170.538			184.705	184.399			186.783	185.326
bending(151)	177.138	182.344		188.973		169.799	183.553	173.536	160.935	179.224	167.171			187.139	178.678			185.793	179.756
bending(152)	185.039	173.958		178.892		175.167	175.446	176.168	164.985	177.574	172.599			182.468	186.37			182.072	182.246
bending(153)	190.784	180		175.746		172.112	182.624	178.52	158.226	177.574	176.234			184.569	191.133			181.685	180.914
bending(154)	195.945	179.496		177.274		166.759	181.392	178.52	160.433	178.698	173.239			179.323	192.065			180.964	180.914
bending(155)	200.225	185.711		175.126		171.347	175.914	178.506	160.433	178.698	168.118			179.323	189.462			184.332	183.504
bending(156)	202.834	182.726		174.094		172.112	172.831	178.496	163.989	184.71	171.906			182.243	192.189			180.498	179.756
bending(157)	191.517	176.82		175.746		165.338	164.932	181.745	165.964	181.035	172.599			182.107	183.283			180.711	184.399
bending(158)	193.686	176.82		178.059		169.799	168.789	179.084	169.38	178.152	169.055			184.569	174.926			181.685	187.815
bending(159)	189.791	180		181.54		171.347	168.789	175.704	170.811	178.152	173.239			184.705	173.147			176.921	186.459
bending(160)	187.442	176.82		180		174.382	169.263	176.168	169.467	178.152	173.239			187.139	181.515			178.063	185.326
bending(161)	182.367	176.82		188.503		176.453	173.29	177.268	171.674	181.477	178.825			187.139	175.05			186.94	189.273
bending(162)	177.049	176.634		182.603		162.255	180	176.386	168.085	183.752	198.435			182.243	174.883			190.958	186.483
bending(163)	179.053	179.496		183.215		164.932	179.662	172.942	171.355	187.282	192.017			171.8	175.248			185.4	183.221
bending(164)	181.957	176.82		188.782		174.207	179.761	170.727	176.961	181.27	195.524			174.648	177.668			189.736	189.646
bending(165)	182.182	174.289		180.796		171.505	185.194	169.055	194.522	180.63	195.524			177.138	180.815			187.088	188.344
bending(166)	184.95	171.193		186.34		168.412	181.736	173.723	198.75	183.847	187.088			177.274	181.146			191.828	189.646
bending(167)	184.752	171.11		188.782		167.792	182.121	167.661	199.017	180.63	191.195			177.274	178.21			185.4	178.591
bending(168)	176.594	171.193		185.911		172.875	176.388	168.548	193.57	187.757	194.744			172.428	174.883			181.685	181.501
bending(169)	176.481	171.469		173.089		175.746	185.821	168.949	193.601	177.809	188.531			174.908	175.05			188.489	178.668
bending(170)	174.56	162.681		185.911		174.849	178.363	180.242	191.28	171.597	191.575			184.764	172.228			184.874	184.185
bending(171)	179.74	168.503		181.828		165.338	182.35	175.236	192.724	171.291	188.612			185.194	170.209			183.212	183.504
bending(172)	182.603	177.469		180.331		171.347	178.264	179.145	199.363	172.674	186.86			184.97	169.31			179.424	180.117
bending(173)	182.726	177.739		175.553		165.338	176.634	175.724	198.31	171.87	187.772			187.431	167.905			176.379	179.098
bending(174)	188.13	180.999		185.681		171.347	178.399	178.423	195.015	177.737	186.973			184.97	172.304			178.063	177.879
bending(175)	188.13	183.847		182.155		168.412	175.101	175.236	193.57	175.4	177.668			187.431	171.973			185.793	181.61
bending(176)	185.194	168.69		170.951		162.035	169.992	174.762	195.015	171.937	186.37			192.265	167.574			188.048	176.903
bending(177)	182.603	180.63		169.475		171.347	171.315	170.134	189.246	166.485	180.41			190.305	167.574			183.212	178.882
bending(178)	177.397	177.469		167.163		168.412	176.961	179.735	185.004	171.937	180.286			184.569	173.027			182.148	180.551
bending(179)	171.697	174.649		166.535		164.718	174.996	174.622	187.125	170.011	177.818			187.003	182.132			182.148	176.892
bending(180)	172.168	166.481		161.172		169.126	178.891	177.034	184.97	178.698	177.945			184.569	178.678			183.832	179.236
bending(181)	171.943	168.815		170.951		169.939	178.287	169.371	188.326	180.932	172.228			187.003	175.58			182.897	180.481
bending(182)	168.857	174.719		169.475		164.745	188.076	173.492	174.218	185.11	175.097			179.627	176.168			184.932	182.3
bending(183)	174.261	172.674		173.66		166.584	183.711	171.414	192.956	181.477	172.235			177.138	178.668			178.964	176.634
bending(184)	177.397	172.674		187.859		171.769	183.711	174.155	186.495	187.53	175.248			171.8	181.104			178.964	180.117
bending(185)	177.397	166.667		198.435		170.572	185.697	177.37	181.455	187.53	175.225			174.56	181.104			181.152	182.63
bending(186)	177.51	172.304		201.251		170.572	187.502	175.188	179.187	186.818	172.235			179.524	184.399			181.329	188.13
bending(187)	177.51	171.832		205.56		170.572	181.736	179.735	181.129	184.297	180.41			179.524	181.332			177.178	190.376
bending(188)	184.97	173.317		207.82		167.648	189.482	185.13	179.187	171.937	180.577			177.138	181.332			175.176	183.731
bending(189)	182.603	172.763		199.252		173.841	185.341	187.043	184.764	168.212	180.286			179.524	175.704			170.515	180.117
bending(190)	180	165.5		196.017		170.572	180.719	182.003	198.651	158.443	183.283			175.011	178.188			175.03	185.845
bending(191)	168.551	163.507		193.482		175.301	176.634	182.337	199.37	169.783	183.614			174.784	175.58			180.709	180.365
bending(192)	177.138	165.5		190.008		167.648	174.806	183.097	204.624	171.99	180.286			187.49	172.948			193.158	182.63
bending(193)	174.535	163.507		195.255		175.301	176.424	182.857	198.867	170.718	174.806			182.49	170.395			194.306	187.534
bending(194)	180	163.507		195.131		167.005	178.264	183.366	204.291	174.806	175.05			184.97	176.241			186.843	188.13
bending(195)	177.51	167.174		189.462		172.733	174.806	180.579	198.563	170.407	171.87			184.97	191.31			188.315	184.003
bending(196)	174.535	171.937		186.009		177.12	178.608	181.526	200.925	166.675	168.69			182.49	189.286			186.105	183.731
bending(197)	174.648	171.937		183.013		174.144	178.891	179.449	196.074	172.427	172.235			184.97	191.889			192.56	180.365
bending(198)	174.498	186.52		183.18		170.572	174.806	183.108	196.75	171.99	169.216			189.851	186.246			184.995	183.662
bending(199)	174.094	186.044		177.138		175.301	181.146	172.972	191.198	174.52	170.209			187.431	186.86			184.493	187.421	160.81	183.16
bending(200)	171.547	181.646		177.302		175.301	176.634	173.089	190.62	176.165	175.225			184.97	188.531			178.746	177.51	167.093	210.181
bending(201)	174.261	177.337		180.577		169.188	182.33	176.317	187.263	173.556	177.879			182.243	191.133			179.718	185.315	173.517	220.601
bending(202)	177.397	185.08		177.274		174.144	181.146	169.261	190.62	173.556	177.58			182.49	186.736			178.746	185.315	165.79	223.781
bending(203)	180	182.353		172.396		174.31	179.196	175.133	193.57	167.894	169.695			182.107	190.514			177.68	188.13	156.098	229.252
bending(204)	177.51	180		165.964		169.188	173.806	175.133	189.611	175.478	170.058			184.97	183.478			183.219	181.948	155.152	229.132
bending(205)	180	182.741		169.144		168.048	177.725	173.894	183.4	175.139	174.926			184.705	189.462			181.621	181.501	157.37	228.504
bending(206)	177.274	179.69		165.964		169.188	175.03	173.894	185.911	173.016	175.225			184.97	190.008			181.315	183.683	163.191	230.555
bending(207)	179.627	183.857		162.474		180	174.85	176.317	188.502	172.427	175.225			182.243	189.462			184.932	177.149	157.871	228.16
bending(208)	176.987	183.03		166.481		176.1	172.813	170.48	189.462	172.427	173.536			182.243	188.531			178.871	171.085	167.534	217.196
bending(209)	180	178.864		165.964		178.21	175.47	175.601	189.611	175.478	175.225			182.49	179.157			180.813	171.293	162.877	214.643
bending(210)	177.138	178.864		180.9		180.175	173.616	177.754	184.764	177.129	170.748			182.49	169.67			175.03	177.51	172.591	206.308
head_x(0)	934	1134	850	926	804	825	1027	864	954	1230	840	1104	1069	763	938
head_x(1)	935	1133	846	926	802	826	1024	863	954	1234	840	1104	1069	761	937
head_x(2)	934	1134	846	926	803	829	1023	863	954	1235	837	1103	1069	761	938
head_x(3)	934	1133	845	926	803	826	1022	862	955	1235	834	1103	1069	760	938
head_x(4)	933	1135	845	925	803	826	1023	861	955	1235	834	1103	1070	760	936
head_x(5)	935	1135	845	921	802	824	1022	856	955	1236	834	1101	1073	758	932
head_x(6)	935	1135	845	920	800	823	1022	854	956	1237	834	1101	1076	759	930
head_x(7)	935	1134	841	918	800	821	1021	855	956	1240	833	1102	1077	761	927
head_x(8)	934	1134	837	918	799	822	1018	854	958	1243	830	1101	1077	760	926
head_x(9)	934	1134	836	918	799	822	1017	853	959	1244	826	1102	1077	757	926
head_x(10)	934	1133	836	918	799	822	1017	853	958	1244	826	1102	1077	758	925
head_x(11)	934	1133	836	918	799	822	1018	850	958	1244	825	1103	1079	757	925
head_x(12)	932	1134	835	917	798	823	1017	848	959	1245	825	1103	1081	758	923
head_x(13)	933	1135	835	917	798	823	1016	847	960	1249	824	1104	1085	757	922
head_x(14)	933	1136	832	914	797	822	1014	843	963	1252	820	1105	1084	757	919
head_x(15)	933	1136	830	914	795	822	1013	842	964	1252	817	1107	1084	756	919
head_x(16)	932	1136	828	915	795	820	1014	842	968	1252	817	1107	1085	755	918
head_x(17)	933	1135	828	913	793	820	1014	842	968	1252	816	1107	1086	753	918
head_x(18)	932	1135	828	912	795	820	1013	841	968	1253	816	1107	1087	754	918
head_x(19)	934	1135	827	912	794	821	1009	840	967	1256	816	1106	1090	753	916
head_x(20)	935	1136	827	911	793	821	1009	838	965	1260	813	1107	1092	753	912
head_x(21)	935	1137	827	908	793	822	1005	835	966	1260	809	1106	1092	753	911
head_x(22)	935	1136	825	907	791	821	1005	833	967	1260	809	1105	1092	751	912
head_x(23)	935	1137	821	904	790	821	1005	832	967	1260	809	1105	1092	749	912
head_x(24)	934	1137	820	903	791	821	1004	832	968	1261	809	1106	1093	749	911
head_x(25)	933	1136	820	903	791	821	1005	832	968	1265	809	1105	1095	746	909
head_x(26)	934	1137	820	903	790	821	1004	831	971	1266	807	1106	1096	748	905
head_x(27)	931	1136	819	903	791	820	1004	831	973	1268	803	1104	1096	747	904
head_x(28)	931	1137	819	902	790	819	1000	828	973	1268	800	1105	1096	747	903
head_x(29)	931	1138	819	901	791	820	1000	825	973	1268	800	1106	1097	747	903
head_x(30)	931	1139	818	898	790	818	1000	822	975	1269	800	1107	1100	744	903
head_x(31)	931	1139	817	896	791	817	1000	822	980	1271	799	1108	1102	744	900
head_x(32)	931	1139	816	895	791	817	999	821	978	1275	799	1108	1103	740	897
head_x(33)	930	1138	814	895	791	815	999	820	978	1276	795	1108	1106	741	895
head_x(34)	931	1138	813	895	791	816	998	820	978	1276	792	1106	1107	741	895
head_x(35)	930	1138	813	895	792	815	995	818	978	1276	792	1108	1108	740	895
head_x(36)	931	1139	813	894	789	814	994	816	979	1277	792	1109	1108	740	894
head_x(37)	931	1140	812	892	789	815	994	815	976	1279	791	1111	1109	740	895
head_x(38)	931	1139	812	891	787	814	994	810	976	1282	791	1110	1114	738	893
head_x(39)	930	1138	810	888	787	815	993	810	977	1284	788	1110	1118	739	891
head_x(40)	931	1139	807	887	787	816	990	810	978	1284	785	1109	1118	740	892
head_x(41)	931	1139	806	887	787	814	987	809	977	1284	784	1110	1119	740	891
head_x(42)	932	1138	806	887	786	815	987	809	980	1284	784	1109	1119	740	890
head_x(43)	931	1139	805	886	787	813	986	806	982	1285	785	1110	1121	739	888
head_x(44)	932	1140	805	885	786	813	986	802	985	1290	783	1109	1123	738	886
head_x(45)	932	1141	805	885	784	812	986	800	989	1292	782	1110	1127	738	884
head_x(46)	931	1142	802	884	784	811	985	799	988	1292	777	1112	1127	734	883
head_x(47)	932	1143	800	884	785	812	985	799	989	1292	775	1112	1127	733	883
head_x(48)	931	1143	801	883	784	812	983	798	989	1293	775	1112	1127	734	882
head_x(49)	932	1143	801	884	784	813	982	798	989	1294	774	1112	1128	733	881
head_x(50)	931	1143	801	883	783	813	983	798	990	1297	774	1112	1130	733	878
head_x(51)	929	1141	801	882	784	814	982	794	993	1300	773	1113	1135	732	875
head_x(52)	929	1141	801	879	784	813	982	790	992	1300	770	1119	1135	732	874
head_x(53)	929	1140	800	880	781	814	980	789	991	1300	766	1121	1135	732	874
head_x(54)	929	1140	798	877	779	813	980	790	992	1300	766	1124	1135	730	873
head_x(55)	928	1141	794	874	780	811	976	789	990	1302	766	1124	1136	731	873
head_x(56)	929	1140	793	873	780	811	974	789	992	1304	766	1124	1135	731	870
head_x(57)	929	1139	793	872	780	812	975	788	991	1307	765	1124	1136	731	868
head_x(58)	931	1141	792	872	780	811	973	787	992	1308	764	1124	1140	731	866
head_x(59)	933	1141	793	872	780	811	973	782	992	1308	760	1124	1141	730	866
head_x(60)	934	1141		871		812	970	780	992	1308	758	1125	1142	730	866
head_x(61)	934	1140		871		812	969	778	993	1309	758	1126	1142	728	865
head_x(62)	934	1140		870		810	969	778	996	1310	758	1130	1143	727	864
head_x(63)	935	1140		867		810	966	777	998	1314	757	1130	1144	726	860
head_x(64)	933	1141		864		809	964	777	999	1315	756	1130	1148	726	859
head_x(65)	936	1141		865		809	965	776	997	1316	753	1128	1147	727	859
head_x(66)	935	1140		864		808	964	774	999	1316	751	1128	1151	725	859
head_x(67)	935	1141		863		808	964	770	1000	1316	753	1130	1151	725	858
head_x(68)	936	1141		863		808	963	770	1000	1318	752	1131	1151	723	855
head_x(69)	936	1142		863		807	963	767	999	1319	751	1132	1151	723	851
head_x(70)	936	1141		862		807	964	767	1000	1322	751	1134	1152	722	851
head_x(71)	936	1141		862		808	963	767	1000	1323	748	1134	1153	722	850
head_x(72)	936	1141		861		808	965	766	1002	1323	744	1133	1157	723	850
head_x(73)	935	1141		858		808	968	766	1003	1323	742	1133	1159	722	849
head_x(74)	936	1141		858		808	969	765	1003	1323	742	1132	1159	723	847
head_x(75)	938	1142		858		807	968	762	1003	1324	742	1133	1159	720	845
head_x(76)	938	1142		859		807	964	760	1003	1327	741	1132	1160	718	844
head_x(77)	939	1141		858		808	961	757	1002	1329	740			716	843
head_x(78)	938	1140		857		807	962	757	1005	1329	737			715	843
head_x(79)	939	1141		856		807	962	757	1008	1330	735			715	843
head_x(80)	938	1142		854		805	962	756	1009	1330	734			715	839
head_x(81)	938	1142		851		806	962	755	1009	1331	734			715	836
head_x(82)	937	1141		850		807	959	755	1009	1334	734			713	836
head_x(83)	937	1141		849		809	957	753	1011	1337	733			714	835
head_x(84)	938	1141		849		810	955	749	1009	1338	729			714	835
head_x(85)	939	1140		848		811	953	748	1007	1338	727			715	833
head_x(86)	938	1141		848		812	953	746	1007	1338	727			715	830
head_x(87)	938	1140		848		813	954	746	1007	1339	726			715	827
head_x(88)	937	1140		846		814	953	745	1008	1341	726			715	827
head_x(89)	937	1139		843		814	953	745	1008	1345	725			714	827
head_x(90)	938	1140		842		814	953	744	1008	1346	721			715	826	1144	1173
head_x(91)	940	1141		842		814	951	741	1009	1346	720			715	825
head_x(92)	939	1141		842		814	950	738	1011	1347	720			714	820
head_x(93)	939	1142		841		813	950	738	1010	1347	719			715	819
head_x(94)	940	1143		840		814	950	736	1011	1349	719			714	819
head_x(95)	940	1143		839		813	950	736	1011	1353	717			715	818
head_x(96)	941	1142		839		813	948	735	1012	1354	714			714	818
head_x(97)	941	1142		839		813	946	735	1012	1354	711			713	815
head_x(98)	940	1142		839		812	945	734	1013	1355	710			712	813
head_x(99)	938	1143		840		812	945	731	1013	1355	710			712	811
[truncated: 7,707 more rows]
