# Supplementary material for: FIMTrack: An open source tracking and locomotion analysis software for small animals
Source: PLoS Comput Biol. 2017 May 11;13(5):e1005530. doi: 10.1371/journal.pcbi.1005530 (PMC5444858; doi:10.1371/journal.pcbi.1005530)
Supplement: S1 Data — The resultant quantities and the used evaluation script are provided in order to guarantee reproducibility of our results. Note that the images can be downloaded at http://fim.uni-muenster.de. (ZIP) [file pcbi.1005530.s001.zip › S1_Data/tracking_grayThresh_50/table.csv]

	larva(0)	larva(1)	larva(2)	larva(3)	larva(4)	larva(5)	larva(6)	larva(7)	larva(8)	larva(9)	larva(10)	larva(11)	larva(12)	larva(13)	larva(14)	larva(15)	larva(16)	larva(17)	larva(18)	larva(19)	larva(20)
mom_x(0)	933	1128	869	944	813	844	1036	885	956	1211	858	1101	1048	777	953
mom_x(1)	933	1128	866	944	811	844	1034	884	958	1214	856	1101	1049	776	952
mom_x(2)	933	1128	864	944	811	844	1034	883	958	1216	853	1101	1049	775	952
mom_x(3)	933	1128	864	944	810	844	1033	883	958	1216	852	1101	1049	775	951
mom_x(4)	933	1128	863	943	811	844	1033	881	958	1217	851	1101	1050	774	951
mom_x(5)	933	1129	863	941	811	842	1033	879	958	1217	850	1101	1052	774	950
mom_x(6)	933	1129	862	938	810	841	1032	876	958	1218	850	1101	1055	774	948
mom_x(7)	933	1130	860	937	809	839	1030	875	958	1221	849	1101	1056	773	946
mom_x(8)	933	1129	857	936	808	839	1029	873	959	1223	847	1101	1057	772	945
mom_x(9)	933	1129	855	936	807	839	1029	873	959	1224	844	1101	1057	771	944
mom_x(10)	933	1129	855	935	807	840	1028	872	958	1225	843	1101	1058	770	944
mom_x(11)	933	1130	854	935	807	840	1028	871	958	1225	842	1101	1059	770	943
mom_x(12)	934	1130	854	934	807	840	1028	870	958	1226	842	1101	1062	770	942
mom_x(13)	934	1130	853	932	807	840	1027	868	958	1229	841	1101	1064	769	941
mom_x(14)	934	1131	852	929	806	839	1025	866	959	1231	838	1101	1065	769	938
mom_x(15)	934	1131	849	929	804	837	1024	864	959	1232	836	1102	1065	768	937
mom_x(16)	934	1131	847	929	803	836	1024	863	959	1232	835	1102	1066	767	936
mom_x(17)	934	1131	846	929	803	835	1023	862	959	1233	834	1102	1067	765	936
mom_x(18)	934	1131	846	928	803	836	1023	861	959	1234	834	1102	1069	765	935
mom_x(19)	934	1131	846	928	803	836	1023	861	959	1237	833	1103	1072	765	933
mom_x(20)	934	1131	845	928	803	836	1022	859	959	1239	831	1103	1073	764	931
mom_x(21)	934	1132	844	926	802	837	1020	857	960	1240	828	1103	1073	764	929
mom_x(22)	934	1132	843	924	801	837	1019	855	960	1240	826	1103	1073	763	929
mom_x(23)	934	1132	841	922	799	837	1018	853	960	1241	826	1103	1074	762	929
mom_x(24)	934	1132	839	921	799	837	1018	852	959	1242	825	1103	1076	761	928
mom_x(25)	934	1133	838	920	799	837	1017	852	960	1245	825	1103	1079	760	927
mom_x(26)	934	1132	838	920	799	837	1016	851	960	1247	824	1103	1080	760	925
mom_x(27)	934	1132	838	920	798	837	1015	850	962	1248	821	1103	1080	759	923
mom_x(28)	934	1133	837	919	798	836	1014	849	962	1248	818	1103	1080	759	922
mom_x(29)	934	1133	837	918	797	836	1013	847	963	1249	818	1103	1080	759	921
mom_x(30)	934	1134	835	916	796	836	1013	844	963	1250	817	1103	1080	757	921
mom_x(31)	934	1134	835	913	796	836	1012	843	964	1252	817	1104	1081	756	919
mom_x(32)	933	1134	833	912	796	835	1012	841	966	1254	816	1104	1083	754	917
mom_x(33)	933	1134	831	912	796	834	1011	841	967	1256	813	1104	1086	754	915
mom_x(34)	933	1134	830	912	796	833	1010	840	967	1256	811	1104	1087	754	914
mom_x(35)	933	1134	830	912	796	833	1008	839	968	1257	810	1104	1088	754	913
mom_x(36)	932	1134	830	911	796	833	1007	837	969	1257	809	1104	1088	753	912
mom_x(37)	932	1135	829	910	795	833	1007	836	970	1259	809	1105	1090	752	911
mom_x(38)	933	1135	828	908	794	833	1007	833	970	1262	808	1105	1093	751	909
mom_x(39)	932	1135	826	906	794	834	1006	831	971	1264	806	1105	1096	750	908
mom_x(40)	932	1135	824	905	793	834	1005	830	971	1264	803	1105	1097	750	907
mom_x(41)	932	1135	823	904	793	833	1003	830	971	1264	802	1105	1097	749	906
mom_x(42)	932	1135	822	904	793	833	1001	829	971	1265	801	1105	1098	749	906
mom_x(43)	932	1135	822	904	793	832	1001	827	973	1267	801	1105	1099	749	905
mom_x(44)	932	1135	821	903	792	831	1000	824	974	1270	800	1105	1101	749	903
mom_x(45)	932	1136	821	902	792	830	1000	822	976	1272	799	1106	1104	749	901
mom_x(46)	932	1137	819	901	791	829	999	821	976	1272	796	1106	1105	747	900
mom_x(47)	932	1137	817	899	790	828	998	820	977	1273	794	1106	1106	746	899
mom_x(48)	932	1137	816	898	790	827	996	819	978	1273	793	1106	1106	746	899
mom_x(49)	932	1137	815	897	790	827	995	818	979	1275	793	1106	1108	745	898
mom_x(50)	932	1137	815	897	790	827	995	818	980	1277	792	1106	1109	745	896
mom_x(51)	931	1137	815	897	790	827	994	816	981	1280	792	1107	1112	744	894
mom_x(52)	931	1137	814	896	790	826	994	814	982	1280	789	1108	1114	744	893
mom_x(53)	931	1138	814	895	789	826	993	812	982	1280	786	1108	1114	743	892
mom_x(54)	931	1138	812	894	788	826	993	811	983	1281	785	1110	1115	742	892
mom_x(55)	931	1138	810	892	787	827	991	809	983	1282	784	1111	1115	741	891
mom_x(56)	931	1138	809	890	788	827	989	809	984	1284	784	1111	1115	741	890
mom_x(57)	931	1138	808	889	787	828	989	808	985	1287	784	1111	1117	741	887
mom_x(58)	931	1137	808	889	787	828	988	807	985	1287	782	1112	1120	741	885
mom_x(59)	931	1137	808	889	786	829	988	805	985	1288	779	1112	1121	740	884
mom_x(60)	931	1138		888		829	987	803	985	1288	777	1113	1122	739	884
mom_x(61)	931	1138		888		829	986	801	986	1289	776	1114	1122	738	883
mom_x(62)	931	1138		886		828	985	799	987	1291	776	1116	1123	737	882
mom_x(63)	931	1138		885		828	983	798	988	1294	775	1117	1123	736	879
mom_x(64)	931	1138		883		827	982	798	988	1295	774	1117	1125	736	877
mom_x(65)	932	1138		882		827	981	797	988	1295	772	1117	1125	736	877
mom_x(66)	932	1138		881		826	981	795	989	1296	769	1117	1128	736	876
mom_x(67)	932	1138		881		825	980	794	990	1297	769	1118	1129	735	876
mom_x(68)	933	1138		880		824	980	793	991	1298	768	1119	1130	734	874
mom_x(69)	933	1138		880		824	980	790	992	1300	768	1120	1130	733	871
mom_x(70)	933	1139		879		825	980	789	992	1302	767	1121	1131	733	870
mom_x(71)	932	1139		878		825	980	788	992	1303	766	1122	1132	732	869
mom_x(72)	933	1139		877		825	980	787	993	1303	763	1122	1135	732	868
mom_x(73)	933	1139		875		825	980	786	994	1303	761	1122	1137	732	868
mom_x(74)	933	1139		874		825	979	786	995	1304	760	1122	1138	732	865
mom_x(75)	933	1139		873		825	979	784	995	1306	760	1123	1138	731	863
mom_x(76)	934	1139		873		825	977	783	995	1308	759	1124	1139	730	862
mom_x(77)	934	1139		873		825	975	781	996	1310	758			728	861
mom_x(78)	934	1139		872		825	974	779	997	1310	755			728	861
mom_x(79)	934	1140		871		825	973	777	998	1311	753			727	860
mom_x(80)	935	1139		870		824	973	776	999	1311	752			727	857
mom_x(81)	935	1139		868		824	973	776	999	1312	752			727	855
mom_x(82)	935	1139		867		824	972	775	1000	1315	752			726	854
mom_x(83)	935	1139		866		825	970	774	1000	1317	750			724	853
mom_x(84)	936	1140		865		826	969	772	1001	1318	747			724	853
mom_x(85)	936	1140		865		826	967	770	1002	1319	745			724	852
mom_x(86)	936	1140		864		826	967	768	1002	1319	745			724	849
mom_x(87)	936	1139		864		827	966	766	1001	1320	744			724	847
mom_x(88)	936	1139		862		827	966	766	1001	1322	744			724	846	1126	1151
mom_x(89)	936	1139		860		827	965	765	1002	1325	742			723	845	1126	1150
mom_x(90)	936	1139		859		827	964	764	1002	1326	739			722	845	1127	1150
mom_x(91)	936	1139		858		827	962	763	1003	1326	738			721	844
mom_x(92)	937	1139		858		827	961	761	1003	1327	737			721	841
mom_x(93)	937	1140		858		827	960	759	1003	1328	737			721	839
mom_x(94)	937	1140		857		826	960	757	1004	1329	736			721	838
mom_x(95)	937	1140		856		826	960	756	1004	1332	735			721	837
mom_x(96)	937	1139		855		826	959	755	1005	1334	733			720	837
mom_x(97)	937	1139		854		826	957	755	1005	1334	731			720	835
mom_x(98)	937	1139		852		826	956	754	1006	1335	730			719	833
mom_x(99)	937	1139		852		826	955	752	1006	1335	729			718	830
mom_x(100)	937	1139		852		826	955	750	1007	1337	729			718	830
mom_x(101)	937	1139		851		826	954	749	1007	1340	728			718	829
mom_x(102)	937	1139		851		826	954	746	1008	1342	726			718	829
mom_x(103)	937	1139		851		826	953	745	1009	1342	723			717	828
mom_x(104)	937	1139		850		826	952	744	1010	1343	721			716	825
mom_x(105)	937	1139		849		826	951	744	1010	1343	721			715	823
mom_x(106)	937	1139		848		826	950	743	1010	1344	720			715	822
mom_x(107)	938	1139		846		826	950	741	1011	1347	720			715	822
mom_x(108)	938	1139		846		826	950	739	1012	1349	718			715	822
mom_x(109)	938	1139		845		826	949	737	1013	1349	716			714	821
mom_x(110)	938	1139		845		826	949	735	1013	1350	714			714	819
mom_x(111)	938	1139		845		826	948	734	1013	1350	713			714	817
mom_x(112)	938	1139		844		826	947	733	1014	1351	713			713	816
mom_x(113)	938	1139		843		826	946	732	1014	1354	713			713	815
mom_x(114)	939	1139		842		826	945	731	1015	1356	712			713	814
mom_x(115)	939	1139		841		825	945	730	1015	1357	711			713	814
mom_x(116)	939	1140		840		825	944	729	1016	1357	708			713	812
mom_x(117)	939	1140		840		825	944	726	1016	1358	706			713	809
mom_x(118)	938	1140		839		825	943	724	1016	1359	705			713	807
mom_x(119)	938	1140		839		824	942	723	1016	1361	705			712	806
mom_x(120)	939	1140		839		824	940	722	1017	1364	704			712	806
mom_x(121)	939	1139		838		824	940	722	1017	1365	703			711	805
mom_x(122)	939	1139		837		823	940	721	1019	1365	701			711	802
mom_x(123)	940	1139		836		824	939	719	1020	1366	699			711	800
mom_x(124)	940	1139		835		825	939	717	1020	1367	697			711	798
mom_x(125)	940	1139		835		826	938	715	1021	1368	696			711	797
mom_x(126)	940	1140		835		826	937	713	1022	1371	696			711	797
mom_x(127)	940	1140		835		826	936	712	1024	1373	695			710	796
mom_x(128)	940	1140		834		826	935	711	1025	1373	694			710	794
mom_x(129)	941	1140		834		825	935	711	1026	1373	692			710	791
mom_x(130)	941	1140		833		825	934	709	1026	1374	689			710	789
mom_x(131)	941	1140		831		824	934	707	1026	1376	688			710	788
mom_x(132)	941	1140		830		824	933	705	1027	1378	687			710	788
mom_x(133)	941	1140		829		824	933	703	1028	1380	687			709	787
mom_x(134)	941	1140		828		823	931	702	1029	1380	686			709	785
mom_x(135)	941	1140		828		823	929	701	1031	1380	685			708	782
mom_x(136)	941	1140		828		822	928	701	1032	1381	682			708	780
mom_x(137)	941	1141		828		822	928	700	1032	1381	679			708	780
mom_x(138)	941	1140		826		822	927	698	1032	1384	679			707	779			1167	1144
mom_x(139)	941	1140		825		822	926	696	1033	1386	678			707	778			1168	1144
mom_x(140)	941	1140		824		822	925	693	1034	1388	678			707	776			1169	1143
mom_x(141)	941	1140		823		823	923	692	1035	1388	677			706	773			1169	1144
mom_x(142)	941	1141		823		823	921	691	1037	1388	674			706	771			1169	1146
mom_x(143)	941	1141		823		823	920	691	1037	1389	671			706	771			1170	1148
mom_x(144)	941	1141		823		823	919	690	1038	1390	670			706	770			1172	1149
mom_x(145)	942	1141		822		822	919	689	1038	1393	670			707	769			1173	1150
mom_x(146)	942	1141		821		822	919	686	1039	1395	669			706	767			1173	1150
mom_x(147)	942	1140		820		821	918	684	1039	1395	668			706	764			1173	1150
mom_x(148)	942	1140		819		821	916	682	1040	1396	667			706	762			1174	1151
mom_x(149)	942	1140		819		821	914	681	1040	1396	665			706	761			1175	1152
mom_x(150)	942	1141		819		821	914	681	1042	1398	662			706	761			1176	1153
mom_x(151)	942	1141		819		822	913	680	1043	1401	661			706	760			1178	1155
mom_x(152)	942	1141		818		822	913	679	1044	1403	661			706	758			1178	1156
mom_x(153)	943	1141		817		822	912	677	1045	1404	660			706	755			1179	1157
mom_x(154)	943	1141		816		822	911	675	1045	1404	660			706	754			1179	1157
mom_x(155)	943	1141		814		822	910	673	1046	1405	658			705	753			1180	1158
mom_x(156)	943	1141		814		821	908	671	1048	1406	655			705	752			1182	1158
mom_x(157)	944	1141		814		820	907	670	1049	1408	653			705	752			1183	1159
mom_x(158)	944	1141		814		820	906	670	1050	1411	653			705	749			1183	1161
mom_x(159)	944	1141		813		819	906	669	1052	1411	652			705	746			1183	1163
mom_x(160)	944	1141		813		818	905	668	1052	1411	652			705	745			1184	1164
mom_x(161)	944	1141		812		818	905	666	1053	1412	651			705	744			1185	1165
mom_x(162)	944	1141		811		816	904	664	1053	1413	649			705	744			1186	1165
mom_x(163)	944	1141		810		816	902	662	1054	1416	647			705	743			1188	1165
mom_x(164)	945	1141		810		816	900	661	1054	1418	645			705	741			1188	1166
mom_x(165)	945	1141		810		816	900	660	1055	1418	645			705	738			1188	1166
mom_x(166)	945	1141		810		816	900	660	1056	1418	645			705	736			1189	1167
mom_x(167)	945	1141		810		818	899	660	1057	1419	644			706	736			1190	1169
mom_x(168)	945	1141		810		818	898	658	1057	1420	641			706	735			1191	1171
mom_x(169)	945	1141		809		819	897	655	1058	1423	638			706	734			1193	1171
mom_x(170)	945	1141		808		819	895	653	1058	1425	637			706	733			1194	1172
mom_x(171)	945	1141		807		819	894	652	1059	1426	637			705	730			1194	1172
mom_x(172)	946	1141		807		819	893	651	1060	1426	637			705	728			1194	1173
mom_x(173)	946	1140		807		819	893	650	1062	1426	636			705	727			1195	1174
mom_x(174)	946	1140		806		819	893	650	1062	1427	634			705	727			1196	1174
mom_x(175)	946	1141		806		819	891	649	1063	1430	631			705	726			1198	1176
mom_x(176)	946	1141		805		819	890	647	1063	1433	629			704	725			1199	1177
mom_x(177)	946	1140		804		819	887	645	1064	1433	629			704	722			1199	1179
mom_x(178)	946	1140		803		819	887	643	1065	1434	628			703	720			1199	1179
mom_x(179)	946	1140		803		819	886	642	1066	1434	627			703	719			1200	1180
mom_x(180)	946	1140		803		819	885	641	1067	1435	625			703	718			1201	1181
mom_x(181)	946	1139		802		819	885	641	1068	1437	623			703	718			1203	1181
mom_x(182)	946	1139		802		819	884	640	1068	1439	621			703	716			1204	1182
mom_x(183)	946	1139		802		820	882	639	1069	1440	620			703	714			1204	1183
mom_x(184)	945	1139		803		820	881	637	1070	1441	620			703	712			1205	1186
mom_x(185)	945	1139		803		821	881	636	1072	1441	619			703	711			1206	1187
mom_x(186)	945	1138		803		821	880	634	1073	1442	617			703	710			1207	1187
mom_x(187)	945	1138		803		821	880	632	1073	1444	614			703	709			1209	1187
mom_x(188)	945	1138		803		821	879	631	1074	1446	612			703	708			1209	1188
mom_x(189)	945	1137		803		821	878	631	1074	1447	612			703	705			1209	1189
mom_x(190)	945	1137		802		821	876	630	1075	1448	611			704	703			1209	1190
mom_x(191)	946	1137		803		821	874	630	1076	1448	610			704	702			1210	1191
mom_x(192)	946	1137		803		821	873	628	1077	1448	608			704	701			1212	1194
mom_x(193)	946	1137		802		821	873	625	1077	1450	605			703	701			1213	1195
mom_x(194)	946	1137		802		821	872	623	1077	1452	604			703	700			1214	1195
mom_x(195)	945	1136		802		821	872	622	1078	1454	603			703	698			1215	1195
mom_x(196)	945	1136		803		821	870	622	1078	1455	603			703	695			1215	1196
mom_x(197)	945	1135		802		821	869	621	1079	1455	602			703	694			1216	1196
mom_x(198)	945	1135		802		821	866	621	1079	1455	599			703	693			1218	1198
mom_x(199)	945	1135		802		820	866	619	1080	1456	596			702	693			1220	1199	704	728
mom_x(200)	945	1136		802		820	866	618	1080	1458	595			702	691			1220	1201	703	728
mom_x(201)	945	1136		802		820	865	615	1080	1461	595			702	689			1221	1202	703	728
mom_x(202)	945	1135		802		820	864	614	1081	1462	594			702	687			1221	1203	702	729
mom_x(203)	945	1135		802		820	863	613	1081	1462	594			702	686			1222	1203	701	729
mom_x(204)	944	1135		801		820	861	612	1082	1463	590			702	686			1223	1203	700	729
mom_x(205)	944	1134		801		820	859	612	1083	1463	588			701	686			1225	1204	699	730
mom_x(206)	944	1134		800		820	859	611	1083	1466	587			701	685			1226	1206	698	731
mom_x(207)	944	1133		801		820	858	610	1084	1468	587			701	685			1226	1207	698	731
mom_x(208)	944	1133		800		820	858	608	1084	1469	586			701	685			1226	1208	698	731
mom_x(209)	944	1133		800		820	857	607	1085	1469	586			701	684			1227	1210	697	731
mom_x(210)	944	1133		800		820	856	604	1086	1470	583			701	683			1229	1210	696	731
mom_y(0)	1338	1267	1215	1211	1190	1145	1152	1118	1124	1092	1062	1050	955	907	873
mom_y(1)	1338	1267	1216	1211	1192	1145	1155	1118	1123	1091	1062	1049	955	906	872
mom_y(2)	1339	1267	1217	1211	1193	1146	1156	1118	1123	1091	1060	1049	955	906	872
mom_y(3)	1340	1268	1217	1211	1194	1146	1157	1118	1122	1090	1058	1049	955	905	871
mom_y(4)	1342	1270	1217	1211	1194	1146	1157	1118	1121	1090	1058	1048	955	905	871
mom_y(5)	1345	1272	1217	1212	1195	1146	1158	1119	1120	1090	1057	1046	954	905	871
mom_y(6)	1347	1273	1218	1212	1197	1146	1160	1119	1120	1090	1057	1045	953	904	870
mom_y(7)	1348	1274	1218	1213	1198	1146	1162	1119	1119	1089	1056	1042	953	904	869
mom_y(8)	1348	1273	1219	1213	1201	1146	1164	1120	1118	1088	1055	1041	952	902	869
mom_y(9)	1349	1274	1220	1214	1202	1146	1165	1120	1118	1088	1053	1040	952	900	868
mom_y(10)	1350	1274	1220	1214	1202	1146	1165	1120	1116	1088	1053	1040	952	899	868
mom_y(11)	1352	1275	1221	1214	1203	1147	1166	1120	1116	1088	1052	1039	952	898	868
mom_y(12)	1355	1278	1221	1214	1203	1147	1167	1120	1115	1088	1053	1038	950	898	868
mom_y(13)	1356	1280	1221	1216	1204	1147	1169	1120	1114	1087	1052	1036	949	897	867
mom_y(14)	1357	1280	1221	1217	1206	1147	1172	1121	1113	1087	1051	1034	949	897	866
mom_y(15)	1358	1281	1222	1218	1209	1147	1173	1121	1112	1087	1049	1032	949	896	865
mom_y(16)	1358	1280	1224	1218	1210	1146	1174	1120	1110	1087	1049	1031	948	894	865
mom_y(17)	1359	1281	1224	1218	1210	1146	1174	1120	1109	1087	1048	1031	948	892	864
mom_y(18)	1361	1281	1224	1219	1211	1146	1175	1120	1108	1087	1048	1031	947	891	863
mom_y(19)	1363	1282	1225	1219	1211	1147	1176	1120	1108	1087	1048	1030	946	890	862
mom_y(20)	1366	1284	1225	1219	1212	1147	1177	1120	1106	1086	1047	1029	945	890	861
mom_y(21)	1367	1286	1225	1220	1213	1147	1179	1120	1103	1086	1046	1026	945	889	860
mom_y(22)	1368	1287	1226	1221	1215	1147	1181	1120	1102	1086	1045	1024	944	888	859
mom_y(23)	1369	1288	1227	1222	1217	1147	1181	1121	1102	1086	1044	1023	944	886	859
mom_y(24)	1369	1288	1228	1222	1218	1147	1182	1121	1101	1086	1044	1023	943	884	858
mom_y(25)	1370	1288	1228	1223	1219	1147	1182	1121	1099	1086	1044	1022	941	883	857
mom_y(26)	1371	1288	1228	1223	1219	1147	1184	1121	1097	1086	1043	1022	940	883	856
mom_y(27)	1373	1289	1228	1223	1219	1147	1186	1121	1095	1086	1041	1020	940	882	855
mom_y(28)	1376	1291	1228	1223	1220	1146	1188	1121	1094	1086	1040	1018	939	882	855
mom_y(29)	1377	1293	1229	1224	1222	1146	1189	1121	1094	1086	1039	1016	939	881	854
mom_y(30)	1378	1295	1229	1225	1224	1146	1190	1121	1093	1086	1039	1014	940	879	854
mom_y(31)	1379	1295	1230	1226	1226	1146	1191	1121	1091	1086	1039	1014	939	877	853
mom_y(32)	1379	1295	1231	1227	1226	1146	1191	1121	1088	1086	1039	1014	938	876	852
mom_y(33)	1380	1295	1233	1227	1226	1146	1193	1121	1086	1086	1037	1013	938	876	851
mom_y(34)	1382	1296	1234	1227	1227	1146	1195	1121	1086	1086	1036	1013	938	875	851
mom_y(35)	1384	1297	1234	1227	1227	1146	1197	1121	1085	1086	1035	1012	938	875	851
mom_y(36)	1387	1299	1234	1228	1229	1146	1198	1121	1084	1086	1035	1009	939	874	850
mom_y(37)	1387	1301	1234	1228	1230	1146	1199	1121	1082	1086	1035	1006	939	873	850
mom_y(38)	1388	1302	1234	1229	1233	1146	1199	1121	1080	1085	1035	1006	939	870	849
mom_y(39)	1389	1302	1235	1230	1234	1146	1200	1120	1079	1085	1033	1005	939	869	847
mom_y(40)	1390	1302	1237	1230	1235	1146	1202	1120	1078	1085	1032	1005	939	868	846
mom_y(41)	1390	1303	1238	1230	1235	1146	1204	1120	1077	1085	1031	1004	939	868	846
mom_y(42)	1392	1303	1238	1230	1235	1146	1206	1120	1077	1085	1030	1003	940	867	845
mom_y(43)	1394	1305	1239	1230	1236	1146	1206	1120	1075	1085	1030	1002	940	867	844
mom_y(44)	1396	1306	1239	1231	1237	1146	1207	1120	1073	1085	1030	1000	940	866	843
mom_y(45)	1397	1308	1239	1231	1240	1145	1208	1120	1071	1085	1029	998	940	865	842
mom_y(46)	1398	1309	1240	1232	1242	1145	1208	1119	1071	1085	1028	996	940	862	841
mom_y(47)	1399	1309	1241	1233	1243	1145	1210	1119	1071	1085	1027	996	940	861	840
mom_y(48)	1399	1309	1243	1234	1243	1145	1212	1119	1070	1085	1027	996	940	860	840
mom_y(49)	1401	1309	1244	1235	1244	1145	1214	1119	1068	1085	1027	996	940	860	839
mom_y(50)	1402	1309	1244	1236	1244	1145	1215	1119	1065	1085	1027	995	940	859	838
mom_y(51)	1405	1310	1244	1236	1245	1145	1215	1119	1064	1085	1027	994	940	859	837
mom_y(52)	1406	1312	1245	1236	1246	1145	1216	1119	1064	1085	1026	994	940	858	837
mom_y(53)	1407	1314	1245	1237	1249	1145	1217	1119	1063	1085	1024	993	939	856	836
mom_y(54)	1408	1316	1247	1237	1251	1145	1218	1119	1062	1085	1024	991	939	854	836
mom_y(55)	1408	1316	1249	1238	1252	1145	1220	1118	1061	1084	1023	989	939	852	836
mom_y(56)	1409	1316	1250	1239	1252	1145	1222	1118	1059	1084	1023	989	939	852	835
mom_y(57)	1410	1316	1250	1240	1252	1145	1223	1119	1056	1084	1023	989	940	851	834
mom_y(58)	1410	1317	1250	1240	1253	1145	1223	1119	1055	1084	1023	988	940	851	834
mom_y(59)	1413	1318	1250	1240	1254	1145	1224	1119	1055	1084	1021	988	940	850	833
mom_y(60)	1415	1320		1240		1145	1225	1119	1054	1084	1020	987	940	848	833
mom_y(61)	1416	1322		1241		1145	1225	1119	1052	1084	1020	985	941	846	833
mom_y(62)	1416	1323		1241		1145	1227	1119	1049	1083	1020	983	942	844	832
mom_y(63)	1417	1323		1242		1145	1228	1119	1047	1083	1020	982	942	843	831
mom_y(64)	1417	1323		1243		1145	1229	1119	1047	1083	1019	981	942	843	830
mom_y(65)	1418	1323		1243		1144	1229	1119	1046	1083	1018	981	943	843	829
mom_y(66)	1419	1324		1243		1144	1229	1119	1045	1083	1017	981	943	842	829
mom_y(67)	1421	1326		1244		1144	1229	1119	1043	1083	1016	980	943	841	828
mom_y(68)	1423	1328		1244		1143	1230	1119	1040	1082	1016	979	943	838	828
mom_y(69)	1425	1329		1244		1143	1229	1119	1039	1082	1016	978	943	836	827
mom_y(70)	1426	1330		1244		1144	1229	1119	1039	1082	1015	976	943	835	826
mom_y(71)	1427	1330		1245		1144	1230	1119	1038	1082	1014	975	944	835	825
mom_y(72)	1427	1330		1246		1144	1229	1119	1036	1081	1013	974	944	834	825
mom_y(73)	1428	1330		1247		1144	1229	1119	1034	1081	1012	974	944	834	825
mom_y(74)	1429	1331		1248		1144	1230	1119	1032	1081	1011	974	945	833	824
mom_y(75)	1431	1334		1249		1144	1230	1120	1031	1081	1011	973	945	831	822
mom_y(76)	1433	1336		1249		1144	1231	1120	1031	1080	1011	971	945	829	822
mom_y(77)	1435	1337		1249		1144	1234	1120	1030	1080	1010			827	821
mom_y(78)	1436	1337		1249		1144	1235	1121	1028	1079	1008			826	821
mom_y(79)	1437	1337		1250		1144	1235	1120	1025	1079	1007			826	820
mom_y(80)	1437	1337		1251		1143	1235	1121	1024	1079	1007			825	819
mom_y(81)	1438	1338		1252		1143	1235	1121	1023	1078	1006			825	818
mom_y(82)	1439	1339		1253		1144	1236	1121	1023	1078	1006			823	818
mom_y(83)	1441	1341		1253		1144	1237	1121	1021	1077	1005			822	817
mom_y(84)	1443	1343		1253		1144	1239	1121	1020	1077	1004			820	817
mom_y(85)	1445	1344		1253		1144	1240	1121	1017	1077	1003			819	816
mom_y(86)	1446	1344		1254		1145	1240	1121	1017	1077	1002			818	815
mom_y(87)	1447	1344		1254		1145	1241	1121	1016	1077	1002			818	814
mom_y(88)	1447	1345		1255		1145	1242	1122	1016	1077	1002			817	814	967	947
mom_y(89)	1448	1345		1256		1145	1242	1122	1015	1076	1002			816	813	967	947
mom_y(90)	1450	1346		1257		1145	1244	1121	1013	1076	1000			813	813	967	947
mom_y(91)	1452	1348		1258		1145	1246	1121	1011	1075	999			811	813
mom_y(92)	1455	1349		1258		1145	1247	1121	1009	1075	999			810	811
mom_y(93)	1456	1351		1258		1145	1247	1122	1008	1075	999			810	810
mom_y(94)	1456	1351		1258		1145	1247	1122	1008	1075	998			809	810
mom_y(95)	1457	1351		1259		1145	1248	1121	1007	1075	998			808	810
mom_y(96)	1457	1351		1259		1145	1250	1121	1005	1074	997			807	810
mom_y(97)	1459	1352		1260		1145	1251	1121	1004	1074	997			804	809
mom_y(98)	1461	1352		1262		1145	1253	1122	1001	1075	996			802	808
mom_y(99)	1463	1353		1263		1145	1254	1122	1000	1075	996			801	807
mom_y(100)	1464	1355		1264		1145	1254	1122	1000	1075	997			801	807
mom_y(101)	1465	1356		1264		1145	1255	1122	999	1074	997			800	807
mom_y(102)	1465	1358		1264		1145	1255	1122	997	1074	996			800	806
mom_y(103)	1466	1358		1265		1145	1256	1122	994	1074	995			798	806
mom_y(104)	1467	1358		1265		1145	1259	1122	993	1074	995			796	805
mom_y(105)	1468	1358		1267		1145	1261	1122	992	1075	994			793	804
mom_y(106)	1470	1359		1269		1145	1262	1122	991	1075	994			792	803
mom_y(107)	1473	1360		1270		1145	1263	1122	991	1075	995			792	803
mom_y(108)	1474	1361		1271		1145	1263	1122	989	1074	994			792	802
mom_y(109)	1475	1362		1271		1145	1264	1122	986	1074	994			791	802
mom_y(110)	1475	1364		1271		1145	1265	1122	984	1074	993			790	801
mom_y(111)	1476	1365		1271		1145	1267	1122	984	1074	992			788	800
mom_y(112)	1477	1365		1272		1145	1270	1123	983	1074	992			785	800
mom_y(113)	1479	1365		1273		1145	1270	1123	982	1074	992			784	800
mom_y(114)	1481	1366		1274		1144	1270	1122	981	1073	992			783	800
mom_y(115)	1483	1366		1276		1144	1271	1122	978	1073	992			783	800
mom_y(116)	1484	1367		1277		1144	1271	1122	976	1073	992			782	799
mom_y(117)	1485	1369		1277		1144	1272	1122	976	1074	991			781	798
mom_y(118)	1485	1371		1278		1144	1274	1122	976	1074	991			779	798
mom_y(119)	1486	1372		1278		1144	1276	1122	976	1074	992			777	798
mom_y(120)	1487	1372		1279		1144	1278	1122	975	1074	992			775	797
mom_y(121)	1489	1372		1279		1143	1279	1122	973	1074	992			774	797
mom_y(122)	1492	1373		1281		1143	1279	1122	971	1073	992			773	797
mom_y(123)	1493	1374		1283		1143	1280	1122	970	1073	992			773	796
mom_y(124)	1494	1375		1284		1144	1281	1122	969	1073	991			772	795
mom_y(125)	1495	1376		1285		1144	1283	1122	969	1073	991			770	795
mom_y(126)	1495	1378		1285		1145	1284	1121	968	1073	991			768	795
mom_y(127)	1496	1379		1285		1144	1286	1121	967	1074	991			766	795
mom_y(128)	1497	1380		1286		1144	1287	1121	965	1074	991			765	794
mom_y(129)	1498	1380		1286		1144	1288	1121	964	1074	991			764	794
mom_y(130)	1500	1380		1287		1144	1288	1121	964	1074	990			764	794
mom_y(131)	1502	1381		1289		1144	1289	1120	963	1074	989			763	794
mom_y(132)	1503	1381		1290		1144	1290	1120	963	1075	988			762	794
mom_y(133)	1504	1382		1291		1144	1291	1120	962	1075	988			760	794
mom_y(134)	1504	1384		1291		1143	1293	1120	960	1075	988			758	794
mom_y(135)	1505	1386		1291		1143	1294	1120	959	1075	987			756	794
mom_y(136)	1506	1387		1292		1143	1294	1119	958	1075	987			756	793
mom_y(137)	1508	1387		1292		1143	1295	1119	957	1075	986			755	793
mom_y(138)	1511	1387		1293		1142	1295	1118	957	1076	986			755	793			980	956
mom_y(139)	1512	1388		1295		1142	1296	1118	956	1076	985			754	793			981	955
mom_y(140)	1513	1388		1297		1143	1297	1118	955	1077	985			752	792			982	954
mom_y(141)	1514	1390		1297		1143	1298	1118	953	1077	985			750	792			982	953
mom_y(142)	1514	1392		1298		1143	1301	1117	951	1077	984			748	791			983	951
mom_y(143)	1515	1394		1298		1143	1301	1117	950	1078	983			748	791			984	950
mom_y(144)	1517	1394		1298		1143	1302	1117	950	1078	983			747	791			987	950
mom_y(145)	1519	1395		1300		1143	1302	1117	949	1078	983			747	791			989	950
mom_y(146)	1521	1395		1301		1143	1303	1117	948	1079	983			745	790			990	950
mom_y(147)	1522	1395		1303		1142	1305	1117	948	1079	983			744	789			990	950
mom_y(148)	1523	1396		1304		1142	1307	1116	949	1079	982			741	789			991	949
mom_y(149)	1523	1397		1305		1142	1309	1116	948	1079	981			739	789			992	948
mom_y(150)	1524	1399		1305		1142	1310	1116	948	1079	980			739	789			995	948
mom_y(151)	1525	1401		1305		1143	1310	1116	946	1080	980			738	789			998	947
mom_y(152)	1526	1402		1306		1143	1310	1116	945	1080	980			738	788			998	946
mom_y(153)	1527	1402		1307		1143	1312	1115	945	1080	980			737	788			999	945
mom_y(154)	1529	1402		1310		1143	1313	1115	945	1080	979			734	788			999	945
mom_y(155)	1530	1403		1311		1143	1315	1115	945	1080	979			731	788			1001	945
mom_y(156)	1530	1404		1312		1142	1316	1114	943	1081	978			730	788			1003	945
mom_y(157)	1531	1406		1312		1142	1317	1114	943	1081	977			729	788			1005	944
mom_y(158)	1531	1408		1312		1141	1318	1114	942	1082	977			729	787			1006	943
mom_y(159)	1532	1409		1312		1141	1318	1113	941	1081	977			728	787			1006	941
mom_y(160)	1533	1409		1314		1141	1318	1113	940	1081	977			727	787			1007	941
mom_y(161)	1534	1410		1315		1140	1319	1113	940	1082	976			725	786			1008	940
mom_y(162)	1534	1410		1317		1139	1320	1112	940	1082	976			722	786			1011	940
mom_y(163)	1536	1411		1319		1139	1323	1112	939	1082	976			721	786			1012	940
mom_y(164)	1538	1412		1319		1139	1324	1112	939	1083	976			721	786			1013	939
mom_y(165)	1539	1415		1320		1139	1325	1112	938	1082	976			720	785			1013	939
mom_y(166)	1540	1417		1320		1139	1325	1111	937	1082	976			720	785			1013	938
mom_y(167)	1541	1417		1320		1140	1326	1111	936	1082	976			719	785			1014	937
mom_y(168)	1541	1417		1321		1140	1327	1110	935	1083	976			717	785			1016	936
mom_y(169)	1542	1417		1323		1141	1328	1110	934	1083	976			715	785			1018	936
mom_y(170)	1544	1418		1326		1141	1330	1109	934	1083	976			713	784			1020	936
mom_y(171)	1546	1419		1327		1141	1331	1109	933	1084	976			712	784			1020	935
mom_y(172)	1548	1421		1328		1141	1332	1108	931	1084	976			711	783			1020	935
mom_y(173)	1549	1423		1328		1141	1332	1108	928	1084	976			711	783			1021	935
mom_y(174)	1550	1424		1328		1141	1333	1108	927	1084	976			709	782			1023	934
mom_y(175)	1550	1424		1329		1141	1334	1107	927	1085	976			708	782			1026	934
mom_y(176)	1551	1424		1330		1141	1335	1106	926	1085	976			705	781			1027	933
mom_y(177)	1552	1424		1333		1141	1337	1106	925	1085	976			703	781			1027	932
mom_y(178)	1553	1425		1334		1141	1337	1105	923	1085	976			703	780			1028	932
mom_y(179)	1554	1427		1335		1141	1338	1104	921	1086	976			702	780			1028	932
mom_y(180)	1556	1429		1335		1141	1338	1104	920	1086	976			701	780			1031	932
mom_y(181)	1557	1431		1335		1141	1339	1104	919	1087	976			701	780			1033	931
mom_y(182)	1559	1431		1335		1141	1340	1104	919	1087	975			699	779			1034	931
mom_y(183)	1559	1432		1335		1141	1341	1103	918	1087	975			698	779			1035	930
mom_y(184)	1560	1432		1336		1142	1343	1103	916	1087	975			695	779			1035	929
mom_y(185)	1560	1432		1337		1142	1344	1102	914	1087	975			694	779			1036	929
mom_y(186)	1562	1433		1337		1142	1344	1101	913	1087	975			693	778			1039	928
mom_y(187)	1563	1434		1339		1142	1345	1100	913	1087	974			692	778			1041	928
mom_y(188)	1565	1435		1341		1142	1346	1099	913	1088	974			692	778			1041	927
mom_y(189)	1567	1437		1342		1142	1347	1099	912	1089	974			691	778			1042	927
mom_y(190)	1568	1438		1343		1142	1349	1099	911	1089	974			688	777			1043	926
mom_y(191)	1568	1439		1343		1142	1350	1099	908	1089	975			686	777			1044	926
mom_y(192)	1569	1438		1343		1142	1351	1098	907	1090	974			684	777			1045	925
mom_y(193)	1570	1439		1344		1142	1351	1097	906	1090	974			684	776			1047	924
mom_y(194)	1570	1439		1345		1142	1352	1096	905	1091	974			683	776			1048	924
mom_y(195)	1571	1440		1347		1142	1352	1096	904	1092	974			683	776			1048	924
mom_y(196)	1573	1441		1349		1142	1354	1095	903	1092	974			682	776			1048	924
mom_y(197)	1575	1442		1350		1142	1356	1095	901	1092	974			680	776			1049	924
mom_y(198)	1576	1444		1351		1142	1357	1095	898	1092	973			677	776			1051	923
mom_y(199)	1577	1445		1351		1142	1358	1094	897	1093	973			675	776			1053	922	1371	1340
mom_y(200)	1578	1446		1351		1142	1358	1093	897	1093	972			675	776			1053	921	1371	1340
mom_y(201)	1578	1446		1352		1142	1358	1092	896	1095	972			674	776			1054	921	1372	1340
mom_y(202)	1579	1446		1352		1142	1359	1092	895	1095	972			674	776			1054	920	1373	1341
mom_y(203)	1580	1446		1354		1142	1360	1091	893	1095	972			673	776			1055	920	1374	1342
mom_y(204)	1581	1447		1356		1142	1362	1091	890	1095	972			671	775			1057	920	1375	1342
mom_y(205)	1581	1449		1357		1142	1363	1090	889	1095	972			668	775			1059	920	1376	1343
mom_y(206)	1583	1451		1358		1142	1363	1090	888	1096	971			666	775			1060	919	1377	1345
mom_y(207)	1585	1453		1359		1142	1364	1089	888	1097	971			665	775			1060	919	1377	1346
mom_y(208)	1587	1453		1359		1142	1364	1088	886	1098	971			664	775			1061	918	1378	1347
mom_y(209)	1588	1453		1360		1142	1365	1087	884	1097	971			664	775			1061	918	1378	1348
mom_y(210)	1588	1454		1360		1142	1365	1086	882	1098	971			663	775			1063	918	1379	1348
mom_dst(0)	0	0	0	0	0	0	0	0	0	0	0	0	0	0	0
mom_dst(1)	0	0	31.6228	0	28.2843	0	36.0555	10	22.3607	31.6228	20	10	10	14.1421	14.1421
mom_dst(2)	10	0	22.3607	0	10	10	10	10	0	20	36.0555	0	0	10	0
mom_dst(3)	10	10	0	0	14.1421	0	14.1421	0	10	10	22.3607	0	0	10	14.1421
mom_dst(4)	20	20	10	10	10	0	0	20	10	10	10	10	10	10	0
mom_dst(5)	30	22.3607	0	22.3607	10	20	10	22.3607	10	0	14.1421	20	22.3607	0	10
mom_dst(6)	20	10	14.1421	30	22.3607	10	22.3607	30	0	10	0	10	31.6228	10	22.3607
mom_dst(7)	10	14.1421	20	14.1421	14.1421	20	28.2843	10	10	31.6228	14.1421	30	10	10	22.3607
mom_dst(8)	0	14.1421	31.6228	10	31.6228	0	22.3607	22.3607	14.1421	22.3607	22.3607	10	14.1421	22.3607	10
mom_dst(9)	10	10	22.3607	10	14.1421	0	10	0	0	10	36.0555	10	0	22.3607	14.1421
mom_dst(10)	10	0	0	10	0	10	10	10	22.3607	10	10	0	10	14.1421	0
mom_dst(11)	20	14.1421	14.1421	0	10	10	10	10	0	0	14.1421	10	10	10	10
mom_dst(12)	31.6228	30	0	10	0	0	10	10	10	10	10	10	36.0555	0	10
mom_dst(13)	10	20	10	28.2843	10	0	22.3607	20	10	31.6228	14.1421	20	22.3607	14.1421	14.1421
mom_dst(14)	10	10	10	31.6228	22.3607	10	36.0555	22.3607	14.1421	20	31.6228	20	10	0	31.6228
mom_dst(15)	10	10	31.6228	10	36.0555	20	14.1421	20	10	10	28.2843	22.3607	0	14.1421	14.1421
mom_dst(16)	0	10	28.2843	0	14.1421	14.1421	10	14.1421	20	0	10	10	14.1421	22.3607	10
mom_dst(17)	10	10	10	0	0	10	10	10	10	10	14.1421	0	10	28.2843	10
mom_dst(18)	20	0	0	14.1421	10	10	10	10	10	10	0	0	22.3607	10	14.1421
mom_dst(19)	20	10	10	0	0	10	10	0	0	30	10	14.1421	31.6228	10	22.3607
mom_dst(20)	30	20	10	0	10	0	14.1421	20	20	22.3607	22.3607	10	14.1421	10	22.3607
mom_dst(21)	10	22.3607	10	22.3607	14.1421	10	28.2843	20	31.6228	10	31.6228	30	0	10	22.3607
mom_dst(22)	10	10	14.1421	22.3607	22.3607	0	22.3607	20	10	0	22.3607	20	10	14.1421	10
mom_dst(23)	10	10	22.3607	22.3607	28.2843	0	10	22.3607	0	10	10	10	10	22.3607	0
mom_dst(24)	0	0	22.3607	10	10	0	10	10	14.1421	10	10	0	22.3607	22.3607	14.1421
mom_dst(25)	10	10	10	14.1421	10	0	10	0	22.3607	30	0	10	36.0555	14.1421	14.1421
mom_dst(26)	10	10	0	0	0	0	22.3607	10	20	20	14.1421	0	14.1421	0	22.3607
mom_dst(27)	20	10	0	0	10	0	22.3607	10	28.2843	10	36.0555	20	0	14.1421	22.3607
mom_dst(28)	30	22.3607	10	10	10	14.1421	22.3607	10	10	0	31.6228	20	10	0	10
mom_dst(29)	10	20	10	14.1421	22.3607	0	14.1421	20	10	10	10	20	0	10	14.1421
mom_dst(30)	10	22.3607	20	22.3607	22.3607	0	10	30	10	10	10	20	10	28.2843	0
mom_dst(31)	10	0	10	31.6228	20	0	14.1421	10	22.3607	20	0	10	14.1421	22.3607	22.3607
mom_dst(32)	10	0	22.3607	14.1421	0	10	0	20	36.0555	20	10	0	22.3607	22.3607	22.3607
mom_dst(33)	10	0	28.2843	0	0	10	22.3607	0	22.3607	20	36.0555	10	30	0	22.3607
mom_dst(34)	20	10	14.1421	0	10	10	22.3607	10	0	0	22.3607	0	10	10	10
mom_dst(35)	20	10	0	0	0	0	28.2843	10	14.1421	10	14.1421	10	10	0	10
mom_dst(36)	31.6228	20	0	14.1421	20	0	14.1421	20	14.1421	0	10	30	10	14.1421	14.1421
mom_dst(37)	0	22.3607	10	10	14.1421	0	10	10	22.3607	20	0	31.6228	20	14.1421	10
mom_dst(38)	14.1421	10	10	22.3607	31.6228	0	0	30	20	31.6228	10	0	30	31.6228	22.3607
mom_dst(39)	14.1421	0	22.3607	22.3607	10	10	14.1421	22.3607	14.1421	20	28.2843	10	30	14.1421	22.3607
mom_dst(40)	10	0	28.2843	10	14.1421	0	22.3607	10	10	0	31.6228	0	10	10	14.1421
mom_dst(41)	0	10	14.1421	10	0	10	28.2843	0	10	0	14.1421	10	0	10	10
mom_dst(42)	20	0	10	0	0	0	28.2843	10	0	10	14.1421	10	14.1421	10	10
mom_dst(43)	20	20	10	0	10	10	0	20	28.2843	20	0	10	10	0	14.1421
mom_dst(44)	20	10	10	14.1421	14.1421	10	14.1421	30	22.3607	30	10	20	20	10	22.3607
mom_dst(45)	10	22.3607	0	10	30	14.1421	10	20	28.2843	20	14.1421	22.3607	30	10	22.3607
mom_dst(46)	10	14.1421	22.3607	14.1421	22.3607	10	10	14.1421	0	0	31.6228	20	10	36.0555	14.1421
mom_dst(47)	10	0	22.3607	22.3607	14.1421	10	22.3607	10	10	10	22.3607	0	10	14.1421	14.1421
mom_dst(48)	0	0	22.3607	14.1421	0	10	28.2843	10	14.1421	0	10	0	0	10	0
mom_dst(49)	20	0	14.1421	14.1421	10	0	22.3607	10	22.3607	20	0	0	20	10	14.1421
mom_dst(50)	10	0	0	10	0	0	10	0	31.6228	20	10	10	10	10	22.3607
mom_dst(51)	31.6228	10	0	0	10	0	10	20	14.1421	30	0	14.1421	30	10	22.3607
mom_dst(52)	10	20	14.1421	10	10	10	10	20	10	0	31.6228	10	20	10	10
mom_dst(53)	10	22.3607	0	14.1421	31.6228	0	14.1421	20	10	0	36.0555	10	10	22.3607	14.1421
mom_dst(54)	10	20	28.2843	10	22.3607	0	10	10	14.1421	10	10	28.2843	10	22.3607	0
mom_dst(55)	0	0	28.2843	22.3607	14.1421	10	28.2843	22.3607	10	14.1421	14.1421	22.3607	0	22.3607	10
mom_dst(56)	10	0	14.1421	22.3607	10	0	28.2843	0	22.3607	20	0	0	0	0	14.1421
mom_dst(57)	10	0	10	14.1421	10	10	10	14.1421	31.6228	30	0	0	22.3607	10	31.6228
mom_dst(58)	0	14.1421	0	0	10	0	10	10	10	0	20	14.1421	30	0	20
mom_dst(59)	30	10	0	0	14.1421	10	10	20	0	10	36.0555	0	10	14.1421	14.1421
mom_dst(60)	20	22.3607		10		0	14.1421	20	10	0	22.3607	14.1421	10	22.3607	0
mom_dst(61)	10	20		10		0	10	20	22.3607	10	10	22.3607	10	22.3607	10
mom_dst(62)	0	10		20		10	22.3607	20	31.6228	22.3607	0	28.2843	14.1421	22.3607	14.1421
mom_dst(63)	10	0		14.1421		0	22.3607	10	22.3607	30	10	14.1421	0	14.1421	31.6228
mom_dst(64)	0	0		22.3607		10	14.1421	0	0	10	14.1421	10	20	0	22.3607
mom_dst(65)	14.1421	0		10		10	10	10	10	0	22.3607	0	10	0	10
mom_dst(66)	10	10		10		10	0	20	14.1421	10	31.6228	0	30	10	10
mom_dst(67)	20	20		10		10	10	10	22.3607	10	10	14.1421	10	14.1421	10
mom_dst(68)	22.3607	20		10		14.1421	10	10	31.6228	14.1421	10	14.1421	10	31.6228	20
mom_dst(69)	20	10		0		0	10	30	14.1421	20	0	14.1421	0	22.3607	31.6228
mom_dst(70)	10	14.1421		10		14.1421	0	10	0	20	14.1421	22.3607	10	10	14.1421
mom_dst(71)	14.1421	0		14.1421		0	10	10	10	10	14.1421	14.1421	14.1421	10	14.1421
mom_dst(72)	10	0		14.1421		0	10	10	22.3607	10	31.6228	10	30	10	10
mom_dst(73)	10	0		22.3607		0	0	10	22.3607	0	22.3607	0	20	0	0
mom_dst(74)	10	10		14.1421		0	14.1421	0	22.3607	10	14.1421	0	14.1421	10	31.6228
mom_dst(75)	20	30		14.1421		0	0	22.3607	10	20	0	14.1421	0	22.3607	28.2843
mom_dst(76)	22.3607	20		0		0	22.3607	10	0	22.3607	10	22.3607	10	22.3607	10
mom_dst(77)	20	10		0		0	36.0555	20	14.1421	20	14.1421			28.2843	14.1421
mom_dst(78)	10	0		10		0	14.1421	22.3607	22.3607	10	36.0555			10	0
mom_dst(79)	10	10		14.1421		0	10	22.3607	31.6228	10	22.3607			10	14.1421
mom_dst(80)	10	10		14.1421		14.1421	0	14.1421	14.1421	0	10			10	31.6228
mom_dst(81)	10	10		22.3607		0	0	0	10	14.1421	10			0	22.3607
mom_dst(82)	10	10		14.1421		10	14.1421	10	10	30	0			22.3607	10
mom_dst(83)	20	20		10		10	22.3607	10	20	22.3607	22.3607			22.3607	14.1421
mom_dst(84)	22.3607	22.3607		10		10	22.3607	20	14.1421	10	31.6228			20	0
mom_dst(85)	20	10		0		0	22.3607	20	31.6228	10	22.3607			10	14.1421
mom_dst(86)	10	0		14.1421		10	0	20	0	0	10			10	31.6228
mom_dst(87)	10	10		0		10	14.1421	20	14.1421	10	10			0	22.3607
mom_dst(88)	0	10		22.3607		0	10	10	0	20	0			10	10	0	0
mom_dst(89)	10	0		22.3607		0	10	10	14.1421	31.6228	20			14.1421	14.1421	0	10
mom_dst(90)	20	10		14.1421		0	22.3607	14.1421	20	10	36.0555			31.6228	0	10	0
mom_dst(91)	20	20		14.1421		0	28.2843	10	22.3607	10	14.1421			22.3607	10
mom_dst(92)	31.6228	10		0		0	14.1421	20	20	10	10			10	36.0555
mom_dst(93)	10	22.3607		0		0	10	22.3607	10	10	0			0	22.3607
mom_dst(94)	0	0		10		10	0	20	10	10	14.1421			10	10
mom_dst(95)	10	0		14.1421		0	10	14.1421	10	30	10			10	10
mom_dst(96)	0	10		10		0	22.3607	10	22.3607	22.3607	22.3607			14.1421	0
mom_dst(97)	20	10		14.1421		0	22.3607	0	10	0	20			30	22.3607
mom_dst(98)	20	0		28.2843		0	22.3607	14.1421	31.6228	14.1421	14.1421			22.3607	22.3607
mom_dst(99)	20	10		10		0	14.1421	20	10	0	10			14.1421	31.6228
mom_dst(100)	10	20		10		0	0	20	10	20	10			0	0
mom_dst(101)	10	10		10		0	14.1421	10	10	31.6228	10			10	10
mom_dst(102)	0	20		0		0	0	30	22.3607	20	22.3607			0	10
mom_dst(103)	10	0		10		0	14.1421	10	31.6228	0	31.6228			22.3607	10
mom_dst(104)	10	0		10		0	31.6228	10	14.1421	10	20			22.3607	31.6228
mom_dst(105)	10	0		22.3607		0	22.3607	0	10	10	10			31.6228	22.3607
mom_dst(106)	20	10		22.3607		0	14.1421	10	10	10	10			10	14.1421
mom_dst(107)	31.6228	10		22.3607		0	10	20	10	30	10			0	0
mom_dst(108)	10	10		10		0	0	20	22.3607	22.3607	22.3607			0	10
mom_dst(109)	10	10		10		0	14.1421	20	31.6228	0	20			14.1421	10
mom_dst(110)	0	20		0		0	10	20	20	10	22.3607			10	22.3607
mom_dst(111)	10	10		0		0	22.3607	10	0	0	14.1421			20	22.3607
mom_dst(112)	10	0		14.1421		0	31.6228	14.1421	14.1421	10	0			31.6228	10
mom_dst(113)	20	0		14.1421		0	10	10	10	30	0			10	10
mom_dst(114)	22.3607	10		14.1421		10	10	14.1421	14.1421	22.3607	10			10	10
mom_dst(115)	20	0		22.3607		10	10	10	30	10	10			0	0
mom_dst(116)	10	14.1421		14.1421		0	10	10	22.3607	0	30			10	22.3607
mom_dst(117)	10	20		0		0	10	30	0	14.1421	22.3607			10	31.6228
mom_dst(118)	10	20		14.1421		0	22.3607	20	0	10	10			20	20
mom_dst(119)	10	10		0		10	22.3607	10	0	20	10			22.3607	10
mom_dst(120)	14.1421	0		10		0	28.2843	10	14.1421	30	10			20	10
mom_dst(121)	20	10		10		10	10	0	20	10	10			14.1421	10
mom_dst(122)	30	10		22.3607		10	0	10	28.2843	10	20			10	30
mom_dst(123)	14.1421	10		22.3607		10	14.1421	20	14.1421	10	20			0	22.3607
mom_dst(124)	10	10		14.1421		14.1421	10	20	10	10	22.3607			10	22.3607
mom_dst(125)	10	10		10		10	22.3607	20	10	10	10			20	10
mom_dst(126)	0	22.3607		0		10	14.1421	22.3607	14.1421	30	0			20	0
mom_dst(127)	10	10		0		10	22.3607	10	22.3607	22.3607	10			22.3607	10
mom_dst(128)	10	10		14.1421		0	14.1421	10	22.3607	0	10			10	22.3607
mom_dst(129)	14.1421	0		0		10	10	0	14.1421	0	20			10	30
mom_dst(130)	20	0		14.1421		0	10	20	0	10	31.6228			0	20
mom_dst(131)	20	10		28.2843		10	10	22.3607	10	20	14.1421			10	10
mom_dst(132)	10	0		14.1421		0	14.1421	20	10	22.3607	14.1421			10	0
mom_dst(133)	10	10		14.1421		0	10	20	14.1421	20	0			22.3607	10
mom_dst(134)	0	20		10		14.1421	28.2843	10	22.3607	0	10			20	20
mom_dst(135)	10	20		0		0	22.3607	10	22.3607	0	14.1421			22.3607	30
mom_dst(136)	10	10		10		10	10	10	14.1421	10	30			0	22.3607
mom_dst(137)	20	10		0		0	10	10	10	0	31.6228			10	0
mom_dst(138)	30	10		22.3607		10	10	22.3607	0	31.6228	0			10	10			0	0
mom_dst(139)	10	10		22.3607		0	14.1421	20	14.1421	20	14.1421			10	10			14.1421	10
mom_dst(140)	10	0		22.3607		10	14.1421	30	14.1421	22.3607	0			20	22.3607			14.1421	14.1421
mom_dst(141)	10	20		10		10	22.3607	10	22.3607	0	10			22.3607	30			0	14.1421
mom_dst(142)	0	22.3607		10		0	36.0555	14.1421	28.2843	0	31.6228			20	22.3607			10	28.2843
mom_dst(143)	10	20		0		0	10	0	10	14.1421	31.6228			0	0			14.1421	22.3607
mom_dst(144)	20	0		0		0	14.1421	10	10	10	10			10	10			36.0555	10
mom_dst(145)	22.3607	10		22.3607		10	0	10	10	30	0			10	10			22.3607	10
mom_dst(146)	20	0		14.1421		0	10	30	14.1421	22.3607	10			22.3607	22.3607			10	0
mom_dst(147)	10	10		22.3607		14.1421	22.3607	20	0	0	10			10	31.6228			0	0
mom_dst(148)	10	10		14.1421		0	28.2843	22.3607	14.1421	10	14.1421			30	20			14.1421	14.1421
mom_dst(149)	0	10		10		0	28.2843	10	10	0	22.3607			20	10			14.1421	14.1421
mom_dst(150)	10	22.3607		0		0	10	0	20	20	31.6228			0	0			31.6228	10
mom_dst(151)	10	20		0		14.1421	10	10	22.3607	31.6228	10			10	10			36.0555	22.3607
mom_dst(152)	10	10		14.1421		0	0	10	14.1421	20	0			0	22.3607			0	14.1421
mom_dst(153)	14.1421	0		14.1421		0	22.3607	22.3607	10	10	10			10	30			14.1421	14.1421
mom_dst(154)	20	0		31.6228		0	14.1421	20	0	0	10			30	10			0	0
mom_dst(155)	10	10		22.3607		0	22.3607	20	10	10	20			31.6228	10			22.3607	10
mom_dst(156)	0	10		10		14.1421	22.3607	22.3607	28.2843	14.1421	31.6228			10	10			28.2843	0
mom_dst(157)	14.1421	20		0		10	14.1421	10	10	20	22.3607			10	0			22.3607	14.1421
mom_dst(158)	0	20		0		10	14.1421	0	14.1421	31.6228	0			0	31.6228			10	22.3607
mom_dst(159)	10	10		10		10	0	14.1421	22.3607	10	10			10	30			0	28.2843
mom_dst(160)	10	0		20		10	10	10	10	0	0			10	10			14.1421	10
mom_dst(161)	10	10		14.1421		10	10	20	10	14.1421	14.1421			20	14.1421			14.1421	14.1421
mom_dst(162)	0	0		22.3607		22.3607	14.1421	22.3607	0	10	20			30	0			31.6228	0
mom_dst(163)	20	10		22.3607		0	36.0555	20	14.1421	30	20			10	10			22.3607	0
mom_dst(164)	22.3607	10		0		0	22.3607	10	0	22.3607	20			0	20			10	14.1421
mom_dst(165)	10	30		10		0	10	10	14.1421	10	0			10	31.6228			0	0
mom_dst(166)	10	20		0		0	0	10	14.1421	0	0			0	20			10	14.1421
mom_dst(167)	10	0		0		22.3607	14.1421	0	14.1421	10	10			14.1421	0			14.1421	22.3607
mom_dst(168)	0	0		10		0	14.1421	22.3607	10	14.1421	30			20	10			22.3607	22.3607
mom_dst(169)	10	0		22.3607		14.1421	14.1421	30	14.1421	30	30			20	10			28.2843	0
mom_dst(170)	20	10		31.6228		0	28.2843	22.3607	0	20	10			20	14.1421			22.3607	10
mom_dst(171)	20	10		14.1421		0	14.1421	10	14.1421	14.1421	0			14.1421	30			0	10
mom_dst(172)	22.3607	20		10		0	14.1421	14.1421	22.3607	0	0			10	22.3607			0	10
mom_dst(173)	10	22.3607		0		0	0	10	36.0555	0	10			0	10			14.1421	10
mom_dst(174)	10	10		10		0	10	0	10	10	20			20	10			22.3607	10
mom_dst(175)	0	10		10		0	22.3607	14.1421	10	31.6228	30			10	10			36.0555	20
mom_dst(176)	10	0		14.1421		0	14.1421	22.3607	10	30	20			31.6228	14.1421			14.1421	14.1421
mom_dst(177)	10	10		31.6228		0	36.0555	20	14.1421	0	0			20	30			0	22.3607
mom_dst(178)	10	10		14.1421		0	0	22.3607	22.3607	10	10			10	22.3607			10	0
mom_dst(179)	10	20		10		0	14.1421	14.1421	22.3607	10	10			10	10			10	10
mom_dst(180)	20	20		0		0	10	10	14.1421	10	20			10	10			31.6228	10
mom_dst(181)	10	22.3607		10		0	10	0	14.1421	22.3607	20			0	0			28.2843	10
mom_dst(182)	20	0		0		0	14.1421	10	0	20	22.3607			20	22.3607			14.1421	10
mom_dst(183)	0	10		0		10	22.3607	14.1421	14.1421	10	10			10	20			10	14.1421
mom_dst(184)	14.1421	0		14.1421		10	22.3607	20	22.3607	10	0			30	20			10	31.6228
mom_dst(185)	0	0		10		10	10	14.1421	28.2843	0	10			10	10			14.1421	10
mom_dst(186)	20	14.1421		0		0	10	22.3607	14.1421	10	20			10	14.1421			31.6228	10
mom_dst(187)	10	10		20		0	10	22.3607	0	20	31.6228			10	10			28.2843	0
mom_dst(188)	20	10		20		0	14.1421	14.1421	10	22.3607	20			0	10			0	14.1421
mom_dst(189)	20	22.3607		10		0	14.1421	0	10	14.1421	0			10	30			10	10
mom_dst(190)	10	10		14.1421		0	28.2843	10	14.1421	10	10			31.6228	22.3607			10	14.1421
mom_dst(191)	10	10		10		0	22.3607	0	31.6228	0	14.1421			20	10			14.1421	10
mom_dst(192)	10	10		0		0	14.1421	22.3607	14.1421	10	22.3607			20	10			22.3607	31.6228
mom_dst(193)	10	10		14.1421		0	0	31.6228	10	20	30			10	10			22.3607	14.1421
mom_dst(194)	0	0		10		0	14.1421	22.3607	10	22.3607	10			10	10			14.1421	0
mom_dst(195)	14.1421	14.1421		20		0	0	10	14.1421	22.3607	10			0	20			10	0
mom_dst(196)	20	10		22.3607		0	28.2843	10	10	10	0			10	30			0	10
mom_dst(197)	20	14.1421		14.1421		0	22.3607	10	22.3607	0	10			20	10			14.1421	0
mom_dst(198)	10	20		10		0	31.6228	0	30	0	31.6228			30	10			28.2843	22.3607
mom_dst(199)	10	10		0		10	10	22.3607	14.1421	14.1421	30			22.3607	0			28.2843	14.1421	0	0
mom_dst(200)	10	14.1421		0		0	0	14.1421	0	20	14.1421			0	20			0	22.3607	10	0
mom_dst(201)	0	0		10		0	10	31.6228	10	36.0555	0			10	20			14.1421	10	10	0
mom_dst(202)	10	10		0		0	14.1421	10	14.1421	10	10			0	20			0	14.1421	14.1421	14.1421
mom_dst(203)	10	0		20		0	14.1421	14.1421	20	0	0			10	10			14.1421	0	14.1421	10
mom_dst(204)	14.1421	10		22.3607		0	28.2843	10	31.6228	10	40			20	10			22.3607	0	14.1421	0
mom_dst(205)	0	22.3607		10		0	22.3607	10	14.1421	0	20			31.6228	0			28.2843	10	14.1421	14.1421
mom_dst(206)	20	20		14.1421		0	0	10	10	31.6228	14.1421			20	10			14.1421	22.3607	14.1421	22.3607
mom_dst(207)	20	22.3607		14.1421		0	14.1421	14.1421	10	22.3607	0			10	0			0	10	0	10
mom_dst(208)	20	0		10		0	0	22.3607	20	14.1421	10			10	0			10	14.1421	10	10
mom_dst(209)	10	0		10		0	14.1421	14.1421	22.3607	10	0			0	10			10	20	10	10
mom_dst(210)	0	10		0		0	10	31.6228	22.3607	14.1421	30			10	10			28.2843	0	14.1421	0
acc_dst(0)	0	0	0	0	0	0	0	0	0	0	0	0	0	0	0
acc_dst(1)	0	0	31.6228	0	28.2843	0	36.0555	10	22.3607	31.6228	20	10	10	14.1421	14.1421
acc_dst(2)	10	0	53.9835	0	38.2843	10	46.0555	20	22.3607	51.6228	56.0555	10	10	24.1421	14.1421
acc_dst(3)	20	10	53.9835	0	52.4264	10	60.1976	20	32.3607	61.6228	78.4162	10	10	34.1421	28.2843
acc_dst(4)	40	30	63.9835	10	62.4264	10	60.1976	40	42.3607	71.6228	88.4162	20	20	44.1421	28.2843
acc_dst(5)	70	52.3607	63.9835	32.3607	72.4264	30	70.1976	62.3607	52.3607	71.6228	102.558	40	42.3607	44.1421	38.2843
acc_dst(6)	90	62.3607	78.1256	62.3607	94.7871	40	92.5583	92.3607	52.3607	81.6228	102.558	50	73.9835	54.1421	60.645
acc_dst(7)	100	76.5028	98.1256	76.5028	108.929	60	120.843	102.361	62.3607	113.246	116.7	80	83.9835	64.1421	83.0056
acc_dst(8)	100	90.645	129.748	86.5028	140.552	60	143.203	124.721	76.5028	135.606	139.061	90	98.1256	86.5028	93.0056
acc_dst(9)	110	100.645	152.109	96.5028	154.694	60	153.203	124.721	76.5028	145.606	175.117	100	98.1256	108.863	107.148
acc_dst(10)	120	100.645	152.109	106.503	154.694	70	163.203	134.721	98.8635	155.606	185.117	100	108.126	123.006	107.148
acc_dst(11)	140	114.787	166.251	106.503	164.694	80	173.203	144.721	98.8635	155.606	199.259	110	118.126	133.006	117.148
acc_dst(12)	171.623	144.787	166.251	116.503	164.694	80	183.203	154.721	108.863	165.606	209.259	120	154.181	133.006	127.148
acc_dst(13)	181.623	164.787	176.251	144.787	174.694	80	205.564	174.721	118.863	197.229	223.401	140	176.542	147.148	141.29
acc_dst(14)	191.623	174.787	186.251	176.41	197.055	90	241.619	197.082	133.006	217.229	255.024	160	186.542	147.148	172.913
acc_dst(15)	201.623	184.787	217.874	186.41	233.11	110	255.762	217.082	143.006	227.229	283.308	182.361	186.542	161.29	187.055
acc_dst(16)	201.623	194.787	246.158	186.41	247.252	124.142	265.762	231.224	163.006	227.229	293.308	192.361	200.684	183.651	197.055
acc_dst(17)	211.623	204.787	256.158	186.41	247.252	134.142	275.762	241.224	173.006	237.229	307.45	192.361	210.684	211.935	207.055
acc_dst(18)	231.623	204.787	256.158	200.552	257.252	144.142	285.762	251.224	183.006	247.229	307.45	192.361	233.045	221.935	221.197
acc_dst(19)	251.623	214.787	266.158	200.552	257.252	154.142	295.762	251.224	183.006	277.229	317.45	206.503	264.667	231.935	243.558
acc_dst(20)	281.623	234.787	276.158	200.552	267.252	154.142	309.904	271.224	203.006	299.59	339.811	216.503	278.81	241.935	265.918
acc_dst(21)	291.623	257.148	286.158	222.913	281.395	164.142	338.188	291.224	234.628	309.59	371.434	246.503	278.81	251.935	288.279
acc_dst(22)	301.623	267.148	300.3	245.273	303.755	164.142	360.549	311.224	244.628	309.59	393.794	266.503	288.81	266.077	298.279
acc_dst(23)	311.623	277.148	322.661	267.634	332.04	164.142	370.549	333.585	244.628	319.59	403.794	276.503	298.81	288.438	298.279
acc_dst(24)	311.623	277.148	345.022	277.634	342.04	164.142	380.549	343.585	258.771	329.59	413.794	276.503	321.17	310.798	312.421
acc_dst(25)	321.623	287.148	355.022	291.776	352.04	164.142	390.549	343.585	281.131	359.59	413.794	286.503	357.226	324.94	326.563
acc_dst(26)	331.623	297.148	355.022	291.776	352.04	164.142	412.909	353.585	301.131	379.59	427.936	286.503	371.368	324.94	348.924
acc_dst(27)	351.623	307.148	355.022	291.776	362.04	164.142	435.27	363.585	329.415	389.59	463.992	306.503	371.368	339.083	371.285
acc_dst(28)	381.623	329.508	365.022	301.776	372.04	178.284	457.631	373.585	339.415	389.59	495.615	326.503	381.368	339.083	381.285
acc_dst(29)	391.623	349.508	375.022	315.918	394.4	178.284	471.773	393.585	349.415	399.59	505.615	346.503	381.368	349.083	395.427
acc_dst(30)	401.623	371.869	395.022	338.279	416.761	178.284	481.773	423.585	359.415	409.59	515.615	366.503	391.368	377.367	395.427
acc_dst(31)	411.623	371.869	405.022	369.902	436.761	178.284	495.915	433.585	381.776	429.59	515.615	376.503	405.51	399.728	417.787
acc_dst(32)	421.623	371.869	427.382	384.044	436.761	188.284	495.915	453.585	417.832	449.59	525.615	376.503	427.871	422.088	440.148
acc_dst(33)	431.623	371.869	455.667	384.044	436.761	198.284	518.276	453.585	440.192	469.59	561.67	386.503	457.871	422.088	462.509
acc_dst(34)	451.623	381.869	469.809	384.044	446.761	208.284	540.636	463.585	440.192	469.59	584.031	386.503	467.871	432.088	472.509
acc_dst(35)	471.623	391.869	469.809	384.044	446.761	208.284	568.921	473.585	454.335	479.59	598.173	396.503	477.871	432.088	482.509
acc_dst(36)	503.246	411.869	469.809	398.186	466.761	208.284	583.063	493.585	468.477	479.59	608.173	426.503	487.871	446.23	496.651
acc_dst(37)	503.246	434.23	479.809	408.186	480.903	208.284	593.063	503.585	490.837	499.59	608.173	458.126	507.871	460.373	506.651
acc_dst(38)	517.388	444.23	489.809	430.547	512.526	208.284	593.063	533.585	510.837	531.212	618.173	458.126	537.871	491.995	529.012
acc_dst(39)	531.53	444.23	512.169	452.907	522.526	218.284	607.205	555.946	524.979	551.212	646.457	468.126	567.871	506.137	551.372
acc_dst(40)	541.53	444.23	540.454	462.907	536.668	218.284	629.566	565.946	534.979	551.212	678.08	468.126	577.871	516.137	565.514
acc_dst(41)	541.53	454.23	554.596	472.907	536.668	228.284	657.85	565.946	544.979	551.212	692.222	478.126	577.871	526.137	575.514
acc_dst(42)	561.53	454.23	564.596	472.907	536.668	228.284	686.134	575.946	544.979	561.212	706.364	488.126	592.013	536.137	585.514
acc_dst(43)	581.53	474.23	574.596	472.907	546.668	238.284	686.134	595.946	573.264	581.212	706.364	498.126	602.013	536.137	599.657
acc_dst(44)	601.53	484.23	584.596	487.05	560.81	248.284	700.276	625.946	595.624	611.212	716.364	518.126	622.013	546.137	622.017
acc_dst(45)	611.53	506.59	584.596	497.05	590.81	262.426	710.276	645.946	623.909	631.212	730.506	540.486	652.013	556.137	644.378
acc_dst(46)	621.53	520.733	606.957	511.192	613.171	272.426	720.276	660.088	623.909	631.212	762.129	560.486	662.013	592.193	658.52
acc_dst(47)	631.53	520.733	629.317	533.552	627.313	282.426	742.637	670.088	633.909	641.212	784.49	560.486	672.013	606.335	672.662
acc_dst(48)	631.53	520.733	651.678	547.694	627.313	292.426	770.921	680.088	648.051	641.212	794.49	560.486	672.013	616.335	672.662
acc_dst(49)	651.53	520.733	665.82	561.837	637.313	292.426	793.282	690.088	670.411	661.212	794.49	560.486	692.013	626.335	686.804
acc_dst(50)	661.53	520.733	665.82	571.837	637.313	292.426	803.282	690.088	702.034	681.212	804.49	570.486	702.013	636.335	709.165
acc_dst(51)	693.153	530.733	665.82	571.837	647.313	292.426	813.282	710.088	716.176	711.212	804.49	584.628	732.013	646.335	731.526
acc_dst(52)	703.153	550.733	679.962	581.837	657.313	302.426	823.282	730.088	726.176	711.212	836.113	594.628	752.013	656.335	741.526
acc_dst(53)	713.153	573.093	679.962	595.979	688.936	302.426	837.424	750.088	736.176	711.212	872.168	604.628	762.013	678.696	755.668
acc_dst(54)	723.153	593.093	708.246	605.979	711.296	302.426	847.424	760.088	750.319	721.212	882.168	632.913	772.013	701.056	755.668
acc_dst(55)	723.153	593.093	736.531	628.339	725.438	312.426	875.708	782.448	760.319	735.355	896.31	655.273	772.013	723.417	765.668
acc_dst(56)	733.153	593.093	750.673	650.7	735.438	312.426	903.993	782.448	782.679	755.355	896.31	655.273	772.013	723.417	779.81
acc_dst(57)	743.153	593.093	760.673	664.842	745.438	322.426	913.993	796.59	814.302	785.355	896.31	655.273	794.373	733.417	811.433
acc_dst(58)	743.153	607.235	760.673	664.842	755.438	322.426	923.993	806.59	824.302	785.355	916.31	669.415	824.373	733.417	831.433
acc_dst(59)	773.153	617.235	760.673	664.842	769.581	332.426	933.993	826.59	824.302	795.355	952.366	669.415	834.373	747.559	845.575
acc_dst(60)	793.153	639.596		674.842		332.426	948.135	846.59	834.302	795.355	974.727	683.558	844.373	769.92	845.575
acc_dst(61)	803.153	659.596		684.842		332.426	958.135	866.59	856.663	805.355	984.727	705.918	854.373	792.281	855.575
acc_dst(62)	803.153	669.596		704.842		342.426	980.495	886.59	888.285	827.715	984.727	734.203	868.516	814.641	869.717
acc_dst(63)	813.153	669.596		718.984		342.426	1002.86	896.59	910.646	857.715	994.727	748.345	868.516	828.783	901.34
acc_dst(64)	813.153	669.596		741.345		352.426	1017	896.59	910.646	867.715	1008.87	758.345	888.516	828.783	923.7
acc_dst(65)	827.295	669.596		751.345		362.426	1027	906.59	920.646	867.715	1031.23	758.345	898.516	828.783	933.7
acc_dst(66)	837.295	679.596		761.345		372.426	1027	926.59	934.788	877.715	1062.85	758.345	928.516	838.783	943.7
acc_dst(67)	857.295	699.596		771.345		382.426	1037	936.59	957.149	887.715	1072.85	772.487	938.516	852.926	953.7
acc_dst(68)	879.655	719.596		781.345		396.569	1047	946.59	988.772	901.857	1082.85	786.629	948.516	884.548	973.7
acc_dst(69)	899.655	729.596		781.345		396.569	1057	976.59	1002.91	921.857	1082.85	800.771	948.516	906.909	1005.32
acc_dst(70)	909.655	743.738		791.345		410.711	1057	986.59	1002.91	941.857	1096.99	823.132	958.516	916.909	1019.47
acc_dst(71)	923.798	743.738		805.487		410.711	1067	996.59	1012.91	951.857	1111.14	837.274	972.658	926.909	1033.61
acc_dst(72)	933.798	743.738		819.629		410.711	1077	1006.59	1035.27	961.857	1142.76	847.274	1002.66	936.909	1043.61
acc_dst(73)	943.798	743.738		841.99		410.711	1077	1016.59	1057.64	961.857	1165.12	847.274	1022.66	936.909	1043.61
acc_dst(74)	953.798	753.738		856.132		410.711	1091.14	1016.59	1080	971.857	1179.26	847.274	1036.8	946.909	1075.23
acc_dst(75)	973.798	783.738		870.274		410.711	1091.14	1038.95	1090	991.857	1179.26	861.416	1036.8	969.27	1103.51
acc_dst(76)	996.158	803.738		870.274		410.711	1113.5	1048.95	1090	1014.22	1189.26	883.777	1046.8	991.63	1113.51
acc_dst(77)	1016.16	813.738		870.274		410.711	1149.56	1068.95	1104.14	1034.22	1203.4			1019.91	1127.66
acc_dst(78)	1026.16	813.738		880.274		410.711	1163.7	1091.31	1126.5	1044.22	1239.46			1029.91	1127.66
acc_dst(79)	1036.16	823.738		894.416		410.711	1173.7	1113.67	1158.12	1054.22	1261.82			1039.91	1141.8
acc_dst(80)	1046.16	833.738		908.559		424.853	1173.7	1127.81	1172.26	1054.22	1271.82			1049.91	1173.42
acc_dst(81)	1056.16	843.738		930.919		424.853	1173.7	1127.81	1182.26	1068.36	1281.82			1049.91	1195.78
acc_dst(82)	1066.16	853.738		945.061		434.853	1187.84	1137.81	1192.26	1098.36	1281.82			1072.28	1205.78
acc_dst(83)	1086.16	873.738		955.061		444.853	1210.2	1147.81	1212.26	1120.72	1304.18			1094.64	1219.92
acc_dst(84)	1108.52	896.099		965.061		454.853	1232.56	1167.81	1226.41	1130.72	1335.8			1114.64	1219.92
acc_dst(85)	1128.52	906.099		965.061		454.853	1254.92	1187.81	1258.03	1140.72	1358.16			1124.64	1234.07
acc_dst(86)	1138.52	906.099		979.204		464.853	1254.92	1207.81	1258.03	1140.72	1368.16			1134.64	1265.69
acc_dst(87)	1148.52	916.099		979.204		474.853	1269.06	1227.81	1272.17	1150.72	1378.16			1134.64	1288.05
acc_dst(88)	1148.52	926.099		1001.56		474.853	1279.06	1237.81	1272.17	1170.72	1378.16			1144.64	1298.05	0	0
acc_dst(89)	1158.52	926.099		1023.92		474.853	1289.06	1247.81	1286.31	1202.34	1398.16			1158.78	1312.19	0	10
acc_dst(90)	1178.52	936.099		1038.07		474.853	1311.43	1261.96	1306.31	1212.34	1434.22			1190.4	1312.19	10	10
acc_dst(91)	1198.52	956.099		1052.21		474.853	1339.71	1271.96	1328.67	1222.34	1448.36			1212.76	1322.19
acc_dst(92)	1230.14	966.099		1052.21		474.853	1353.85	1291.96	1348.67	1232.34	1458.36			1222.76	1358.25
acc_dst(93)	1240.14	988.46		1052.21		474.853	1363.85	1314.32	1358.67	1242.34	1458.36			1222.76	1380.61
acc_dst(94)	1240.14	988.46		1062.21		484.853	1363.85	1334.32	1368.67	1252.34	1472.5			1232.76	1390.61
acc_dst(95)	1250.14	988.46		1076.35		484.853	1373.85	1348.46	1378.67	1282.34	1482.5			1242.76	1400.61
acc_dst(96)	1250.14	998.46		1086.35		484.853	1396.21	1358.46	1401.03	1304.7	1504.86			1256.9	1400.61
acc_dst(97)	1270.14	1008.46		1100.49		484.853	1418.57	1358.46	1411.03	1304.7	1524.86			1286.9	1422.97
acc_dst(98)	1290.14	1008.46		1128.78		484.853	1440.93	1372.6	1442.66	1318.85	1539.01			1309.26	1445.33
acc_dst(99)	1310.14	1018.46		1138.78		484.853	1455.08	1392.6	1452.66	1318.85	1549.01			1323.41	1476.95
acc_dst(100)	1320.14	1038.46		1148.78		484.853	1455.08	1412.6	1462.66	1338.85	1559.01			1323.41	1476.95
acc_dst(101)	1330.14	1048.46		1158.78		484.853	1469.22	1422.6	1472.66	1370.47	1569.01			1333.41	1486.95
acc_dst(102)	1330.14	1068.46		1158.78		484.853	1469.22	1452.6	1495.02	1390.47	1591.37			1333.41	1496.95
acc_dst(103)	1340.14	1068.46		1168.78		484.853	1483.36	1462.6	1526.64	1390.47	1622.99			1355.77	1506.95
acc_dst(104)	1350.14	1068.46		1178.78		484.853	1514.98	1472.6	1540.78	1400.47	1642.99			1378.13	1538.58
acc_dst(105)	1360.14	1068.46		1201.14		484.853	1537.34	1472.6	1550.78	1410.47	1652.99			1409.75	1560.94
acc_dst(106)	1380.14	1078.46		1223.5		484.853	1551.49	1482.6	1560.78	1420.47	1662.99			1419.75	1575.08
acc_dst(107)	1411.76	1088.46		1245.86		484.853	1561.49	1502.6	1570.78	1450.47	1672.99			1419.75	1575.08
acc_dst(108)	1421.76	1098.46		1255.86		484.853	1561.49	1522.6	1593.14	1472.83	1695.35			1419.75	1585.08
acc_dst(109)	1431.76	1108.46		1265.86		484.853	1575.63	1542.6	1624.77	1472.83	1715.35			1433.89	1595.08
acc_dst(110)	1431.76	1128.46		1265.86		484.853	1585.63	1562.6	1644.77	1482.83	1737.71			1443.89	1617.44
acc_dst(111)	1441.76	1138.46		1265.86		484.853	1607.99	1572.6	1644.77	1482.83	1751.85			1463.89	1639.8
acc_dst(112)	1451.76	1138.46		1280		484.853	1639.61	1586.74	1658.91	1492.83	1751.85			1495.52	1649.8
acc_dst(113)	1471.76	1138.46		1294.14		484.853	1649.61	1596.74	1668.91	1522.83	1751.85			1505.52	1659.8
acc_dst(114)	1494.13	1148.46		1308.29		494.853	1659.61	1610.89	1683.05	1545.19	1761.85			1515.52	1669.8
acc_dst(115)	1514.13	1148.46		1330.65		504.853	1669.61	1620.89	1713.05	1555.19	1771.85			1515.52	1669.8
acc_dst(116)	1524.13	1162.6		1344.79		504.853	1679.61	1630.89	1735.41	1555.19	1801.85			1525.52	1692.16
acc_dst(117)	1534.13	1182.6		1344.79		504.853	1689.61	1660.89	1735.41	1569.33	1824.21			1535.52	1723.78
acc_dst(118)	1544.13	1202.6		1358.93		504.853	1711.97	1680.89	1735.41	1579.33	1834.21			1555.52	1743.78
acc_dst(119)	1554.13	1212.6		1358.93		514.853	1734.33	1690.89	1735.41	1599.33	1844.21			1577.88	1753.78
acc_dst(120)	1568.27	1212.6		1368.93		514.853	1762.62	1700.89	1749.55	1629.33	1854.21			1597.88	1763.78
acc_dst(121)	1588.27	1222.6		1378.93		524.853	1772.62	1700.89	1769.55	1639.33	1864.21			1612.02	1773.78
acc_dst(122)	1618.27	1232.6		1401.29		534.853	1772.62	1710.89	1797.84	1649.33	1884.21			1622.02	1803.78
acc_dst(123)	1632.41	1242.6		1423.65		544.853	1786.76	1730.89	1811.98	1659.33	1904.21			1622.02	1826.14
acc_dst(124)	1642.41	1252.6		1437.79		558.995	1796.76	1750.89	1821.98	1669.33	1926.58			1632.02	1848.5
acc_dst(125)	1652.41	1262.6		1447.79		568.995	1819.12	1770.89	1831.98	1679.33	1936.58			1652.02	1858.5
acc_dst(126)	1652.41	1284.96		1447.79		578.995	1833.26	1793.25	1846.12	1709.33	1936.58			1672.02	1858.5
acc_dst(127)	1662.41	1294.96		1447.79		588.995	1855.62	1803.25	1868.48	1731.69	1946.58			1694.38	1868.5
acc_dst(128)	1672.41	1304.96		1461.94		588.995	1869.77	1813.25	1890.84	1731.69	1956.58			1704.38	1890.86
acc_dst(129)	1686.55	1304.96		1461.94		598.995	1879.77	1813.25	1904.99	1731.69	1976.58			1714.38	1920.86
acc_dst(130)	1706.55	1304.96		1476.08		598.995	1889.77	1833.25	1904.99	1741.69	2008.2			1714.38	1940.86
acc_dst(131)	1726.55	1314.96		1504.36		608.995	1899.77	1855.61	1914.99	1761.69	2022.34			1724.38	1950.86
acc_dst(132)	1736.55	1314.96		1518.51		608.995	1913.91	1875.61	1924.99	1784.05	2036.48			1734.38	1950.86
acc_dst(133)	1746.55	1324.96		1532.65		608.995	1923.91	1895.61	1939.13	1804.05	2036.48			1756.74	1960.86
acc_dst(134)	1746.55	1344.96		1542.65		623.137	1952.19	1905.61	1961.49	1804.05	2046.48			1776.74	1980.86
acc_dst(135)	1756.55	1364.96		1542.65		623.137	1974.55	1915.61	1983.85	1804.05	2060.62			1799.1	2010.86
acc_dst(136)	1766.55	1374.96		1552.65		633.137	1984.55	1925.61	1997.99	1814.05	2090.62			1799.1	2033.23
acc_dst(137)	1786.55	1384.96		1552.65		633.137	1994.55	1935.61	2007.99	1814.05	2122.25			1809.1	2033.23
acc_dst(138)	1816.55	1394.96		1575.01		643.137	2004.55	1957.97	2007.99	1845.68	2122.25			1819.1	2043.23			0	0
acc_dst(139)	1826.55	1404.96		1597.37		643.137	2018.69	1977.97	2022.13	1865.68	2136.39			1829.1	2053.23			14.1421	10
acc_dst(140)	1836.55	1404.96		1619.73		653.137	2032.84	2007.97	2036.28	1888.04	2136.39			1849.1	2075.59			28.2843	24.1421
acc_dst(141)	1846.55	1424.96		1629.73		663.137	2055.2	2017.97	2058.64	1888.04	2146.39			1871.46	2105.59			28.2843	38.2843
acc_dst(142)	1846.55	1447.32		1639.73		663.137	2091.25	2032.11	2086.92	1888.04	2178.01			1891.46	2127.95			38.2843	66.5685
acc_dst(143)	1856.55	1467.32		1639.73		663.137	2101.25	2032.11	2096.92	1902.18	2209.64			1891.46	2127.95			52.4264	88.9292
acc_dst(144)	1876.55	1467.32		1639.73		663.137	2115.39	2042.11	2106.92	1912.18	2219.64			1901.46	2137.95			88.4819	98.9292
acc_dst(145)	1898.91	1477.32		1662.09		673.137	2115.39	2052.11	2116.92	1942.18	2219.64			1911.46	2147.95			110.843	108.929
acc_dst(146)	1918.91	1477.32		1676.23		673.137	2125.39	2082.11	2131.06	1964.54	2229.64			1933.82	2170.31			120.843	108.929
acc_dst(147)	1928.91	1487.32		1698.59		687.279	2147.76	2102.11	2131.06	1964.54	2239.64			1943.82	2201.93			120.843	108.929
acc_dst(148)	1938.91	1497.32		1712.74		687.279	2176.04	2124.47	2145.2	1974.54	2253.78			1973.82	2221.93			134.985	123.071
acc_dst(149)	1938.91	1507.32		1722.74		687.279	2204.32	2134.47	2155.2	1974.54	2276.14			1993.82	2231.93			149.127	137.213
acc_dst(150)	1948.91	1529.68		1722.74		687.279	2214.32	2134.47	2175.2	1994.54	2307.76			1993.82	2231.93			180.75	147.213
acc_dst(151)	1958.91	1549.68		1722.74		701.421	2224.32	2144.47	2197.56	2026.16	2317.76			2003.82	2241.93			216.805	169.574
acc_dst(152)	1968.91	1559.68		1736.88		701.421	2224.32	2154.47	2211.71	2046.16	2317.76			2003.82	2264.29			216.805	183.716
acc_dst(153)	1983.05	1559.68		1751.02		701.421	2246.68	2176.83	2221.71	2056.16	2327.76			2013.82	2294.29			230.947	197.858
acc_dst(154)	2003.05	1559.68		1782.64		701.421	2260.83	2196.83	2221.71	2056.16	2337.76			2043.82	2304.29			230.947	197.858
acc_dst(155)	2013.05	1569.68		1805		701.421	2283.19	2216.83	2231.71	2066.16	2357.76			2075.44	2314.29			253.308	207.858
acc_dst(156)	2013.05	1579.68		1815		715.563	2305.55	2239.19	2259.99	2080.31	2389.38			2085.44	2324.29			281.592	207.858
acc_dst(157)	2027.2	1599.68		1815		725.563	2319.69	2249.19	2269.99	2100.31	2411.74			2095.44	2324.29			303.953	222.001
acc_dst(158)	2027.2	1619.68		1815		735.563	2333.83	2249.19	2284.13	2131.93	2411.74			2095.44	2355.91			313.953	244.361
acc_dst(159)	2037.2	1629.68		1825		745.563	2333.83	2263.33	2306.49	2141.93	2421.74			2105.44	2385.91			313.953	272.646
acc_dst(160)	2047.2	1629.68		1845		755.563	2343.83	2273.33	2316.49	2141.93	2421.74			2115.44	2395.91			328.095	282.646
acc_dst(161)	2057.2	1639.68		1859.14		765.563	2353.83	2293.33	2326.49	2156.07	2435.89			2135.44	2410.06			342.237	296.788
acc_dst(162)	2057.2	1639.68		1881.51		787.924	2367.97	2315.7	2326.49	2166.07	2455.89			2165.44	2410.06			373.86	296.788
acc_dst(163)	2077.2	1649.68		1903.87		787.924	2404.03	2335.7	2340.64	2196.07	2475.89			2175.44	2420.06			396.221	296.788
acc_dst(164)	2099.56	1659.68		1903.87		787.924	2426.39	2345.7	2340.64	2218.43	2495.89			2175.44	2440.06			406.221	310.93
acc_dst(165)	2109.56	1689.68		1913.87		787.924	2436.39	2355.7	2354.78	2228.43	2495.89			2185.44	2471.68			406.221	310.93
acc_dst(166)	2119.56	1709.68		1913.87		787.924	2436.39	2365.7	2368.92	2228.43	2495.89			2185.44	2491.68			416.221	325.072
acc_dst(167)	2129.56	1709.68		1913.87		810.285	2450.53	2365.7	2383.06	2238.43	2505.89			2199.59	2491.68			430.363	347.433
acc_dst(168)	2129.56	1709.68		1923.87		810.285	2464.68	2388.06	2393.06	2252.57	2535.89			2219.59	2501.68			452.723	369.793
acc_dst(169)	2139.56	1709.68		1946.23		824.427	2478.82	2418.06	2407.2	2282.57	2565.89			2239.59	2511.68			481.008	369.793
acc_dst(170)	2159.56	1719.68		1977.85		824.427	2507.1	2440.42	2407.2	2302.57	2575.89			2259.59	2525.82			503.368	379.793
acc_dst(171)	2179.56	1729.68		1991.99		824.427	2521.24	2450.42	2421.35	2316.72	2575.89			2273.73	2555.82			503.368	389.793
acc_dst(172)	2201.92	1749.68		2001.99		824.427	2535.39	2464.56	2443.71	2316.72	2575.89			2283.73	2578.18			503.368	399.793
acc_dst(173)	2211.92	1772.04		2001.99		824.427	2535.39	2474.56	2479.76	2316.72	2585.89			2283.73	2588.18			517.511	409.793
acc_dst(174)	2221.92	1782.04		2011.99		824.427	2545.39	2474.56	2489.76	2326.72	2605.89			2303.73	2598.18			539.871	419.793
acc_dst(175)	2221.92	1792.04		2021.99		824.427	2567.75	2488.7	2499.76	2358.34	2635.89			2313.73	2608.18			575.927	439.793
acc_dst(176)	2231.92	1792.04		2036.13		824.427	2581.89	2511.06	2509.76	2388.34	2655.89			2345.35	2622.32			590.069	453.935
acc_dst(177)	2241.92	1802.04		2067.76		824.427	2617.94	2531.06	2523.91	2388.34	2655.89			2365.35	2652.32			590.069	476.296
acc_dst(178)	2251.92	1812.04		2081.9		824.427	2617.94	2553.42	2546.27	2398.34	2665.89			2375.35	2674.68			600.069	476.296
acc_dst(179)	2261.92	1832.04		2091.9		824.427	2632.09	2567.56	2568.63	2408.34	2675.89			2385.35	2684.68			610.069	486.296
acc_dst(180)	2281.92	1852.04		2091.9		824.427	2642.09	2577.56	2582.77	2418.34	2695.89			2395.35	2694.68			641.692	496.296
acc_dst(181)	2291.92	1874.41		2101.9		824.427	2652.09	2577.56	2596.91	2440.7	2715.89			2395.35	2694.68			669.976	506.296
acc_dst(182)	2311.92	1874.41		2101.9		824.427	2666.23	2587.56	2596.91	2460.7	2738.25			2415.35	2717.05			684.118	516.296
acc_dst(183)	2311.92	1884.41		2101.9		834.427	2688.59	2601.71	2611.05	2470.7	2748.25			2425.35	2737.05			694.118	530.438
acc_dst(184)	2326.06	1884.41		2116.04		844.427	2710.95	2621.71	2633.41	2480.7	2748.25			2455.35	2757.05			704.118	562.061
acc_dst(185)	2326.06	1884.41		2126.04		854.427	2720.95	2635.85	2661.7	2480.7	2758.25			2465.35	2767.05			718.26	572.061
acc_dst(186)	2346.06	1898.55		2126.04		854.427	2730.95	2658.21	2675.84	2490.7	2778.25			2475.35	2781.19			749.883	582.061
acc_dst(187)	2356.06	1908.55		2146.04		854.427	2740.95	2680.57	2675.84	2510.7	2809.87			2485.35	2791.19			778.167	582.061
acc_dst(188)	2376.06	1918.55		2166.04		854.427	2755.09	2694.71	2685.84	2533.06	2829.87			2485.35	2801.19			778.167	596.203
acc_dst(189)	2396.06	1940.91		2176.04		854.427	2769.23	2694.71	2695.84	2547.2	2829.87			2495.35	2831.19			788.167	606.203
acc_dst(190)	2406.06	1950.91		2190.18		854.427	2797.52	2704.71	2709.98	2557.2	2839.87			2526.97	2853.55			798.167	620.345
acc_dst(191)	2416.06	1960.91		2200.18		854.427	2819.88	2704.71	2741.61	2557.2	2854.01			2546.97	2863.55			812.309	630.345
acc_dst(192)	2426.06	1970.91		2200.18		854.427	2834.02	2727.07	2755.75	2567.2	2876.37			2566.97	2873.55			834.67	661.968
acc_dst(193)	2436.06	1980.91		2214.33		854.427	2834.02	2758.7	2765.75	2587.2	2906.37			2576.97	2883.55			857.031	676.11
acc_dst(194)	2436.06	1980.91		2224.33		854.427	2848.16	2781.06	2775.75	2609.56	2916.37			2586.97	2893.55			871.173	676.11
acc_dst(195)	2450.2	1995.05		2244.33		854.427	2848.16	2791.06	2789.89	2631.92	2926.37			2586.97	2913.55			881.173	676.11
acc_dst(196)	2470.2	2005.05		2266.69		854.427	2876.45	2801.06	2799.89	2641.92	2926.37			2596.97	2943.55			881.173	686.11
acc_dst(197)	2490.2	2019.19		2280.83		854.427	2898.81	2811.06	2822.25	2641.92	2936.37			2616.97	2953.55			895.315	686.11
acc_dst(198)	2500.2	2039.19		2290.83		854.427	2930.43	2811.06	2852.25	2641.92	2968			2646.97	2963.55			923.599	708.471
acc_dst(199)	2510.2	2049.19		2290.83		864.427	2940.43	2833.42	2866.39	2656.06	2998			2669.34	2963.55			951.884	722.613	0	0
acc_dst(200)	2520.2	2063.33		2290.83		864.427	2940.43	2847.56	2866.39	2676.06	3012.14			2669.34	2983.55			951.884	744.974	10	0
acc_dst(201)	2520.2	2063.33		2300.83		864.427	2950.43	2879.18	2876.39	2712.12	3012.14			2679.34	3003.55			966.026	754.974	20	0
acc_dst(202)	2530.2	2073.33		2300.83		864.427	2964.57	2889.18	2890.53	2722.12	3022.14			2679.34	3023.55			966.026	769.116	34.1421	14.1421
acc_dst(203)	2540.2	2073.33		2320.83		864.427	2978.72	2903.32	2910.53	2722.12	3022.14			2689.34	3033.55			980.168	769.116	48.2843	24.1421
acc_dst(204)	2554.34	2083.33		2343.19		864.427	3007	2913.32	2942.16	2732.12	3062.14			2709.34	3043.55			1002.53	769.116	62.4264	24.1421
acc_dst(205)	2554.34	2105.7		2353.19		864.427	3029.36	2923.32	2956.3	2732.12	3082.14			2740.96	3043.55			1030.81	779.116	76.5685	38.2843
acc_dst(206)	2574.34	2125.7		2367.33		864.427	3029.36	2933.32	2966.3	2763.74	3096.28			2760.96	3053.55			1044.95	801.477	90.7107	60.645
acc_dst(207)	2594.34	2148.06		2381.47		864.427	3043.5	2947.47	2976.3	2786.1	3096.28			2770.96	3053.55			1044.95	811.477	90.7107	70.645
acc_dst(208)	2614.34	2148.06		2391.47		864.427	3043.5	2969.83	2996.3	2800.25	3106.28			2780.96	3053.55			1054.95	825.619	100.711	80.645
acc_dst(209)	2624.34	2148.06		2401.47		864.427	3057.64	2983.97	3018.66	2810.25	3106.28			2780.96	3063.55			1064.95	845.619	110.711	90.645
acc_dst(210)	2624.34	2158.06		2401.47		864.427	3067.64	3015.59	3041.02	2824.39	3136.28			2790.96	3073.55			1093.24	845.619	124.853	90.645
dst_to_origin(0)	0	0	0	0	0	0	0	0	0	0	0	0	0	0	0
dst_to_origin(1)	0	0	31.6228	0	28.2843	0	36.0555	10	22.3607	31.6228	20	10	10	14.1421	14.1421
dst_to_origin(2)	10	0	53.8516	0	36.0555	10	44.7214	20	22.3607	50.9902	53.8516	10	10	22.3607	14.1421
dst_to_origin(3)	20	10	53.8516	0	50	10	58.3095	20	28.2843	53.8516	72.111	10	10	28.2843	28.2843
dst_to_origin(4)	40	30	63.2456	10	44.7214	10	58.3095	40	36.0555	63.2456	80.6226	20	20	36.0555	28.2843
dst_to_origin(5)	70	50.9902	63.2456	31.6228	53.8516	22.3607	67.082	60.8276	44.7214	63.2456	94.3398	40	41.2311	36.0555	36.0555
dst_to_origin(6)	90	60.8276	76.1577	60.8276	76.1577	31.6228	89.4427	90.5539	44.7214	72.8011	94.3398	50	72.8011	42.4264	58.3095
dst_to_origin(7)	100	72.8011	94.8683	72.8011	89.4427	50.9902	116.619	100.499	53.8516	104.403	108.167	80	82.4621	50	80.6226
dst_to_origin(8)	100	60.8276	126.491	82.4621	120.83	50.9902	138.924	121.655	67.082	126.491	130.384	90	94.8683	70.7107	89.4427
dst_to_origin(9)	110	70.7107	148.661	85.44	134.164	50.9902	147.648	121.655	67.082	136.015	166.433	100	94.8683	92.1954	102.956
dst_to_origin(10)	120	70.7107	148.661	94.8683	134.164	41.2311	152.643	131.529	82.4621	145.602	174.929	100	104.403	106.301	102.956
dst_to_origin(11)	140	82.4621	161.555	94.8683	143.178	44.7214	161.245	141.421	82.4621	145.602	188.68	110	114.018	114.018	111.803
dst_to_origin(12)	170.294	111.803	161.555	104.403	143.178	44.7214	170	151.327	92.1954	155.242	183.576	120	148.661	114.018	120.83
dst_to_origin(13)	180.278	131.529	170.88	130	152.315	44.7214	192.354	171.172	101.98	186.815	197.231	140	170.88	128.062	134.164
dst_to_origin(14)	190.263	133.417	180.278	161.555	174.642	53.8516	228.254	192.354	114.018	206.155	228.254	160	180.278	128.062	165.529
dst_to_origin(15)	200.25	143.178	211.896	165.529	210.238	72.8011	241.868	212.132	123.693	215.87	255.539	180.278	180.278	142.127	178.885
dst_to_origin(16)	200.25	133.417	237.697	165.529	223.607	80.6226	250.599	220.907	143.178	215.87	264.197	190.263	193.132	164.012	187.883
dst_to_origin(17)	210.238	143.178	246.982	165.529	223.607	90.5539	255.539	230.868	152.971	225.61	277.849	190.263	202.485	192.094	192.354
dst_to_origin(18)	230.217	143.178	246.982	178.885	232.594	80.6226	264.197	240.832	162.788	235.372	277.849	190.263	224.722	200	205.913
dst_to_origin(19)	250.2	152.971	250.799	178.885	232.594	82.4621	272.947	240.832	162.788	264.764	286.531	200.998	256.32	208.087	228.254
dst_to_origin(20)	280.179	172.627	260	178.885	241.661	82.4621	286.531	260.768	182.483	286.356	308.869	210.95	269.258	214.009	250.599
dst_to_origin(21)	290.172	194.165	269.258	201.246	254.951	72.8011	313.847	280.713	213.776	296.142	340	240.832	269.258	222.036	272.947
dst_to_origin(22)	300.167	203.961	282.312	223.607	277.308	72.8011	336.155	300.666	223.607	296.142	362.353	260.768	273.13	236.008	277.849
dst_to_origin(23)	310.161	213.776	304.631	245.967	304.138	72.8011	341.321	321.403	223.607	305.941	367.151	270.74	282.312	258.07	277.849
dst_to_origin(24)	310.161	213.776	326.956	254.951	313.05	72.8011	349.857	331.361	231.948	315.753	375.899	270.74	304.631	280.179	291.548
dst_to_origin(25)	320.156	215.87	336.155	268.328	322.025	72.8011	355.106	331.361	253.18	345.254	375.899	280.713	340.147	294.109	305.287
dst_to_origin(26)	330.151	213.776	336.155	268.328	322.025	72.8011	377.359	341.321	272.947	364.966	389.487	280.713	353.412	294.109	327.567
dst_to_origin(27)	350.143	223.607	336.155	268.328	326.497	72.8011	399.625	351.283	296.142	374.833	425.441	300.666	353.412	308.058	349.857
dst_to_origin(28)	380.132	245.153	345.398	277.308	335.41	80.6226	421.9	361.248	305.941	374.833	456.508	320.624	357.771	308.058	358.469
dst_to_origin(29)	390.128	264.764	349.285	290.689	357.771	80.6226	435.66	381.182	308.058	384.708	461.411	340.588	357.771	316.228	372.156
dst_to_origin(30)	400.125	286.356	367.696	313.05	380.132	80.6226	444.185	411.096	317.805	394.588	470.106	360.555	353.412	344.093	372.156
dst_to_origin(31)	410.122	286.356	371.618	344.384	398.121	80.6226	457.93	421.07	339.559	414.367	470.106	361.248	366.742	366.197	394.462
dst_to_origin(32)	410	286.356	393.954	357.771	398.121	90.5539	457.93	441.022	373.631	434.166	478.853	361.248	389.102	386.005	416.773
dst_to_origin(33)	420	286.356	420.476	357.771	398.121	100.499	480.208	441.022	395.601	453.982	514.782	371.214	416.293	386.005	439.09
dst_to_origin(34)	440	296.142	433.82	357.771	407.185	110.454	502.494	450.999	395.601	453.982	537.122	371.214	425.441	394.081	447.772
dst_to_origin(35)	460	305.941	433.82	357.771	407.185	110.454	530	460.977	408.044	463.897	550.727	381.182	434.626	394.081	456.508
dst_to_origin(36)	490.102	325.576	433.82	371.214	425.441	110.454	543.783	480.937	420.595	463.897	559.464	411.096	430.813	408.044	470.106
dst_to_origin(37)	490.102	347.131	442.832	380.132	438.634	110.454	552.268	490.918	442.719	483.735	559.464	441.814	449.444	422.019	478.853
dst_to_origin(38)	500	356.931	451.885	402.492	470.106	110.454	552.268	520.865	461.736	514.782	568.243	441.814	477.598	452.217	501.199
dst_to_origin(39)	510.098	356.931	474.236	424.853	479.27	100.499	566.039	540.37	474.342	534.603	595.399	451.774	505.964	466.154	519.711
dst_to_origin(40)	520.096	356.931	500.899	433.82	492.443	100.499	588.303	550.364	483.839	534.603	626.498	451.774	515.461	474.342	533.385
dst_to_origin(41)	520.096	366.742	514.296	442.832	492.443	110.454	615.873	550.364	493.356	534.603	640.078	461.736	515.461	480.104	542.033
dst_to_origin(42)	540.093	366.742	523.259	442.832	492.443	110.454	643.506	560.357	493.356	544.518	653.682	471.699	522.015	488.262	547.083
dst_to_origin(43)	560.089	386.394	527.731	442.832	501.597	120.416	643.506	580.345	518.652	564.358	653.682	481.664	531.601	488.262	560.803
dst_to_origin(44)	580.086	396.232	536.656	456.18	514.782	130.384	657.343	610.328	540.833	594.138	662.42	501.597	550.818	496.488	583.095
dst_to_origin(45)	590.085	417.732	536.656	465.188	542.31	140	665.733	630.317	566.48	614.003	676.018	522.398	579.741	504.777	605.392
dst_to_origin(46)	600.083	429.535	559.017	478.539	564.624	150	671.193	640.078	566.48	614.003	707.107	542.31	589.406	540.833	619.112
dst_to_origin(47)	610.082	429.535	581.378	500.899	577.754	160	693.397	650.077	570.088	623.939	729.452	542.31	599.083	554.707	632.851
dst_to_origin(48)	610.082	429.535	599.416	514.296	577.754	170	721.11	660.076	583.095	623.939	738.241	542.31	599.083	563.028	632.851
dst_to_origin(49)	630.079	429.535	612.944	527.731	586.941	170	743.303	670.075	605.392	643.817	738.241	542.31	618.466	568.595	646.607
dst_to_origin(50)	640.078	429.535	612.944	532.353	586.941	170	751.665	670.075	636.946	663.702	747.061	552.268	628.172	576.888	668.88
dst_to_origin(51)	670.298	439.318	612.944	532.353	596.154	170	757.166	690.072	650	693.542	747.061	563.205	657.343	582.495	691.158
dst_to_origin(52)	680.294	458.912	626.498	541.202	605.392	180	765.506	710.07	653.911	693.542	778.267	564.358	676.831	590.762	699.714
dst_to_origin(53)	690.29	480.521	626.498	554.707	636.946	180	779.359	730.068	663.099	693.542	814.125	574.282	679.117	612.944	713.442
dst_to_origin(54)	700.286	500.1	653.682	563.56	659.242	180	787.718	740.068	676.24	703.491	822.982	596.825	688.84	635.138	713.442
dst_to_origin(55)	700.286	500.1	680.955	585.918	672.309	170	815.414	760	685.42	714.493	836.481	618.142	688.84	657.343	722.011
dst_to_origin(56)	710.282	500.1	694.622	608.276	668.506	170	843.149	760	707.743	734.37	836.481	618.142	688.84	657.343	735.731
dst_to_origin(57)	720.278	500.1	703.278	621.772	672.309	160	851.469	770.065	739.256	764.199	836.481	618.142	706.116	665.733	766.616
dst_to_origin(58)	720.278	508.035	703.278	621.772	681.542	160	857.03	780.064	748.465	764.199	854.225	629.682	735.459	665.733	783.901
dst_to_origin(59)	750.267	517.88	703.278	621.772	694.622	150	865.332	800.062	748.465	774.145	890.056	629.682	745.252	679.559	797.559
dst_to_origin(60)	770.26	539.351		630.635		150	879.204	820.061	757.694	774.145	912.414	641.327	755.05	701.783	797.559
dst_to_origin(61)	780.256	559.017		635.295		150	884.816	840.06	780	784.092	921.303	662.873	753.127	724.017	806.226
dst_to_origin(62)	780.256	568.859		652.993		160	906.973	860.058	811.542	805.047	921.303	686.586	761.183	746.257	819.878
dst_to_origin(63)	790.253	568.859		666.483		160	926.553	870.057	833.847	834.865	930.215	698.57	761.183	760.066	850.882
dst_to_origin(64)	790.253	568.859		688.84		170	940.479	870.057	833.847	844.808	943.663	708.308	780.897	760.066	873.212
dst_to_origin(65)	800.062	568.859		697.711		170.294	946.256	880.057	843.09	844.808	966.023	708.308	779.295	760.066	878.18
dst_to_origin(66)	810.062	578.705		706.612		180.278	946.256	900.056	856.154	854.751	997.296	708.308	808.95	768.505	886.848
dst_to_origin(67)	830.06	598.415		711.196		190.263	952.103	910.055	878.465	864.696	1001.85	720.347	818.841	782.304	891.852
dst_to_origin(68)	850	618.142		720.069		200.998	960.208	920.054	910	875.728	1010.74	732.462	828.734	813.019	909.175
dst_to_origin(69)	870	628.013		720.069		200.998	952.103	950.053	923.093	895.6	1010.74	744.648	828.734	835.284	940.213
dst_to_origin(70)	880	639.531		728.972		190.263	952.103	960.052	923.093	915.478	1024.21	766.551	838.63	843.801	953.834
dst_to_origin(71)	890.056	639.531		742.428		190.263	960.208	970.052	932.309	925.419	1037.69	778.845	847.172	849.058	967.471
dst_to_origin(72)	890	639.531		755.91		190.263	952.103	980.051	954.62	926.553	1068.92	788.48	876.926	857.555	976.166
dst_to_origin(73)	900	639.531		778.267		190.263	952.103	990.051	976.934	926.553	1091.28	788.48	896.772	857.555	976.166
dst_to_origin(74)	910	649.384		791.77		190.263	966.075	990.051	999.25	936.483	1104.76	788.48	905.539	866.083	1007.22
dst_to_origin(75)	930	678.97		805.295		190.263	966.075	1010.2	1008.46	956.347	1104.76	800.812	905.539	888.369	1034.46
dst_to_origin(76)	950.053	698.713		805.295		190.263	986.002	1020.2	1008.46	977.394	1113.64	822.8	915.478	910.659	1043.17
dst_to_origin(77)	970.052	708.59		805.295		190.263	1022.01	1040.19	1021.57	997.246	1127.12			938.136	1056.79
dst_to_origin(78)	980.051	708.59		814.125		190.263	1036	1060.42	1043.89	998.499	1162.97			946.678	1056.79
dst_to_origin(79)	990.051	710.211		827.647		190.263	1042.02	1080.19	1075.41	1008.41	1185.33			951.893	1070.42
dst_to_origin(80)	990.202	708.59		841.19		200.998	1042.02	1090.41	1088.53	1008.41	1194.19			960.417	1101.45
dst_to_origin(81)	1000.2	718.471		863.539		200.998	1042.02	1090.41	1097.72	1019.66	1198.83			960.417	1123.79
dst_to_origin(82)	1010.2	728.354		877.097		200.25	1056.03	1100.41	1101.68	1049.38	1198.83			982.7	1132.52
dst_to_origin(83)	1030.19	748.131		885.889		190.263	1076.15	1110.41	1120.04	1070.56	1221.19			1001.7	1146.12
dst_to_origin(84)	1050.43	769.415		894.707		180.278	1098.09	1130.4	1133.18	1080.46	1252.4			1018.72	1146.12
dst_to_origin(85)	1070.42	779.295		894.707		180.278	1118.26	1150.39	1164.69	1090.37	1274.75			1027.28	1159.74
dst_to_origin(86)	1080.42	779.295		908.24		180	1118.26	1170.38	1164.69	1090.37	1279.41			1035.86	1190.8
dst_to_origin(87)	1090.41	777.817		908.24		170	1132.3	1190.38	1170	1100.27	1288.25			1035.86	1213.14
dst_to_origin(88)	1090.41	787.718		930.591		170	1140.18	1190.67	1170	1120.09	1288.25			1044.46	1221.88	0	0
dst_to_origin(89)	1100.41	787.718		952.943		170	1146.34	1200.67	1183.09	1151.17	1305.99			1058.16	1235.48	0	10
dst_to_origin(90)	1120.4	797.621		966.488		170	1168.25	1210.37	1201.54	1161.08	1341.83			1089.08	1235.48	10	10
dst_to_origin(91)	1140.39	817.435		980.051		170	1196.33	1220.37	1223.85	1162.5	1355.32			1111.4	1244.23
dst_to_origin(92)	1170.68	827.345		980.051		170	1210.37	1240.36	1242.34	1172.39	1364.18			1120.04	1280.16
dst_to_origin(93)	1180.68	848.528		980.051		170	1216.59	1260.63	1251.6	1182.29	1364.18			1120.04	1302.5
dst_to_origin(94)	1180.68	848.528		988.838		180	1216.59	1280.62	1255.39	1192.18	1377.68			1128.72	1311.26
dst_to_origin(95)	1190.67	848.528		1002.4		180	1224.42	1290.35	1264.63	1221.88	1386.54			1137.41	1320.04
dst_to_origin(96)	1190.67	847.172		1011.19		180	1246.31	1300.35	1286.93	1243.1	1408.9			1151.04	1320.04
dst_to_origin(97)	1210.66	857.088		1024.74		180	1266.57	1300.35	1296.19	1243.1	1426.67			1177.2	1342.39
dst_to_origin(98)	1230.65	857.088		1051.9		180	1288.45	1310.61	1327.74	1251.6	1440.14			1199.54	1364.73
dst_to_origin(99)	1250.64	867.006		1056.79		180	1302.5	1330.6	1337.01	1251.6	1449.03			1213.14	1395.89
dst_to_origin(100)	1260.63	886.848		1061.74		180	1302.5	1350.59	1340.78	1271.42	1444.51			1213.14	1395.89
dst_to_origin(101)	1270.63	896.772		1070.42		180	1316.55	1360.59	1350.04	1302.5	1453.44			1221.88	1404.71
dst_to_origin(102)	1270.63	916.624		1070.42		180	1316.55	1390.58	1372.33	1322.31	1475.8			1221.88	1409.43
dst_to_origin(103)	1280.62	916.624		1075.41		180	1330.6	1400.57	1403.89	1322.31	1507.12			1244.23	1418.24
dst_to_origin(104)	1290.62	916.624		1084.07		180	1360.33	1410.57	1416.93	1332.22	1525.06			1266.57	1449.41
dst_to_origin(105)	1300.62	916.624		1102.77		180	1382.24	1410.57	1426.18	1330.9	1529.48			1297.69	1471.77
dst_to_origin(106)	1320.61	926.553		1121.61		180	1396.28	1420.56	1435.44	1340.82	1538.44			1306.48	1485.29
dst_to_origin(107)	1350.93	936.483		1143.9		180	1404.17	1440.56	1439.24	1370.58	1534.05			1306.48	1485.29
dst_to_origin(108)	1360.92	946.414		1149.09		180	1404.17	1460.55	1461.54	1391.69	1556.41			1306.48	1490.03
dst_to_origin(109)	1370.91	956.347		1157.63		180	1418.2	1480.54	1493.08	1391.69	1574.42			1320.04	1498.83
dst_to_origin(110)	1370.91	976.217		1157.63		180	1426.11	1500.53	1511.59	1401.61	1596.78			1328.83	1521.18
dst_to_origin(111)	1380.91	986.154		1157.63		180	1448.07	1510.53	1511.59	1401.61	1610.12			1346.48	1543.53
dst_to_origin(112)	1390.9	986.154		1171.37		180	1478.01	1520.82	1524.63	1411.52	1610.12			1377.68	1552.35
dst_to_origin(113)	1410.89	986.154		1185.12		180	1484.05	1530.82	1533.88	1441.28	1610.12			1386.54	1561.19
dst_to_origin(114)	1431.26	996.092		1198.87		180.278	1490.13	1540.52	1546.93	1462.4	1619.14			1395.42	1570.03
dst_to_origin(115)	1451.24	996.092		1217.95		190.263	1498.07	1550.52	1574.71	1472.31	1628.16			1395.42	1570.03
dst_to_origin(116)	1461.23	1007.17		1231.75		190.263	1504.16	1560.51	1597	1472.31	1655.29			1404.31	1592.39
dst_to_origin(117)	1471.22	1027.03		1231.75		190.263	1512.08	1590.5	1597	1480.98	1677.65			1413.22	1623.61
dst_to_origin(118)	1470.85	1046.9		1245.55		190.263	1534.05	1610.5	1597	1490.91	1686.71			1431.08	1641.37
dst_to_origin(119)	1480.84	1056.83		1245.55		200.25	1556.02	1620.49	1597	1510.76	1682.53			1453.44	1650.27
dst_to_origin(120)	1491.21	1056.83		1250.96		200.25	1584.05	1630.49	1610.03	1540.55	1691.63			1471.36	1654.84
dst_to_origin(121)	1511.19	1055.75		1259.36		200.998	1592.01	1630.49	1628.56	1550.48	1700.74			1484.76	1663.73
dst_to_origin(122)	1541.17	1065.69		1278.63		210.95	1592.01	1640.49	1654.63	1551.68	1718.98			1493.72	1690.47
dst_to_origin(123)	1551.58	1075.64		1298		200.998	1606.02	1660.48	1667.69	1561.6	1737.27			1493.72	1712.83
dst_to_origin(124)	1561.57	1085.59		1311.87		190.263	1614	1680.48	1676.93	1571.53	1759.6			1502.7	1735.19
dst_to_origin(125)	1571.56	1095.54		1317.46		180.278	1636	1700.47	1680.77	1581.46	1768.76			1520.69	1744.13
dst_to_origin(126)	1571.56	1116.47		1317.46		180	1650	1720.26	1693.87	1611.24	1768.76			1538.73	1744.13
dst_to_origin(127)	1581.55	1126.41		1317.46		180.278	1672	1730.26	1710.94	1629.97	1777.92			1561.09	1753.08
dst_to_origin(128)	1591.54	1136.35		1331.35		180.278	1686	1740.26	1733.26	1629.97	1787.09			1570.13	1775.44
dst_to_origin(129)	1602	1136.35		1331.35		190.263	1694.02	1740.26	1746.42	1629.97	1805.46			1579.18	1802.36
dst_to_origin(130)	1621.97	1136.35		1345.25		190.263	1700	1760.26	1746.42	1639.91	1836.98			1579.18	1820.36
dst_to_origin(131)	1641.95	1146.3		1373.06		200.25	1708.01	1780.11	1755.59	1659.79	1850.11			1588.24	1829.37
dst_to_origin(132)	1651.94	1146.3		1386.98		200.25	1722	1800.11	1759.6	1678.63	1863.25			1597.31	1829.37
dst_to_origin(133)	1661.93	1156.24		1400.89		200.25	1730.03	1820.11	1772.79	1698.53	1863.25			1619.66	1838.4
dst_to_origin(134)	1661.93	1176.14		1409.11		210.95	1758.01	1830.11	1795.13	1698.53	1872.43			1637.83	1856.48
dst_to_origin(135)	1671.92	1196.04		1409.11		210.95	1778	1840.11	1812.46	1698.53	1885.58			1660.18	1883.67
dst_to_origin(136)	1681.9	1205.99		1414.81		220.907	1784.04	1840.03	1825.71	1708.48	1913.14			1660.18	1906.02
dst_to_origin(137)	1701.88	1207.02		1414.81		220.907	1792.01	1850.03	1834.8	1708.48	1944.66			1669.28	1906.02
dst_to_origin(138)	1731.85	1205.99		1436.94		222.036	1798.05	1870	1834.8	1737.38	1944.66			1673.44	1915.1			0	0
dst_to_origin(139)	1741.84	1215.94		1456.61		222.036	1812.07	1890	1848.05	1757.3	1957.78			1682.53	1924.19			14.1421	10
dst_to_origin(140)	1751.83	1215.94		1476.35		220.907	1826.09	1920	1861.32	1776.34	1957.78			1700.74	1946.54			28.2843	22.3607
dst_to_origin(141)	1761.82	1235.84		1484.49		210.95	1846.21	1930	1883.67	1776.34	1966.98			1723.08	1973.85			28.2843	30
dst_to_origin(142)	1761.82	1256.74		1490.3		210.95	1882.18	1940.03	1910.24	1776.34	1998.5			1741.32	1996.2			36.0555	53.8516
dst_to_origin(143)	1771.81	1276.64		1490.3		210.95	1888.31	1940.03	1919.3	1785.5	2030.02			1741.32	1996.2			50	72.111
dst_to_origin(144)	1791.79	1276.64		1490.3		210.95	1902.34	1950.03	1923.54	1795.47	2039.24			1750.46	2005.32			86.0233	78.1025
dst_to_origin(145)	1812.24	1286.58		1510.13		220.907	1902.34	1960.03	1932.59	1825.38	2039.24			1746.42	2014.45			108.167	84.8528
dst_to_origin(146)	1832.21	1286.58		1524.11		220.907	1910.24	1990.03	1945.89	1844.59	2048.46			1768.76	2036.79			116.619	84.8528
dst_to_origin(147)	1842.2	1285.61		1544.02		231.948	1932.17	2010.02	1945.89	1844.59	2057.69			1777.92	2068.26			116.619	84.8528
dst_to_origin(148)	1852.19	1295.57		1558.01		231.948	1960.23	2030.1	1941.16	1854.56	2070.77			1805.46	2086.55			130.384	98.9949
dst_to_origin(149)	1852.19	1305.53		1564		231.948	1988.29	2040.1	1950.18	1854.56	2093.08			1823.87	2095.71			144.222	113.137
dst_to_origin(150)	1862.18	1326.39		1564		231.948	1996.2	2040.1	1958.88	1874.51	2124.62			1823.87	2095.71			174.929	120.416
dst_to_origin(151)	1872.16	1346.29		1564		220.907	2002.32	2050.1	1981.24	1903.79	2133.85			1833.08	2104.88			210.95	142.127
dst_to_origin(152)	1882.15	1356.24		1578.01		220.907	2002.32	2060.1	1994.62	1923.75	2133.85			1833.08	2127.2			210.95	156.205
dst_to_origin(153)	1892.64	1356.24		1592.01		220.907	2024.25	2080.22	1999.05	1933.73	2143.08			1842.31	2154.74			224.722	170.294
dst_to_origin(154)	1912.62	1356.24		1618.18		220.907	2038.28	2100.21	1999.05	1933.73	2146.93			1870.03	2163.93			224.722	170.294
dst_to_origin(155)	1922.6	1366.2		1640.12		220.907	2060.22	2120.21	2003.52	1943.71	2165.39			1901.58	2173.13			246.982	178.045
dst_to_origin(156)	1922.6	1376.15		1646.24		231.948	2080.38	2140.37	2030.39	1953.1	2196.93			1910.84	2182.34			274.591	178.045
dst_to_origin(157)	1933.13	1396.07		1646.24		241.868	2094.42	2150.37	2034.94	1973.07	2219.23			1920.1	2182.34			296.816	192.094
dst_to_origin(158)	1933.13	1415.98		1646.24		243.311	2108.46	2150.37	2048.41	2002.5	2219.23			1920.1	2213.87			305.287	214.009
dst_to_origin(159)	1943.12	1425.94		1654.15		253.18	2108.46	2160.58	2066.52	2003.02	2228.47			1929.38	2241.54			305.287	242.074
dst_to_origin(160)	1953.1	1425.94		1666.43		263.059	2114.64	2170.58	2075.38	2003.02	2228.47			1938.66	2250.78			319.061	250
dst_to_origin(161)	1963.08	1435.9		1680.48		264.764	2122.5	2190.57	2080.02	2012.49	2241.54			1957.24	2263.85			332.866	264.008
dst_to_origin(162)	1963.08	1435.9		1700.74		286.356	2136.54	2210.81	2080.02	2022.47	2260.02			1985.17	2263.85			363.593	264.008
dst_to_origin(163)	1983.05	1445.86		1721.05		286.356	2172.49	2230.81	2093.54	2052.44	2278.53			1994.49	2273.08			382.753	264.008
dst_to_origin(164)	2003.6	1455.82		1721.05		286.356	2192.72	2240.8	2093.54	2071.96	2297.06			1994.49	2291.57			391.152	278.029
dst_to_origin(165)	2013.58	1485.7		1727.34		286.356	2200.57	2250.8	2107.06	2072.41	2297.06			2003.82	2323.12			391.152	278.029
dst_to_origin(166)	2023.56	1505.62		1727.34		286.356	2200.57	2251.09	2120.59	2072.41	2297.06			2003.82	2341.64			396.611	292.062
dst_to_origin(167)	2033.54	1505.62		1727.34		264.764	2214.61	2251.09	2134.13	2082.4	2306.34			2009.6	2341.64			410.488	314.006
dst_to_origin(168)	2033.54	1505.62		1733.67		264.764	2228.65	2271.41	2142.94	2091.94	2334.2			2028.32	2350.91			432.666	336.006
dst_to_origin(169)	2043.53	1505.62		1754.11		253.18	2242.7	2301.39	2156.48	2121.91	2362.12			2047.07	2360.19			460.435	336.006
dst_to_origin(170)	2063.49	1515.59		1781.04		253.18	2270.79	2321.75	2156.48	2141.89	2371.43			2065.84	2373.2			482.597	344.093
dst_to_origin(171)	2083.46	1525.55		1795.13		253.18	2284.84	2331.74	2170.02	2151.49	2371.43			2078.68	2401.04			482.597	350
dst_to_origin(172)	2104.02	1545.48		1801.61		253.18	2298.89	2342.14	2192.37	2151.49	2371.43			2088.06	2423.32			482.597	358.05
dst_to_origin(173)	2114	1564.61		1801.61		253.18	2298.89	2352.13	2228.27	2151.49	2380.76			2088.06	2432.61			496.488	366.197
dst_to_origin(174)	2123.98	1574.58		1809.23		253.18	2306.73	2352.13	2237.07	2161.48	2399.42			2106.85	2436.33			518.652	372.022
dst_to_origin(175)	2123.98	1575.37		1815.71		253.18	2326.99	2362.56	2241.83	2191.12	2427.45			2116.25	2445.61			554.707	388.33
dst_to_origin(176)	2133.96	1575.37		1829.81		253.18	2341.05	2383.02	2250.62	2221.1	2446.16			2147.86	2458.62			568.595	402.244
dst_to_origin(177)	2143.94	1574.58		1856.99		253.18	2375.42	2403	2264.18	2221.1	2446.16			2166.68	2486.46			568.595	424.382
dst_to_origin(178)	2153.93	1584.55		1871.1		253.18	2375.42	2423.49	2286.53	2231.1	2455.52			2170.07	2508.74			576.888	424.382
dst_to_origin(179)	2163.91	1604.49		1877.68		253.18	2389.48	2434.03	2308.87	2230.81	2464.89			2179.47	2518.03			582.495	432.666
dst_to_origin(180)	2183.87	1624.44		1877.68		253.18	2395.77	2444.01	2322.43	2240.8	2483.65			2188.88	2527.33			612.944	441.022
dst_to_origin(181)	2193.86	1643.68		1885.21		253.18	2403.54	2444.01	2336	2260.55	2502.42			2188.88	2527.33			640.703	446.542
dst_to_origin(182)	2213.82	1643.68		1885.21		253.18	2417.6	2454	2336	2280.55	2524.64			2207.71	2549.61			654.599	454.863
dst_to_origin(183)	2213.82	1653.66		1885.21		243.311	2437.97	2464.57	2349.57	2290.55	2534.03			2217.14	2568.21			662.873	468.722
dst_to_origin(184)	2223.24	1653.66		1884.3		241.868	2459.8	2484.53	2371.92	2300.54	2534.03			2245.44	2586.83			668.506	499.3
dst_to_origin(185)	2223.24	1653.66		1890.95		231.948	2467.57	2495.14	2399.08	2300.54	2543.42			2254.88	2596.15			682.422	507.74
dst_to_origin(186)	2243.21	1663.01		1890.95		231.948	2473.86	2515.75	2412.67	2310.54	2562.23			2264.33	2609.1			712.811	513.128
dst_to_origin(187)	2253.2	1672.99		1904.34		231.948	2481.63	2536.4	2412.67	2330.54	2593.84			2273.79	2618.42			740.608	513.128
dst_to_origin(188)	2273.17	1682.97		1917.84		231.948	2495.7	2547.1	2417.54	2350.34	2612.66			2273.79	2627.74			740.608	526.972
dst_to_origin(189)	2293.14	1702.38		1924.63		231.948	2509.76	2547.1	2426.27	2360.19	2612.66			2283.24	2655.73			748.866	535.35
dst_to_origin(190)	2303.13	1712.37		1938.76		231.948	2537.89	2557.07	2439.88	2370.19	2622.08			2308.46	2677.98			757.166	549.181
dst_to_origin(191)	2303.67	1722.35		1931.45		231.948	2558.28	2557.07	2470.95	2370.19	2628.17			2327.44	2687.32			771.038	557.584
dst_to_origin(192)	2313.66	1712.37		1931.45		231.948	2572.35	2577.77	2484.55	2370.08	2650.36			2346.44	2696.66			790.569	588.303
dst_to_origin(193)	2323.64	1722.35		1945.58		231.948	2572.35	2608.47	2493.29	2390.08	2678.68			2349.57	2700.24			812.712	602.08
dst_to_origin(194)	2323.64	1722.35		1952.43		231.948	2586.43	2629.22	2502.04	2410.02	2688.12			2359.07	2709.58			826.62	602.08
dst_to_origin(195)	2333.09	1731.85		1966.21		231.948	2586.43	2639.19	2515.63	2430	2697.57			2359.07	2728.26			832.346	602.08
dst_to_origin(196)	2353.06	1741.84		1972.94		231.948	2614.57	2640.04	2524.38	2440	2697.57			2368.56	2756.32			832.346	610.574
dst_to_origin(197)	2373.04	1751.4		1987.08		231.948	2636.38	2650	2546.72	2440	2707.03			2387.57	2765.68			846.286	610.574
dst_to_origin(198)	2383.02	1771.38		1994.09		231.948	2663.17	2650	2573.03	2440	2738.65			2416.11	2775.05			874.185	632.851
dst_to_origin(199)	2393.01	1781.38		1994.09		241.868	2670.88	2670.81	2586.6	2450.02	2767.04			2438.22	2775.05			902.109	646.607	0	0
dst_to_origin(200)	2403	1791.79		1994.09		241.868	2670.88	2681.68	2586.6	2470.02	2779.73			2438.22	2793.8			902.109	668.88	10	0
dst_to_origin(201)	2403	1791.79		2001.12		241.868	2677.26	2712.49	2595.38	2500.18	2779.73			2447.73	2812.56			916.079	677.422	14.1421	0
dst_to_origin(202)	2412.99	1791.37		2001.12		241.868	2691.34	2722.44	2608.95	2510.18	2789.19			2447.73	2831.34			916.079	691.158	28.2843	14.1421
dst_to_origin(203)	2422.97	1791.37		2015.27		241.868	2705.42	2733.37	2626.52	2510.18	2789.19			2457.25	2840.74			930.054	691.158	42.4264	22.3607
dst_to_origin(204)	2432.49	1801.36		2036.52		241.868	2733.59	2743.32	2657.67	2520.18	2827.08			2476.31	2844.17			952.103	691.158	56.5685	22.3607
dst_to_origin(205)	2432.49	1820.99		2043.65		241.868	2754.09	2744.32	2671.22	2520.18	2846.05			2507.93	2844.17			980.051	699.714	70.7107	36.0555
dst_to_origin(206)	2452.47	1840.98		2057.79		241.868	2754.09	2754.27	2680.02	2550.31	2858.71			2526.99	2853.56			994.032	722.011	84.8528	58.3095
dst_to_origin(207)	2472.45	1860.67		2057.98		241.868	2768.18	2765.25	2684.77	2570.49	2858.71			2536.53	2853.56			994.032	730.616	84.8528	67.082
dst_to_origin(208)	2492.43	1860.67		2064.95		241.868	2768.18	2786.2	2702.37	2580.7	2868.19			2546.08	2853.56			1002.1	744.312	92.1954	76.1577
dst_to_origin(209)	2502.42	1860.67		2072.12		241.868	2782.27	2797.23	2724.72	2580.48	2868.19			2546.08	2862.95			1008.02	761.577	98.9949	85.44
dst_to_origin(210)	2502.42	1870.67		2072.12		241.868	2788.71	2828.16	2747.07	2590.69	2896.65			2555.62	2872.35			1036	761.577	113.137	85.44
area(0)	30550	23500	30050	25700	31900	28150	35800	34150	26250	27300	29350	30100	29900	39150	32600
area(1)	30950	23650	30600	25750	30900	27750	35150	34400	28950	27300	29350	29100	28950	37400	30600
area(2)	32000	24300	29100	26300	28850	28150	33950	35600	28850	26450	30500	29500	28550	36900	30700
area(3)	33300	24750	28600	26500	28700	28000	33450	36000	28500	25950	29950	29000	28900	37450	31200
area(4)	33650	25100	29100	27100	29150	28550	34550	37550	28600	26300	28650	30100	29650	38450	31200
area(5)	32350	24550	29350	28200	29750	31500	35450	37750	27150	27200	28500	31200	30450	39500	31700
area(6)	30700	23300	30050	26850	31350	31450	35600	35800	27350	26850	29100	30950	30050	40100	31000
area(7)	29800	23450	30850	26100	31350	30850	35100	33700	26600	27400	29600	30050	28450	39450	31300
area(8)	29950	23150	31550	25550	31300	29900	33900	32600	27700	26350	29850	28900	28000	39700	29750
area(9)	30750	23700	29800	25750	29700	29550	33000	33600	27750	25950	29800	28750	28500	38850	29950
area(10)	31900	24150	29150	25950	29400	29650	33600	34500	27800	26600	29250	28750	29200	37350	30500
area(11)	33300	24500	29000	26300	29600	28950	34200	36450	27950	26150	28850	29750	30100	37450	30950
area(12)	33700	25250	29200	26850	29850	29450	35050	37350	28050	26900	29450	30450	30050	37400	32450
area(13)	31900	24150	30400	27050	30100	29500	35400	37200	28850	26950	29400	31400	29000	38900	32400
area(14)	29950	23550	31300	26850	31450	29700	34600	36600	30050	26500	30400	30950	28000	39400	31900
area(15)	30250	23350	32050	26200	31600	29450	33800	35100	31400	26300	30300	30250	28250	39650	30350
area(16)	31050	23550	31400	25700	29600	28650	33050	33250	30850	26350	29250	29650	29100	38950	30050
area(17)	32450	23950	29700	26400	28900	27950	34050	33900	29450	26250	28850	29400	29900	38550	30600
area(18)	33600	24350	29200	26850	29750	27650	34800	35000	30050	26750	29200	30700	30050	36800	31250
area(19)	33200	24700	29700	27400	30050	27750	35300	35300	30500	27000	30200	30900	30450	37000	32450
area(20)	31500	25250	30000	27700	30550	28150	34850	37050	31750	26550	31150	31500	28100	37850	32250
area(21)	30150	24950	30900	28900	31650	28050	34650	37000	30800	25850	30850	31800	27600	38650	30800
area(22)	30150	23950	31800	27500	32450	28050	33650	36950	30550	26000	29600	29950	28350	39250	30400
area(23)	30800	23500	32500	26950	30650	28300	33500	35700	31200	26700	28600	28650	28900	40000	30300
area(24)	31700	23700	30750	26600	29400	28400	33850	34250	31000	27700	29100	29350	28950	38400	31750
area(25)	32800	23850	30100	26150	28500	28100	34800	34900	32300	27600	30000	29500	29950	36950	32050
area(26)	33300	24200	30000	26150	29700	28150	35450	35250	31850	26850	29750	30700	27950	36950	32650
area(27)	33150	24400	30000	26550	30200	28650	34450	36100	30850	26150	30600	31250	27800	38000	30700
area(28)	31400	24700	31400	26900	31100	29000	34050	37650	30750	25850	29900	31800	28250	38550	30950
area(29)	30750	24200	31500	27800	31050	29050	32900	38650	30500	26700	28950	31000	28850	38800	30750
area(30)	29900	23350	33750	27800	30950	29200	33400	37050	31700	26500	28750	30450	29800	39950	31350
area(31)	30900	23300	33150	27150	30150	29350	34200	35500	32200	26600	29500	29850	29950	38250	32650
area(32)	32100	23900	33150	26400	28850	29250	35250	34600	32500	26700	29800	30250	29850	37650	32850
area(33)	33000	24200	31450	26000	29300	29400	35850	35550	30700	25550	31250	30900	27900	36700	31200
area(34)	33450	24800	30450	26700	30000	27650	34050	36450	30900	26300	30700	31450	26600	37400	30450
area(35)	32950	25150	30100	26800	30100	27700	34300	38800	31650	26400	28900	32600	26950	38750	30600
area(36)	31300	24900	30000	27700	31300	27400	32900	39700	32550	26800	29350	32400	27550	38850	31400
area(37)	30250	24200	30600	28500	31500	27700	33600	38750	31650	26850	29550	31200	29000	40000	32150
area(38)	30100	23050	31950	27900	31250	28400	34400	36800	31700	26350	30250	29800	29850	39550	32550
area(39)	31550	23300	32750	27650	30000	28500	34500	35550	31350	26500	30850	30650	29000	38050	31200
area(40)	32800	23800	32850	26700	29400	28650	36200	34500	31700	26550	30850	30550	27750	37150	30400
area(41)	33250	24300	30850	26650	29450	28900	35400	35650	31550	26750	30350	31100	28000	37450	30750
area(42)	34000	24900	30500	27250	29950	28550	33600	36350	31900	27650	29950	32100	29000	38350	31550
area(43)	33800	25400	30250	27400	30750	28500	33100	36950	32350	27300	29700	33200	29600	39100	32750
area(44)	32450	25400	30850	28400	31350	27850	33400	38400	31650	27900	30500	33400	30800	40100	32650
area(45)	31300	24800	31650	28200	32550	26850	34200	37650	31000	27300	30850	32200	29450	39750	31750
area(46)	31200	23850	33000	28650	31600	26250	34550	36300	31050	26400	31350	30700	28250	39500	30550
area(47)	31550	23650	32800	28100	29750	24600	35000	34600	31900	26300	30200	29950	27250	38050	30700
area(48)	33000	24350	32000	27050	29300	23550	34500	34950	32750	27050	29500	30400	28350	36950	31450
area(49)	33450	24600	30450	26150	29850	22950	33450	36100	32850	27550	29650	30900	29200	37000	32200
area(50)	33650	24850	30400	26350	30200	22100	33150	36750	32200	28800	30400	31950	30750	38350	32650
area(51)	33400	25150	30750	27050	31300	21500	33600	39000	31350	27700	30800	32750	31250	38250	31750
area(52)	31950	24850	31450	27650	31600	21000	34550	38700	31500	27000	31900	33200	29650	39050	30950
area(53)	30950	24950	31600	28350	31700	20750	35500	38050	32200	26650	31500	32750	28250	38750	30400
area(54)	31900	24050	32400	29050	30400	21200	34900	36250	32900	27850	29750	31500	29000	38250	30650
area(55)	32150	23800	32000	28850	29400	23550	34350	34900	33950	28200	29400	29950	29950	37150	31350
area(56)	32700	23900	30200	28000	29200	23750	33550	34950	32200	27900	29600	29900	28950	36450	31950
area(57)	33650	24000	30600	27400	29500	24300	33750	36750	31000	27750	30450	30250	29900	36950	31450
area(58)	33600	24850	30650	26650	30600	25050	34300	36100	30500	27250	30950	31100	29950	37950	30650
area(59)	33650	25200	31000	27050	30850	25600	35550	38400	30900	26650	31050	32000	28150	38800	30300
area(60)	31900	25550		27500		25300	37150	38300	31650	27100	30250	33250	28000	39800	30550
area(61)	30300	24650		27900		25350	37150	36850	30900	28100	29450	32550	28350	39300	31200
area(62)	30200	23950		28800		25850	36350	35900	30450	27600	29350	31900	29100	37750	31500
area(63)	30600	24500		29700		26400	35250	34350	29450	28200	30200	30350	30400	36550	31750
area(64)	30700	24600		28700		25900	33600	34800	30000	27250	31100	29850	31900	36850	31100
area(65)	33650	24850		27050		26600	32950	36350	30650	26900	31700	30400	31150	37800	30300
area(66)	33700	25100		26400		26600	34000	37650	31250	26850	30900	31300	31000	38750	30500
area(67)	33550	25150		27200		25500	34200	38550	31050	27450	29800	32250	29350	39150	31700
area(68)	32850	25750		27200		24400	34950	38000	29700	28200	29200	33650	27500	39450	32050
area(69)	31300	24150		28400		24600	34850	38350	29650	27900	30100	33500	28400	37700	32050
area(70)	29950	24000		28400		24650	34750	36250	30050	27450	30850	31950	29500	36500	30900
area(71)	30400	23500		29400		25000	34650	34950	30950	26900	31700	30700	29950	36700	30200
area(72)	31400	23950		29200		24850	34050	35950	32250	26800	32150	30950	30500	37800	31000
area(73)	31700	24500		28400		25100	34400	36400	30850	27000	30300	31350	29050	38450	31650
area(74)	33850	25000		27500		25050	35750	37000	30250	27850	29500	31950	28250	38700	32700
area(75)	34400	25750		27150		24750	35900	39150	29850	27800	29500	32550	28850	40200	31650
area(76)	32950	25050		27400		25000	37250	38750	29950	27600	30650	33650	29050	38950	30650
area(77)	31900	24250		27900		24900	37200	37600	30650	27050	30400			37500	30350
area(78)	29750	23900		28450		25150	35400	35900	30250	26400	31100			36450	31700
area(79)	30650	24250		28850		24900	34750	33700	29850	26700	30450			37150	31400
area(80)	31000	24600		28700		25000	35950	34450	29400	27550	30050			38000	32700
area(81)	32500	25350		29250		25100	36550	35600	29650	27950	30450			38550	31800
area(82)	33000	25750		27450		25000	37400	36900	30450	28050	30700			39050	30850
area(83)	33100	26150		26850		24100	37700	38450	31850	27350	31150			39000	30350
area(84)	32650	25100		27100		23900	37650	39050	30250	26650	31400			37850	31000
area(85)	30700	24150		27750		23750	35800	37050	30000	26550	31050			37700	31350
area(86)	30150	23900		28350		23350	35050	35950	29850	27450	30250			38000	32300
area(87)	30900	23850		29000		22700	35950	34550	30550	28050	31000			38100	31750
area(88)	32000	24850		29250		22850	37250	35200	31150	28150	30900			38700	30400	32400	32400
area(89)	33300	24950		29200		22950	37700	35650	31850	27800	31450			38850	30600	33400	31950
area(90)	34250	24650		28250		22700	37700	36400	31550	27100	31650			39350	31200	33250	32100
area(91)	33500	25100		27650		23050	38100	38400	31300	27100	31200			38000	32200
area(92)	31600	24250		27400		23050	36600	38950	30400	27650	30450			36950	33100
area(93)	30900	25100		27450		22750	36200	37600	29500	27900	30650			37250	31550
area(94)	30800	25300		29050		22900	36550	35450	30100	28250	31350			38200	30550
area(95)	32200	25650		29900		22900	37300	34750	30850	28700	31700			39000	31100
area(96)	33200	24750		30200		22750	37750	35050	32050	27450	32450			39600	32000
area(97)	33850	25450		29650		23000	37500	36150	31600	27200	31700			39450	32400
area(98)	33000	25450		29550		23050	36650	36400	30900	26800	30150			37600	33150
area(99)	32850	25800		27650		23000	35350	37950	30050	27550	30050			36300	31800
area(100)	31200	26350		27250		23000	35050	39350	30200	27700	30100			37200	31000
area(101)	31600	25350		27650		22950	35400	38600	30450	27400	31000			38150	30750
area(102)	31600	24750		28350		22900	36650	36600	30850	27400	31450			38450	31400
area(103)	32400	23850		29250		22600	36800	33750	31250	27100	31550			39250	31550
area(104)	33600	23900		29550		22450	37250	34350	28950	27250	30300			38300	32400
area(105)	33950	23450		29650		22350	35950	35750	28750	27750	29550			37050	31700
area(106)	33750	24300		30200		22250	34950	36900	29400	28050	30200			36450	30850
area(107)	32750	25900		28550		22000	35050	38350	30100	28350	31100			36950	30450
area(108)	30650	26800		27300		21950	35550	38750	30650	27750	31350			37450	31000
area(109)	30600	26050		27750		21950	36550	36850	30350	27050	31600			38350	32300
area(110)	30950	25050		27250		21650	36850	34250	29600	26750	30950			38650	32000
area(111)	32100	24150		28650		21950	37000	33250	29350	27600	30000			38900	31400
area(112)	33600	24200		29200		22000	36700	34550	30500	27900	30500			38250	30900
area(113)	32650	23900		29400		21600	34700	35950	31400	28300	30650			36700	30200
area(114)	32350	25000		30000		22100	34250	38100	31300	27900	31250			36500	30500
area(115)	31550	24900		29050		21700	35150	38450	30250	27100	31550			37400	31200
area(116)	30600	25000		28200		21750	35900	37400	29900	27250	31900			38450	32450
area(117)	31250	26000		28300		21750	36750	36950	30050	27750	31050			39350	32300
area(118)	32300	25450		28250		21600	38150	35600	30900	27600	30450			39550	30500
area(119)	32750	24400		29200		22250	36750	34950	30250	27650	30000			38500	30450
area(120)	33800	23850		29800		22100	35150	34950	31000	27550	30800			36800	31150
area(121)	34300	24200		29800		21950	34150	35250	31450	26850	31200			36450	31250
area(122)	32550	24400		29550		22000	34250	36750	31150	27100	31850			37050	32400
area(123)	31900	24500		29300		21900	35600	38000	29750	27750	30700			38200	31450
area(124)	31100	25600		28150		22000	35900	38000	29150	28100	31050			38500	30250
area(125)	31300	26450		27100		21600	36750	37300	29750	27750	30650			39000	30100
area(126)	31200	26050		27300		21650	37100	34900	31000	27650	30200			38500	30550
area(127)	33150	24750		28150		21800	36250	34150	31650	27900	31150			37300	31550
area(128)	33900	24200		28600		22100	34950	34300	30950	26950	31650			36450	31650
area(129)	33650	24600		29100		22500	34400	35900	30650	26450	32250			36700	31500
area(130)	34250	24800		29500		22900	35000	37450	30800	26900	31700			38100	30000
area(131)	32450	25100		29850		23250	36600	38850	31100	28050	30350			38550	29150
area(132)	30800	25650		28750		23150	37850	37700	31200	27500	29700			38700	29750
area(133)	30800	25600		27200		23550	36850	35600	31700	28100	30650			39250	30500
area(134)	32200	25650		27450		23900	36950	34150	32350	27450	30950			37850	31250
area(135)	33000	25500		27750		23700	35850	35000	30300	28100	31550			37450	31000
area(136)	33550	24600		28550		23850	34450	35700	30550	29050	32200			36950	29500
area(137)	32950	24800		29450		23900	34800	37500	29900	29200	30950			37750	28750
area(138)	32750	25050		30050		23950	35850	39050	30950	29350	30450			38650	30100			30250	33150
area(139)	32800	26000		29900		24300	36850	37600	31900	28350	30600			38650	30150			28250	33800
area(140)	31550	25950		29450		24000	37500	36500	32250	27700	30900			39200	32150			28150	34000
area(141)	32350	25700		27950		24100	37300	34600	32350	27200	31600			37700	31300			28450	34600
area(142)	32950	25950		28050		23950	36400	34800	30850	28300	31850			37800	30700			29750	35050
area(143)	33700	25350		28450		24050	34950	35700	29900	28300	31750			36800	30250			30100	33750
area(144)	35050	25150		29250		24000	34850	37000	29700	27950	30850			37250	30050			31450	32400
area(145)	34650	25000		29600		24550	35600	38050	31050	28500	30450			37750	30900			30350	32100
area(146)	33700	25100		29400		23700	37500	39050	31750	27550	30450			39300	32050			28950	33050
area(147)	32200	25550		28800		23500	37200	37400	31500	26850	31050			38600	31900			29250	33500
area(148)	31950	25900		27900		23550	37050	35150	32250	27150	32500			38500	30700			29900	34550
area(149)	32750	26650		27600		23600	36500	34000	33000	28350	32050			36900	29600			30350	35800
area(150)	33650	26650		27800		23800	33800	34500	32800	27750	31550			36350	29950			30800	34850
area(151)	33700	25100		28250		23750	34900	35750	31050	28750	30350			36550	30550			29050	34550
area(152)	34350	24700		29200		23700	36000	37300	29900	27300	30450			38250	31950			28500	33200
area(153)	33900	24550		29250		23650	37550	38650	30000	26700	30700			38450	32000			28550	32400
area(154)	33650	24900		29100		24000	38050	37850	30750	27250	31400			39300	29800			29950	32650
area(155)	31550	25300		28200		24000	37000	36300	30850	28050	32550			38700	29850			30000	33350
area(156)	30550	26200		27400		23950	36300	34750	32500	28350	32400			37100	29600			29900	34150
area(157)	32300	26050		27650		24100	34700	34400	32300	27600	30900			37400	30700			29600	34900
area(158)	32600	25800		28100		23250	35550	35000	32200	27750	31000			38000	31900			28700	35150
area(159)	33400	24600		28700		23500	36150	36900	30450	27100	31000			38000	31300			29000	34100
area(160)	34200	24700		29050		23550	37950	37200	30100	27900	31400			38850	29250			29950	32650
area(161)	35700	25150		30050		23400	37800	38000	30750	29000	32100			38100	29650			30850	31800
area(162)	35150	24950		28850		20550	37950	37800	31750	28600	32200			37450	30750			30700	33050
area(163)	35150	25000		28400		20450	38200	34750	32650	28750	31750			36650	31150			29300	34400
area(164)	32950	24300		27350		20650	35550	34100	32850	27950	31050			36850	32400			28300	35650
area(165)	31950	25850		27500		20850	35250	34950	33300	26850	30300			38200	31250			28800	36150
area(166)	31250	25200		27850		21200	36200	35300	32950	27650	30950			38900	30300			29350	36050
area(167)	31500	24900		28350		23500	36700	36200	31600	28000	31750			38950	29950			30400	34550
area(168)	32950	25600		29500		23700	38450	37600	29400	28000	32200			39800	29550			30900	32950
area(169)	33850	25250		29600		24150	37800	38750	29500	28350	32650			37950	30350			30200	32050
area(170)	35150	26000		29050		24200	37700	37100	30200	27300	31450			37100	31300			28700	32550
area(171)	34450	25900		27900		24150	36650	35050	31700	28100	30950			36850	32100			28300	33250
area(172)	32600	25850		27400		24350	35250	34600	31800	27850	30850			37500	29900			29100	34250
area(173)	31750	25850		27900		24550	36600	35300	31000	28450	31700			38100	29750			30450	35000
area(174)	31450	25150		28300		24450	37600	36050	29900	28800	32050			39200	29750			30400	35500
area(175)	32350	24500		28600		24500	38000	36900	29650	29150	32000			38850	30500			30350	35400
area(176)	33100	25000		29050		24500	38000	38150	30350	28050	31100			38000	31350			28950	34300
area(177)	34300	25900		28700		25100	37400	38950	31300	27450	30600			37200	31800			28550	32800
area(178)	34550	26400		27950		24950	35500	36650	31350	27200	30300			37050	30800			29350	32600
area(179)	34600	26300		27300		25100	35550	35400	30600	28600	31350			37400	30300			30250	32900
area(180)	34400	25850		27500		24600	36550	35000	30500	29000	32250			37550	30350			30650	33850
area(181)	32400	24900		28350		24700	36750	35850	29900	28750	31050			37950	30950			30350	34550
area(182)	31850	24650		28500		24650	37400	36350	30300	28950	32400			38450	32300			28450	35550
area(183)	31600	24900		28850		24200	37450	38550	31950	27950	31300			38350	31700			28700	35350
area(184)	33150	25200		29550		23900	36450	38450	32150	27350	30500			37900	30850			30300	34150
area(185)	34350	25900		30450		23450	35350	39000	31950	28200	32050			37000	30550			30000	33000
area(186)	36050	26450		30200		23300	35650	37800	30650	28800	31800			37150	30200			30800	32650
area(187)	36200	26600		30400		23150	36800	36000	30550	28750	32200			38400	31100			29950	32900
area(188)	35400	26550		28600		23050	38000	35000	31350	28100	31450			39400	31500			29150	34300
area(189)	33050	26050		27150		23150	38800	35650	32100	27650	30600			39400	31750			29750	35700
area(190)	32150	25500		26850		23300	38450	36700	32150	27800	31000			38700	30800			30650	36500
area(191)	31850	25000		27600		23300	37150	37950	31950	27950	31500			37600	30850			30450	35400
area(192)	32350	25350		27950		23100	35800	39000	29850	28400	32500			37300	29900			30700	34200
area(193)	34000	25650		29150		23250	35600	38850	29500	28850	32450			37100	30600			29850	32900
area(194)	35550	25750		29450		23250	35850	36350	29800	28600	29900			37600	31400			28600	32350
area(195)	35700	26100		29800		23050	37350	35350	31100	28400	30650			37950	32100			29100	33800
area(196)	35500	26250		29650		23400	38600	34800	31800	27400	30150			38350	31600			30300	35050
area(197)	34000	25850		28400		22850	37350	35700	31650	27700	31550			38450	30750			30500	34750
area(198)	32600	25350		27000		23250	36650	36100	30450	28300	32000			39300	30350			30500	36200
area(199)	31050	24700		27500		23150	35550	37300	29200	28850	32250			36200	30350			30200	35400	32000	28700
area(200)	31850	24800		28650		22900	36500	39000	29400	28850	31350			36800	31750			29150	33800	32600	28900
area(201)	31700	24800		29200		23000	37300	37900	29750	28650	30350			36950	32300			29300	32700	33150	29550
area(202)	33250	24500		28550		22850	37650	36600	31300	27800	30700			38350	29950			30250	32500	33900	29750
area(203)	34950	25250		29050		22800	38300	34700	31700	27850	31450			38850	29200			30850	32800	34550	31400
area(204)	35700	25700		28600		23250	38550	34600	31000	28850	33150			39250	29900			31100	33800	33850	31400
area(205)	35050	26450		27700		22900	36000	35200	29100	28500	32000			38400	30150			30600	34500	31850	31100
area(206)	35050	26450		27850		22950	35700	36600	29550	28800	31350			37100	30050			29250	35600	31100	32900
area(207)	33200	25300		27150		23000	35800	37800	29700	28400	31100			36700	30700			29400	35650	31300	31450
area(208)	31650	25050		27950		22750	37350	38400	31000	27950	31000			37000	31050			30200	34250	31400	30250
area(209)	31400	24600		28950		22800	38000	37550	31400	27250	31450			37850	31750			30950	33150	32250	29700
area(210)	32050	25050		28750		22900	37800	36450	30750	28050	32850			38500	32350			30900	32650	32900	29750
perimeter(0)	925.269	851.127	930.122	867.696	953.97	958.406	1002.25	920.416	785.269	851.127	911.543	934.558	972.548	1024.68	958.822
perimeter(1)	903.848	845.269	972.548	861.838	933.97	833.553	1016.4	914.558	873.553	879.411	903.259	914.558	958.406	1002.25	918.822
perimeter(2)	917.99	851.127	935.98	867.696	891.543	841.838	988.112	926.274	853.553	861.838	945.685	914.558	938.406	990.538	910.538
perimeter(3)	977.99	856.985	915.98	875.98	889.117	847.696	976.396	926.274	811.127	845.269	939.828	906.274	924.264	984.68	910.538
perimeter(4)	960.416	879.411	932.548	895.98	891.543	998.406	976.396	960.416	707.696	851.127	911.543	934.558	938.406	992.965	890.538
perimeter(5)	960.416	876.985	938.406	927.696	903.259	887.696	988.112	1036.98	645.269	859.411	905.685	946.274	966.69	1027.11	922.254
perimeter(6)	934.558	859.411	938.406	893.553	951.543	881.838	990.538	986.274	645.269	861.838	905.685	948.701	986.69	1035.39	917.401
perimeter(7)	897.99	856.985	958.406	879.411	943.259	878.406	993.97	931.127	622.843	867.696	885.685	940.416	930.122	1012.96	929.117
perimeter(8)	883.848	856.985	1003.26	861.838	965.685	855.98	990.538	894.558	659.411	873.553	911.543	946.274	932.548	1027.11	914.975
perimeter(9)	912.132	851.127	960.833	853.553	929.117	861.838	982.254	911.127	685.269	873.553	925.685	928.701	924.264	1032.96	906.69
perimeter(10)	926.274	856.985	946.69	853.553	929.117	861.838	973.97	922.843	714.558	871.127	911.543	920.416	932.548	992.965	920.833
perimeter(11)	974.558	842.843	932.548	859.411	929.117	845.269	993.97	976.985	793.553	856.985	899.828	923.848	949.117	992.965	926.69
perimeter(12)	974.558	888.701	932.548	861.838	934.975	845.269	979.828	1025.27	813.553	851.127	899.828	912.132	954.975	978.822	971.543
perimeter(13)	926.274	865.269	960.833	878.406	929.117	839.411	993.97	1002.84	841.838	856.985	885.685	937.99	940.833	998.822	969.117
perimeter(14)	883.848	836.985	997.401	886.69	951.543	847.696	1002.25	1002.84	885.269	879.411	933.97	932.132	920.833	1035.39	969.117
perimeter(15)	883.848	848.701	1023.26	864.264	965.685	841.838	993.97	954.558	931.127	862.843	945.685	948.701	914.975	1032.96	923.259
perimeter(16)	900.416	848.701	997.401	852.548	917.401	821.838	971.543	920.416	925.269	868.701	911.543	920.416	929.117	1004.68	934.975
perimeter(17)	923.848	848.701	952.548	869.117	917.401	793.553	988.112	926.274	901.838	848.701	903.259	926.274	965.685	1032.96	929.117
perimeter(18)	957.99	848.701	949.117	874.975	923.259	793.553	993.97	934.558	910.122	840.416	917.401	934.558	954.975	990.538	934.975
perimeter(19)	957.99	862.843	949.117	869.117	923.259	813.553	1010.54	917.99	944.264	862.843	917.401	942.843	971.543	982.254	963.259
perimeter(20)	946.274	885.269	949.117	889.117	931.543	793.553	968.112	980.416	966.69	868.701	939.828	942.843	937.401	996.396	971.543
perimeter(21)	912.132	868.701	960.833	917.401	951.543	801.838	1004.68	1002.84	960.833	848.701	959.828	962.843	900.833	996.396	937.401
perimeter(22)	892.132	848.701	997.401	880.833	979.828	818.406	996.396	1008.7	958.406	846.274	925.685	965.269	894.975	1024.68	937.401
perimeter(23)	897.99	834.558	1025.69	886.69	943.259	815.98	990.538	971.127	944.264	846.274	897.401	916.985	905.685	1038.82	917.401
perimeter(24)	917.99	854.558	971.543	889.117	917.401	815.98	976.396	908.701	935.98	854.558	897.401	928.701	894.975	1010.54	931.543
perimeter(25)	937.99	848.701	965.685	874.975	909.117	815.98	978.822	922.843	964.264	866.274	925.685	917.99	959.828	1024.68	943.259
perimeter(26)	937.99	854.558	965.685	874.975	917.401	821.838	992.965	928.701	958.406	848.701	911.543	926.274	919.828	996.396	979.828
perimeter(27)	943.848	846.274	953.97	866.69	920.833	841.838	981.249	926.274	954.975	856.985	933.97	948.701	897.401	1010.54	937.401
perimeter(28)	946.274	862.843	973.97	864.264	937.401	855.98	984.68	960.416	954.975	856.985	925.685	974.558	899.828	1016.4	939.828
perimeter(29)	912.132	862.843	993.97	880.833	934.975	850.122	978.822	988.701	949.117	854.558	911.543	946.274	891.543	1002.25	923.259
perimeter(30)	877.99	840.416	1064.68	897.401	954.975	872.548	978.822	988.701	949.117	829.706	891.543	960.416	929.117	1044.68	923.259
perimeter(31)	906.274	846.274	1044.68	874.975	926.69	878.406	970.538	934.558	957.401	837.99	905.685	948.701	943.259	1004.68	963.259
perimeter(32)	906.274	854.558	1032.96	889.117	918.406	886.69	992.965	922.843	1002.25	866.274	897.401	932.132	918.406	1024.68	983.259
perimeter(33)	937.99	862.843	996.396	869.117	924.264	900.833	992.965	912.132	937.401	848.701	951.543	946.274	895.98	990.538	940.833
perimeter(34)	940.416	862.843	956.396	869.117	924.264	850.122	956.396	940.416	1002.25	846.274	937.401	948.701	871.127	1010.54	926.69
perimeter(35)	948.701	868.701	942.254	860.833	932.548	855.98	987.107	966.274	1016.4	862.843	917.401	954.558	873.553	1004.68	912.548
perimeter(36)	942.843	874.558	942.254	880.833	955.98	855.98	970.538	994.558	999.828	837.99	911.543	974.558	876.985	996.396	940.833
perimeter(37)	900.416	866.274	945.685	909.117	972.548	855.98	978.822	980.416	943.259	843.848	911.543	962.843	882.843	1030.54	963.259
perimeter(38)	897.99	840.416	956.396	889.117	970.122	880.833	987.107	994.558	980.833	843.848	911.543	942.843	928.701	1024.68	971.543
perimeter(39)	912.132	846.274	984.68	894.975	924.264	872.548	990.538	948.701	974.975	866.274	951.543	928.701	942.843	1016.4	937.401
perimeter(40)	946.274	862.843	992.965	880.833	932.548	858.406	1015.39	914.558	980.833	843.848	951.543	936.985	920.416	988.112	917.401
perimeter(41)	972.132	854.558	948.112	866.69	930.122	909.117	1015.39	928.701	1014.97	852.132	939.828	942.843	906.274	988.112	911.543
perimeter(42)	974.558	862.843	930.538	866.69	930.122	886.69	978.822	948.701	1020.83	840.416	919.828	962.843	914.558	999.828	931.543
perimeter(43)	974.558	866.274	924.68	880.833	930.122	917.401	958.822	960.416	1003.26	829.706	905.685	991.127	917.99	1013.97	959.828
perimeter(44)	960.416	874.558	924.68	909.117	958.406	894.975	950.538	1002.84	954.975	849.706	917.401	991.127	962.843	1042.25	948.112
perimeter(45)	934.558	842.843	928.112	900.833	998.406	886.69	967.107	988.701	949.117	866.274	911.543	971.127	948.701	1028.11	948.112
perimeter(46)	914.558	836.985	978.822	894.975	984.264	866.69	964.68	962.843	934.975	846.274	963.259	951.127	903.848	1042.25	936.396
perimeter(47)	920.416	848.701	987.107	900.833	910.122	795.98	947.107	922.843	949.117	837.99	929.117	945.269	883.848	1044.68	913.97
perimeter(48)	942.843	856.985	958.822	874.975	927.696	761.838	975.391	945.269	963.259	852.132	920.833	951.127	883.848	1016.4	928.112
perimeter(49)	940.416	862.843	936.396	834.975	941.838	733.553	952.965	934.558	971.543	835.563	914.975	951.127	897.99	993.97	933.97
perimeter(50)	940.416	856.985	930.538	843.259	935.98	724.264	944.68	940.416	949.117	857.99	920.833	965.269	903.848	999.828	951.543
perimeter(51)	937.99	868.701	928.112	871.543	944.264	715.98	955.391	1002.84	979.828	857.99	920.833	981.838	943.848	999.828	931.543
perimeter(52)	940.416	856.985	936.396	891.543	964.264	707.696	952.965	1014.56	949.117	854.558	960.833	1004.26	912.132	1028.11	931.543
perimeter(53)	900.416	856.985	938.822	891.543	972.548	701.838	987.107	1016.98	949.117	832.132	969.117	998.406	892.132	999.828	917.401
perimeter(54)	914.558	848.701	947.107	911.543	944.264	707.696	967.107	948.701	977.401	852.132	926.69	980.833	897.99	1008.11	914.975
perimeter(55)	928.701	842.843	955.391	919.828	924.264	798.406	972.965	922.843	1023.26	866.274	912.548	926.69	912.132	1019.83	934.975
perimeter(56)	942.843	842.843	910.538	897.401	924.264	798.406	972.965	928.701	1037.4	866.274	920.833	920.833	892.132	991.543	974.975
perimeter(57)	960.416	851.127	918.822	889.117	924.264	804.264	964.68	928.701	1004.26	868.701	934.975	926.69	914.558	991.543	934.975
perimeter(58)	957.99	848.701	912.965	863.259	940.833	830.122	967.107	954.558	955.98	880.416	934.975	937.401	940.416	1008.11	943.259
perimeter(59)	980.416	846.274	918.822	871.543	930.122	860.833	972.965	1014.56	955.98	868.701	963.259	965.685	908.701	1005.69	932.548
perimeter(60)	942.843	860.416		877.401		852.548	1021.25	1014.56	970.122	854.558	934.975	988.112	911.127	1045.69	926.69
perimeter(61)	906.274	852.132		885.685		846.69	1029.53	1016.98	955.98	874.558	926.69	959.828	896.985	1033.97	940.833
perimeter(62)	894.558	843.848		905.685		894.975	972.965	962.843	938.406	866.274	914.975	965.685	914.558	1011.54	929.117
perimeter(63)	886.274	857.99		933.97		900.833	956.396	928.701	934.975	886.274	929.117	939.828	934.558	1011.54	963.259
perimeter(64)	897.99	857.99		917.401		900.833	942.254	926.274	940.833	860.416	949.117	919.828	982.843	999.828	937.401
perimeter(65)	960.416	843.848		854.975		917.401	908.112	940.416	954.975	866.274	957.401	925.685	968.701	1005.69	929.117
perimeter(66)	966.274	837.99		857.401		945.685	927.107	980.416	974.975	868.701	949.117	933.97	991.127	1011.54	920.833
perimeter(67)	960.416	843.848		877.401		892.548	930.538	1020.42	954.975	860.416	909.117	948.112	948.701	1019.83	937.401
perimeter(68)	960.416	872.132		877.401		880.833	944.68	1006.27	949.117	886.274	909.117	976.396	914.558	1048.11	943.259
perimeter(69)	926.274	832.132		897.401		889.117	936.396	1020.42	946.69	854.558	900.833	982.254	914.558	1017.4	963.259
perimeter(70)	892.132	846.274		897.401		866.69	928.112	960.416	946.69	868.701	914.975	979.828	922.843	1013.97	920.833
perimeter(71)	906.274	837.99		933.97		889.117	936.396	920.416	946.69	854.558	937.401	973.97	928.701	997.401	912.548
perimeter(72)	906.274	840.416		917.401		874.975	924.68	948.701	994.975	854.558	963.259	939.828	954.558	1005.69	920.833
perimeter(73)	926.274	846.274		913.97		880.833	902.254	946.274	946.69	862.843	945.685	939.828	940.416	1011.54	926.69
perimeter(74)	968.701	846.274		877.401		874.975	988.112	954.558	946.69	868.701	917.401	951.543	916.985	1017.4	957.401
perimeter(75)	974.558	872.132		871.543		866.69	970.538	1008.7	946.69	846.274	909.117	959.828	908.701	1053.97	951.543
perimeter(76)	960.416	872.132		865.685		880.833	1012.96	1028.7	946.69	862.843	919.828	999.828	908.701	1039.83	914.975
perimeter(77)	934.558	832.132		865.685		869.117	1035.39	1014.56	938.406	856.985	909.117			1025.69	914.975
perimeter(78)	892.132	846.274		888.112		894.975	970.538	962.843	918.406	851.127	937.401			991.543	937.401
perimeter(79)	900.416	843.848		908.112		880.833	956.396	906.274	946.69	859.411	939.828			991.543	920.833
perimeter(80)	914.558	837.99		893.97		909.117	964.68	920.416	920.833	865.269	931.543			993.97	957.401
perimeter(81)	934.558	843.848		899.828		880.833	976.396	942.843	934.975	876.985	931.543			999.828	949.117
perimeter(82)	954.558	852.132		871.543		909.117	1027.11	942.843	946.69	873.553	937.401			1019.83	914.975
perimeter(83)	954.558	883.848		843.259		849.117	1015.39	980.416	983.259	873.553	923.259			1013.97	906.69
perimeter(84)	968.701	849.706		849.117		804.264	1012.96	1036.98	946.69	873.553	945.685			1019.83	920.833
perimeter(85)	934.558	835.563		891.543		798.406	987.107	980.416	952.548	865.269	951.543			1013.97	926.69
perimeter(86)	916.985	829.706		891.543		761.838	976.396	968.701	938.406	865.269	931.543			1017.4	960.833
perimeter(87)	922.843	835.563		897.401		747.696	972.965	928.701	958.406	873.553	925.685			1005.69	963.259
perimeter(88)	926.274	843.848		891.543		733.553	981.249	934.558	958.406	868.701	925.685			1017.4	929.117	949.117	1054.56
perimeter(89)	942.843	843.848		913.97		741.838	987.107	940.416	998.406	882.843	923.259			1011.54	932.548	977.401	1020.42
perimeter(90)	980.416	835.563		879.828		727.696	1007.11	946.274	961.838	871.127	951.543			1043.26	940.833	979.828	1006.27
perimeter(91)	954.558	877.99		851.543		741.838	1038.82	994.558	975.98	882.843	945.685			1040.83	960.833
perimeter(92)	926.274	863.848		849.117		750.122	990.538	1020.42	955.98	885.269	931.543			1014.97	980.833
perimeter(93)	906.274	857.99		851.543		741.838	973.97	977.99	935.98	871.127	931.543			1006.69	950.122
perimeter(94)	897.99	837.99		899.828		747.696	992.965	960.416	935.98	868.701	943.259			1020.83	930.122
perimeter(95)	926.274	843.848		913.97		755.98	990.538	912.132	961.838	899.411	937.401			1012.55	932.548
perimeter(96)	946.274	843.848		913.97		753.553	1024.68	920.416	981.838	876.985	963.259			1032.55	952.548
perimeter(97)	940.416	843.848		908.112		767.696	1018.82	920.416	975.98	862.843	940.833			1038.41	964.264
perimeter(98)	926.274	855.563		899.828		761.838	1016.4	951.127	967.696	854.558	934.975			1032.55	978.406
perimeter(99)	948.701	861.421		859.828		767.696	999.828	980.416	950.122	848.701	926.69			1004.26	952.548
perimeter(100)	906.274	895.563		831.543		775.98	979.828	1020.42	935.98	854.558	924.264			1004.26	932.548
perimeter(101)	914.558	855.563		859.828		761.838	985.685	1006.27	930.122	854.558	924.264			1018.41	918.406
perimeter(102)	922.843	843.848		868.112		755.98	1008.11	974.558	941.838	862.843	958.406			1010.12	932.548
perimeter(103)	934.558	823.848		876.396		775.98	1005.69	945.269	970.122	874.558	970.122			1026.69	926.69
perimeter(104)	966.274	841.421		884.68		770.122	1028.11	928.701	901.838	860.416	935.98			1024.26	960.833
perimeter(105)	976.985	835.563		904.68		758.406	1028.11	940.416	898.406	852.132	930.122			1018.41	949.117
perimeter(106)	960.416	849.706		898.822		741.838	1003.26	946.274	904.264	843.848	924.264			1018.41	943.259
perimeter(107)	940.416	861.421		876.396		727.696	1003.26	992.132	924.264	872.132	935.98			1006.69	914.975
perimeter(108)	900.416	869.706		833.97		721.838	991.543	1028.7	941.838	852.132	950.122			1006.69	920.833
perimeter(109)	886.274	843.848		848.112		721.838	1011.54	992.132	930.122	852.132	952.548			1010.12	957.401
perimeter(110)	900.416	860.416		848.112		721.838	1019.83	936.985	935.98	843.848	938.406			1018.41	957.401
perimeter(111)	922.843	832.132		864.68		721.838	1025.69	900.416	930.122	846.274	935.98			1032.55	940.833
perimeter(112)	954.558	829.706		890.538		724.264	1013.97	908.701	935.98	849.706	935.98			1038.41	932.548
perimeter(113)	940.416	829.706		870.538		719.411	993.97	920.416	964.264	846.274	930.122			1012.55	924.264
perimeter(114)	940.416	846.274		898.822		727.696	979.828	982.843	955.98	866.274	930.122			995.98	924.264
perimeter(115)	928.701	846.274		892.965		711.127	979.828	980.416	933.553	857.99	941.838			1015.98	935.98
perimeter(116)	894.558	837.99		862.254		721.838	985.685	977.99	939.411	852.132	967.696			1013.55	961.838
perimeter(117)	892.132	886.274		842.254		721.838	1008.11	1000.42	933.553	868.701	961.838			1041.84	975.98
perimeter(118)	906.274	872.132		856.396		719.411	1028.11	954.558	939.411	846.274	925.269			1041.84	919.411
perimeter(119)	912.132	826.274		882.254		733.553	1016.4	928.701	921.838	868.701	911.127			1027.7	921.838
perimeter(120)	946.274	823.848		898.822		735.98	988.112	908.701	944.264	872.132	931.127			1027.7	933.553
perimeter(121)	957.99	829.706		890.538		741.838	979.828	920.416	958.406	868.701	922.843			1013.55	933.553
perimeter(122)	943.848	829.706		896.396		764.264	971.543	940.416	943.259	849.706	948.701			996.985	959.411
perimeter(123)	914.558	841.421		885.685		744.264	982.254	994.558	923.259	852.132	914.558			1019.41	953.553
perimeter(124)	882.843	869.706		859.828		727.696	973.97	994.558	903.259	857.99	956.985			1011.13	925.269
perimeter(125)	886.274	895.563		837.401		727.696	1008.11	1006.27	899.828	835.563	928.701			1039.41	911.127
perimeter(126)	906.274	883.848		845.685		730.122	1002.25	954.558	933.97	860.416	914.558			1011.13	925.269
perimeter(127)	928.701	855.563		851.543		755.98	996.396	920.416	968.112	854.558	928.701			1019.41	933.553
perimeter(128)	974.558	837.99		865.685		755.98	996.396	914.558	916.396	840.416	936.985			1005.27	945.269
perimeter(129)	960.416	841.421		893.97		787.696	982.254	934.558	936.396	840.416	936.985			1007.7	942.843
perimeter(130)	980.416	841.421		893.97		804.264	965.685	968.701	930.538	837.99	951.127			1019.41	922.843
perimeter(131)	940.416	841.421		908.112		838.406	990.538	1008.7	930.538	868.701	905.269			1013.55	900.416
perimeter(132)	906.274	843.848		879.828		810.122	1041.25	1011.13	930.538	854.558	899.411			1019.41	900.416
perimeter(133)	894.558	841.421		837.401		858.406	984.68	951.127	930.538	871.127	913.553			1041.84	897.99
perimeter(134)	906.274	860.416		848.112		852.548	984.68	916.985	952.965	876.985	913.553			1005.27	940.416
perimeter(135)	914.558	849.706		868.112		824.264	984.68	931.127	898.822	882.843	925.269			1025.27	942.843
perimeter(136)	972.132	846.274		868.112		846.69	956.396	942.843	916.396	888.701	947.696			1005.27	877.99
perimeter(137)	943.848	837.99		884.68		857.401	958.822	979.411	902.254	882.843	953.553			1013.55	888.701
perimeter(138)	952.132	852.132		896.396		863.259	952.965	1033.55	904.68	916.985	930.122			1021.84	886.274			988.112	991.543
perimeter(139)	946.274	846.274		890.538		869.117	969.533	999.411	918.822	868.701	915.98			1013.55	908.701			911.543	977.401
perimeter(140)	912.132	852.132		884.68		840.833	983.675	979.411	924.68	879.411	915.98			1007.7	948.701			894.975	985.685
perimeter(141)	912.132	849.706		848.112		832.548	975.391	955.98	964.68	871.127	927.696			979.411	934.558			903.259	973.97
perimeter(142)	932.132	875.563		848.112		830.122	987.107	931.127	936.396	871.127	953.553			1019.41	931.127			923.259	1016.4
perimeter(143)	926.274	872.132		848.112		838.406	961.249	951.127	893.97	879.411	961.838			991.127	908.701			937.401	988.112
perimeter(144)	960.416	843.848		848.112		824.264	952.965	951.127	893.97	856.985	933.553			993.553	908.701			979.828	953.97
perimeter(145)	940.416	846.274		885.685		838.406	958.822	985.269	908.112	882.843	921.838			976.985	914.558			968.112	942.254
perimeter(146)	954.558	837.99		865.685		857.401	975.391	1045.27	936.396	876.985	913.553			1031.13	956.985			939.828	948.112
perimeter(147)	926.274	843.848		877.401		849.117	975.391	1019.41	922.254	856.985	921.838			1002.84	967.696			931.543	953.97
perimeter(148)	912.132	841.421		857.401		863.259	989.533	945.269	956.396	848.701	947.696			1014.56	914.558			937.401	984.68
perimeter(149)	920.416	855.563		857.401		840.833	967.107	922.843	970.538	856.985	945.269			1006.27	902.843			939.828	1027.11
perimeter(150)	932.132	863.848		849.117		877.401	947.107	922.843	1010.54	848.701	941.838			988.701	905.269			973.97	984.68
perimeter(151)	957.99	829.706		863.259		874.975	958.822	936.985	936.396	876.985	925.269			988.701	908.701			931.543	1008.11
perimeter(152)	963.848	837.99		897.401		869.117	958.822	971.127	942.254	862.843	913.553			980.416	956.985			905.685	985.685
perimeter(153)	962.843	852.132		883.259		854.975	1001.25	1025.27	913.97	862.843	915.98			980.416	979.411			903.259	953.97
perimeter(154)	956.985	837.99		897.401		860.833	1001.25	996.985	908.112	856.985	919.411			1022.84	922.843			919.828	959.828
perimeter(155)	896.985	837.99		885.685		860.833	967.107	982.843	916.396	868.701	953.553			1022.84	908.701			913.97	968.112
perimeter(156)	888.701	866.274		869.117		834.975	978.822	945.269	978.822	868.701	967.696			994.558	902.843			953.97	959.828
perimeter(157)	911.127	872.132		863.259		897.401	950.538	922.843	982.254	851.127	907.696			982.843	914.558			933.97	1002.25
perimeter(158)	919.411	846.274		877.401		854.975	964.68	951.127	990.538	876.985	915.98			994.558	926.274			913.97	999.828
perimeter(159)	951.127	854.558		877.401		877.401	944.68	959.411	936.396	871.127	915.98			1002.84	926.274			913.97	1010.54
perimeter(160)	971.127	829.706		883.259		891.543	981.249	971.127	922.254	874.558	915.98			1008.7	892.132			919.828	968.112
perimeter(161)	1022.84	843.848		943.259		905.685	995.391	991.127	919.828	874.558	927.696			986.274	892.132			948.112	953.97
perimeter(162)	1000.42	868.701		894.975		794.975	989.533	1015.98	956.396	866.274	947.696			996.985	908.701			962.254	948.112
perimeter(163)	1008.7	849.706		892.548		774.975	1003.68	953.553	964.68	888.701	941.838			996.985	920.416			913.97	970.538
perimeter(164)	968.701	821.421		866.69		851.543	972.965	927.696	972.965	888.701	933.553			980.416	962.843			893.97	1024.68
perimeter(165)	920.416	863.848		872.548		988.112	961.249	941.838	1015.39	856.985	911.127			994.558	952.132			893.97	1044.68
perimeter(166)	900.416	849.706		878.406		1050.54	958.822	947.696	1004.68	860.416	916.985			986.274	914.558			896.396	1016.4
perimeter(167)	906.274	837.99		878.406		829.117	975.391	955.98	970.538	846.274	916.985			992.132	900.416			913.97	1008.11
perimeter(168)	920.416	849.706		920.833		837.401	1017.82	1015.98	893.97	846.274	934.558			1017.99	888.701			933.97	971.543
perimeter(169)	940.416	843.848		932.548		851.543	975.391	1038.41	890.538	860.416	948.701			992.132	900.416			922.254	951.543
perimeter(170)	988.701	849.706		926.69		913.97	1003.68	1012.55	902.254	871.127	920.416			1006.27	914.558			905.685	951.543
perimeter(171)	960.416	857.99		904.264		919.828	981.249	958.406	930.538	854.558	928.701			972.132	942.843			885.685	951.543
perimeter(172)	937.99	872.132		875.98		899.828	961.249	944.264	930.538	848.701	928.701			986.274	902.843			905.685	991.543
perimeter(173)	912.132	872.132		884.264		939.828	967.107	944.264	930.538	860.416	906.274			986.274	896.985			919.828	1005.69
perimeter(174)	900.416	852.132		875.98		968.112	967.107	958.406	902.254	857.99	932.132			986.274	896.985			913.97	1005.69
perimeter(175)	912.132	857.99		892.548		953.97	987.107	972.548	888.112	885.269	937.99			972.132	911.127			936.396	1025.69
perimeter(176)	926.274	857.99		914.975		962.254	1023.68	1006.69	904.68	876.985	926.274			1014.56	936.985			919.828	1017.4
perimeter(177)	954.558	866.274		900.833		962.254	1023.68	1054.97	930.538	868.701	934.558			982.843	939.411			891.543	977.401
perimeter(178)	960.416	866.274		894.975		919.828	967.107	974.975	936.396	851.127	917.99			976.985	939.411			908.112	960.833
perimeter(179)	946.274	866.274		872.548		933.97	968.112	940.833	930.538	879.411	912.132			982.843	931.127			908.112	960.833
perimeter(180)	982.843	880.416		880.833		889.117	972.965	940.833	918.822	871.127	923.848			996.985	916.985			928.112	983.259
perimeter(181)	934.558	854.558		886.69		909.117	984.68	946.69	902.254	885.269	903.848			980.416	916.985			928.112	1003.26
perimeter(182)	900.416	840.416		912.548		903.259	995.391	954.975	902.254	896.985	934.558			1000.42	959.411			899.828	1011.54
perimeter(183)	906.274	854.558		898.406		860.833	1001.25	1003.26	944.68	865.269	926.274			1000.42	951.127			885.685	991.543
perimeter(184)	920.416	862.843		910.122		860.833	1012.96	1031.54	956.396	856.985	917.99			1014.56	925.269			902.254	1003.26
perimeter(185)	948.701	862.843		958.406		826.69	952.965	1017.4	944.68	862.843	936.985			1002.84	936.985			902.254	977.401
perimeter(186)	972.132	876.985		935.98		812.548	981.249	1009.12	916.396	891.127	917.99			988.701	911.127			918.822	963.259
perimeter(187)	957.99	911.127		955.98		798.406	983.675	960.833	916.396	868.701	937.99			994.558	914.558			916.396	949.117
perimeter(188)	986.274	888.701		899.411		798.406	1003.68	940.833	924.68	862.843	912.132			986.274	914.558			908.112	977.401
perimeter(189)	940.416	876.985		873.553		790.122	995.391	954.975	927.107	856.985	897.99			986.274	928.701			908.112	1009.12
perimeter(190)	903.848	859.411		848.701		804.264	989.533	969.117	936.396	859.411	894.558			1009.71	939.411			919.828	1025.69
perimeter(191)	908.701	851.127		846.274		812.548	981.249	974.975	928.112	856.985	897.99			994.558	916.985			916.396	1009.12
perimeter(192)	912.132	865.269		852.132		804.264	967.107	1020.83	883.259	867.696	906.274			1006.27	911.127			933.97	989.117
perimeter(193)	937.99	873.553		900.416		806.69	958.822	1034.97	889.117	893.553	940.416			986.274	902.843			919.828	960.833
perimeter(194)	980.416	885.269		920.416		806.69	952.965	974.975	909.117	859.411	889.706			986.274	922.843			893.97	946.69
perimeter(195)	966.274	879.411		914.558		798.406	964.68	938.406	957.401	875.98	883.848			983.848	942.843			882.254	977.401
perimeter(196)	957.99	885.269		912.132		812.548	987.107	940.833	949.117	867.696	900.416			1000.42	959.411			890.538	983.259
perimeter(197)	977.99	873.553		877.99		806.69	981.249	960.833	963.259	867.696	903.848			988.701	936.985			890.538	1003.26
perimeter(198)	926.274	873.553		857.99		806.69	981.249	952.548	958.406	867.696	926.274			1031.13	925.269			890.538	1025.69
perimeter(199)	900.416	859.411		857.99		826.69	961.249	980.833	920.833	870.122	948.701			977.99	912.132			910.538	997.401	942.254	849.117
perimeter(200)	908.701	867.696		883.848		820.833	967.107	1037.4	912.548	873.553	900.416			986.274	960.416			904.68	977.401	953.97	872.548
perimeter(201)	897.99	867.696		897.99		820.833	967.107	1009.12	918.406	890.122	900.416			980.416	954.558			890.538	969.117	976.396	886.69
perimeter(202)	920.416	867.696		875.563		826.69	972.965	997.401	960.833	884.264	897.99			988.701	908.701			904.68	960.833	998.822	894.975
perimeter(203)	980.416	865.269		892.132		820.833	995.391	940.833	960.833	878.406	920.416			992.132	886.274			896.396	960.833	1012.96	949.117
perimeter(204)	994.558	879.411		922.843		826.69	1009.53	940.833	960.833	870.122	948.701			992.132	886.274			927.107	969.117	1001.25	940.833
perimeter(205)	983.848	896.985		866.274		840.833	967.107	940.833	912.548	875.98	934.558			1006.27	888.701			927.107	969.117	936.396	949.117
perimeter(206)	1003.85	893.553		868.701		826.69	950.538	957.401	926.69	875.98	928.701			1006.27	892.132			896.396	997.401	922.254	1025.69
perimeter(207)	946.274	867.696		868.701		840.833	967.107	985.685	920.833	875.98	914.558			986.274	894.558			902.254	1014.97	922.254	986.69
perimeter(208)	892.132	865.269		868.701		826.69	972.965	1017.4	940.833	870.122	914.558			994.558	900.416			902.254	994.975	910.538	950.122
perimeter(209)	886.274	859.411		888.701		832.548	1003.68	991.543	960.833	861.838	920.416			980.416	920.416			924.68	986.69	916.396	919.411
perimeter(210)	892.132	861.838		888.701		840.833	978.822	983.259	954.975	870.122	956.985			994.558	976.985			910.538	966.69	958.822	925.269
spine_length(0)	410.868	381.695	411.3	371.715	433.464	414.181	437.868	409.373	335.171	375.021	400.975	411.898	448.109	450.438	438.272
spine_length(1)	407.387	382.248	430.131	378.567	423.8	340.004	455.502	409.176	390.591	386.77	391.446	411.24	423.437	448.722	411.919
spine_length(2)	418.381	378.571	413.195	375.986	401.171	341.811	433.24	410.445	374.601	380.786	422.077	408.753	414.455	431.768	405.4
spine_length(3)	438.319	369.406	408.28	383.523	395.313	364.7	443.74	410.381	356.137	372.079	421.601	410.594	409.263	434.075	407.538
spine_length(4)	441.637	392.381	410.386	393.235	404.624	419.967	441.812	421.441	275.934	375.771	407.447	424.603	415.795	438.365	404.958
spine_length(5)	432.955	393.528	408.351	411.866	398.961	389.086	441.898	452.505	241.238	371.952	404.957	422.457	429.895	452.515	417.213
spine_length(6)	425.639	378.252	406.816	394.203	426.559	377.266	443.147	445.253	232.189	377.674	402.88	421.445	445.779	454.356	408.35
spine_length(7)	400.498	380.253	417.501	387.336	418.712	386.929	439.007	413.134	221.83	383.878	399.447	430.541	407.637	448.842	427.039
spine_length(8)	397.868	376.127	447.545	376.2	432.733	373.217	445.846	392.341	236.327	383.012	407.492	422.363	416.88	460.568	414.928
spine_length(9)	413.783	380.738	425.553	375.841	417.789	376.73	446.538	401.562	265.714	387.231	413.252	421.255	410.162	469.314	401.922
spine_length(10)	410.782	380.971	418.471	372.974	421.203	370.265	429.792	403.466	285.221	383.984	404.345	406.696	410.212	454.609	405.462
spine_length(11)	434.868	378.196	404.707	380.583	421.3	361.282	448.329	427.378	353.246	385.334	398.359	408.389	425.079	439.007	405.106
spine_length(12)	442.147	396.474	403.476	379.108	419.062	364.619	438.594	459.095	361.451	377.28	397.954	410.059	416.048	435.266	427.542
spine_length(13)	419.084	390.727	412.503	382.045	409.993	364.215	454.788	437.023	376.813	379.585	389.323	430.932	419.331	447.206	428.155
spine_length(14)	394.89	376.248	438.575	388.625	419.685	368.717	445.45	451.792	397.157	396.088	418.984	432.348	412.739	459.02	433.248
spine_length(15)	398.743	380.677	454.983	383.54	426.64	361.811	446.3	430.949	411.077	383.587	417.517	425.416	414.702	452.427	415.088
spine_length(16)	407.313	377.167	447.159	371.269	411.12	354.585	444.213	411.616	413.375	388.92	405.327	417.356	405.779	448.598	405.097
spine_length(17)	416.069	376.886	418.758	379.706	405.728	343.565	444.051	409.25	402.495	374.547	405.674	422.789	424.804	466.406	402.707
spine_length(18)	438.159	378.476	424.944	387.172	409.675	343.694	440.799	419.026	398.566	369.876	410.523	418.6	424.599	441.481	406.135
spine_length(19)	432.553	389.857	417.668	384.112	412.177	340.414	444.498	409.712	422.386	379.903	405.147	430.983	426.202	435.597	425.653
spine_length(20)	431.862	401	419.706	395.596	411.756	338.35	434.629	430.357	425.023	382.542	415.117	418.22	422.562	444.779	423.154
spine_length(21)	414.686	388.468	421.862	408.933	421.523	345.6	461.22	446.933	413.727	379.847	417.861	437.006	409.203	440.311	418.411
spine_length(22)	397.134	386.327	443.162	391.871	439.448	351.98	450.568	442.146	416.657	376.055	414.789	439.066	406.85	452.77	414.696
spine_length(23)	407.521	377.672	461.88	392.127	421.014	347.831	443.095	427.043	425.31	378.165	391.771	412.518	400.724	463.165	412.12
spine_length(24)	417.147	374.239	435.41	383.622	402.459	348.204	446.546	402.721	412.502	383.057	391.24	421.167	393.833	450.213	416.032
spine_length(25)	429.347	383.703	425.133	384.249	399.204	347.487	440.104	402.415	420.855	383.213	405.901	418.725	435.952	445.751	415.575
spine_length(26)	425.756	388.046	424.853	384.697	408.01	350.417	451.751	405.819	414.659	380.402	394.809	410.975	406.13	447.403	437.713
spine_length(27)	422.818	378.222	432.131	386.307	411.246	371.083	442.442	407.324	422.868	382.584	412.646	429.783	398.106	447.569	430.567
spine_length(28)	426.385	375.38	429.26	380.155	412.225	373.496	447.563	429.255	421.453	382.118	419.45	442.583	394.98	444.905	414.891
spine_length(29)	415.506	383.144	445.945	389.278	410.33	381.368	444.645	442.353	417.598	381.513	407.249	430.793	391.432	445.393	408.179
spine_length(30)	403.785	377.224	483.052	405.921	426.809	390.165	446.243	442.744	417.545	372.094	402.049	434.157	403.486	467.753	407.682
spine_length(31)	402.218	378.897	461.29	384.871	412.566	381.913	436.078	421.912	421.827	370.173	397.545	432.687	414.958	449.994	424.831
spine_length(32)	415.621	378.335	466.752	388.044	405.306	391.098	435.787	412.736	422.999	388.446	401.846	422.383	408.279	457.116	443.53
spine_length(33)	425.492	385.001	445.55	384.381	407.736	401.686	453.559	402.7	415.356	384.379	419.754	424.316	397.907	436.432	426.01
spine_length(34)	423.202	391.465	424.283	389.413	407.104	382.357	421.354	413.822	416.897	379.755	426.101	428.962	387.369	450.207	407.889
spine_length(35)	419.359	388.144	418.973	382.097	406.606	377.02	452.93	437.761	419.73	376.318	410.143	433.05	388.316	437.326	400.945
spine_length(36)	424.344	395.234	418.76	388.983	424.289	372.805	434.353	447.472	422.16	367.881	404.261	434.772	392.67	442.363	413.637
spine_length(37)	406.027	383.945	417.624	411.283	424.352	374.152	441.241	437.7	411.229	378.938	408.578	434.641	392.842	457.862	419.257
spine_length(38)	397.596	380.763	428.738	395.3	430.501	388.259	443.753	449.341	430.858	380.203	405.381	426.631	420.205	460.239	428.266
spine_length(39)	420.02	371.685	438.298	396.505	404.998	377.222	441.885	429.991	421.195	387.545	417.868	415.718	424.988	453.338	409.123
spine_length(40)	433.044	383.32	443.65	392.078	409.437	381.616	456.049	399.908	423.351	378.747	421.524	417.074	415.996	434.653	410.508
spine_length(41)	439.424	380.908	427.263	384.969	408.894	401.508	465.344	412.367	415.867	382.002	425.821	427.207	411.185	434.194	406.104
spine_length(42)	443.812	377.38	416.317	382.389	405.82	394.673	453.43	413.82	411.279	374.992	399.524	433.292	406.404	438.459	408.646
spine_length(43)	435.876	384.448	412.937	395.272	410.831	407.484	431.785	426.568	412.543	370.065	397.4	450.116	419.044	451.78	428.965
spine_length(44)	428.267	386.711	419.321	401.126	419.503	396.961	437.344	451.68	409.39	380.333	411.668	451	421.02	460.649	423.385
spine_length(45)	415.395	375.503	419.185	398.52	437.707	391.385	446.252	444.537	413.038	387.948	405.756	442.327	424.99	454.208	426.011
spine_length(46)	407.928	369.604	441.42	393.981	434.241	383.378	432.102	431.077	408.895	379.282	422.6	431.92	408.366	458.124	418.048
spine_length(47)	414.76	383.24	454.09	398.023	407.624	358.931	433.312	411.161	413.531	375.656	420.653	419.099	404.159	461.777	403.569
spine_length(48)	424.691	379.509	430.391	398.135	405.867	340.861	444.538	410.291	418.592	376.83	406.703	422.275	395.051	441.806	406.069
spine_length(49)	426.848	381.369	420.067	369.374	415.471	320.455	440.53	415.678	415.91	371.58	398.077	420.112	404.115	429.456	417.094
spine_length(50)	425.541	378.759	421.947	378.828	412.592	322.767	433.15	418.848	418.9	389.079	404.533	434.04	408.728	439.337	427.176
spine_length(51)	422.773	389.557	411.937	389.26	420.786	313.822	434.369	444.886	423.227	391.23	402.462	442.472	427.444	438.494	420.487
spine_length(52)	431.819	376.115	421.562	390.536	418.04	298.481	432.802	455.26	416.141	388.703	423.661	447.196	415.626	458.603	416.21
spine_length(53)	400.251	381.167	424.403	397.545	427.095	302.416	446.299	459.308	408.141	377.111	425.034	442.211	403.235	443.681	410.429
spine_length(54)	415.615	386.564	429.462	405.537	429.028	305.888	435.731	424.428	418.543	379.009	410.351	443.914	404.567	450.521	405.059
spine_length(55)	415.548	378.074	433.47	410.575	415.189	357.055	451.207	413.782	437.182	386.448	400.701	407.505	414.043	450.921	412.388
spine_length(56)	431.771	376.568	414.715	405.692	409.164	355.91	435.842	408.31	436.704	378.005	401.955	404.049	398.612	436.204	432.18
spine_length(57)	448.685	379.197	425.556	395.061	420.595	349.631	439.625	412.847	450.478	389.884	413.037	410.882	405.589	436.02	411.568
spine_length(58)	430.574	372.126	404.769	386.119	420.506	373.289	437.834	419.861	420.606	393.857	403.063	403.36	426.316	447.045	422.9
spine_length(59)	449.008	372.188	408.747	385.321	408.821	380.85	445.035	460.265	418.728	389.13	428.212	428.446	409.443	446.538	415.16
spine_length(60)	424.394	383.1		384.92		381.015	475.699	459.891	423.971	378.869	410.264	443.869	412.466	464.154	401.485
spine_length(61)	406.321	380.392		398.172		371.633	468.616	450.523	409.016	385.232	415.495	422.899	406.651	448.175	421.622
spine_length(62)	386.27	384.393		404.349		401.777	441.364	435.039	410.734	380.465	401.899	428.763	407.717	445.961	406.683
spine_length(63)	400.939	392.307		410.165		397.39	433.656	406.148	413.898	392.935	415.194	412.835	415.468	442.25	421.793
spine_length(64)	408.067	391.537		402.571		394.435	430.41	412.429	411.397	381.138	409.78	410.662	443.963	445.086	417.871
spine_length(65)	437.875	378.146		380.623		401.531	412.962	417.011	416.461	383.365	428.233	415.818	435.655	445.238	414.495
spine_length(66)	429.851	379.644		384.667		421.115	408.856	437.353	422.518	392.758	424.681	417.196	446.574	440.655	405.473
spine_length(67)	424.488	380.358		387.811		396.761	416.433	456.958	419.073	380.967	400.136	428.176	427.799	442.036	414.581
spine_length(68)	438.484	389.496		391.959		385.123	421.103	458.045	419.015	390.052	399.521	441.314	413.395	458.271	419.607
spine_length(69)	420.194	381.697		401.267		397.335	412.482	459.807	412.893	382.881	396.27	436.992	412.722	455.545	431.577
spine_length(70)	399.804	379.382		393.374		382.897	415.083	430.271	419.78	382.821	403.494	437.322	411.994	450.736	408.724
spine_length(71)	411.162	368.795		411.459		400.551	416.258	410.383	418.268	385.924	416.361	443.465	412.307	439.243	401.694
spine_length(72)	409.538	380.231		411.173		381.244	411.287	415.392	444.149	378.188	424.677	422.645	434.125	441.808	411.045
spine_length(73)	407.518	378.416		406.991		395.122	396.165	421.646	415.496	385.57	419.424	428.721	422.54	445.594	403.299
spine_length(74)	437.16	374.749		395.34		394.338	432.034	432.133	424.663	378.897	415.439	433.465	417.215	441.007	421.302
spine_length(75)	441.41	396.505		380.24		383.254	425.719	454.237	411.003	371.685	410.238	424.769	404.741	457.995	423.31
spine_length(76)	432.754	399.536		384.394		385.266	455.673	458.738	422.955	383.132	405.425	436.535	401.53	463.007	410.378
spine_length(77)	423.65	381.53		384.449		377.61	456.516	449.566	419.679	382.852	401.913			457.207	402.779
spine_length(78)	401.418	381.269		387.138		391.137	433.43	433.001	405.835	386.026	414.123			435.901	414.644
spine_length(79)	402.604	383.218		401.899		392.702	418.356	400.906	412.341	381.067	415.503			440.221	401.68
spine_length(80)	410.421	379.477		402.176		390.772	428.171	407.127	402.283	379.429	413.896			440.15	423.302
spine_length(81)	420.377	380.694		404.833		387.435	425.461	417.789	404.689	380.352	404.392			437.817	422.476
spine_length(82)	429.056	392.32		387.817		398.356	466.291	418.709	413.147	390.693	419.725			453.397	406.724
spine_length(83)	422.805	404.041		375.827		367.343	454.895	432.463	433.662	390.113	405.103			446.335	403.454
spine_length(84)	428.705	385.854		378.271		351.736	448.146	463.541	418.336	390.205	425.451			451.108	402.515
spine_length(85)	419.547	380.812		388.125		344.487	445.682	441.683	421.819	378.59	419.927			452.747	405.879
spine_length(86)	404.465	380.213		400.415		337.189	442.656	432.692	411.399	378.585	406.884			450.389	428.211
spine_length(87)	406.73	382.478		398.009		323.473	432.366	411.184	423.442	379.617	412.644			440.402	425.343
spine_length(88)	411.294	390.069		399.699		317.222	435.5	413.376	424.211	381.981	413.806			441.492	410.894	409.555	488.717
spine_length(89)	429.722	389.267		410.703		311.896	448.365	409.869	447.453	385.465	405.891			438.739	405.407	422.04	463.841
spine_length(90)	441.31	378.76		389.566		305.641	440.363	417.717	424.669	388.439	423.96			464.619	400.147	428.106	466.227
spine_length(91)	434.298	397.026		385.806		313.515	467.278	444.666	436.232	387.436	417.342			454.536	421.884
spine_length(92)	423.622	388.497		377.356		315.646	436.241	457.594	417.064	392.935	406.109			437.31	441.36
spine_length(93)	411.856	388.265		380.605		315.209	432.606	440.903	414.74	386.538	407.7			440.703	418.565
spine_length(94)	400.176	379.36		406.058		303.41	450.467	443.492	412.964	384.409	413.381			450.571	409.893
spine_length(95)	419.866	379.948		417.128		323.179	433.045	403.891	422.627	396.358	420.736			442.309	415.495
spine_length(96)	430.167	380.146		401.478		318.02	454.251	414.109	438.489	385.326	424.289			455.876	414.902
spine_length(97)	423.728	385.717		401.344		327.128	450.284	412.476	435.518	384.476	412.307			454.825	427.733
spine_length(98)	402.077	389.111		408.495		327.626	455.32	419.212	434.367	373.705	418.371			455.982	441.793
spine_length(99)	432.804	389.426		383.601		330.589	439.093	438.742	424.122	383.958	405.14			437.019	418.015
spine_length(100)	398.943	412.826		374.326		330.79	443.615	461.737	413.915	372.341	408.133			444.906	413.944
spine_length(101)	412.018	394.928		385.915		329.419	436.849	453.647	412.706	384.629	404.141			444.261	404.36
spine_length(102)	408.859	386.962		390.159		328.435	453.344	439.458	416.742	385.231	421.683			434.746	406.623
spine_length(103)	417.624	378.224		386.965		338.225	446.961	408.667	427.934	385.313	430.387			454.874	402.617
spine_length(104)	429.133	378.662		395.705		337.286	459.618	407.974	403.017	381.988	412.617			455.811	418.118
spine_length(105)	440.109	376.761		409.171		327.704	454.793	420.271	384.749	381.576	412.581			445.89	420.691
spine_length(106)	437.704	393.721		415.866		327.628	451.42	421.345	391.847	369.746	409.289			446.002	418.004
spine_length(107)	426.601	395.415		397.164		308.623	443.055	441.598	407.139	392.086	409.673			443.574	403.995
spine_length(108)	405.465	394.292		374.602		308.442	437.264	474.763	419.897	382.202	418.528			443.399	401.403
spine_length(109)	401.761	384.373		382.436		308.442	445.917	447.61	415.226	383.825	414.488			440.3	416.425
spine_length(110)	410.49	394.114		380.286		300.498	443.686	410.8	417.41	380.597	414.676			442.157	425.611
spine_length(111)	415.3	375.593		396.318		302.873	455.218	398.09	414.243	378.189	416.374			447.678	418.783
spine_length(112)	426.603	373.09		412.039		298.607	445.035	395.834	414.854	369.477	412.986			456.699	423.934
spine_length(113)	428.651	372.591		398.363		305.923	442.565	406.618	426.602	380.746	414.665			438.029	410.662
spine_length(114)	426.65	381.907		419.937		312.257	433.509	437.859	420.901	379.162	407.685			435.404	406.731
spine_length(115)	421.27	383.035		410.753		307.92	430.089	445.9	405.397	383.675	417.958			444.095	405.945
spine_length(116)	402.654	383.059		392.777		310.43	426.101	441.524	412.023	379.687	421.466			442.473	422.113
spine_length(117)	400.542	398.366		382.838		304.334	439.473	450.808	411.745	389.227	427.745			465.309	436.544
spine_length(118)	408.407	400.709		386.346		307.539	459.321	428.34	415.953	376.922	407.078			467.867	412.066
spine_length(119)	415.313	368.199		397.097		319.953	442.806	408.279	405.311	367.8	401.268			458.359	414.371
spine_length(120)	426.455	376.567		408.573		307.856	442.333	408.785	413.248	386.34	417.864			458.069	412.328
spine_length(121)	431.972	386.833		396.666		315.585	442.242	412.249	421.988	388.396	407.914			441.154	412.301
spine_length(122)	430.154	376.196		405.872		325.957	437.295	421.757	421.939	377.085	424.903			438.31	430.158
spine_length(123)	411.671	381.411		396.717		319.198	433.934	452.032	407.616	386.919	416.718			452.757	417.183
spine_length(124)	399.219	395.719		394.601		314.007	427.407	450.339	397.871	389.007	422.013			438.419	416.32
spine_length(125)	398.386	408.066		373.528		301.709	445.456	451.934	393.911	368.667	411.669			468.243	398.548
spine_length(126)	402.757	409.015		379.125		317.129	444.013	429.453	415.146	380.222	404.785			442.833	409.204
spine_length(127)	419.384	387.618		379.189		324.812	440.715	409.05	424.258	376.838	416.392			454.619	409.252
spine_length(128)	437.994	379.733		392.681		334.005	448.029	412.931	408.668	375.997	414.398			440.689	418.466
spine_length(129)	430.072	381.357		403.09		342.562	437.307	411.878	419.646	368.644	419.703			450.483	408.749
spine_length(130)	446.197	382.215		400.351		347.678	437.225	429.552	416.015	374.387	421.82			452.219	413.641
spine_length(131)	423.99	380.282		416.113		362.969	438.002	452.161	404.429	388.992	401.887			447.869	395.434
spine_length(132)	401.16	390.616		403.111		344.604	465.564	448.713	424.461	372.125	399.553			448.811	401.639
spine_length(133)	399.513	378.911		382.266		363.512	438.627	432.421	418.498	392.046	402.709			462.126	400.246
spine_length(134)	406.249	388.879		385.845		370.203	443.865	408.656	436.018	389.915	401.914			444.894	427.628
spine_length(135)	415.237	380.577		396.482		351.063	433.971	411.18	403.483	389.31	403.61			458.81	423.574
spine_length(136)	438.797	380.031		398.479		369.727	431.296	417.13	408.872	393.332	424.545			440.892	395.267
spine_length(137)	429.028	375.634		397.711		371.968	427.79	429.624	409.719	392.209	429.454			444.301	402.928
spine_length(138)	429.299	383.049		411.85		381.925	424.721	468.6	412.648	400.84	411.739			452.618	393.963			438.548	438.562
spine_length(139)	429.076	389.48		404.121		371.803	442.154	449.353	411.359	377.332	406.133			442.214	401.886			400.54	438.167
spine_length(140)	410.327	386.183		403.338		366.892	444.893	441.447	419.05	387.623	403.116			441.205	424.916			398.315	426.635
spine_length(141)	406.757	379.707		394.544		365.103	445.083	408.37	432.409	387.981	406.749			429.176	417.419			404.387	438.173
spine_length(142)	415.964	401.097		393.54		367.746	459.344	406.944	428.345	379.816	421.446			445.894	416.475			409.61	458.519
spine_length(143)	417.317	397.228		387.51		368.186	435.899	412.812	400.207	389.306	432.234			428.881	404.551			418.104	453.248
spine_length(144)	438.402	383.908		382.502		358.362	424.766	415.016	402.979	374.646	410.342			439.192	405.892			439.179	433.176
spine_length(145)	426.603	393.198		399.275		371.166	433.509	437.005	407.552	383.272	408.728			432.12	406.832			435.542	418.302
spine_length(146)	434.991	385.676		383.529		372.838	442.603	472.457	423.316	386.129	404.777			455.609	425.473			414.826	425.92
spine_length(147)	419.325	387.609		394.661		355.714	453.911	454.556	406.792	381.571	407.145			449.22	427.963			414.827	428.252
spine_length(148)	409.751	379.764		384.105		364.1	442.48	420.468	425.631	374.336	422.048			448.82	409.51			416.825	439.28
spine_length(149)	420.2	399.321		380.478		369.26	437.131	407.151	428.344	381.743	411.083			455.917	406.5			409.711	466.048
spine_length(150)	419.693	396.265		381.792		397.279	431.948	408.801	462.605	372.131	421.506			440.596	391.834			438.383	444.139
spine_length(151)	439.274	376.553		377.1		387.429	432.06	417.907	416.545	386.711	422.081			441.28	402.653			418.379	451.383
spine_length(152)	443.144	380.258		399.046		395.758	428.566	427.122	418.113	382.726	403.57			442.837	426.045			401.685	448.231
spine_length(153)	424.723	381.58		393.477		376.571	446.998	460.277	401.2	383.602	404.658			442.91	438.811			405.887	429.949
spine_length(154)	430.627	378.512		402.044		383.155	452.849	442.881	403.222	382.413	401.155			447.978	414.629			407.568	430.428
spine_length(155)	404.609	377.696		400.006		383.449	438.716	439.011	404.672	389.097	416.058			448.699	402.771			402.768	427.598
spine_length(156)	394.609	378.109		390.546		369.341	447.727	419.138	436.902	384.018	430.554			450.867	397.218			433.677	428.36
spine_length(157)	409.063	389.9		381.787		381.864	440.43	409.186	442.333	373.051	404.64			439.906	410.067			425.902	441.435
spine_length(158)	413.569	384.701		391.888		360.41	436.213	422.182	440.875	389.938	398.939			442.984	421.178			407.028	452.698
spine_length(159)	425.831	377.367		386.423		380.906	435.188	425.213	422.572	381.066	405.652			445.779	424.64			408.109	456.705
spine_length(160)	428.957	387.702		396.613		401.122	441.418	426.902	410.179	385.207	405.506			453.71	404.18			407.005	443.314
spine_length(161)	463.1	390.304		427.653		401.223	446.842	433.913	409.994	384.192	405.494			441.365	401.181			411.492	425.212
spine_length(162)	444.799	386.578		391.919		338.455	443.887	444.969	439.307	374.471	417.202			445.717	400.375			433.129	428.507
spine_length(163)	453.583	380.335		403.684		320.854	451.345	425.153	440.903	391.564	412.319			443.757	415.823			412.449	435.496
spine_length(164)	430.807	367.612		387.315		358.396	434.705	400.435	434.391	389.323	416.225			437.962	434.386			400.971	457.753
spine_length(165)	409.896	393.453		382.833		420.841	427.599	415.48	454.774	381.302	408.273			446.371	424.772			400.99	470.794
spine_length(166)	398.778	388.033		385.076		411.12	439.431	413.237	448.746	379.2	405.461			439.727	415.114			394.232	451.94
spine_length(167)	407.646	388.709		397.353		380.685	443.78	419.583	437.942	376.744	408.837			448.5	401.061			408.504	455.217
spine_length(168)	409.889	384.688		416.157		373.883	467.336	450.736	406.545	370.047	420.542			457.917	399.951			427.494	436.871
spine_length(169)	420.53	390.263		407.697		382.68	439.044	462.315	409.443	388.905	423.796			438.07	399.448			415.678	420.947
spine_length(170)	450.746	382.419		410.966		383.58	454.762	452.413	401.55	383.177	412.685			452.392	410.416			409.593	416.953
spine_length(171)	428.598	389.413		398.373		385.751	448.402	421.09	422.37	390.185	415.828			437.171	427.991			402.105	424.834
spine_length(172)	422.565	400.294		383.191		383.595	440.274	410.363	426.017	381.486	414.165			439.007	410.641			410.548	449.227
spine_length(173)	413.55	390.134		389.896		399.852	443.544	411.515	417.254	383.48	409.634			442.507	410.076			409.268	450.78
spine_length(174)	405.354	384.767		381.987		420.634	441.327	420.253	412.71	375.538	421.561			432.726	397.864			401.095	452.107
spine_length(175)	406.628	383.71		393.848		414.322	449.54	429.013	409.767	389.549	423.965			429.885	407.305			420.753	457.938
spine_length(176)	418.995	384.29		400.516		413.167	441.593	438.422	415.199	390.014	422.866			453.463	417.971			408.027	460.909
spine_length(177)	428.527	390.381		399.207		423.792	452.867	465.505	424.503	385.637	415.282			445.893	414.214			398.673	433.316
spine_length(178)	430.688	392.239		396.373		402.243	440.248	432.708	427.421	379.583	408.841			434.748	416.466			404.501	430.603
spine_length(179)	421.38	386.625		388.64		410.839	432.562	411.658	426.897	384.75	419.716			433.677	415.493			404.76	420.375
spine_length(180)	447.952	393.125		387.667		393.406	432.421	410.547	417.057	380.57	424.262			442.274	396.185			419.574	422.662
spine_length(181)	409.007	382.524		385.844		405.484	438.315	412.001	405.28	392.453	409.525			432.487	407.501			417.774	452.445
spine_length(182)	400.865	377.874		402.038		394.081	431.783	418.674	414.065	395.666	419.813			445.429	430.66			404.388	448.941
spine_length(183)	406.426	384.134		391.9		375.711	444.042	442.063	429.426	387.414	415.335			444.529	419.502			406.128	442.365
spine_length(184)	416.905	384.244		402.087		373.52	452.041	460.727	434.736	375.52	410.474			450.25	410.016			406.258	459.683
spine_length(185)	427.587	382.853		424.02		351.604	426.393	445.458	421.454	374.541	420.38			447.417	424.671			402.577	441.378
spine_length(186)	446.557	393.287		414.418		353.698	419.978	445.258	408.925	391.516	419.002			441.469	404.57			410.355	418.519
spine_length(187)	430.548	413.802		432.521		338.438	429.08	428.525	418.649	381.878	422.719			448.605	404.579			416.804	418.3
spine_length(188)	448.2	394.474		395.246		340.376	436.503	410.594	420.404	381.171	408.779			440.286	404.261			410.519	428.598
spine_length(189)	415.868	388.82		379.513		337.177	454.681	413.312	409.261	380.516	401.042			437.939	411.92			414.864	451.854
spine_length(190)	400.738	384.589		375.552		351.516	444.192	422.541	423.549	377.57	398.663			450.552	419.674			409.676	464.71
spine_length(191)	411.06	378.603		374.948		351.807	440.824	425.421	421.395	374.705	403.538			444.344	411.023			403.611	439.419
spine_length(192)	411.505	386.847		377.672		350.495	432.733	446.648	401.761	377.991	409.381			456.151	405.509			422.538	436.862
spine_length(193)	417.265	392.889		402.787		345.864	431.875	459.482	393.296	388.418	425.714			447.856	402.325			414.844	432.403
spine_length(194)	440.747	392.171		412.63		349.324	434.737	435.412	402.146	373.31	403.979			444.094	407.133			401.192	414.887
spine_length(195)	432.743	389.346		410.25		347.821	431.355	405.387	424.618	386.764	399.237			437.779	416.237			393.776	432.03
spine_length(196)	432.009	395.883		409.072		356.126	450.233	412.429	423.828	382.069	404.885			450.691	422.76			401.06	430.875
spine_length(197)	441.839	391.889		390.599		348.34	439.92	415.079	430.46	384.044	402.818			447.981	416.071			402.53	439.118
spine_length(198)	410.937	394.339		388.523		348.624	448.429	418.712	434.074	381.686	416.944			461.691	413.964			395.4	459.669
spine_length(199)	399.311	385.012		389.317		351.959	432.191	427.719	411.207	377.656	425.676			441.015	403.388			417.122	452.449	420.861	374.859
spine_length(200)	408.178	381.717		408.444		354.679	445.479	450.621	406.17	378.074	410.336			438.709	431.977			405.045	432.007	433.634	380.228
spine_length(201)	403.412	382.56		405.612		353.44	442.944	443.952	404.807	389.957	406.197			433.979	424.718			404.208	426.371	444.42	390.333
spine_length(202)	418.66	378.917		390.313		353.284	438.275	442.631	425.497	382.8	402.487			439.022	398.329			412.877	418.75	447.415	395.572
spine_length(203)	427.571	384.413		403.479		354.383	452.567	416.124	425.843	389.441	415.744			431.754	395.19			397.923	425.745	455.98	427.989
spine_length(204)	453.787	382.661		418.353		352.785	452.92	411.037	426.871	380.567	433.967			439.828	390.426			408.774	426.554	449.885	422.4
spine_length(205)	448.637	397.538		386.887		350.297	443.51	408.355	407.954	367.421	431.162			448.512	390.369			417.521	427.008	429.435	428.357
spine_length(206)	460.971	399.788		399.567		354.668	428.304	416.037	403.359	384.111	422.749			450.07	394.939			404.997	437.102	411.473	458.649
spine_length(207)	429.282	383.688		392.83		353.541	443.008	433.565	407.014	380.314	412.128			437.406	400.153			407.363	451.301	412.56	446.401
spine_length(208)	399.43	380.913		394.388		345.163	436.907	449.64	416.736	381.919	412.488			446.448	401.154			410.767	441.273	408.383	425.113
spine_length(209)	397.233	384.834		396.16		344.672	440.682	439.329	423.264	373.113	416.335			441.811	413.63			413.63	437.18	415.559	408.312
spine_length(210)	402.017	385.073		393.744		353.496	435.394	436.575	425.032	371.429	435.386			447.054	433.474			407.506	417.395	438.374	413.157
bending(0)	177.274	184.736	178.995	172.509	187.943	154.855	181.655	179.423	141.096	187.417	185.932	180.843	174.144	184.588	180
bending(1)	180	178.648	181.577	174.898	186.75	181.458	176.031	179.431	96.3402	186.984	179.534	183.532	175.653	194.21	175.601
bending(2)	183.013	178.648	186.911	174.188	188.344	181.458	185.149	182.428	89.4907	184.285	165.729	186.246	169.077	182.764	173.157
bending(3)	182.862	184.124	185.906	173.896	184.399	172.108	179.502	182.428	51.2289	186.906	168.425	186.448	174.089	188.13	171.254
bending(4)	180.373	177.647	186.911	175.145	181.909	151.557	174.873	179.59	191.182	183.489	166.107	189.286	176.6	186.394	178.493
bending(5)	182.862	177.647	181.583	175.449	185.618	151.587	179.502	184.97	160.233	185.465	176.788	188.973	177.997	185.859	198.435
bending(6)	185.711	181.503	185.315	180.31	183.195	153.673	184.094	177.274	164.982	175.601	171.952	191.575	187.275	186.416	205.353
bending(7)	182.862	181.503	190.603	183.835	182.153	138.845	186.34	179.714	212.276	178.354	174.14	191.462	182.361	186.9	206.934
bending(8)	185.906	177.274	185.238	180.172	181.332	139.981	181.941	176.522	156.038	168.357	178.688	188.973	178.04	177.274	204.765
bending(9)	183.013	181.503	180.551	183.489	183.67	147.122	172.185	176.386	213.69	165.155	181.599	189.926	179.421	179.334	199.654
bending(10)	179.714	176.682	181.384	183.489	180.973	143.455	180.397	176.386	218.558	165.508	185.932	186.009	179.421	180.483	204.944
bending(11)	186.009	178.648	182.966	184.861	177.443	143.054	181.941	173.991	303.566	165.155	183.205	186.34	185.315	181.876	199.592
bending(12)	177.286	174.395	177.633	176.97	172.312	143.054	180.63	169.526	285.086	163.573	180.303	180.569	177.449	177.51	185.44
bending(13)	180.41	178.523	176.6	193.952	178.807	143.054	179.881	169.365	280.095	165.508	184.635	183.336	183.796	181.475	186.238
bending(14)	174.289	180.69	183.731	199.22	180	136.931	179.502	169.59	268.891	167.471	174.207	177.945	192.995	177.274	183.9
bending(15)	174.56	181.881	180.117	199.22	173.894	135	182.619	171.943	248.614	166.759	182.707	169.47	185.092	180.119	176.468
bending(16)	177.274	174.495	183.731	189.492	169.821	134.573	181.361	177.274	241.607	172.854	181.599	178.188	185.378	180.119	173.561
bending(17)	171.87	174.495	184.867	184.833	174.622	133.493	187.442	177.274	229.135	165.964	180.576	181.104	188.818	179.334	181.219
bending(18)	175.03	171.177	183.504	186.34	168.69	137.936	184.094	174.56	221.647	175.737	181.599	178.188	192.44	179.37	178.807
bending(19)	177.397	176.444	185.092	175.601	177.443	136.548	178.525	180	213.064	175.703	174.14	182.224	186.106	174.302	172.925
bending(20)	180	178.781	186.508	179.697	174.622	136.245	170.582	180	216.986	171.674	178.315	181.104	185.793	175.746	172.925
bending(21)	180	184.028	186.096	177.449	173.569	137.361	162.759	180.237	195.306	175.703	177.082	194.036	192.837	178.059	174.207
bending(22)	182.726	178.523	189.442	180	172.999	134.421	170.006	185.352	191.952	176.001	174.207	190.554	187.704	179.534	176.468
bending(23)	180	178.965	192.579	173.66	175.815	137.643	170.022	188.057	186.766	179.001	172.488	189.162	189.049	179.334	173.772
bending(24)	180	181.881	189.442	182.936	176.147	131.354	174.703	182.726	188.502	178.179	176.453	189.286	190.934	183.969	176.468
bending(25)	174.806	175.29	177.293	182.936	178.636	131.354	172.591	179.546	184.672	175.703	168.803	194.615	203.749	185.326	172.312
bending(26)	174.806	179.51	177.293	182.936	176.147	128.234	180.486	176.82	174.622	172.243	174.382	189.162	195.128	182.951	180
bending(27)	171.87	178.648	176.1	174.761	174.622	124.03	182.275	177.274	171.182	170.428	181.937	186.483	189.736	179.163	177.829
bending(28)	175.248	184.736	181.193	181.332	175.904	128.234	176.521	172.017	174.207	170.428	177.829	186.041	192.529	176.455	189.462
bending(29)	172.228	179.51	174.302	180	180.579	123.69	170.66	172.569	168.366	173.66	184.247	183.336	178.091	188.82	189.462
bending(30)	165.677	180.69	188.671	174.068	178.586	118.571	171.482	172.569	178.616	170.277	177.928	181.541	162.738	183.562	189.462
bending(31)	171.469	178.648	186.861	183.9	183.09	125.905	175.03	172.235	165.413	173.29	180.303	178.226	166.109	190.751	181.102
bending(32)	166.608	178.648	184.312	180	185.404	129.806	182.49	171.87	170.272	173.66	177.928	175.704	163.33	184.955	185.648
bending(33)	166.608	181.302	184.408	177.397	185.681	118.826	177.343	171.87	173.492	173.29	177.754	184.123	149.036	181.005	183.67
bending(34)	164.183	179.36	179.182	180	185.681	119.79	178.379	172.235	178.616	176.634	172.925	184.003	149.065	183.479	186.736
bending(35)	175.248	184.028	185.4	178.493	187.214	128.978	173.1	169.695	175.904	173.771	177.443	180.766	156.371	177.51	179.546
bending(36)	174.732	179.068	180.709	180	182.816	141.483	179.38	167.196	178.636	176.634	178.807	178.226	156.371	184.97	183.4
bending(37)	174.56	181.302	182.897	173.341	181.414	128.137	168.092	175.406	190.068	179.496	176.496	178.226	157.62	178.979	171.511
bending(38)	174.289	175.703	183.366	169.144	180.785	130.705	177.343	183.16	199.156	182.344	176.496	186.978	167.078	178.854	168.125
bending(39)	172.228	178.965	188.518	170.838	175.601	135.498	174.703	181.207	194.417	179.683	177.754	186.613	165.509	181.909	161.194
bending(40)	175.097	178.523	186.206	173.66	179.145	128.978	170.67	180.9	192.529	179.496	170.104	186.613	164.869	178.345	162.176
bending(41)	175.431	178.523	179.215	170.48	177.955	126.769	170.67	174.883	194.417	182.344	172.925	186.978	165.587	176.455	166.107
bending(42)	177.893	178.119	182.526	180.333	172.69	125.929	166.17	175.415	188.607	182.862	177.928	183.959	171.265	175.641	167.792
bending(43)	180.124	178.523	173.128	171.87	181.005	124.915	175.446	175.248	181.129	183.697	180.303	184.17	171.388	172.428	164.49
bending(44)	180.26	182.426	175.236	170.828	176.634	113.175	175.446	182.951	172.196	182.344	172.68	184.17	173.991	173.956	172.06
bending(45)	180.136	194.541	175.236	173.476	178.452	133.059	171.87	178.279	162.157	179.683	176.496	186.394	176.594	172.875	172.533
bending(46)	177.302	190.401	174.85	171.87	177.58	130.56	178.854	183.336	168.345	176.634	186.766	181.939	176.82	177.274	178.315
bending(47)	177.572	187.518	180.379	187.512	176.234	144.181	181.442	180.569	169.821	176.82	180.973	178.496	176.987	185.265	181.036
bending(48)	180.26	184.736	186.282	185.906	178.825	146.557	181.109	180.577	185.119	173.771	181.219	178.798	185.906	186.783	180
bending(49)	177.668	187.518	184.365	188.181	170.087	144.638	182.275	177.422	180.139	179.646	186.524	175.943	182.726	184.378	179.289
bending(50)	172.235	184.736	186.246	181.773	176.234	144.273	180.785	177.818	186.659	185.351	187.556	181.939	188.453	190.418	190.491
bending(51)	174.732	181.302	186.843	180.17	175.454	142.866	184.279	177.757	173.894	185.351	184.764	173.182	193.318	190.418	181.599
bending(52)	175.097	188.427	190.491	179.215	176.634	145.305	178.995	183.054	178.616	188.531	184.764	159.034	187.125	184.955	184.399
bending(53)	175.05	178.523	190.594	174.382	175.724	145.305	184.53	188.13	177.034	182.829	179.735	155.567	188.531	184.408	191.889
bending(54)	172.228	163.61	186.282	184.332	164.13	151.663	183.039	191.575	186.096	182.344	183.4	162.597	188.297	182.558	184.012
bending(55)	172.228	169.772	180.509	170.538	168.301	137.361	172.235	183.013	188.707	182.531	174.094	156.43	187.772	178.591	192.836
bending(56)	172.558	169.772	178.871	177.049	166.542	139.865	181.245	185.739	183.18	182.344	182.367	163.286	182.726	180	184.699
bending(57)	172.997	166.759	176.424	177.207	164.13	147.995	181.736	183.18	184.035	182.074	180.973	164.975	161.319	182.246	187.556
bending(58)	177.397	171.674	176.763	178.091	172.942	138.366	181.601	183.013	187.858	185.351	182.337	169.984	157.59	183.465	180
bending(59)	187.832	172.768	180.585	178.091	171.012	132.688	179.761	182.726	185.042	172.718	177.397	168.366	160.288	177.381	185.13
bending(60)	185.44	169.622		175.601		132.688	169.195	182.726	181.58	182.344	180	174.023	157.697	179.887	176.328
bending(61)	182.862	175.703		179.697		140.87	169.476	180	184.551	185.793	175.815	166.159	169.974	178.898	175.815
bending(62)	188.973	176.153		178.091		137.657	165.044	177.818	173.089	176.153	179.402	168.125	169.916	183.683	182.367
bending(63)	185.711	176.522		175.753		143.728	163.19	182.603	175.904	179.37	175.815	171.952	169.62	182.246	176.204
bending(64)	185.44	176.522		171.656		133.472	165.155	174.261	178.417	182.344	179.855	176.285	167.471	183.465	172.312
bending(65)	187.765	176.153		165.265		135	167.905	174.385	169.397	179.496	177.397	176.788	173.147	183.465	180.139
bending(66)	187.765	179.001		171.227		132.852	176.804	182.49	169.767	175.601	167.56	183.079	172.997	179.749	178.807
bending(67)	187.765	175.703		172.875		144.273	175.236	182.386	179.449	172.854	168.01	185.023	176.07	179.756	175.133
bending(68)	187.431	181.42		171.027		154.581	169.397	184.764	183.4	176.522	172.2	179.502	169.62	178.315	178.636
bending(69)	185.44	181.821		167.296		154.147	175.236	182.386	181.96	179.001	165.51	184.094	175.225	188.13	176.39
bending(70)	188.13	179.001		170.311		157.166	170.811	185.194	180.973	175.703	169.939	181.655	179.136	179.756	179.855
bending(71)	182.428	179.299		180.709		158.654	174.218	185.44	182.161	178.523	172.312	182.619	172.228	177.566	181.219
bending(72)	185.117	172.854		182.84		157.714	175.068	182.603	186.582	178.965	178.636	182.707	180.526	182.246	179.855
bending(73)	188.13	172.854		182.84		160.335	188.578	182.182	184.672	178.523	171.511	183.195	178.668	183.731	182.966
bending(74)	182.332	176.303		180		151.907	198.001	182.332	181.526	185.164	172.533	181.042	181.332	177.51	178.636
bending(75)	187.579	179.37		180.17		154.22	197.913	179.763	183.945	182.263	173.772	183.195	174.699	180.69	176.39
bending(76)	192.804	176.853		180.818		154.22	199.942	184.764	186.766	196.858	181.599	187.267	175.556	192.158	176.496
bending(77)	187.922	176.153		185.906		152.616	189.1	184.97	180.579	187.518	176.147			189.034	173.561
bending(78)	191.31	176.153		180.522		155.695	201.111	182.603	180.579	188.973	177.443			193.13	175.133
bending(79)	184.95	176.153		178.964		159.542	201.471	185.44	170.676	181.503	175.133			195.134	173.326
bending(80)	185.117	179.001		178.964		157.714	202.782	179.423	174.094	180	171.511			193.004	171.182
bending(81)	185.268	179.001		177.739		157.714	202.782	173.991	171.681	186.08	186.659			190.418	178.636
bending(82)	182.332	176.016		175.601		157.103	193.822	179.59	173.089	186.691	177.829			191.725	178.807
bending(83)	179.59	173.66		174.237		149.068	194.434	179.477	173.66	174.92	178.807			191.547	181.219
bending(84)	182.332	179.683		168.425		154.456	194.522	174.888	177.639	174.92	173.894			177.852	184.764
bending(85)	179.73	176.634		178.694		152.85	193.031	180	187.858	174.495	177.754			182.63	179.402
bending(86)	182.522	180		177.739		144.638	189.1	177.668	186.048	174.495	181.507			179.756	177.397
bending(87)	176.717	176.634		175.365		144.638	190.62	177.397	184.133	172.482	182.551			174.998	179.735
bending(88)	173.991	176.634		177.739		147.529	191.137	171.547	181.58	186.08	175.133			178.898	182.337	152.071	196.928
bending(89)	174.289	176.634		176.921		142.866	191.976	177.397	192.968	175.29	178.807			174.144	182.367	148.363	189.462
bending(90)	179.259	179.496		179.215		139.574	198.164	177.397	190.946	172.141	176.39			173.833	174.094	151.587	189.866
bending(91)	179.74	182.261		174.359		133.781	195.255	180	184.97	175.29	175.133			176.703	182.161
bending(92)	182.578	182.531		180.17		132.01	196.189	180	182.49	172.2	176.496			173.688	183.979
bending(93)	182.428	185.711		174.928		132.01	196.189	184.97	185.042	175.29	179.289			181.948	176.634
bending(94)	184.95	186.009		176.738		147.529	196.189	187.431	185.042	181.302	176.496			177.149	180.579
bending(95)	187.922	185.711		173.815		161.878	196.46	188.531	186.435	176.002	183.67			180.63	179.449
bending(96)	187.442	179.496		177.06		131.634	189.349	185.117	184.97	169.622	190.923			178.36	184.672
bending(97)	187.292	179.833		191.31		145.085	190.222	185.117	182.816	166.759	188.502			181.653	180.396
bending(98)	182.522	182.074		186.34		136.388	189.349	188.13	187.125	173.005	189.256			183.284	175.787
bending(99)	173.991	185.711		184.464		144.189	195.451	180	184.133	175.703	193.173			183.329	182.161
bending(100)	179.85	176.987		182.643		144.189	191.407	180	179.579	176.001	185.911			177.425	180.579
bending(101)	176.987	177.138		186.739		140.947	188.653	182.726	182.49	172.854	191.165			182.458	174.588
bending(102)	173.991	180		188.578		140.947	189.224	180	179.579	167.13	189.946			188.455	180.15
bending(103)	176.594	176.987		192.749		132.12	187.442	179.423	184.279	164.281	185.528			180.693	181.828
bending(104)	176.892	176.634		188.197		143.973	182.619	176.82	169.695	173.771	184.551			191.427	174.622
bending(105)	176.779	176.634		184.399		139.574	186.022	179.59	177.955	176.634	182.49			187.505	172.533
bending(106)	182.107	171.11		182.291		125.727	186.022	176.987	176.165	179.286	184.551			192.529	170.104
bending(107)	185.194	173.958		190.657		119.781	188.231	174.648	176.234	178.73	184.551			184.723	167.163
bending(108)	185.44	180		184.086		127.176	189.707	172.564	177.089	179.001	180.579			185.24	173.326
bending(109)	185.711	183.013		181.795		127.176	183.453	177.51	185.042	179.001	175.904			190.72	172.533
bending(110)	185.44	185.711		181.142		130.732	188.217	177.397	182.49	179.001	176.634			178.733	179.735
bending(111)	182.578	186.009		175.601		124.939	181.409	177.274	179.579	176.153	171.296			181.736	188.607
bending(112)	179.74	186.009		175.601		127.185	177.754	180	179.579	182.643	173.723			172.04	191.198
bending(113)	179.477	182.643		173.626		129.459	166.996	171.439	189.441	179.001	173.723			172.779	188.502
bending(114)	168.849	186.009		169.406		123.048	173.894	166.833	198.522	173.29	179.145			172.779	193.861
bending(115)	168.797	185.793		179.557		123.048	179.086	172.569	195.573	173.29	190.305			176.269	191.165
bending(116)	174.125	182.829		180		127.51	178.19	172.235	195.81	176.634	192.085			177.521	192.397
bending(117)	168.219	185.518		179.83		119.501	179.502	177.757	190.305	180	189.549			175.069	187.421
bending(118)	174.261	179.85		177.211		132.295	178.091	175.097	193.12	176.82	187.088			173.811	183.495
bending(119)	173.29	186.009		179.05		116.844	182.82	177.572	184.399	176.424	187.088			178.872	182.132
bending(120)	174.385	179.833		175.068		116.413	182.619	177.572	153.829	176.634	180.843			181.48	185.042
bending(121)	182.332	176.82		185.906		149.265	179.154	175.415	151.718	173.958	187.088			183.292	189.135
bending(122)	184.903	182.344		176.065		143.386	181.361	175.248	157.249	176.634	184.123			183.292	177.874
bending(123)	188.13	183.847		195.945		137.603	181.655	180.471	161.194	176.634	183.759			189.52	174.094
bending(124)	188.531	182.261		184.108		125.042	183.195	180.471	156.415	180.317	184.764			184.274	182.132
bending(125)	179.702	179.423		189.771		128.027	182.82	178.009	162.443	179.286	187.334			181.228	178.493
bending(126)	182.522	179.714		185.072		135	187.442	177.945	160.065	170.923	181.332			178.768	179.136
bending(127)	182.182	185.44		185.072		136.848	179.502	174.883	160.956	167.661	179.157			175.566	182.132
bending(128)	177.138	182.862		184.108		144.638	172.905	172.228	163.413	164.535	179.136			180.376	190.33
bending(129)	179.74	179.833		182.261		154.44	176.085	174.883	164.358	168.111	183.959			183.311	192.529
bending(130)	169.365	179.833		171.87		147.995	173.06	172.558	161.05	164.476	173.027			183.311	183.262
bending(131)	171.388	182.829		167.005		145.154	180.63	173.446	159.717	165.964	172.763			180.955	186.34
bending(132)	176.987	179.36		162.15		150.396	173.884	170.185	168.853	171.478	175.83			178.229	183.614
bending(133)	174.125	182.344		171.036		145.154	177.964	167.067	172.533	169.144	175.83			180.585	182.698
bending(134)	180	182.074		170.594		153.086	164.314	169.31	177.625	169.144	172.763			181.219	175.704
bending(135)	180	179.001		165.76		163.644	175.914	169.31	175.068	169.144	170.172			186.866	175.704
bending(136)	174.648	182.344		165.964		163.142	173.754	172.617	178.685	171.87	170.538			183.945	175.03
bending(137)	174.535	182.344		165.964		163.142	176.05	169.765	178.848	169.144	174.67			183.945	175.556
bending(138)	174.535	179.001		165.03		160.32	177.879	176.362	177.852	171.973	172.599			183.311	171.87			173.137	206.68
bending(139)	177.397	179.37		167.811		163.142	168.465	179.045	179.291	171.966	176.234			185.039	175.05			171.656	206.68
bending(140)	177.397	179.37		172.385		156.801	181.109	178.781	183.079	168.815	170.172			186.34	173.205			181.996	198.312
bending(141)	180	182.344		177.243		160.423	177.65	187.651	183.195	168.815	173.239			180.916	172.617			181.193	203.839
bending(142)	180	176.987		172.513		156.801	177.46	181.745	189.849	178.497	179.725			171.293	167.05			176.496	201.591
bending(143)	182.726	179.546		176.444		156.801	179.491	177.852	189.689	172.141	176.634			176.222	178.678			178.063	196.159
bending(144)	180	176.634		176.444		162.926	185.004	178.188	182.261	179.31	178.825			173.884	178.678			183.915	196.624
bending(145)	182.49	173.807		189.103		159.528	185.528	178.506	183.621	181.477	179.136			181.422	178.255			183.066	192.204
bending(146)	182.49	176.82		177.607		171.193	183.576	176.748	189.346	178.698	177.295			174.359	178.668			180.964	192.674
bending(147)	180	176.82		187.125		165.548	183.219	181.771	173.229	178.698	182.997			171.18	176.168			178.063	185.372
bending(148)	174.218	173.29		188.973		167.293	184.589	181.351	163.877	178.119	175.943			177.049	176.07			180.964	188.487
bending(149)	180	173.958		182.27		167.293	185.528	171.973	154.335	178.179	175.189			181.991	178.678			180.711	193.665
bending(150)	180	185.711		177.607		163.686	179.491	171.973	163.474	181.406	175.943			184.569	181.878			186.783	189.791
bending(151)	177.274	182.862		180.69		172.112	179.873	172.617	162.35	178.698	168.608			184.569	178.668			185.793	184.399
bending(152)	184.569	176.634		171.347		173.66	183.553	175.138	154.577	178.698	173.239			187.003	186.37			185.008	179.756
bending(153)	191.31	173.771		179.045		173.012	179.281	179.542	151.449	171.597	173.239			187.003	188.531			180	180.914
bending(154)	199.29	176.634		171.347		170.508	181.392	182.479	161.847	178.698	178.493			181.991	188.973			179.424	180.914
bending(155)	203.238	185.711		178.472		172.112	174.303	178.506	158.226	178.698	174.094			181.991	189.462			183.212	180.914
bending(156)	194.346	185.711		172.488		167.293	172.831	178.496	155.681	178.698	171.034			184.705	186.71			182.375	183.61
bending(157)	197.212	179.36		169.799		166.584	164.745	177.663	157.834	181.035	173.239			179.259	191.699			180.964	181.81
bending(158)	190.69	180		172.855		173.012	170.387	172.617	167.276	178.152	172.69			182.107	174.926			179.424	189.819
bending(159)	193.083	176.634		175.167		178.059	168.789	175.704	167.19	177.574	173.239			181.991	175.704			179.424	191.038
bending(160)	184.903	173.807		179.018		174.382	169.263	173.205	165.069	177.574	173.239			187.139	178.21			182.072	187.815
bending(161)	177.295	176.634		180.973		168.412	172.831	172.585	165.069	183.556	178.825			187.003	178.21			181.685	194.271
bending(162)	177.162	179.36		185.239		189.462	181.736	175.845	171.361	183.999	192.798			176.675	177.739			190.958	187.125
bending(163)	181.991	179.496		183.731		162.085	185.341	171.296	174.364	184.568	192.798			169.32	175.225			185.4	190.418
bending(164)	181.957	179.646		179.671		167.685	183.857	172.304	173.505	180.63	192.529			171.8	177.668			192.061	188.626
bending(165)	185.117	168.503		176.594		174.212	181.736	169.055	185.528	177.737	192.529			177.274	180.815			189.736	184.001
bending(166)	181.79	171.027		182.511		176.775	181.736	169.055	191.137	180.999	187.088			174.648	180.569			185.404	186.459
bending(167)	176.717	168.289		180.796		166.048	178.264	170.087	195.396	180.331	189.802			177.138	180.9			189.181	181.081
bending(168)	182.015	174.289		181.129		174.551	176.388	172.538	192.095	180.701	186.448			174.888	177.739			183.832	182.445
bending(169)	173.991	171.469		180.579		167.651	181.736	172.666	195.861	180.63	186.37			174.648	182.261			185.793	181.364
bending(170)	174.56	167.848		185.911		167.651	180	174.053	185.384	171.291	191.699			184.97	177.879			182.072	187.688
bending(171)	179.477	168.289		176.606		167.651	180.239	180	189.189	171.291	189.462			184.97	169.47			178.964	183.61
bending(172)	179.864	174.649		180.331		173.164	178.264	177.639	197.053	175.4	186.86			184.97	169.31			181.685	185.977
bending(173)	182.726	180.64		179.215		165.964	178.025	179.145	193.431	175.815	182.428			184.97	169.31			176.379	180.117
bending(174)	185.44	177.656		180.331		165.964	178.399	174.207	191.449	177.737	180.815			182.603	166.481			182.072	182.63
bending(175)	185.44	174.207		179.215		168.111	176.781	175.724	191.453	172.674	186.37			187.431	172.948			182.918	181.61
bending(176)	187.765	174.207		165.338		168.111	178.781	176.186	197.222	166.667	180.815			187.139	169.33			188.048	177.852
bending(177)	182.603	177.469		169.475		169.526	178.62	170.134	193.431	168.212	182.862			192.804	166.719			189.736	174.289
bending(178)	174.535	174.649		169.475		164.222	172.875	175.997	190.906	171.027	180.286			192.804	171.027			175.176	182.977
bending(179)	174.385	168.69		157.73		165.75	178.558	174.622	189.162	170.816	177.818			182.055	182.132			185.469	180.551
bending(180)	169.509	169.144		170.724		165.338	184.604	179.855	180.818	175.264	172.708			178.459	178.152			182.148	184.096
bending(181)	174.261	177.368		164.449		164.222	184.554	169.371	184.824	181.878	175.415			181.422	176.07			184.185	183.683
bending(182)	174.094	171.966		164.222		165.338	184.086	173.492	184.97	185.11	174.732			176.779	176.168			178.964	180.481
bending(183)	171.547	171.597		175.21		165.53	191.535	171.414	186.384	190.378	174.883			171.8	175.58			180.434	181.219
bending(184)	174.56	171.597		188.13		162.026	185.821	176.269	186.495	182.089	177.572			174.56	181.745			181.152	182.3
bending(185)	177.397	171.597		202.38		162.529	189.917	177.37	174.83	187.232	172.235			179.763	181.104			186.442	188.586
bending(186)	175.03	172.304		198.435		159.305	187.9	177.37	173.101	183.998	172.228			171.8	181.332			172.77	186.508
bending(187)	177.397	175.225		209.157		164.982	185.528	177.397	181.254	184.297	186.009			179.763	178.668			175.03	186.508
bending(188)	180	173.317		202.302		164.982	185.551	180.579	182.726	178.119	177.572			182.107	181.332			176.558	185.315
bending(189)	179.59	175.972		196.899		168.69	189.273	180.973	173.101	165.459	183.614			179.627	178.575			175.176	185.977
bending(190)	182.726	162.378		193.482		170.296	186.34	184.764	196.144	168.757	183.147			172.07	175.58			176.738	182.337
bending(191)	174.261	162.747		193.021		174.453	182.35	182.337	201.311	166.657	189.067			174.784	174.936			183.715	181.501
bending(192)	180	162.378		194.036		170.296	176.424	182.148	198.867	168.757	180.286			182.386	171.973			188.746	181.501
bending(193)	182.603	163.507		192.189		170.296	176.424	178.39	197.932	169.237	171.626			184.97	178.678			199.456	185.315
bending(194)	177.51	163.507		195.131		170.296	176.424	180.764	196.029	168.757	175.05			182.49	172.606			193.285	187.125
bending(195)	171.943	167.174		186.009		170.296	178.558	177.639	198.563	168.566	171.87			182.49	183.532			188.818	184.003
bending(196)	171.943	170.718		186.009		169.077	176.634	180.579	196.074	169.278	175.05			182.49	192.922			194.652	181.948
bending(197)	169.365	173.309		186.042		170.296	176.961	179.449	201.704	169.278	171.87			184.764	196.39			198.905	180.365
bending(198)	174.261	179.204		180.317		170.296	171.384	176.634	199.253	169.278	174.732			187.125	188.973			197.216	189.162
bending(199)	171.38	178.497		180.317		169.077	171.501	178.052	196.429	177.129	165.964			187.765	186.736			182.526	192.986	169.363	193.952
bending(200)	171.547	178.497		177.302		170.296	176.927	175.188	191.198	169.278	172.228			184.97	188.973			176.763	181.948	162.539	202.044
bending(201)	174.261	178.497		180.286		169.077	176.447	171.414	190.62	176.165	178.21			182.603	191.575			176.804	180.265	165.141	214.977
bending(202)	171.697	184.501		180.317		170.296	176.961	176.269	192.031	172.427	178.21			184.97	186.71			181.152	185.793	166.759	213.69
bending(203)	180	180		174.482		170.296	176.781	167.005	191.175	165.964	172.228			187.765	189.666			179.248	177.663	153.489	229.252
bending(204)	177.51	184.501		166.314		170.296	173.991	174.622	187.043	174.52	170.058			187.431	183.478			182.526	182.603	162.319	223.315
bending(205)	177.274	179.69		168.436		169.077	174.85	171.681	185.911	170.074	166.917			182.243	183.984			180.813	180.265	160.241	228.545
bending(206)	174.908	177.099		163.301		170.296	177.178	172.312	183.09	178.864	167.067			187.696	190.008			176.804	176.634	161.099	235.201
bending(207)	177.138	184.696		165.964		171.757	173.466	172.44	191.198	175.139	172.617			185.194	185.351			176.804	181.501	163.191	224.31
bending(208)	182.726	183.03		163.301		170.296	181.005	171.87	186.766	174.52	175.225			182.243	188.531			182.526	173.688	167.534	217.196
bending(209)	180	175.715		169.144		170.296	178.781	175.601	182.161	167.471	172.617			193.031	181.812			178.746	176.4	165.158	212.471
bending(210)	177.138	177.337		169.216		171.757	167.044	175.152	184.764	179.306	170.748			184.97	170.064			174.245	180.855	172.591	203.654
head_x(0)	933	1133	850	927	804	825	1027	864	953	1230	841	1105	1069	763	938
head_x(1)	934	1133	846	926	802	828	1023	863	954	1233	840	1104	1069	761	938
head_x(2)	934	1133	846	926	803	829	1023	863	955	1235	837	1103	1069	761	938
head_x(3)	934	1133	846	926	803	827	1022	863	956	1235	835	1104	1069	760	937
head_x(4)	933	1134	845	925	802	826	1022	861	955	1235	835	1103	1070	760	937
head_x(5)	934	1135	845	921	803	824	1022	856	955	1235	834	1102	1072	759	932
head_x(6)	934	1135	845	920	800	823	1022	854	956	1237	834	1101	1076	759	931
head_x(7)	935	1135	842	918	800	821	1021	854	954	1240	833	1101	1076	760	927
head_x(8)	935	1134	837	918	799	822	1018	854	959	1243	830	1102	1077	761	926
head_x(9)	934	1135	836	918	799	822	1017	853	959	1243	826	1103	1077	758	926
head_x(10)	933	1135	836	918	799	822	1018	853	958	1244	826	1102	1077	757	925
head_x(11)	934	1134	836	918	798	823	1017	851	958	1244	825	1102	1079	757	925
head_x(12)	932	1135	836	917	798	823	1017	848	959	1245	825	1104	1081	757	924
head_x(13)	933	1134	835	918	798	823	1015	847	960	1248	824	1104	1084	757	922
head_x(14)	933	1135	833	915	797	822	1014	843	964	1252	821	1105	1084	757	919
head_x(15)	933	1135	830	914	795	821	1014	842	964	1251	817	1107	1084	756	919
head_x(16)	934	1135	828	914	794	821	1013	842	964	1252	817	1107	1085	755	919
head_x(17)	932	1135	828	913	795	820	1014	842	965	1252	817	1107	1086	752	918
head_x(18)	933	1135	828	912	793	820	1013	841	965	1253	816	1107	1087	753	918
head_x(19)	934	1135	828	912	794	821	1011	841	967	1256	817	1107	1091	754	916
head_x(20)	935	1136	827	911	794	821	1009	838	965	1259	814	1107	1091	753	913
head_x(21)	935	1137	827	908	793	821	1005	835	967	1259	810	1104	1091	753	912
head_x(22)	936	1136	825	907	790	821	1005	833	967	1259	809	1106	1091	752	912
head_x(23)	935	1136	822	904	791	821	1005	832	967	1260	810	1105	1092	749	911
head_x(24)	935	1137	820	904	790	821	1004	833	966	1261	809	1105	1093	749	911
head_x(25)	933	1137	820	903	791	821	1005	832	968	1264	809	1103	1095	748	909
head_x(26)	933	1136	820	903	790	821	1004	832	971	1266	808	1105	1096	747	905
head_x(27)	932	1137	819	903	790	820	1003	831	973	1268	803	1105	1096	747	904
head_x(28)	932	1138	819	903	790	820	1001	828	972	1268	800	1105	1096	748	903
head_x(29)	931	1137	819	901	791	819	1000	825	974	1268	800	1106	1097	746	903
head_x(30)	931	1138	818	898	790	818	999	822	973	1268	800	1107	1099	744	903
head_x(31)	932	1139	818	897	790	818	1000	822	977	1270	800	1108	1101	742	901
head_x(32)	930	1139	815	895	792	816	1000	821	978	1275	799	1108	1103	741	896
head_x(33)	930	1138	813	895	791	816	998	821	978	1276	795	1108	1106	741	895
head_x(34)	930	1138	813	895	791	816	998	820	977	1276	792	1107	1107	741	896
head_x(35)	931	1139	813	895	792	815	994	818	977	1276	792	1108	1108	742	895
head_x(36)	931	1138	813	894	790	815	995	816	978	1276	791	1109	1108	740	894
head_x(37)	932	1139	813	892	789	816	994	815	977	1279	791	1109	1109	739	895
head_x(38)	932	1138	812	891	788	815	994	810	976	1282	791	1109	1114	739	892
head_x(39)	930	1139	810	888	787	816	993	810	976	1284	788	1109	1118	739	892
head_x(40)	931	1139	808	887	787	816	989	810	977	1284	785	1109	1118	740	892
head_x(41)	931	1139	806	887	787	815	987	809	976	1284	784	1109	1118	739	891
head_x(42)	931	1139	807	887	786	815	986	809	980	1284	784	1110	1119	740	890
head_x(43)	932	1139	806	886	787	813	987	807	982	1285	784	1110	1121	739	888
head_x(44)	932	1140	805	885	786	814	986	802	985	1289	784	1110	1123	739	886
head_x(45)	932	1143	805	885	785	812	985	800	989	1292	782	1111	1126	738	885
head_x(46)	931	1143	803	884	784	812	986	799	988	1292	777	1112	1127	736	883
head_x(47)	931	1143	801	884	784	812	985	799	988	1292	775	1112	1127	734	883
head_x(48)	932	1142	801	883	785	812	982	799	988	1292	776	1113	1127	733	883
head_x(49)	931	1143	801	883	784	813	983	798	990	1293	775	1113	1128	734	881
head_x(50)	930	1142	801	882	784	813	982	797	990	1297	774	1112	1130	733	878
head_x(51)	929	1141	801	881	784	813	983	794	993	1300	774	1115	1134	733	876
head_x(52)	929	1143	800	880	783	814	982	791	992	1300	770	1119	1135	731	875
head_x(53)	929	1141	800	879	782	814	981	789	992	1300	767	1120	1135	731	874
head_x(54)	928	1139	797	877	779	813	980	790	992	1300	766	1123	1135	730	874
head_x(55)	928	1140	794	874	780	811	975	789	990	1302	766	1124	1136	731	873
head_x(56)	928	1140	793	873	780	811	975	789	991	1304	766	1124	1135	731	870
head_x(57)	928	1139	793	872	779	812	974	788	991	1307	765	1124	1136	731	869
head_x(58)	931	1141	793	872	780	811	974	787	991	1308	764	1124	1140	731	867
head_x(59)	933	1141	793	872	780	812	973	782	991	1308	760	1123	1141	730	866
head_x(60)	934	1140		872		812	970	780	992	1308	758	1125	1142	729	866
head_x(61)	933	1141		871		812	969	778	993	1308	758	1126	1142	729	865
head_x(62)	935	1140		870		810	969	778	996	1310	758	1130	1143	727	864
head_x(63)	934	1140		867		810	966	778	998	1314	757	1130	1144	726	860
head_x(64)	934	1140		865		810	965	777	997	1315	757	1130	1147	726	859
head_x(65)	935	1140		865		809	965	776	997	1315	753	1129	1147	726	859
head_x(66)	935	1141		864		808	965	774	999	1316	752	1129	1151	726	859
head_x(67)	936	1141		864		808	964	771	999	1316	752	1129	1150	726	858
head_x(68)	936	1142		864		808	963	770	1000	1318	751	1131	1151	723	855
head_x(69)	935	1142		863		807	964	767	1000	1319	752	1132	1151	722	852
head_x(70)	936	1141		863		808	964	767	1001	1322	751	1133	1151	722	851
head_x(71)	935	1142		862		807	964	767	1001	1323	748	1134	1152	723	851
head_x(72)	936	1141		862		808	965	766	1002	1322	744	1133	1156	722	850
head_x(73)	936	1141		859		807	969	766	1002	1323	743	1133	1159	723	850
head_x(74)	936	1140		858		808	969	765	1003	1323	742	1134	1159	723	847
head_x(75)	938	1141		858		808	968	762	1003	1324	742	1134	1159	720	844
head_x(76)	939	1141		858		808	965	760	1003	1327	741	1133	1159	717	844
head_x(77)	939	1141		858		809	961	758	1004	1329	741			716	844
head_x(78)	939	1141		858		807	961	757	1005	1329	737			716	843
head_x(79)	938	1141		856		807	962	757	1009	1329	735			715	843
head_x(80)	938	1142		854		807	962	756	1008	1330	735			715	839
head_x(81)	938	1142		851		807	962	755	1009	1331	734			715	836
head_x(82)	937	1141		850		807	958	755	1009	1334	734			712	836
head_x(83)	937	1140		849		809	957	753	1011	1337	733			713	835
head_x(84)	938	1141		849		810	955	749	1009	1338	729			716	835
head_x(85)	939	1140		849		811	953	748	1008	1338	727			715	834
head_x(86)	939	1140		848		812	953	746	1007	1338	727			714	830
head_x(87)	938	1140		848		813	954	746	1007	1339	726			715	827
head_x(88)	937	1140		846		813	953	745	1008	1341	726			715	827	1141	1174
head_x(89)	937	1140		843		814	953	745	1007	1345	725			715	827	1143	1173
head_x(90)	939	1141		843		814	953	744	1007	1346	721			715	827	1144	1173
head_x(91)	938	1142		842		814	950	741	1010	1346	720			715	825
head_x(92)	939	1142		842		814	951	738	1011	1347	720			715	820
head_x(93)	939	1142		842		814	950	738	1010	1347	719			713	819
head_x(94)	940	1142		840		814	949	736	1010	1349	719			714	819
head_x(95)	941	1142		839		813	950	736	1011	1353	717			714	818
head_x(96)	941	1142		840		813	948	735	1012	1354	714			714	818
head_x(97)	941	1141		840		813	946	735	1013	1354	712			713	816
head_x(98)	941	1142		839		812	945	734	1013	1354	710			712	813
head_x(99)	938	1142		840		812	946	732	1013	1355	710			711	811
[truncated: 7,707 more rows]
