# Supplementary material for: FIMTrack: An open source tracking and locomotion analysis software for small animals
Source: PLoS Comput Biol. 2017 May 11;13(5):e1005530. doi: 10.1371/journal.pcbi.1005530 (PMC5444858; doi:10.1371/journal.pcbi.1005530)
Supplement: S1 Data — The resultant quantities and the used evaluation script are provided in order to guarantee reproducibility of our results. Note that the images can be downloaded at http://fim.uni-muenster.de. (ZIP) [file pcbi.1005530.s001.zip › S1_Data/tracking_grayThresh_60/table.csv]

	larva(0)	larva(1)	larva(2)	larva(3)	larva(4)	larva(5)	larva(6)	larva(7)	larva(8)	larva(9)	larva(10)	larva(11)	larva(12)	larva(13)	larva(14)	larva(15)	larva(16)	larva(17)	larva(18)	larva(19)	larva(20)
mom_x(0)	933	1128	869	944	813	844	1036	885	956	1211	858	1101	1048	777	953
mom_x(1)	933	1128	865	944	811	844	1034	884	958	1214	856	1101	1049	776	952
mom_x(2)	933	1128	864	944	811	844	1034	883	958	1216	853	1101	1049	775	952
mom_x(3)	933	1128	864	944	811	844	1033	883	958	1216	851	1101	1049	775	951
mom_x(4)	933	1128	863	943	811	844	1033	881	958	1217	851	1101	1050	774	951
mom_x(5)	933	1129	863	941	811	842	1033	879	958	1217	850	1101	1052	774	950
mom_x(6)	933	1129	862	938	810	841	1032	876	958	1218	850	1101	1055	774	948
mom_x(7)	933	1129	860	937	809	839	1030	875	958	1221	849	1101	1056	773	946
mom_x(8)	933	1129	857	936	808	839	1029	873	959	1224	847	1101	1056	772	945
mom_x(9)	933	1129	855	936	807	839	1028	873	958	1224	844	1101	1057	771	944
mom_x(10)	933	1129	855	935	807	840	1028	872	958	1224	844	1101	1058	770	944
mom_x(11)	933	1130	854	935	807	840	1028	871	958	1225	843	1101	1060	770	943
mom_x(12)	934	1130	854	934	807	840	1028	870	958	1226	842	1101	1062	770	942
mom_x(13)	934	1130	853	932	807	840	1026	868	958	1229	841	1101	1064	769	941
mom_x(14)	934	1131	852	930	806	839	1025	866	959	1231	838	1101	1065	769	938
mom_x(15)	934	1131	849	929	804	837	1024	864	959	1232	836	1102	1066	768	937
mom_x(16)	934	1131	848	929	803	836	1024	863	959	1232	835	1102	1066	767	936
mom_x(17)	934	1131	846	929	803	835	1024	862	959	1233	834	1102	1067	765	935
mom_x(18)	934	1131	846	928	803	836	1023	861	959	1234	834	1102	1069	765	935
mom_x(19)	934	1131	846	928	803	836	1023	861	959	1237	833	1102	1072	765	933
mom_x(20)	934	1131	845	927	803	836	1022	859	959	1239	830	1103	1073	764	931
mom_x(21)	934	1132	844	926	802	837	1020	857	960	1240	828	1103	1073	764	929
mom_x(22)	934	1132	843	924	801	837	1019	855	960	1240	826	1103	1073	763	929
mom_x(23)	934	1132	841	922	800	837	1018	853	960	1241	826	1103	1074	762	929
mom_x(24)	934	1132	839	921	799	837	1018	852	960	1242	826	1103	1076	761	928
mom_x(25)	934	1133	838	920	799	837	1017	852	960	1244	825	1103	1079	760	927
mom_x(26)	934	1132	838	920	799	837	1017	851	960	1247	824	1103	1080	760	924
mom_x(27)	934	1132	838	919	798	837	1015	850	962	1248	821	1103	1080	759	922
mom_x(28)	934	1133	837	919	798	836	1014	849	962	1248	819	1103	1080	759	922
mom_x(29)	934	1133	837	918	797	836	1013	847	963	1249	818	1103	1080	759	921
mom_x(30)	934	1134	835	916	796	836	1013	844	963	1250	817	1103	1080	757	920
mom_x(31)	934	1134	835	913	796	836	1012	843	964	1251	817	1103	1081	756	919
mom_x(32)	933	1134	833	912	796	835	1012	841	966	1254	816	1104	1083	755	917
mom_x(33)	933	1134	831	912	796	834	1011	841	967	1255	813	1104	1086	754	915
mom_x(34)	933	1134	830	912	796	833	1010	840	967	1256	811	1104	1088	754	914
mom_x(35)	933	1134	830	911	796	833	1008	839	968	1256	810	1104	1088	754	913
mom_x(36)	932	1134	829	911	796	833	1007	837	969	1257	809	1104	1088	753	913
mom_x(37)	932	1135	829	910	795	833	1007	836	970	1260	809	1104	1090	752	912
mom_x(38)	933	1135	828	908	794	833	1007	833	970	1262	808	1105	1092	751	909
mom_x(39)	932	1135	826	906	794	834	1006	831	971	1264	806	1105	1096	750	908
mom_x(40)	932	1135	824	905	793	834	1005	830	971	1264	803	1105	1097	750	907
mom_x(41)	932	1135	823	904	793	833	1003	829	971	1264	802	1105	1097	749	906
mom_x(42)	932	1135	822	904	793	833	1001	829	971	1265	801	1105	1098	750	906
mom_x(43)	932	1135	822	904	793	832	1001	827	972	1266	801	1105	1099	749	905
mom_x(44)	932	1135	821	903	792	832	1000	825	974	1269	800	1105	1101	749	903
mom_x(45)	932	1136	821	902	792	830	1000	822	976	1272	799	1106	1104	749	901
mom_x(46)	932	1136	819	901	791	829	999	821	976	1272	797	1106	1106	747	900
mom_x(47)	932	1137	817	899	790	828	998	820	977	1273	794	1106	1106	746	899
mom_x(48)	932	1137	816	898	790	827	996	819	978	1273	794	1106	1106	745	899
mom_x(49)	932	1137	815	897	790	827	995	818	979	1274	793	1106	1107	745	898
mom_x(50)	932	1137	815	897	790	826	995	818	980	1277	792	1106	1109	745	896
mom_x(51)	931	1137	815	896	790	826	995	816	981	1279	792	1107	1112	744	894
mom_x(52)	931	1137	814	896	790	826	994	814	982	1280	789	1108	1114	744	893
mom_x(53)	931	1137	813	895	789	826	993	812	982	1280	786	1108	1114	743	892
mom_x(54)	931	1138	812	894	788	826	993	811	983	1281	785	1110	1115	742	892
mom_x(55)	931	1138	810	892	787	826	991	809	983	1282	784	1111	1115	741	891
mom_x(56)	931	1138	809	890	788	827	989	809	984	1284	784	1111	1115	741	889
mom_x(57)	931	1138	808	889	787	828	989	808	985	1286	784	1111	1116	741	887
mom_x(58)	930	1137	808	889	787	828	988	807	985	1287	782	1112	1120	741	885
mom_x(59)	931	1137	808	888	786	829	988	805	985	1288	779	1112	1121	740	885
mom_x(60)	931	1138	807	888	786	829	987	803	985	1288	777	1113	1122	739	884
mom_x(61)	931	1138		888		829	986	801	986	1289	776	1114	1122	738	883
mom_x(62)	931	1138		886		828	985	799	987	1291	776	1116	1123	737	882
mom_x(63)	931	1138		885		828	983	798	988	1294	775	1117	1123	736	879
mom_x(64)	931	1138		883		827	982	797	988	1295	774	1117	1125	736	877
mom_x(65)	932	1138		882		827	981	797	988	1296	772	1117	1125	736	877
mom_x(66)	932	1138		881		826	981	795	989	1296	770	1117	1128	736	876
mom_x(67)	932	1138		881		825	980	794	990	1297	769	1118	1129	735	875
mom_x(68)	933	1138		880		824	980	793	991	1298	768	1119	1130	734	874
mom_x(69)	933	1139		880		824	980	790	992	1299	768	1120	1130	733	871
mom_x(70)	932	1139		879		824	980	789	992	1302	767	1122	1130	733	869
mom_x(71)	932	1139		878		825	980	788	992	1303	766	1122	1132	732	869
mom_x(72)	933	1139		877		825	980	787	993	1303	763	1122	1134	732	868
mom_x(73)	933	1139		875		825	980	786	994	1303	761	1122	1137	732	868
mom_x(74)	933	1138		874		825	979	786	995	1304	760	1122	1138	732	865
mom_x(75)	933	1139		873		825	979	784	995	1305	760	1123	1138	731	863
mom_x(76)	934	1139		873		825	977	783	995	1308	759	1123	1139	730	862
mom_x(77)	934	1139		873		825	975	781	996	1310	758			729	861
mom_x(78)	934	1139		872		824	974	778	996	1310	755			728	861
mom_x(79)	934	1140		871		825	973	777	998	1311	753			727	860
mom_x(80)	935	1139		870		824	973	776	999	1311	752			727	857
mom_x(81)	935	1139		868		824	973	776	999	1312	752			726	855
mom_x(82)	935	1139		866		824	972	775	999	1314	751			726	854
mom_x(83)	935	1139		866		825	970	774	1000	1317	750			724	853
mom_x(84)	936	1139		865		825	968	772	1001	1318	747			724	853
mom_x(85)	936	1140		865		826	967	770	1001	1318	745			723	852
mom_x(86)	936	1140		865		826	967	768	1002	1319	745			724	849
mom_x(87)	936	1139		864		827	966	767	1001	1320	745			724	846
mom_x(88)	936	1139		863		827	966	766	1001	1322	744			724	846	1126	1150
mom_x(89)	936	1139		860		827	965	765	1002	1325	742			723	845	1126	1150
mom_x(90)	936	1139		859		827	963	764	1002	1326	740			722	845	1127	1150
mom_x(91)	936	1139		858		827	962	763	1003	1326	738			721	844	1128	1148
mom_x(92)	937	1139		858		826	961	761	1003	1327	737			721	841
mom_x(93)	937	1139		858		826	960	760	1003	1328	737			721	839
mom_x(94)	937	1140		857		826	960	757	1004	1329	736			721	838
mom_x(95)	937	1139		856		826	960	756	1004	1332	735			721	837
mom_x(96)	937	1139		855		826	959	755	1005	1334	733			720	837
mom_x(97)	937	1139		854		826	957	754	1005	1334	731			720	835
mom_x(98)	937	1139		852		826	956	754	1006	1335	730			719	833
mom_x(99)	937	1139		852		826	955	752	1006	1336	729			718	831
mom_x(100)	937	1139		851		826	955	750	1007	1337	729			718	830
mom_x(101)	937	1139		851		826	954	749	1007	1340	728			718	829
mom_x(102)	937	1139		851		826	954	746	1008	1342	726			718	829
mom_x(103)	937	1139		851		826	953	745	1009	1342	723			717	828
mom_x(104)	937	1139		850		826	952	744	1010	1342	722			716	825
mom_x(105)	937	1139		849		826	951	743	1010	1343	721			715	823
mom_x(106)	937	1139		847		826	950	743	1010	1344	721			715	822
mom_x(107)	938	1139		846		826	950	741	1011	1347	720			715	822
mom_x(108)	938	1139		846		826	949	739	1012	1349	718			715	822
mom_x(109)	938	1139		845		826	949	737	1013	1349	716			714	821
mom_x(110)	938	1139		845		826	949	735	1013	1350	714			714	819
mom_x(111)	938	1139		845		826	948	734	1013	1350	713			714	817
mom_x(112)	938	1139		844		826	947	733	1014	1351	713			713	816
mom_x(113)	938	1139		843		826	946	732	1014	1354	713			713	815
mom_x(114)	939	1139		842		826	945	731	1015	1356	712			713	814
mom_x(115)	939	1139		841		825	945	730	1015	1357	711			713	814
mom_x(116)	938	1139		840		825	944	729	1015	1357	708			713	812
mom_x(117)	939	1140		840		825	944	726	1016	1358	706			713	809
mom_x(118)	938	1140		839		825	943	724	1016	1359	705			713	807
mom_x(119)	938	1140		839		824	941	723	1016	1361	705			712	806
mom_x(120)	939	1140		839		824	940	722	1017	1364	704			712	806
mom_x(121)	939	1139		838		824	940	722	1017	1365	704			711	805
mom_x(122)	939	1139		837		823	940	721	1019	1365	701			711	802
mom_x(123)	939	1139		836		823	939	719	1020	1366	699			711	799
mom_x(124)	940	1139		835		825	939	718	1020	1367	697			711	798
mom_x(125)	940	1139		835		826	938	715	1021	1368	696			711	797
mom_x(126)	940	1140		835		826	937	713	1022	1371	696			711	797
mom_x(127)	940	1140		835		826	936	712	1024	1373	695			710	796
mom_x(128)	940	1140		834		825	935	711	1025	1373	695			710	794
mom_x(129)	940	1140		834		825	935	711	1026	1373	692			710	791
mom_x(130)	941	1140		833		825	934	709	1026	1374	689			710	789
mom_x(131)	941	1139		831		824	934	707	1026	1376	688			710	788
mom_x(132)	941	1139		830		824	933	705	1027	1378	687			710	788
mom_x(133)	941	1140		829		824	933	703	1028	1380	687			709	787
mom_x(134)	941	1140		828		823	931	702	1029	1380	686			709	785
mom_x(135)	941	1140		828		822	929	701	1031	1380	685			708	783
mom_x(136)	941	1140		828		822	928	701	1032	1381	682			708	780
mom_x(137)	941	1140		828		822	927	700	1032	1381	680			708	780
mom_x(138)	941	1140		826		821	927	698	1032	1384	678			707	779			1167	1144
mom_x(139)	941	1140		825		821	926	696	1033	1386	678			707	778			1168	1143
mom_x(140)	941	1140		824		822	925	693	1034	1387	678			707	776			1169	1144
mom_x(141)	941	1140		823		823	923	692	1035	1388	677			706	773			1169	1144
mom_x(142)	941	1141		823		823	921	691	1037	1388	674			706	771			1169	1146
mom_x(143)	941	1141		823		823	920	691	1037	1389	671			706	770			1170	1148
mom_x(144)	941	1141		823		823	919	690	1038	1390	670			706	770			1172	1149
mom_x(145)	942	1141		822		823	919	688	1038	1393	670			707	769			1173	1150
mom_x(146)	942	1141		821		821	919	686	1039	1395	669			706	767			1173	1150
mom_x(147)	942	1140		820		821	918	684	1039	1395	668			706	764			1174	1151
mom_x(148)	942	1140		819		821	916	682	1040	1396	667			706	762			1174	1151
mom_x(149)	942	1140		818		821	914	681	1040	1396	664			706	761			1175	1152
mom_x(150)	942	1141		819		821	914	681	1041	1398	662			706	761			1177	1153
mom_x(151)	942	1141		819		822	913	680	1043	1401	661			706	760			1178	1155
mom_x(152)	942	1141		818		822	913	679	1044	1403	661			706	758			1178	1156
mom_x(153)	942	1141		817		822	912	677	1045	1404	660			706	755			1178	1157
mom_x(154)	943	1141		816		822	911	675	1045	1404	660			706	754			1179	1157
mom_x(155)	943	1141		814		821	910	673	1046	1404	657			705	753			1180	1158
mom_x(156)	943	1141		814		821	908	671	1047	1406	655			705	752			1182	1159
mom_x(157)	944	1141		814		820	907	670	1048	1408	653			705	752			1183	1159
mom_x(158)	944	1141		814		820	906	670	1050	1410	653			705	749			1183	1161
mom_x(159)	944	1141		813		819	906	669	1051	1411	652			705	746			1183	1163
mom_x(160)	944	1141		813		818	906	668	1052	1411	652			705	745			1184	1164
mom_x(161)	944	1141		812		818	905	666	1052	1412	651			705	744			1185	1164
mom_x(162)	944	1141		811		816	904	664	1053	1413	649			705	744			1186	1165
mom_x(163)	944	1141		811		816	902	662	1054	1416	646			705	743			1188	1165
mom_x(164)	945	1141		810		816	901	661	1054	1418	645			705	741			1188	1166
mom_x(165)	945	1141		810		816	900	660	1054	1418	645			705	738			1188	1166
mom_x(166)	945	1141		810		816	900	660	1055	1418	645			705	736			1189	1167
mom_x(167)	945	1141		810		818	899	659	1057	1419	644			706	736			1190	1169
mom_x(168)	945	1141		810		818	898	657	1057	1420	642			706	735			1191	1171
mom_x(169)	945	1141		809		818	897	655	1058	1423	638			706	734			1193	1171
mom_x(170)	945	1141		808		819	895	653	1058	1425	637			705	733			1193	1172
mom_x(171)	945	1140		807		819	894	652	1059	1426	637			705	730			1194	1172
mom_x(172)	946	1140		807		819	893	651	1060	1426	637			705	728			1194	1173
mom_x(173)	946	1140		806		819	893	650	1061	1426	636			705	727			1195	1173
mom_x(174)	946	1140		806		819	893	650	1062	1427	634			705	727			1196	1174
mom_x(175)	946	1141		806		819	891	649	1063	1430	631			705	726			1198	1176
mom_x(176)	946	1141		805		819	890	647	1063	1433	629			704	725			1199	1178
mom_x(177)	946	1140		804		819	887	645	1064	1433	629			704	722			1199	1179
mom_x(178)	946	1140		803		819	887	643	1065	1433	628			703	720			1199	1179
mom_x(179)	946	1140		803		819	886	642	1066	1434	628			703	719			1200	1180
mom_x(180)	946	1139		803		819	886	641	1067	1435	625			703	718			1201	1180
mom_x(181)	946	1139		802		819	885	640	1068	1437	623			703	718			1203	1181
mom_x(182)	946	1139		802		819	884	640	1068	1439	621			703	716			1204	1182
mom_x(183)	946	1139		802		820	882	639	1069	1440	620			703	714			1204	1183
mom_x(184)	946	1139		803		820	881	637	1070	1440	620			703	712			1205	1186
mom_x(185)	946	1138		803		821	881	636	1072	1441	619			703	710			1206	1187
mom_x(186)	946	1138		803		821	880	634	1073	1442	617			703	710			1207	1187
mom_x(187)	945	1138		802		821	880	632	1073	1443	614			703	709			1209	1188
mom_x(188)	945	1138		803		821	879	631	1074	1446	612			703	708			1209	1188
mom_x(189)	945	1137		803		821	878	631	1074	1447	612			703	705			1209	1189
mom_x(190)	946	1137		802		821	876	630	1075	1448	611			704	703			1209	1190
mom_x(191)	946	1137		803		821	874	630	1076	1448	610			704	702			1210	1191
mom_x(192)	946	1137		803		821	873	628	1077	1448	608			703	702			1212	1194
mom_x(193)	946	1137		802		821	873	625	1077	1450	605			703	701			1213	1195
mom_x(194)	946	1137		802		821	872	623	1077	1452	604			703	700			1214	1195
mom_x(195)	946	1136		802		821	872	622	1078	1454	603			703	698			1215	1195
mom_x(196)	945	1136		803		820	870	622	1078	1454	603			703	695			1215	1196
mom_x(197)	945	1135		802		821	869	621	1079	1455	602			703	694			1216	1196
mom_x(198)	945	1135		802		821	867	620	1079	1455	599			703	693			1218	1197
mom_x(199)	945	1135		802		820	866	619	1080	1456	596			702	693			1220	1199	704	728
mom_x(200)	945	1136		802		820	866	618	1080	1458	595			702	691			1220	1201	704	728
mom_x(201)	945	1135		802		820	865	615	1080	1461	595			702	689			1220	1202	703	728
mom_x(202)	945	1135		802		820	864	614	1081	1462	595			702	687			1221	1203	702	729
mom_x(203)	945	1135		802		820	863	613	1081	1462	593			702	686			1221	1203	701	729
mom_x(204)	944	1135		801		820	861	612	1082	1463	590			702	686			1223	1203	700	729
mom_x(205)	944	1134		801		820	859	612	1083	1463	588			701	686			1225	1204	699	730
mom_x(206)	944	1133		800		820	859	611	1083	1466	587			701	685			1226	1206	698	730
mom_x(207)	944	1133		801		820	858	610	1083	1468	587			701	685			1226	1206	698	731
mom_x(208)	944	1133		800		820	858	608	1084	1469	586			701	685			1226	1208	698	731
mom_x(209)	944	1133		800		820	857	607	1085	1469	586			701	684			1227	1210	697	731
mom_x(210)	944	1133		800		820	856	605	1086	1469	583			701	683			1229	1210	696	731
mom_y(0)	1338	1267	1215	1211	1190	1145	1152	1118	1124	1092	1062	1050	955	907	873
mom_y(1)	1338	1267	1216	1211	1192	1145	1155	1118	1123	1091	1061	1049	955	906	872
mom_y(2)	1339	1267	1216	1211	1193	1146	1157	1118	1123	1091	1060	1049	955	906	872
mom_y(3)	1341	1268	1217	1211	1194	1146	1157	1118	1122	1090	1058	1049	955	905	871
mom_y(4)	1343	1270	1217	1211	1194	1146	1157	1118	1121	1090	1058	1048	955	905	871
mom_y(5)	1345	1272	1217	1212	1195	1146	1158	1119	1120	1090	1057	1046	954	904	871
mom_y(6)	1346	1273	1217	1212	1197	1146	1159	1119	1119	1089	1057	1045	953	904	870
mom_y(7)	1348	1274	1218	1213	1198	1146	1162	1119	1119	1089	1056	1042	953	904	869
mom_y(8)	1348	1273	1219	1213	1201	1146	1164	1120	1118	1088	1055	1040	952	902	869
mom_y(9)	1349	1274	1220	1214	1202	1146	1165	1120	1118	1088	1053	1040	952	900	868
mom_y(10)	1350	1274	1220	1214	1202	1146	1165	1120	1116	1088	1053	1040	952	899	868
mom_y(11)	1352	1276	1221	1214	1203	1146	1166	1120	1116	1088	1053	1039	951	898	868
mom_y(12)	1354	1277	1221	1214	1203	1147	1167	1120	1115	1088	1052	1038	950	898	868
mom_y(13)	1356	1279	1221	1216	1204	1147	1169	1120	1114	1087	1052	1036	949	897	867
mom_y(14)	1357	1280	1221	1217	1206	1147	1171	1121	1113	1087	1051	1034	949	897	866
mom_y(15)	1358	1281	1222	1218	1209	1147	1173	1121	1111	1087	1049	1032	948	895	865
mom_y(16)	1358	1281	1223	1218	1210	1147	1174	1120	1110	1087	1049	1031	948	894	865
mom_y(17)	1359	1281	1224	1218	1210	1146	1174	1120	1109	1087	1048	1031	948	891	864
mom_y(18)	1361	1281	1224	1219	1211	1146	1175	1120	1108	1087	1048	1031	947	891	863
mom_y(19)	1363	1282	1224	1219	1211	1147	1176	1120	1108	1087	1048	1030	946	890	862
mom_y(20)	1366	1284	1225	1219	1212	1146	1177	1120	1105	1086	1047	1029	945	890	861
mom_y(21)	1367	1285	1225	1220	1213	1147	1179	1120	1103	1086	1046	1026	945	889	860
mom_y(22)	1368	1287	1226	1221	1215	1147	1181	1120	1103	1086	1045	1024	944	888	859
mom_y(23)	1369	1288	1227	1222	1217	1147	1181	1121	1102	1086	1044	1023	944	886	859
mom_y(24)	1369	1288	1228	1222	1218	1147	1182	1121	1101	1086	1044	1023	943	884	858
mom_y(25)	1370	1288	1228	1223	1219	1147	1182	1121	1099	1086	1044	1022	941	883	857
mom_y(26)	1371	1288	1228	1223	1219	1147	1184	1121	1097	1085	1043	1021	940	883	856
mom_y(27)	1374	1289	1228	1223	1219	1147	1185	1121	1095	1086	1041	1020	940	883	855
mom_y(28)	1376	1291	1228	1223	1220	1147	1188	1121	1094	1086	1040	1018	939	882	855
mom_y(29)	1377	1293	1229	1224	1222	1146	1189	1121	1094	1086	1039	1016	939	881	854
mom_y(30)	1378	1295	1229	1225	1224	1146	1190	1121	1093	1086	1039	1015	939	879	854
mom_y(31)	1378	1295	1230	1226	1225	1146	1190	1121	1091	1086	1039	1014	939	877	853
mom_y(32)	1379	1295	1231	1227	1226	1146	1191	1121	1088	1086	1039	1014	939	876	852
mom_y(33)	1380	1295	1233	1227	1226	1146	1193	1121	1086	1086	1037	1013	938	876	851
mom_y(34)	1382	1296	1233	1227	1227	1146	1195	1121	1086	1086	1036	1013	938	875	851
mom_y(35)	1384	1297	1233	1227	1227	1146	1197	1121	1085	1086	1035	1012	938	875	851
mom_y(36)	1387	1299	1234	1227	1229	1146	1198	1121	1084	1086	1035	1009	939	874	851
mom_y(37)	1387	1301	1234	1228	1230	1146	1199	1121	1082	1086	1035	1006	939	873	850
mom_y(38)	1388	1302	1234	1229	1233	1146	1199	1121	1080	1085	1034	1005	939	871	849
mom_y(39)	1389	1302	1235	1230	1234	1146	1200	1121	1079	1085	1033	1005	939	869	847
mom_y(40)	1390	1302	1237	1230	1235	1146	1202	1120	1078	1085	1032	1005	939	868	846
mom_y(41)	1390	1302	1238	1230	1235	1146	1204	1120	1077	1085	1031	1004	939	868	846
mom_y(42)	1391	1303	1238	1230	1235	1146	1206	1120	1077	1085	1030	1004	940	867	845
mom_y(43)	1393	1305	1239	1230	1236	1146	1206	1120	1075	1085	1030	1002	940	867	844
mom_y(44)	1396	1306	1239	1231	1237	1146	1207	1120	1073	1085	1030	1000	940	866	843
mom_y(45)	1397	1308	1239	1231	1240	1145	1207	1120	1071	1085	1029	998	940	865	842
mom_y(46)	1398	1309	1240	1232	1242	1145	1208	1119	1071	1085	1028	996	940	862	841
mom_y(47)	1399	1309	1242	1233	1243	1145	1210	1119	1071	1085	1027	996	940	861	840
mom_y(48)	1399	1309	1243	1234	1243	1145	1213	1119	1070	1085	1027	996	940	860	840
mom_y(49)	1400	1309	1244	1235	1244	1145	1214	1119	1068	1085	1027	995	940	860	839
mom_y(50)	1402	1310	1244	1236	1244	1145	1215	1119	1065	1085	1027	995	940	859	838
mom_y(51)	1404	1310	1244	1236	1245	1145	1215	1119	1064	1085	1027	994	940	859	837
mom_y(52)	1406	1312	1245	1236	1246	1145	1216	1119	1064	1085	1026	994	939	858	837
mom_y(53)	1407	1314	1245	1236	1249	1145	1217	1119	1063	1085	1025	993	939	856	836
mom_y(54)	1408	1315	1247	1237	1251	1145	1218	1119	1062	1085	1024	990	939	854	836
mom_y(55)	1408	1316	1249	1238	1252	1145	1220	1118	1061	1084	1023	989	939	852	836
mom_y(56)	1409	1316	1250	1239	1252	1145	1222	1118	1058	1084	1023	989	939	852	835
mom_y(57)	1410	1316	1250	1240	1252	1145	1223	1119	1056	1084	1023	988	940	851	834
mom_y(58)	1410	1317	1250	1240	1253	1145	1223	1119	1055	1084	1023	988	940	851	834
mom_y(59)	1413	1318	1250	1240	1254	1145	1224	1119	1055	1084	1021	988	940	850	833
mom_y(60)	1415	1320	1251	1240	1256	1145	1225	1119	1054	1084	1020	987	940	848	833
mom_y(61)	1416	1322		1241		1145	1225	1119	1052	1084	1020	985	941	847	833
mom_y(62)	1416	1323		1241		1145	1227	1119	1049	1083	1020	983	942	844	832
mom_y(63)	1417	1323		1242		1145	1228	1119	1047	1083	1020	982	942	843	831
mom_y(64)	1417	1323		1243		1145	1229	1119	1047	1083	1019	982	942	843	830
mom_y(65)	1418	1323		1243		1144	1229	1119	1046	1083	1018	981	943	843	829
mom_y(66)	1419	1324		1243		1144	1229	1119	1045	1082	1017	981	943	842	829
mom_y(67)	1421	1326		1244		1144	1229	1119	1043	1083	1016	980	943	841	828
mom_y(68)	1423	1328		1244		1143	1229	1119	1040	1082	1016	979	943	838	828
mom_y(69)	1425	1329		1244		1143	1229	1119	1039	1082	1016	977	943	836	827
mom_y(70)	1426	1330		1244		1144	1229	1119	1039	1082	1015	976	943	835	826
mom_y(71)	1427	1330		1245		1144	1229	1119	1038	1082	1014	975	944	835	826
mom_y(72)	1427	1330		1246		1144	1229	1119	1036	1081	1013	974	944	834	825
mom_y(73)	1428	1330		1247		1144	1229	1119	1034	1081	1012	974	944	834	825
mom_y(74)	1429	1331		1248		1144	1230	1119	1032	1081	1011	973	945	833	824
mom_y(75)	1431	1334		1249		1144	1230	1120	1031	1081	1011	973	945	831	822
mom_y(76)	1433	1336		1249		1144	1231	1120	1031	1080	1011	971	945	829	822
mom_y(77)	1435	1337		1249		1144	1233	1120	1030	1080	1010			827	821
mom_y(78)	1436	1337		1249		1144	1234	1121	1028	1079	1008			826	821
mom_y(79)	1437	1337		1250		1144	1234	1120	1024	1079	1007			826	820
mom_y(80)	1437	1337		1251		1143	1235	1121	1024	1079	1007			825	819
mom_y(81)	1438	1338		1252		1143	1235	1121	1023	1078	1006			825	818
mom_y(82)	1439	1339		1253		1143	1236	1121	1023	1078	1006			823	817
mom_y(83)	1441	1341		1253		1144	1237	1121	1021	1077	1006			822	817
mom_y(84)	1443	1343		1253		1144	1239	1121	1019	1077	1004			820	817
mom_y(85)	1445	1344		1253		1144	1240	1121	1017	1077	1003			819	816
mom_y(86)	1446	1344		1253		1144	1240	1121	1017	1077	1003			818	815
mom_y(87)	1446	1344		1254		1145	1241	1121	1016	1077	1003			818	814
mom_y(88)	1447	1344		1255		1145	1242	1122	1016	1077	1002			817	814	967	947
mom_y(89)	1448	1345		1256		1145	1242	1122	1015	1076	1002			816	813	967	947
mom_y(90)	1450	1346		1257		1145	1244	1121	1013	1076	1000			813	813	967	947
mom_y(91)	1452	1347		1258		1145	1246	1121	1011	1075	999			811	812	966	947
mom_y(92)	1455	1349		1258		1145	1247	1121	1009	1075	999			810	811
mom_y(93)	1456	1351		1258		1145	1247	1121	1008	1075	999			810	810
mom_y(94)	1456	1351		1258		1145	1247	1122	1008	1075	998			809	810
mom_y(95)	1457	1351		1259		1145	1248	1121	1007	1075	998			808	810
mom_y(96)	1457	1351		1259		1145	1249	1121	1006	1074	997			807	810
mom_y(97)	1459	1351		1260		1145	1251	1121	1004	1074	996			804	809
mom_y(98)	1461	1352		1262		1145	1253	1122	1001	1074	996			802	808
mom_y(99)	1463	1353		1263		1145	1254	1122	1000	1075	996			802	807
mom_y(100)	1464	1355		1264		1145	1254	1122	1000	1074	997			801	807
mom_y(101)	1465	1356		1264		1145	1254	1122	999	1074	997			801	806
mom_y(102)	1465	1358		1264		1145	1255	1122	997	1074	996			800	806
mom_y(103)	1466	1358		1264		1144	1256	1122	994	1074	995			798	806
mom_y(104)	1467	1358		1265		1144	1258	1122	993	1074	995			796	804
mom_y(105)	1468	1358		1267		1145	1261	1122	992	1075	994			793	803
mom_y(106)	1470	1359		1268		1145	1262	1122	991	1075	994			792	803
mom_y(107)	1473	1360		1270		1145	1263	1122	991	1074	995			792	803
mom_y(108)	1474	1361		1271		1145	1263	1122	988	1074	994			792	802
mom_y(109)	1475	1362		1271		1145	1264	1122	986	1074	994			791	802
mom_y(110)	1475	1364		1271		1145	1265	1122	984	1074	993			790	801
mom_y(111)	1476	1365		1271		1145	1267	1122	984	1074	992			788	800
mom_y(112)	1477	1365		1272		1145	1270	1123	983	1074	992			785	800
mom_y(113)	1479	1365		1273		1145	1270	1123	982	1074	992			784	800
mom_y(114)	1481	1365		1275		1144	1270	1122	980	1073	992			784	800
mom_y(115)	1483	1366		1276		1144	1271	1122	978	1073	992			783	800
mom_y(116)	1484	1367		1277		1144	1271	1122	976	1073	992			782	799
mom_y(117)	1484	1369		1277		1144	1272	1122	976	1074	991			781	798
mom_y(118)	1485	1371		1278		1144	1274	1122	975	1074	991			779	798
mom_y(119)	1486	1372		1278		1144	1276	1122	976	1074	992			777	798
mom_y(120)	1487	1372		1279		1143	1278	1122	975	1073	992			775	797
mom_y(121)	1489	1373		1279		1143	1279	1122	973	1074	992			774	797
mom_y(122)	1491	1373		1281		1143	1279	1122	971	1073	992			773	797
mom_y(123)	1493	1373		1283		1143	1280	1122	970	1073	992			773	796
mom_y(124)	1494	1375		1284		1144	1280	1122	969	1073	991			772	795
mom_y(125)	1495	1376		1285		1145	1283	1121	969	1073	991			770	795
mom_y(126)	1495	1378		1285		1145	1284	1121	968	1073	991			768	795
mom_y(127)	1496	1379		1285		1144	1286	1121	967	1074	991			766	795
mom_y(128)	1497	1380		1286		1144	1287	1121	965	1074	991			765	794
mom_y(129)	1498	1380		1286		1144	1288	1121	964	1074	990			764	794
mom_y(130)	1500	1380		1287		1144	1288	1121	964	1074	990			764	794
mom_y(131)	1502	1380		1289		1144	1289	1120	963	1074	989			763	794
mom_y(132)	1503	1381		1290		1144	1290	1120	963	1075	988			762	794
mom_y(133)	1504	1382		1290		1143	1291	1120	962	1075	988			760	794
mom_y(134)	1504	1384		1291		1143	1293	1120	961	1075	988			758	794
mom_y(135)	1505	1386		1291		1143	1294	1120	959	1075	988			756	794
mom_y(136)	1507	1387		1292		1142	1294	1119	958	1075	987			756	793
mom_y(137)	1508	1387		1292		1142	1295	1119	957	1075	986			755	793
mom_y(138)	1511	1387		1293		1142	1295	1118	957	1076	985			754	793			980	956
mom_y(139)	1512	1388		1295		1142	1296	1118	956	1076	985			754	793			981	955
mom_y(140)	1513	1388		1297		1143	1297	1118	955	1077	985			752	792			982	954
mom_y(141)	1514	1390		1298		1143	1298	1118	953	1077	985			750	792			982	953
mom_y(142)	1514	1392		1298		1143	1300	1117	951	1077	984			748	792			983	952
mom_y(143)	1515	1394		1298		1143	1301	1117	950	1078	983			748	791			984	950
mom_y(144)	1517	1394		1298		1143	1302	1117	950	1078	983			747	791			987	950
mom_y(145)	1519	1395		1300		1143	1302	1117	949	1078	983			747	791			989	950
mom_y(146)	1521	1395		1301		1142	1303	1117	948	1079	983			746	790			990	950
mom_y(147)	1522	1395		1303		1142	1305	1117	948	1079	983			744	789			990	949
mom_y(148)	1523	1396		1304		1142	1307	1116	948	1078	982			741	789			991	949
mom_y(149)	1523	1397		1305		1142	1309	1116	948	1079	981			739	789			992	948
mom_y(150)	1524	1399		1305		1142	1310	1116	948	1079	980			739	789			996	947
mom_y(151)	1525	1401		1305		1143	1310	1116	947	1079	980			738	789			998	947
mom_y(152)	1526	1402		1306		1143	1311	1115	946	1080	980			738	788			998	946
mom_y(153)	1526	1402		1307		1143	1312	1115	945	1080	980			737	788			998	945
mom_y(154)	1529	1402		1310		1142	1313	1115	945	1080	979			734	788			999	945
mom_y(155)	1530	1403		1311		1142	1315	1115	945	1080	978			731	788			1001	945
mom_y(156)	1530	1404		1312		1142	1316	1114	944	1081	977			730	787			1004	945
mom_y(157)	1531	1406		1312		1142	1317	1114	943	1081	977			729	788			1005	944
mom_y(158)	1531	1408		1312		1141	1318	1114	942	1081	977			729	787			1006	943
mom_y(159)	1532	1409		1312		1141	1318	1113	941	1081	977			728	787			1006	941
mom_y(160)	1532	1409		1314		1140	1318	1113	940	1081	977			727	787			1007	941
mom_y(161)	1534	1410		1315		1140	1319	1113	940	1082	976			725	786			1008	940
mom_y(162)	1535	1410		1317		1139	1320	1112	940	1082	976			723	786			1011	940
mom_y(163)	1536	1411		1319		1139	1323	1112	939	1082	976			721	786			1012	940
mom_y(164)	1538	1412		1319		1139	1324	1112	939	1082	976			721	786			1013	939
mom_y(165)	1539	1415		1320		1139	1325	1112	938	1082	976			721	785			1013	938
mom_y(166)	1540	1416		1320		1139	1325	1111	938	1082	976			720	785			1013	938
mom_y(167)	1540	1417		1320		1140	1326	1111	936	1082	976			719	785			1014	937
mom_y(168)	1541	1417		1321		1140	1327	1110	935	1083	976			717	785			1016	936
mom_y(169)	1542	1417		1323		1141	1328	1110	934	1083	976			715	785			1018	936
mom_y(170)	1544	1418		1326		1141	1330	1109	934	1083	976			713	784			1019	936
mom_y(171)	1545	1419		1327		1141	1331	1109	933	1083	976			712	784			1020	935
mom_y(172)	1548	1421		1328		1141	1332	1108	931	1084	976			711	783			1020	935
mom_y(173)	1548	1423		1328		1141	1332	1108	929	1084	976			711	783			1021	935
mom_y(174)	1550	1424		1328		1141	1333	1108	927	1084	976			710	782			1023	934
mom_y(175)	1550	1424		1329		1141	1334	1107	927	1085	976			708	782			1026	933
mom_y(176)	1551	1424		1330		1141	1335	1106	927	1085	976			705	781			1027	933
mom_y(177)	1552	1425		1333		1141	1337	1106	925	1085	976			703	781			1027	932
mom_y(178)	1553	1426		1334		1141	1337	1105	923	1085	976			703	780			1027	932
mom_y(179)	1554	1427		1334		1141	1337	1104	921	1086	976			702	780			1028	932
mom_y(180)	1556	1429		1335		1141	1338	1104	920	1086	976			701	780			1031	932
mom_y(181)	1557	1430		1335		1141	1339	1104	920	1086	976			701	780			1034	931
mom_y(182)	1558	1431		1335		1141	1340	1104	919	1087	975			700	779			1034	931
mom_y(183)	1559	1431		1335		1141	1341	1103	918	1087	975			698	779			1034	930
mom_y(184)	1560	1432		1336		1142	1343	1102	917	1087	975			695	779			1035	929
mom_y(185)	1560	1432		1337		1142	1344	1102	914	1087	975			694	779			1036	929
mom_y(186)	1562	1433		1337		1142	1344	1101	913	1087	975			693	778			1039	928
mom_y(187)	1563	1434		1339		1142	1345	1100	913	1087	974			693	778			1041	928
mom_y(188)	1565	1435		1341		1142	1346	1100	912	1088	974			692	778			1041	927
mom_y(189)	1567	1437		1342		1142	1347	1099	912	1089	974			691	778			1042	927
mom_y(190)	1568	1438		1343		1142	1348	1099	911	1089	974			688	777			1042	926
mom_y(191)	1568	1438		1343		1142	1350	1099	908	1089	975			686	777			1044	926
mom_y(192)	1569	1438		1343		1142	1351	1098	907	1090	974			684	777			1045	925
mom_y(193)	1570	1439		1344		1142	1351	1097	906	1090	974			684	776			1047	924
mom_y(194)	1571	1439		1345		1142	1352	1096	905	1091	974			683	776			1048	924
mom_y(195)	1571	1440		1347		1142	1352	1096	904	1092	974			683	776			1048	924
mom_y(196)	1573	1440		1349		1142	1354	1095	903	1092	974			682	776			1048	924
mom_y(197)	1575	1442		1350		1142	1356	1095	901	1092	974			680	776			1049	923
mom_y(198)	1576	1444		1351		1142	1357	1095	898	1092	973			677	776			1051	923
mom_y(199)	1577	1445		1351		1142	1358	1094	897	1093	973			675	776			1053	922	1371	1340
mom_y(200)	1578	1445		1351		1142	1358	1093	897	1093	972			675	776			1053	921	1371	1340
mom_y(201)	1578	1446		1352		1142	1358	1092	896	1094	972			674	775			1054	921	1372	1340
mom_y(202)	1579	1446		1352		1142	1359	1092	895	1095	972			674	776			1055	920	1373	1341
mom_y(203)	1580	1446		1354		1142	1360	1091	893	1095	972			673	776			1055	920	1374	1342
mom_y(204)	1581	1447		1356		1142	1362	1091	890	1095	972			671	775			1057	920	1375	1342
mom_y(205)	1581	1449		1357		1142	1363	1090	889	1095	971			668	775			1059	920	1376	1343
mom_y(206)	1583	1451		1358		1142	1363	1090	888	1096	971			666	775			1060	919	1377	1345
mom_y(207)	1585	1453		1359		1142	1364	1089	888	1097	971			665	775			1060	919	1377	1346
mom_y(208)	1587	1453		1359		1142	1364	1088	886	1097	971			665	775			1061	918	1378	1347
mom_y(209)	1588	1453		1359		1142	1365	1087	885	1097	971			664	775			1061	918	1378	1348
mom_y(210)	1588	1453		1360		1141	1365	1086	882	1098	971			663	775			1063	918	1379	1348
mom_dst(0)	0	0	0	0	0	0	0	0	0	0	0	0	0	0	0
mom_dst(1)	0	0	41.2311	0	28.2843	0	36.0555	10	22.3607	31.6228	22.3607	10	10	14.1421	14.1421
mom_dst(2)	10	0	10	0	10	10	20	10	0	20	31.6228	0	0	10	0
mom_dst(3)	20	10	10	0	10	0	10	0	10	10	28.2843	0	0	10	14.1421
mom_dst(4)	20	20	10	10	0	0	0	20	10	10	0	10	10	10	0
mom_dst(5)	20	22.3607	0	22.3607	10	20	10	22.3607	10	0	14.1421	20	22.3607	10	10
mom_dst(6)	10	10	10	30	22.3607	10	14.1421	30	10	14.1421	0	10	31.6228	0	22.3607
mom_dst(7)	20	10	22.3607	14.1421	14.1421	20	36.0555	10	0	30	14.1421	30	10	10	22.3607
mom_dst(8)	0	10	31.6228	10	31.6228	0	22.3607	22.3607	14.1421	31.6228	22.3607	20	10	22.3607	10
mom_dst(9)	10	10	22.3607	10	14.1421	0	14.1421	0	10	0	36.0555	0	10	22.3607	14.1421
mom_dst(10)	10	0	0	10	0	10	0	10	20	0	0	0	10	14.1421	0
mom_dst(11)	20	22.3607	14.1421	0	10	0	10	10	0	10	10	10	22.3607	10	10
mom_dst(12)	22.3607	10	0	10	0	10	10	10	10	10	14.1421	10	22.3607	0	10
mom_dst(13)	20	20	10	28.2843	10	0	28.2843	20	10	31.6228	10	20	22.3607	14.1421	14.1421
mom_dst(14)	10	14.1421	10	22.3607	22.3607	10	22.3607	22.3607	14.1421	20	31.6228	20	10	0	31.6228
mom_dst(15)	10	10	31.6228	14.1421	36.0555	20	22.3607	20	20	10	28.2843	22.3607	14.1421	22.3607	14.1421
mom_dst(16)	0	0	14.1421	0	14.1421	10	10	14.1421	10	0	10	10	0	14.1421	10
mom_dst(17)	10	0	22.3607	0	0	14.1421	0	10	10	10	14.1421	0	10	36.0555	14.1421
mom_dst(18)	20	0	0	14.1421	10	10	14.1421	10	10	10	0	0	22.3607	0	10
mom_dst(19)	20	10	0	0	0	10	10	0	0	30	10	10	31.6228	10	22.3607
mom_dst(20)	30	20	14.1421	10	10	10	14.1421	20	30	22.3607	31.6228	14.1421	14.1421	10	22.3607
mom_dst(21)	10	14.1421	10	14.1421	14.1421	14.1421	28.2843	20	22.3607	10	22.3607	30	0	10	22.3607
mom_dst(22)	10	20	14.1421	22.3607	22.3607	0	22.3607	20	0	0	22.3607	20	10	14.1421	10
mom_dst(23)	10	10	22.3607	22.3607	22.3607	0	10	22.3607	10	10	10	10	10	22.3607	0
mom_dst(24)	0	0	22.3607	10	14.1421	0	10	10	10	10	0	0	22.3607	22.3607	14.1421
mom_dst(25)	10	10	10	14.1421	10	0	10	0	20	20	10	10	36.0555	14.1421	14.1421
mom_dst(26)	10	10	0	0	0	0	20	10	20	31.6228	14.1421	10	14.1421	0	31.6228
mom_dst(27)	30	10	0	10	10	0	22.3607	10	28.2843	14.1421	36.0555	10	0	10	22.3607
mom_dst(28)	20	22.3607	10	0	10	10	31.6228	10	10	0	22.3607	20	10	10	0
mom_dst(29)	10	20	10	14.1421	22.3607	10	14.1421	20	10	10	14.1421	20	0	10	14.1421
mom_dst(30)	10	22.3607	20	22.3607	22.3607	0	10	30	10	10	10	10	0	28.2843	10
mom_dst(31)	0	0	10	31.6228	10	0	10	10	22.3607	10	0	10	10	22.3607	14.1421
mom_dst(32)	14.1421	0	22.3607	14.1421	10	10	10	20	36.0555	30	10	10	20	14.1421	22.3607
mom_dst(33)	10	0	28.2843	0	0	10	22.3607	0	22.3607	10	36.0555	10	31.6228	10	22.3607
mom_dst(34)	20	10	10	0	10	10	22.3607	10	0	10	22.3607	0	20	10	10
mom_dst(35)	20	10	0	10	0	0	28.2843	10	14.1421	0	14.1421	10	0	0	10
mom_dst(36)	31.6228	20	14.1421	0	20	0	14.1421	20	14.1421	10	10	30	10	14.1421	0
mom_dst(37)	0	22.3607	0	14.1421	14.1421	0	10	10	22.3607	30	0	30	20	14.1421	14.1421
mom_dst(38)	14.1421	10	10	22.3607	31.6228	0	0	30	20	22.3607	14.1421	14.1421	20	22.3607	31.6228
mom_dst(39)	14.1421	0	22.3607	22.3607	10	10	14.1421	20	14.1421	20	22.3607	0	40	22.3607	22.3607
mom_dst(40)	10	0	28.2843	10	14.1421	0	22.3607	14.1421	10	0	31.6228	0	10	10	14.1421
mom_dst(41)	0	0	14.1421	10	0	10	28.2843	10	10	0	14.1421	10	0	10	10
mom_dst(42)	10	10	10	0	0	0	28.2843	0	0	10	14.1421	0	14.1421	14.1421	10
mom_dst(43)	20	20	10	0	10	10	0	20	22.3607	10	0	20	10	10	14.1421
mom_dst(44)	30	10	10	14.1421	14.1421	0	14.1421	20	28.2843	30	10	20	20	10	22.3607
mom_dst(45)	10	22.3607	0	10	30	22.3607	0	30	28.2843	30	14.1421	22.3607	30	10	22.3607
mom_dst(46)	10	10	22.3607	14.1421	22.3607	10	14.1421	14.1421	0	0	22.3607	20	20	36.0555	14.1421
mom_dst(47)	10	10	28.2843	22.3607	14.1421	10	22.3607	10	10	10	31.6228	0	0	14.1421	14.1421
mom_dst(48)	0	0	14.1421	14.1421	0	10	36.0555	10	14.1421	0	0	0	0	14.1421	0
mom_dst(49)	10	0	14.1421	14.1421	10	0	14.1421	10	22.3607	10	10	10	10	0	14.1421
mom_dst(50)	20	10	0	10	0	10	10	0	31.6228	30	10	0	20	10	22.3607
mom_dst(51)	22.3607	0	0	10	10	0	0	20	14.1421	20	0	14.1421	30	10	22.3607
mom_dst(52)	20	20	14.1421	0	10	0	14.1421	20	10	10	31.6228	10	22.3607	10	10
mom_dst(53)	10	20	10	10	31.6228	0	14.1421	20	10	0	31.6228	10	0	22.3607	14.1421
mom_dst(54)	10	14.1421	22.3607	14.1421	22.3607	0	10	10	14.1421	10	14.1421	36.0555	10	22.3607	0
mom_dst(55)	0	10	28.2843	22.3607	14.1421	0	28.2843	22.3607	10	14.1421	14.1421	14.1421	0	22.3607	10
mom_dst(56)	10	0	14.1421	22.3607	10	10	28.2843	0	31.6228	20	0	0	0	0	22.3607
mom_dst(57)	10	0	10	14.1421	10	10	10	14.1421	22.3607	20	0	10	14.1421	10	22.3607
mom_dst(58)	10	14.1421	0	0	10	0	10	10	10	10	20	10	40	0	20
mom_dst(59)	31.6228	10	0	10	14.1421	10	10	20	0	10	36.0555	0	10	14.1421	10
mom_dst(60)	20	22.3607	14.1421	0	20	0	14.1421	20	10	0	22.3607	14.1421	10	22.3607	10
mom_dst(61)	10	20		10		0	10	20	22.3607	10	10	22.3607	10	14.1421	10
mom_dst(62)	0	10		20		10	22.3607	20	31.6228	22.3607	0	28.2843	14.1421	31.6228	14.1421
mom_dst(63)	10	0		14.1421		0	22.3607	10	22.3607	30	10	14.1421	0	14.1421	31.6228
mom_dst(64)	0	0		22.3607		10	14.1421	10	0	10	14.1421	0	20	0	22.3607
mom_dst(65)	14.1421	0		10		10	10	0	10	10	22.3607	10	10	0	10
mom_dst(66)	10	10		10		10	0	20	14.1421	10	22.3607	0	30	10	10
mom_dst(67)	20	20		10		10	10	10	22.3607	14.1421	14.1421	14.1421	10	14.1421	14.1421
mom_dst(68)	22.3607	20		10		14.1421	0	10	31.6228	14.1421	10	14.1421	10	31.6228	10
mom_dst(69)	20	14.1421		0		0	0	30	14.1421	10	0	22.3607	0	22.3607	31.6228
mom_dst(70)	14.1421	10		10		10	0	10	0	30	14.1421	22.3607	0	10	22.3607
mom_dst(71)	10	0		14.1421		10	0	10	10	10	14.1421	10	22.3607	10	0
mom_dst(72)	10	0		14.1421		0	0	10	22.3607	10	31.6228	10	20	10	14.1421
mom_dst(73)	10	0		22.3607		0	0	10	22.3607	0	22.3607	0	30	0	0
mom_dst(74)	10	14.1421		14.1421		0	14.1421	0	22.3607	10	14.1421	10	14.1421	10	31.6228
mom_dst(75)	20	31.6228		14.1421		0	0	22.3607	10	10	0	10	0	22.3607	28.2843
mom_dst(76)	22.3607	20		0		0	22.3607	10	0	31.6228	10	20	10	22.3607	10
mom_dst(77)	20	10		0		0	28.2843	20	14.1421	20	14.1421			22.3607	14.1421
mom_dst(78)	10	0		10		10	14.1421	31.6228	20	10	36.0555			14.1421	0
mom_dst(79)	10	10		14.1421		10	10	14.1421	44.7214	10	22.3607			10	14.1421
mom_dst(80)	10	10		14.1421		14.1421	10	14.1421	10	0	10			10	31.6228
mom_dst(81)	10	10		22.3607		0	0	0	10	14.1421	10			10	22.3607
mom_dst(82)	10	10		22.3607		0	14.1421	10	0	20	10			20	14.1421
mom_dst(83)	20	20		0		14.1421	22.3607	10	22.3607	31.6228	10			22.3607	10
mom_dst(84)	22.3607	20		10		0	28.2843	20	22.3607	10	36.0555			20	0
mom_dst(85)	20	14.1421		0		10	14.1421	20	20	0	22.3607			14.1421	14.1421
mom_dst(86)	10	0		0		0	0	20	10	10	0			14.1421	31.6228
mom_dst(87)	0	10		14.1421		14.1421	14.1421	10	14.1421	10	0			0	31.6228
mom_dst(88)	10	0		14.1421		0	10	14.1421	0	20	14.1421			10	0	0	0
mom_dst(89)	10	10		31.6228		0	10	10	14.1421	31.6228	20			14.1421	14.1421	0	0
mom_dst(90)	20	10		14.1421		0	28.2843	14.1421	20	10	28.2843			31.6228	0	10	0
mom_dst(91)	20	10		14.1421		0	22.3607	10	22.3607	10	22.3607			22.3607	14.1421	14.1421	20
mom_dst(92)	31.6228	20		0		10	14.1421	20	20	10	10			10	31.6228
mom_dst(93)	10	20		0		0	10	10	10	10	0			0	22.3607
mom_dst(94)	0	10		10		0	0	31.6228	10	10	14.1421			10	10
mom_dst(95)	10	10		14.1421		0	10	14.1421	10	30	10			10	10
mom_dst(96)	0	0		10		0	14.1421	10	14.1421	22.3607	22.3607			14.1421	0
mom_dst(97)	20	0		14.1421		0	28.2843	10	20	0	22.3607			30	22.3607
mom_dst(98)	20	10		28.2843		0	22.3607	10	31.6228	10	10			22.3607	22.3607
mom_dst(99)	20	10		10		0	14.1421	20	10	14.1421	10			10	22.3607
mom_dst(100)	10	20		14.1421		0	0	20	10	14.1421	10			10	10
mom_dst(101)	10	10		0		0	10	10	10	30	10			0	14.1421
mom_dst(102)	0	20		0		0	10	30	22.3607	20	22.3607			10	0
mom_dst(103)	10	0		0		10	14.1421	10	31.6228	0	31.6228			22.3607	10
mom_dst(104)	10	0		14.1421		0	22.3607	10	14.1421	0	10			22.3607	36.0555
mom_dst(105)	10	0		22.3607		10	31.6228	10	10	14.1421	14.1421			31.6228	22.3607
mom_dst(106)	20	10		22.3607		0	14.1421	0	10	10	0			10	10
mom_dst(107)	31.6228	10		22.3607		0	10	20	10	31.6228	14.1421			0	0
mom_dst(108)	10	10		10		0	10	20	31.6228	20	22.3607			0	10
mom_dst(109)	10	10		10		0	10	20	22.3607	0	20			14.1421	10
mom_dst(110)	0	20		0		0	10	20	20	10	22.3607			10	22.3607
mom_dst(111)	10	10		0		0	22.3607	10	0	0	14.1421			20	22.3607
mom_dst(112)	10	0		14.1421		0	31.6228	14.1421	14.1421	10	0			31.6228	10
mom_dst(113)	20	0		14.1421		0	10	10	10	30	0			10	10
mom_dst(114)	22.3607	0		22.3607		10	10	14.1421	22.3607	22.3607	10			0	10
mom_dst(115)	20	10		14.1421		10	10	10	20	10	10			10	0
mom_dst(116)	14.1421	10		14.1421		0	10	10	20	0	30			10	22.3607
mom_dst(117)	10	22.3607		0		0	10	30	10	14.1421	22.3607			10	31.6228
mom_dst(118)	14.1421	20		14.1421		0	22.3607	20	10	10	10			20	20
mom_dst(119)	10	10		0		10	28.2843	10	10	20	10			22.3607	10
mom_dst(120)	14.1421	0		10		10	22.3607	10	14.1421	31.6228	10			20	10
mom_dst(121)	20	14.1421		10		0	10	0	20	14.1421	0			14.1421	10
mom_dst(122)	20	0		22.3607		10	0	10	28.2843	10	30			10	30
mom_dst(123)	20	0		22.3607		0	14.1421	20	14.1421	10	20			0	31.6228
mom_dst(124)	14.1421	20		14.1421		22.3607	0	10	10	10	22.3607			10	14.1421
mom_dst(125)	10	10		10		14.1421	31.6228	31.6228	10	10	10			20	10
mom_dst(126)	0	22.3607		0		0	14.1421	20	14.1421	30	0			20	0
mom_dst(127)	10	10		0		10	22.3607	10	22.3607	22.3607	10			22.3607	10
mom_dst(128)	10	10		14.1421		10	14.1421	10	22.3607	0	0			10	22.3607
mom_dst(129)	10	0		0		0	10	0	14.1421	0	31.6228			10	30
mom_dst(130)	22.3607	0		14.1421		0	10	20	0	10	30			0	20
mom_dst(131)	20	10		28.2843		10	10	22.3607	10	20	14.1421			10	10
mom_dst(132)	10	10		14.1421		0	14.1421	20	10	22.3607	14.1421			10	0
mom_dst(133)	10	14.1421		10		10	10	20	14.1421	20	0			22.3607	10
mom_dst(134)	0	20		14.1421		10	28.2843	10	14.1421	0	10			20	20
mom_dst(135)	10	20		0		10	22.3607	10	28.2843	0	10			22.3607	20
mom_dst(136)	20	10		10		10	10	10	14.1421	10	31.6228			0	31.6228
mom_dst(137)	10	0		0		0	14.1421	10	10	0	22.3607			10	0
mom_dst(138)	30	0		22.3607		10	0	22.3607	0	31.6228	22.3607			14.1421	10			0	0
mom_dst(139)	10	10		22.3607		0	14.1421	20	14.1421	20	0			0	10			14.1421	14.1421
mom_dst(140)	10	0		22.3607		14.1421	14.1421	30	14.1421	14.1421	0			20	22.3607			14.1421	14.1421
mom_dst(141)	10	20		14.1421		10	22.3607	10	22.3607	10	10			22.3607	30			0	10
mom_dst(142)	0	22.3607		0		0	28.2843	14.1421	28.2843	0	31.6228			20	20			10	22.3607
mom_dst(143)	10	20		0		0	14.1421	0	10	14.1421	31.6228			0	14.1421			14.1421	28.2843
mom_dst(144)	20	0		0		0	14.1421	10	10	10	10			10	0			36.0555	10
mom_dst(145)	22.3607	10		22.3607		0	0	20	10	30	0			10	10			22.3607	10
mom_dst(146)	20	0		14.1421		22.3607	10	20	14.1421	22.3607	10			14.1421	22.3607			10	0
mom_dst(147)	10	10		22.3607		0	22.3607	20	0	0	10			20	31.6228			10	14.1421
mom_dst(148)	10	10		14.1421		0	28.2843	22.3607	10	14.1421	14.1421			30	20			10	0
mom_dst(149)	0	10		14.1421		0	28.2843	10	0	10	31.6228			20	10			14.1421	14.1421
mom_dst(150)	10	22.3607		10		0	10	0	10	20	22.3607			0	0			44.7214	14.1421
mom_dst(151)	10	20		0		14.1421	10	10	22.3607	30	10			10	10			22.3607	20
mom_dst(152)	10	10		14.1421		0	10	14.1421	14.1421	22.3607	0			0	22.3607			0	14.1421
mom_dst(153)	0	0		14.1421		0	14.1421	20	14.1421	10	10			10	30			0	14.1421
mom_dst(154)	31.6228	0		31.6228		10	14.1421	20	0	0	10			30	10			14.1421	0
mom_dst(155)	10	10		22.3607		10	22.3607	20	10	0	31.6228			31.6228	10			22.3607	10
mom_dst(156)	0	10		10		0	22.3607	22.3607	14.1421	22.3607	22.3607			10	14.1421			36.0555	10
mom_dst(157)	14.1421	20		0		10	14.1421	10	14.1421	20	20			10	10			14.1421	10
mom_dst(158)	0	20		0		10	14.1421	0	22.3607	20	0			0	31.6228			10	22.3607
mom_dst(159)	10	10		10		10	0	14.1421	14.1421	10	10			10	30			0	28.2843
mom_dst(160)	0	0		20		14.1421	0	10	14.1421	0	0			10	10			14.1421	10
mom_dst(161)	20	10		14.1421		0	14.1421	20	0	14.1421	14.1421			20	14.1421			14.1421	10
mom_dst(162)	10	0		22.3607		22.3607	14.1421	22.3607	10	10	20			20	0			31.6228	10
mom_dst(163)	10	10		20		0	36.0555	20	14.1421	30	30			20	10			22.3607	0
mom_dst(164)	22.3607	10		10		0	14.1421	10	0	20	10			0	20			10	14.1421
mom_dst(165)	10	30		10		0	14.1421	10	10	0	0			0	31.6228			0	10
mom_dst(166)	10	10		0		0	0	10	10	0	0			10	20			10	10
mom_dst(167)	0	10		0		22.3607	14.1421	10	28.2843	10	10			14.1421	0			14.1421	22.3607
mom_dst(168)	10	0		10		0	14.1421	22.3607	10	14.1421	20			20	10			22.3607	22.3607
mom_dst(169)	10	0		22.3607		10	14.1421	20	14.1421	30	40			20	10			28.2843	0
mom_dst(170)	20	10		31.6228		10	28.2843	22.3607	0	20	10			22.3607	14.1421			10	10
mom_dst(171)	10	14.1421		14.1421		0	14.1421	10	14.1421	10	0			10	30			14.1421	10
mom_dst(172)	31.6228	20		10		0	14.1421	14.1421	22.3607	10	0			10	22.3607			0	10
mom_dst(173)	0	20		10		0	0	10	22.3607	0	10			0	10			14.1421	0
mom_dst(174)	20	10		0		0	10	0	22.3607	10	20			10	10			22.3607	14.1421
mom_dst(175)	0	10		10		0	22.3607	14.1421	10	31.6228	30			20	10			36.0555	22.3607
mom_dst(176)	10	0		14.1421		0	14.1421	22.3607	0	30	20			31.6228	14.1421			14.1421	20
mom_dst(177)	10	14.1421		31.6228		0	36.0555	20	22.3607	0	0			20	30			0	14.1421
mom_dst(178)	10	10		14.1421		0	0	22.3607	22.3607	0	10			10	22.3607			0	0
mom_dst(179)	10	10		0		0	10	14.1421	22.3607	14.1421	0			10	10			14.1421	10
mom_dst(180)	20	22.3607		10		0	10	10	14.1421	10	30			10	10			31.6228	0
mom_dst(181)	10	10		10		0	14.1421	10	10	20	20			0	0			36.0555	14.1421
mom_dst(182)	10	10		0		0	14.1421	0	10	22.3607	22.3607			10	22.3607			10	10
mom_dst(183)	10	0		0		10	22.3607	14.1421	14.1421	10	10			20	20			0	14.1421
mom_dst(184)	10	10		14.1421		10	22.3607	22.3607	14.1421	0	0			30	20			14.1421	31.6228
mom_dst(185)	0	10		10		10	10	10	36.0555	10	10			10	20			14.1421	10
mom_dst(186)	20	10		0		0	10	22.3607	14.1421	10	20			10	10			31.6228	10
mom_dst(187)	14.1421	10		22.3607		0	10	22.3607	0	10	31.6228			0	10			28.2843	10
mom_dst(188)	20	10		22.3607		0	14.1421	10	14.1421	31.6228	20			10	10			0	10
mom_dst(189)	20	22.3607		10		0	14.1421	10	0	14.1421	0			10	30			10	10
mom_dst(190)	14.1421	10		14.1421		0	22.3607	10	14.1421	10	10			31.6228	22.3607			0	14.1421
mom_dst(191)	0	0		10		0	28.2843	0	31.6228	0	14.1421			20	10			22.3607	10
mom_dst(192)	10	0		0		0	14.1421	22.3607	14.1421	10	22.3607			22.3607	0			22.3607	31.6228
mom_dst(193)	10	10		14.1421		0	0	31.6228	10	20	30			0	14.1421			22.3607	14.1421
mom_dst(194)	10	0		10		0	14.1421	22.3607	10	22.3607	10			10	10			14.1421	0
mom_dst(195)	0	14.1421		20		0	0	10	14.1421	22.3607	10			0	20			10	0
mom_dst(196)	22.3607	0		22.3607		10	28.2843	10	10	0	0			10	30			0	10
mom_dst(197)	20	22.3607		14.1421		10	22.3607	10	22.3607	10	10			20	10			14.1421	10
mom_dst(198)	10	20		10		0	22.3607	10	30	0	31.6228			30	10			28.2843	10
mom_dst(199)	10	10		0		10	14.1421	14.1421	14.1421	14.1421	30			22.3607	0			28.2843	22.3607	0	0
mom_dst(200)	10	10		0		0	0	14.1421	0	20	14.1421			0	20			0	22.3607	0	0
mom_dst(201)	0	14.1421		10		0	10	31.6228	10	31.6228	0			10	22.3607			10	10	14.1421	0
mom_dst(202)	10	0		0		0	14.1421	10	14.1421	14.1421	0			0	22.3607			14.1421	14.1421	14.1421	14.1421
mom_dst(203)	10	0		20		0	14.1421	14.1421	20	0	20			10	10			0	0	14.1421	10
mom_dst(204)	14.1421	10		22.3607		0	28.2843	10	31.6228	10	30			20	10			28.2843	0	14.1421	0
mom_dst(205)	0	22.3607		10		0	22.3607	10	14.1421	0	22.3607			31.6228	0			28.2843	10	14.1421	14.1421
mom_dst(206)	20	22.3607		14.1421		0	0	10	10	31.6228	10			20	10			14.1421	22.3607	14.1421	20
mom_dst(207)	20	20		14.1421		0	14.1421	14.1421	0	22.3607	0			10	0			0	0	0	14.1421
mom_dst(208)	20	0		10		0	0	22.3607	22.3607	10	10			0	0			10	22.3607	10	10
mom_dst(209)	10	0		0		0	14.1421	14.1421	14.1421	0	0			10	10			10	20	10	10
mom_dst(210)	0	0		10		10	10	22.3607	31.6228	10	30			10	10			28.2843	0	14.1421	0
acc_dst(0)	0	0	0	0	0	0	0	0	0	0	0	0	0	0	0
acc_dst(1)	0	0	41.2311	0	28.2843	0	36.0555	10	22.3607	31.6228	22.3607	10	10	14.1421	14.1421
acc_dst(2)	10	0	51.2311	0	38.2843	10	56.0555	20	22.3607	51.6228	53.9835	10	10	24.1421	14.1421
acc_dst(3)	30	10	61.2311	0	48.2843	10	66.0555	20	32.3607	61.6228	82.2677	10	10	34.1421	28.2843
acc_dst(4)	50	30	71.2311	10	48.2843	10	66.0555	40	42.3607	71.6228	82.2677	20	20	44.1421	28.2843
acc_dst(5)	70	52.3607	71.2311	32.3607	58.2843	30	76.0555	62.3607	52.3607	71.6228	96.4099	40	42.3607	54.1421	38.2843
acc_dst(6)	80	62.3607	81.2311	62.3607	80.645	40	90.1976	92.3607	62.3607	85.7649	96.4099	50	73.9835	54.1421	60.645
acc_dst(7)	100	72.3607	103.592	76.5028	94.7871	60	126.253	102.361	62.3607	115.765	110.552	80	83.9835	64.1421	83.0056
acc_dst(8)	100	82.3607	135.215	86.5028	126.41	60	148.614	124.721	76.5028	147.388	132.913	100	93.9835	86.5028	93.0056
acc_dst(9)	110	92.3607	157.575	96.5028	140.552	60	162.756	124.721	86.5028	147.388	168.968	100	103.983	108.863	107.148
acc_dst(10)	120	92.3607	157.575	106.503	140.552	70	162.756	134.721	106.503	147.388	168.968	100	113.983	123.006	107.148
acc_dst(11)	140	114.721	171.717	106.503	150.552	70	172.756	144.721	106.503	157.388	178.968	110	136.344	133.006	117.148
acc_dst(12)	162.361	124.721	171.717	116.503	150.552	80	182.756	154.721	116.503	167.388	193.11	120	158.705	133.006	127.148
acc_dst(13)	182.361	144.721	181.717	144.787	160.552	80	211.04	174.721	126.503	199.01	203.11	140	181.065	147.148	141.29
acc_dst(14)	192.361	158.863	191.717	167.148	182.913	90	233.401	197.082	140.645	219.01	234.733	160	191.065	147.148	172.913
acc_dst(15)	202.361	168.863	223.34	181.29	218.968	110	255.762	217.082	160.645	229.01	263.017	182.361	205.208	169.508	187.055
acc_dst(16)	202.361	168.863	237.482	181.29	233.11	120	265.762	231.224	170.645	229.01	273.017	192.361	205.208	183.651	197.055
acc_dst(17)	212.361	168.863	259.843	181.29	233.11	134.142	265.762	241.224	180.645	239.01	287.16	192.361	215.208	219.706	211.197
acc_dst(18)	232.361	168.863	259.843	195.432	243.11	144.142	279.904	251.224	190.645	249.01	287.16	192.361	237.568	219.706	221.197
acc_dst(19)	252.361	178.863	259.843	195.432	243.11	154.142	289.904	251.224	190.645	279.01	297.16	202.361	269.191	229.706	243.558
acc_dst(20)	282.361	198.863	273.985	205.432	253.11	164.142	304.046	271.224	220.645	301.371	328.782	216.503	283.333	239.706	265.918
acc_dst(21)	292.361	213.006	283.985	219.574	267.252	178.284	332.33	291.224	243.006	311.371	351.143	246.503	283.333	249.706	288.279
acc_dst(22)	302.361	233.006	298.127	241.935	289.613	178.284	354.691	311.224	243.006	311.371	373.504	266.503	293.333	263.848	298.279
acc_dst(23)	312.361	243.006	320.488	264.296	311.974	178.284	364.691	333.585	253.006	321.371	383.504	276.503	303.333	286.209	298.279
acc_dst(24)	312.361	243.006	342.849	274.296	326.116	178.284	374.691	343.585	263.006	331.371	383.504	276.503	325.694	308.57	312.421
acc_dst(25)	322.361	253.006	352.849	288.438	336.116	178.284	384.691	343.585	283.006	351.371	393.504	286.503	361.749	322.712	326.563
acc_dst(26)	332.361	263.006	352.849	288.438	336.116	178.284	404.691	353.585	303.006	382.994	407.646	296.503	375.892	322.712	358.186
acc_dst(27)	362.361	273.006	352.849	298.438	346.116	178.284	427.052	363.585	331.29	397.136	443.701	306.503	375.892	332.712	380.547
acc_dst(28)	382.361	295.366	362.849	298.438	356.116	188.284	458.674	373.585	341.29	397.136	466.062	326.503	385.892	342.712	380.547
acc_dst(29)	392.361	315.366	372.849	312.58	378.477	198.284	472.816	393.585	351.29	407.136	480.204	346.503	385.892	352.712	394.689
acc_dst(30)	402.361	337.727	392.849	334.94	400.837	198.284	482.816	423.585	361.29	417.136	490.204	356.503	385.892	380.996	404.689
acc_dst(31)	402.361	337.727	402.849	366.563	410.837	198.284	492.816	433.585	383.651	427.136	490.204	366.503	395.892	403.357	418.831
acc_dst(32)	416.503	337.727	425.209	380.705	420.837	208.284	502.816	453.585	419.706	457.136	500.204	376.503	415.892	417.499	441.192
acc_dst(33)	426.503	337.727	453.494	380.705	420.837	218.284	525.177	453.585	442.067	467.136	536.26	386.503	447.514	427.499	463.552
acc_dst(34)	446.503	347.727	463.494	380.705	430.837	228.284	547.538	463.585	442.067	477.136	558.62	386.503	467.514	437.499	473.552
acc_dst(35)	466.503	357.727	463.494	390.705	430.837	228.284	575.822	473.585	456.209	477.136	572.762	396.503	467.514	437.499	483.552
acc_dst(36)	498.126	377.727	477.636	390.705	450.837	228.284	589.964	493.585	470.351	487.136	582.762	426.503	477.514	451.641	483.552
acc_dst(37)	498.126	400.088	477.636	404.848	464.979	228.284	599.964	503.585	492.712	517.136	582.762	456.503	497.514	465.783	497.694
acc_dst(38)	512.268	410.088	487.636	427.208	496.602	228.284	599.964	533.585	512.712	539.497	596.905	470.645	517.514	488.144	529.317
acc_dst(39)	526.41	410.088	509.996	449.569	506.602	238.284	614.106	553.585	526.854	559.497	619.265	470.645	557.514	510.504	551.678
acc_dst(40)	536.41	410.088	538.281	459.569	520.744	238.284	636.467	567.727	536.854	559.497	650.888	470.645	567.514	520.504	565.82
acc_dst(41)	536.41	410.088	552.423	469.569	520.744	248.284	664.751	577.727	546.854	559.497	665.03	480.645	567.514	530.504	575.82
acc_dst(42)	546.41	420.088	562.423	469.569	520.744	248.284	693.036	577.727	546.854	569.497	679.172	480.645	581.656	544.647	585.82
acc_dst(43)	566.41	440.088	572.423	469.569	530.744	258.284	693.036	597.727	569.215	579.497	679.172	500.645	591.656	554.647	599.962
acc_dst(44)	596.41	450.088	582.423	483.711	544.887	258.284	707.178	617.727	597.499	609.497	689.172	520.645	611.656	564.647	622.323
acc_dst(45)	606.41	472.448	582.423	493.711	574.887	280.645	707.178	647.727	625.783	639.497	703.314	543.006	641.656	574.647	644.684
acc_dst(46)	616.41	482.448	604.783	507.853	597.247	290.645	721.32	661.869	625.783	639.497	725.675	563.006	661.656	610.702	658.826
acc_dst(47)	626.41	492.448	633.068	530.214	611.389	300.645	743.68	671.869	635.783	649.497	757.298	563.006	661.656	624.844	672.968
acc_dst(48)	626.41	492.448	647.21	544.356	611.389	310.645	779.736	681.869	649.925	649.497	757.298	563.006	661.656	638.986	672.968
acc_dst(49)	636.41	492.448	661.352	558.498	621.389	310.645	793.878	691.869	672.286	659.497	767.298	573.006	671.656	638.986	687.11
acc_dst(50)	656.41	502.448	661.352	568.498	621.389	320.645	803.878	691.869	703.909	689.497	777.298	573.006	691.656	648.986	709.471
acc_dst(51)	678.771	502.448	661.352	578.498	631.389	320.645	803.878	711.869	718.051	709.497	777.298	587.148	721.656	658.986	731.831
acc_dst(52)	698.771	522.448	675.494	578.498	641.389	320.645	818.02	731.869	728.051	719.497	808.921	597.148	744.017	668.986	741.831
acc_dst(53)	708.771	542.448	685.494	588.498	673.012	320.645	832.162	751.869	738.051	719.497	840.543	607.148	744.017	691.347	755.973
acc_dst(54)	718.771	556.59	707.855	602.64	695.373	320.645	842.162	761.869	752.193	729.497	854.686	643.203	754.017	713.708	755.973
acc_dst(55)	718.771	566.59	736.139	625.001	709.515	320.645	870.447	784.23	762.193	743.639	868.828	657.345	754.017	736.068	765.973
acc_dst(56)	728.771	566.59	750.281	647.362	719.515	330.645	898.731	784.23	793.816	763.639	868.828	657.345	754.017	736.068	788.334
acc_dst(57)	738.771	566.59	760.281	661.504	729.515	340.645	908.731	798.372	816.176	783.639	868.828	667.345	768.159	746.068	810.695
acc_dst(58)	748.771	580.733	760.281	661.504	739.515	340.645	918.731	808.372	826.176	793.639	888.828	677.345	808.159	746.068	830.695
acc_dst(59)	780.393	590.733	760.281	671.504	753.657	350.645	928.731	828.372	826.176	803.639	924.883	677.345	818.159	760.211	840.695
acc_dst(60)	800.393	613.093	774.423	671.504	773.657	350.645	942.873	848.372	836.176	803.639	947.244	691.488	828.159	782.571	850.695
acc_dst(61)	810.393	633.093		681.504		350.645	952.873	868.372	858.537	813.639	957.244	713.848	838.159	796.713	860.695
acc_dst(62)	810.393	643.093		701.504		360.645	975.234	888.372	890.16	836	957.244	742.133	852.301	828.336	874.837
acc_dst(63)	820.393	643.093		715.646		360.645	997.594	898.372	912.521	866	967.244	756.275	852.301	842.478	906.46
acc_dst(64)	820.393	643.093		738.007		370.645	1011.74	908.372	912.521	876	981.386	756.275	872.301	842.478	928.82
acc_dst(65)	834.535	643.093		748.007		380.645	1021.74	908.372	922.521	886	1003.75	766.275	882.301	842.478	938.82
acc_dst(66)	844.535	653.093		758.007		390.645	1021.74	928.372	936.663	896	1026.11	766.275	912.301	852.478	948.82
acc_dst(67)	864.535	673.093		768.007		400.645	1031.74	938.372	959.023	910.142	1040.25	780.417	922.301	866.62	962.963
acc_dst(68)	886.896	693.093		778.007		414.787	1031.74	948.372	990.646	924.284	1050.25	794.559	932.301	898.243	972.963
acc_dst(69)	906.896	707.235		778.007		414.787	1031.74	978.372	1004.79	934.284	1050.25	816.92	932.301	920.604	1004.59
acc_dst(70)	921.038	717.235		788.007		424.787	1031.74	988.372	1004.79	964.284	1064.39	839.28	932.301	930.604	1026.95
acc_dst(71)	931.038	717.235		802.149		434.787	1031.74	998.372	1014.79	974.284	1078.53	849.28	954.662	940.604	1026.95
acc_dst(72)	941.038	717.235		816.291		434.787	1031.74	1008.37	1037.15	984.284	1110.16	859.28	974.662	950.604	1041.09
acc_dst(73)	951.038	717.235		838.652		434.787	1031.74	1018.37	1059.51	984.284	1132.52	859.28	1004.66	950.604	1041.09
acc_dst(74)	961.038	731.378		852.794		434.787	1045.88	1018.37	1081.87	994.284	1146.66	869.28	1018.8	960.604	1072.71
acc_dst(75)	981.038	763		866.936		434.787	1045.88	1040.73	1091.87	1004.28	1146.66	879.28	1018.8	982.965	1101
acc_dst(76)	1003.4	783		866.936		434.787	1068.24	1050.73	1091.87	1035.91	1156.66	899.28	1028.8	1005.33	1111
acc_dst(77)	1023.4	793		866.936		434.787	1096.52	1070.73	1106.01	1055.91	1170.8			1027.69	1125.14
acc_dst(78)	1033.4	793		876.936		444.787	1110.67	1102.36	1126.01	1065.91	1206.86			1041.83	1125.14
acc_dst(79)	1043.4	803		891.078		454.787	1120.67	1116.5	1170.73	1075.91	1229.22			1051.83	1139.28
acc_dst(80)	1053.4	813		905.22		468.929	1130.67	1130.64	1180.73	1075.91	1239.22			1061.83	1170.9
acc_dst(81)	1063.4	823		927.581		468.929	1130.67	1130.64	1190.73	1090.05	1249.22			1071.83	1193.26
acc_dst(82)	1073.4	833		949.941		468.929	1144.81	1140.64	1190.73	1110.05	1259.22			1091.83	1207.41
acc_dst(83)	1093.4	853		949.941		483.071	1167.17	1150.64	1213.09	1141.67	1269.22			1114.19	1217.41
acc_dst(84)	1115.76	873		959.941		483.071	1195.45	1170.64	1235.46	1151.67	1305.27			1134.19	1217.41
acc_dst(85)	1135.76	887.142		959.941		493.071	1209.6	1190.64	1255.46	1151.67	1327.63			1148.33	1231.55
acc_dst(86)	1145.76	887.142		959.941		493.071	1209.6	1210.64	1265.46	1161.67	1327.63			1162.47	1263.17
acc_dst(87)	1145.76	897.142		974.084		507.213	1223.74	1220.64	1279.6	1171.67	1327.63			1162.47	1294.79
acc_dst(88)	1155.76	897.142		988.226		507.213	1233.74	1234.78	1279.6	1191.67	1341.78			1172.47	1294.79	0	0
acc_dst(89)	1165.76	907.142		1019.85		507.213	1243.74	1244.78	1293.74	1223.29	1361.78			1186.62	1308.93	0	0
acc_dst(90)	1185.76	917.142		1033.99		507.213	1272.02	1258.92	1313.74	1233.29	1390.06			1218.24	1308.93	10	0
acc_dst(91)	1205.76	927.142		1048.13		507.213	1294.38	1268.92	1336.1	1243.29	1412.42			1240.6	1323.08	24.1421	20
acc_dst(92)	1237.38	947.142		1048.13		517.213	1308.52	1288.92	1356.1	1253.29	1422.42			1250.6	1354.7
acc_dst(93)	1247.38	967.142		1048.13		517.213	1318.52	1298.92	1366.1	1263.29	1422.42			1250.6	1377.06
acc_dst(94)	1247.38	977.142		1058.13		517.213	1318.52	1330.55	1376.1	1273.29	1436.56			1260.6	1387.06
acc_dst(95)	1257.38	987.142		1072.27		517.213	1328.52	1344.69	1386.1	1303.29	1446.56			1270.6	1397.06
acc_dst(96)	1257.38	987.142		1082.27		517.213	1342.67	1354.69	1400.24	1325.65	1468.92			1284.74	1397.06
acc_dst(97)	1277.38	987.142		1096.42		517.213	1370.95	1364.69	1420.24	1325.65	1491.28			1314.74	1419.42
acc_dst(98)	1297.38	997.142		1124.7		517.213	1393.31	1374.69	1451.87	1335.65	1501.28			1337.1	1441.78
acc_dst(99)	1317.38	1007.14		1134.7		517.213	1407.45	1394.69	1461.87	1349.8	1511.28			1347.1	1464.14
acc_dst(100)	1327.38	1027.14		1148.84		517.213	1407.45	1414.69	1471.87	1363.94	1521.28			1357.1	1474.14
acc_dst(101)	1337.38	1037.14		1148.84		517.213	1417.45	1424.69	1481.87	1393.94	1531.28			1357.1	1488.28
acc_dst(102)	1337.38	1057.14		1148.84		517.213	1427.45	1454.69	1504.23	1413.94	1553.65			1367.1	1488.28
acc_dst(103)	1347.38	1057.14		1148.84		527.213	1441.6	1464.69	1535.85	1413.94	1585.27			1389.46	1498.28
acc_dst(104)	1357.38	1057.14		1162.99		527.213	1463.96	1474.69	1549.99	1413.94	1595.27			1411.82	1534.34
acc_dst(105)	1367.38	1057.14		1185.35		537.213	1495.58	1484.69	1559.99	1428.08	1609.41			1443.45	1556.7
acc_dst(106)	1387.38	1067.14		1207.71		537.213	1509.72	1484.69	1569.99	1438.08	1609.41			1453.45	1566.7
acc_dst(107)	1419.01	1077.14		1230.07		537.213	1519.72	1504.69	1579.99	1469.7	1623.55			1453.45	1566.7
acc_dst(108)	1429.01	1087.14		1240.07		537.213	1529.72	1524.69	1611.61	1489.7	1645.91			1453.45	1576.7
acc_dst(109)	1439.01	1097.14		1250.07		537.213	1539.72	1544.69	1633.97	1489.7	1665.91			1467.59	1586.7
acc_dst(110)	1439.01	1117.14		1250.07		537.213	1549.72	1564.69	1653.97	1499.7	1688.27			1477.59	1609.06
acc_dst(111)	1449.01	1127.14		1250.07		537.213	1572.08	1574.69	1653.97	1499.7	1702.42			1497.59	1631.42
acc_dst(112)	1459.01	1127.14		1264.21		537.213	1603.7	1588.83	1668.12	1509.7	1702.42			1529.21	1641.42
acc_dst(113)	1479.01	1127.14		1278.35		537.213	1613.7	1598.83	1678.12	1539.7	1702.42			1539.21	1651.42
acc_dst(114)	1501.37	1127.14		1300.71		547.213	1623.7	1612.97	1700.48	1562.06	1712.42			1539.21	1661.42
acc_dst(115)	1521.37	1137.14		1314.85		557.213	1633.7	1622.97	1720.48	1572.06	1722.42			1549.21	1661.42
acc_dst(116)	1535.51	1147.14		1329		557.213	1643.7	1632.97	1740.48	1572.06	1752.42			1559.21	1683.78
acc_dst(117)	1545.51	1169.5		1329		557.213	1653.7	1662.97	1750.48	1586.21	1774.78			1569.21	1715.41
acc_dst(118)	1559.65	1189.5		1343.14		557.213	1676.07	1682.97	1760.48	1596.21	1784.78			1589.21	1735.41
acc_dst(119)	1569.65	1199.5		1343.14		567.213	1704.35	1692.97	1770.48	1616.21	1794.78			1611.57	1745.41
acc_dst(120)	1583.79	1199.5		1353.14		577.213	1726.71	1702.97	1784.62	1647.83	1804.78			1631.57	1755.41
acc_dst(121)	1603.79	1213.65		1363.14		577.213	1736.71	1702.97	1804.62	1661.97	1804.78			1645.71	1765.41
acc_dst(122)	1623.79	1213.65		1385.5		587.213	1736.71	1712.97	1832.9	1671.97	1834.78			1655.71	1795.41
acc_dst(123)	1643.79	1213.65		1407.86		587.213	1750.85	1732.97	1847.05	1681.97	1854.78			1655.71	1827.03
acc_dst(124)	1657.93	1233.65		1422		609.574	1750.85	1742.97	1857.05	1691.97	1877.14			1665.71	1841.17
acc_dst(125)	1667.93	1243.65		1432		623.716	1782.48	1774.6	1867.05	1701.97	1887.14			1685.71	1851.17
acc_dst(126)	1667.93	1266.01		1432		623.716	1796.62	1794.6	1881.19	1731.97	1887.14			1705.71	1851.17
acc_dst(127)	1677.93	1276.01		1432		633.716	1818.98	1804.6	1903.55	1754.33	1897.14			1728.07	1861.17
acc_dst(128)	1687.93	1286.01		1446.14		643.716	1833.12	1814.6	1925.91	1754.33	1897.14			1738.07	1883.53
acc_dst(129)	1697.93	1286.01		1446.14		643.716	1843.12	1814.6	1940.05	1754.33	1928.76			1748.07	1913.53
acc_dst(130)	1720.3	1286.01		1460.29		643.716	1853.12	1834.6	1940.05	1764.33	1958.76			1748.07	1933.53
acc_dst(131)	1740.3	1296.01		1488.57		653.716	1863.12	1856.96	1950.05	1784.33	1972.9			1758.07	1943.53
acc_dst(132)	1750.3	1306.01		1502.71		653.716	1877.26	1876.96	1960.05	1806.69	1987.04			1768.07	1943.53
acc_dst(133)	1760.3	1320.15		1512.71		663.716	1887.26	1896.96	1974.19	1826.69	1987.04			1790.43	1953.53
acc_dst(134)	1760.3	1340.15		1526.86		673.716	1915.55	1906.96	1988.34	1826.69	1997.04			1810.43	1973.53
acc_dst(135)	1770.3	1360.15		1526.86		683.716	1937.91	1916.96	2016.62	1826.69	2007.04			1832.8	1993.53
acc_dst(136)	1790.3	1370.15		1536.86		693.716	1947.91	1926.96	2030.76	1836.69	2038.67			1832.8	2025.15
acc_dst(137)	1800.3	1370.15		1536.86		693.716	1962.05	1936.96	2040.76	1836.69	2061.03			1842.8	2025.15
acc_dst(138)	1830.3	1370.15		1559.22		703.716	1962.05	1959.32	2040.76	1868.32	2083.39			1856.94	2035.15			0	0
acc_dst(139)	1840.3	1380.15		1581.58		703.716	1976.19	1979.32	2054.9	1888.32	2083.39			1856.94	2045.15			14.1421	14.1421
acc_dst(140)	1850.3	1380.15		1603.94		717.858	1990.33	2009.32	2069.05	1902.46	2083.39			1876.94	2067.51			28.2843	28.2843
acc_dst(141)	1860.3	1400.15		1618.08		727.858	2012.69	2019.32	2091.41	1912.46	2093.39			1899.3	2097.51			28.2843	38.2843
acc_dst(142)	1860.3	1422.51		1618.08		727.858	2040.98	2033.46	2119.69	1912.46	2125.01			1919.3	2117.51			38.2843	60.645
acc_dst(143)	1870.3	1442.51		1618.08		727.858	2055.12	2033.46	2129.69	1926.6	2156.63			1919.3	2131.66			52.4264	88.9292
acc_dst(144)	1890.3	1442.51		1618.08		727.858	2069.26	2043.46	2139.69	1936.6	2166.63			1929.3	2131.66			88.4819	98.9292
acc_dst(145)	1912.66	1452.51		1640.44		727.858	2069.26	2063.46	2149.69	1966.6	2166.63			1939.3	2141.66			110.843	108.929
acc_dst(146)	1932.66	1452.51		1654.58		750.219	2079.26	2083.46	2163.83	1988.96	2176.63			1953.44	2164.02			120.843	108.929
acc_dst(147)	1942.66	1462.51		1676.94		750.219	2101.62	2103.46	2163.83	1988.96	2186.63			1973.44	2195.64			130.843	123.071
acc_dst(148)	1952.66	1472.51		1691.09		750.219	2129.91	2125.82	2173.83	2003.1	2200.78			2003.44	2215.64			140.843	123.071
acc_dst(149)	1952.66	1482.51		1705.23		750.219	2158.19	2135.82	2173.83	2013.1	2232.4			2023.44	2225.64			154.985	137.213
acc_dst(150)	1962.66	1504.87		1715.23		750.219	2168.19	2135.82	2183.83	2033.1	2254.76			2023.44	2225.64			199.706	151.356
acc_dst(151)	1972.66	1524.87		1715.23		764.361	2178.19	2145.82	2206.19	2063.1	2264.76			2033.44	2235.64			222.067	171.356
acc_dst(152)	1982.66	1534.87		1729.37		764.361	2188.19	2159.96	2220.34	2085.46	2264.76			2033.44	2258			222.067	185.498
acc_dst(153)	1982.66	1534.87		1743.51		764.361	2202.33	2179.96	2234.48	2095.46	2274.76			2043.44	2288			222.067	199.64
acc_dst(154)	2014.28	1534.87		1775.13		774.361	2216.48	2199.96	2234.48	2095.46	2284.76			2073.44	2298			236.209	199.64
acc_dst(155)	2024.28	1544.87		1797.49		784.361	2238.84	2219.96	2244.48	2095.46	2316.38			2105.06	2308			258.57	209.64
acc_dst(156)	2024.28	1554.87		1807.49		784.361	2261.2	2242.32	2258.62	2117.82	2338.74			2115.06	2322.14			294.625	219.64
acc_dst(157)	2038.42	1574.87		1807.49		794.361	2275.34	2252.32	2272.76	2137.82	2358.74			2125.06	2332.14			308.767	229.64
acc_dst(158)	2038.42	1594.87		1807.49		804.361	2289.48	2252.32	2295.12	2157.82	2358.74			2125.06	2363.77			318.767	252.001
acc_dst(159)	2048.42	1604.87		1817.49		814.361	2289.48	2266.47	2309.27	2167.82	2368.74			2135.06	2393.77			318.767	280.285
acc_dst(160)	2048.42	1604.87		1837.49		828.503	2289.48	2276.47	2323.41	2167.82	2368.74			2145.06	2403.77			332.909	290.285
acc_dst(161)	2068.42	1614.87		1851.64		828.503	2303.62	2296.47	2323.41	2181.97	2382.89			2165.06	2417.91			347.052	300.285
acc_dst(162)	2078.42	1614.87		1874		850.864	2317.77	2318.83	2333.41	2191.97	2402.89			2185.06	2417.91			378.674	310.285
acc_dst(163)	2088.42	1624.87		1894		850.864	2353.82	2338.83	2347.55	2221.97	2432.89			2205.06	2427.91			401.035	310.285
acc_dst(164)	2110.78	1634.87		1904		850.864	2367.96	2348.83	2347.55	2241.97	2442.89			2205.06	2447.91			411.035	324.427
acc_dst(165)	2120.78	1664.87		1914		850.864	2382.11	2358.83	2357.55	2241.97	2442.89			2205.06	2479.53			411.035	334.427
acc_dst(166)	2130.78	1674.87		1914		850.864	2382.11	2368.83	2367.55	2241.97	2442.89			2215.06	2499.53			421.035	344.427
acc_dst(167)	2130.78	1684.87		1914		873.225	2396.25	2378.83	2395.83	2251.97	2452.89			2229.21	2499.53			435.177	366.788
acc_dst(168)	2140.78	1684.87		1924		873.225	2410.39	2401.19	2405.83	2266.11	2472.89			2249.21	2509.53			457.538	389.148
acc_dst(169)	2150.78	1684.87		1946.36		883.225	2424.53	2421.19	2419.98	2296.11	2512.89			2269.21	2519.53			485.822	389.148
acc_dst(170)	2170.78	1694.87		1977.98		893.225	2452.82	2443.55	2419.98	2316.11	2522.89			2291.57	2533.67			495.822	399.148
acc_dst(171)	2180.78	1709.01		1992.12		893.225	2466.96	2453.55	2434.12	2326.11	2522.89			2301.57	2563.67			509.964	409.148
acc_dst(172)	2212.4	1729.01		2002.12		893.225	2481.1	2467.69	2456.48	2336.11	2522.89			2311.57	2586.03			509.964	419.148
acc_dst(173)	2212.4	1749.01		2012.12		893.225	2481.1	2477.69	2478.84	2336.11	2532.89			2311.57	2596.03			524.106	419.148
acc_dst(174)	2232.4	1759.01		2012.12		893.225	2491.1	2477.69	2501.2	2346.11	2552.89			2321.57	2606.03			546.467	433.29
acc_dst(175)	2232.4	1769.01		2022.12		893.225	2513.46	2491.83	2511.2	2377.73	2582.89			2341.57	2616.03			582.523	455.651
acc_dst(176)	2242.4	1769.01		2036.27		893.225	2527.6	2514.19	2511.2	2407.73	2602.89			2373.19	2630.18			596.665	475.651
acc_dst(177)	2252.4	1783.15		2067.89		893.225	2563.66	2534.19	2533.56	2407.73	2602.89			2393.19	2660.18			596.665	489.793
acc_dst(178)	2262.4	1793.15		2082.03		893.225	2563.66	2556.55	2555.92	2407.73	2612.89			2403.19	2682.54			596.665	489.793
acc_dst(179)	2272.4	1803.15		2082.03		893.225	2573.66	2570.69	2578.28	2421.87	2612.89			2413.19	2692.54			610.807	499.793
acc_dst(180)	2292.4	1825.51		2092.03		893.225	2583.66	2580.69	2592.42	2431.87	2642.89			2423.19	2702.54			642.43	499.793
acc_dst(181)	2302.4	1835.51		2102.03		893.225	2597.8	2590.69	2602.42	2451.87	2662.89			2423.19	2702.54			678.485	513.935
acc_dst(182)	2312.4	1845.51		2102.03		893.225	2611.94	2590.69	2612.42	2474.23	2685.25			2433.19	2724.9			688.485	523.935
acc_dst(183)	2322.4	1845.51		2102.03		903.225	2634.3	2604.84	2626.57	2484.23	2695.25			2453.19	2744.9			688.485	538.078
acc_dst(184)	2332.4	1855.51		2116.17		913.225	2656.66	2627.2	2640.71	2484.23	2695.25			2483.19	2764.9			702.627	569.7
acc_dst(185)	2332.4	1865.51		2126.17		923.225	2666.66	2637.2	2676.76	2494.23	2705.25			2493.19	2784.9			716.769	579.7
acc_dst(186)	2352.4	1875.51		2126.17		923.225	2676.66	2659.56	2690.91	2504.23	2725.25			2503.19	2794.9			748.392	589.7
acc_dst(187)	2366.55	1885.51		2148.53		923.225	2686.66	2681.92	2690.91	2514.23	2756.87			2503.19	2804.9			776.676	599.7
acc_dst(188)	2386.55	1895.51		2170.89		923.225	2700.81	2691.92	2705.05	2545.86	2776.87			2513.19	2814.9			776.676	609.7
acc_dst(189)	2406.55	1917.88		2180.89		923.225	2714.95	2701.92	2705.05	2560	2776.87			2523.19	2844.9			786.676	619.7
acc_dst(190)	2420.69	1927.88		2195.04		923.225	2737.31	2711.92	2719.19	2570	2786.87			2554.81	2867.26			786.676	633.842
acc_dst(191)	2420.69	1927.88		2205.04		923.225	2765.59	2711.92	2750.81	2570	2801.01			2574.81	2877.26			809.037	643.842
acc_dst(192)	2430.69	1927.88		2205.04		923.225	2779.74	2734.28	2764.96	2580	2823.37			2597.17	2877.26			831.398	675.465
acc_dst(193)	2440.69	1937.88		2219.18		923.225	2779.74	2765.9	2774.96	2600	2853.37			2597.17	2891.4			853.758	689.607
acc_dst(194)	2450.69	1937.88		2229.18		923.225	2793.88	2788.26	2784.96	2622.36	2863.37			2607.17	2901.4			867.901	689.607
acc_dst(195)	2450.69	1952.02		2249.18		923.225	2793.88	2798.26	2799.1	2644.72	2873.37			2607.17	2921.4			877.901	689.607
acc_dst(196)	2473.05	1952.02		2271.54		933.225	2822.16	2808.26	2809.1	2644.72	2873.37			2617.17	2951.4			877.901	699.607
acc_dst(197)	2493.05	1974.38		2285.68		943.225	2844.52	2818.26	2831.46	2654.72	2883.37			2637.17	2961.4			892.043	709.607
acc_dst(198)	2503.05	1994.38		2295.68		943.225	2866.88	2828.26	2861.46	2654.72	2914.99			2667.17	2971.4			920.327	719.607
acc_dst(199)	2513.05	2004.38		2295.68		953.225	2881.03	2842.41	2875.6	2668.86	2944.99			2689.53	2971.4			948.611	741.968	0	0
acc_dst(200)	2523.05	2014.38		2295.68		953.225	2881.03	2856.55	2875.6	2688.86	2959.14			2689.53	2991.4			948.611	764.329	0	0
acc_dst(201)	2523.05	2028.52		2305.68		953.225	2891.03	2888.17	2885.6	2720.49	2959.14			2699.53	3013.76			958.611	774.329	14.1421	0
acc_dst(202)	2533.05	2028.52		2305.68		953.225	2905.17	2898.17	2899.74	2734.63	2959.14			2699.53	3036.12			972.753	788.471	28.2843	14.1421
acc_dst(203)	2543.05	2028.52		2325.68		953.225	2919.31	2912.31	2919.74	2734.63	2979.14			2709.53	3046.12			972.753	788.471	42.4264	24.1421
acc_dst(204)	2557.19	2038.52		2348.04		953.225	2947.59	2922.31	2951.37	2744.63	3009.14			2729.53	3056.12			1001.04	788.471	56.5685	24.1421
acc_dst(205)	2557.19	2060.88		2358.04		953.225	2969.96	2932.31	2965.51	2744.63	3031.5			2761.16	3056.12			1029.32	798.471	70.7107	38.2843
acc_dst(206)	2577.19	2083.24		2372.18		953.225	2969.96	2942.31	2975.51	2776.25	3041.5			2781.16	3066.12			1043.46	820.832	84.8528	58.2843
acc_dst(207)	2597.19	2103.24		2386.33		953.225	2984.1	2956.45	2975.51	2798.61	3041.5			2791.16	3066.12			1043.46	820.832	84.8528	72.4264
acc_dst(208)	2617.19	2103.24		2396.33		953.225	2984.1	2978.82	2997.87	2808.61	3051.5			2791.16	3066.12			1053.46	843.192	94.8528	82.4264
acc_dst(209)	2627.19	2103.24		2396.33		953.225	2998.24	2992.96	3012.01	2808.61	3051.5			2801.16	3076.12			1063.46	863.192	104.853	92.4264
acc_dst(210)	2627.19	2103.24		2406.33		963.225	3008.24	3015.32	3043.63	2818.61	3081.5			2811.16	3086.12			1091.75	863.192	118.995	92.4264
dst_to_origin(0)	0	0	0	0	0	0	0	0	0	0	0	0	0	0	0
dst_to_origin(1)	0	0	41.2311	0	28.2843	0	36.0555	10	22.3607	31.6228	22.3607	10	10	14.1421	14.1421
dst_to_origin(2)	10	0	50.9902	0	36.0555	10	53.8516	20	22.3607	50.9902	53.8516	10	10	22.3607	14.1421
dst_to_origin(3)	30	10	53.8516	0	44.7214	10	58.3095	20	28.2843	53.8516	80.6226	10	10	28.2843	28.2843
dst_to_origin(4)	50	30	63.2456	10	44.7214	10	58.3095	40	36.0555	63.2456	80.6226	20	20	36.0555	28.2843
dst_to_origin(5)	70	50.9902	63.2456	31.6228	53.8516	22.3607	67.082	60.8276	44.7214	63.2456	94.3398	40	41.2311	42.4264	36.0555
dst_to_origin(6)	80	60.8276	72.8011	60.8276	76.1577	31.6228	80.6226	90.5539	53.8516	76.1577	94.3398	50	72.8011	42.4264	58.3095
dst_to_origin(7)	100	70.7107	94.8683	72.8011	89.4427	50.9902	116.619	100.499	53.8516	104.403	108.167	80	82.4621	50	80.6226
dst_to_origin(8)	100	60.8276	126.491	82.4621	120.83	50.9902	138.924	121.655	67.082	136.015	130.384	100	85.44	70.7107	89.4427
dst_to_origin(9)	110	70.7107	148.661	85.44	134.164	50.9902	152.643	121.655	63.2456	136.015	166.433	100	94.8683	92.1954	102.956
dst_to_origin(10)	120	70.7107	148.661	94.8683	134.164	41.2311	152.643	131.529	82.4621	136.015	166.433	100	104.403	106.301	102.956
dst_to_origin(11)	140	92.1954	161.555	94.8683	143.178	41.2311	161.245	141.421	82.4621	145.602	174.929	110	126.491	114.018	111.803
dst_to_origin(12)	160.312	101.98	161.555	104.403	143.178	44.7214	170	151.327	92.1954	155.242	188.68	120	148.661	114.018	120.83
dst_to_origin(13)	180.278	121.655	170.88	130	152.315	44.7214	197.231	171.172	101.98	186.815	197.231	140	170.88	128.062	134.164
dst_to_origin(14)	190.263	133.417	180.278	152.315	174.642	53.8516	219.545	192.354	114.018	206.155	228.254	160	180.278	128.062	165.529
dst_to_origin(15)	200.25	143.178	211.896	165.529	210.238	72.8011	241.868	212.132	133.417	215.87	255.539	180.278	193.132	150	178.885
dst_to_origin(16)	200.25	143.178	224.722	165.529	223.607	82.4621	250.599	220.907	143.178	215.87	264.197	190.263	193.132	164.012	187.883
dst_to_origin(17)	210.238	143.178	246.982	165.529	223.607	90.5539	250.599	230.868	152.971	225.61	277.849	190.263	202.485	200	201.246
dst_to_origin(18)	230.217	143.178	246.982	178.885	232.594	80.6226	264.197	240.832	162.788	235.372	277.849	190.263	224.722	200	205.913
dst_to_origin(19)	250.2	152.971	246.982	178.885	232.594	82.4621	272.947	240.832	162.788	264.764	286.531	200.25	256.32	208.087	228.254
dst_to_origin(20)	280.179	172.627	260	187.883	241.661	80.6226	286.531	260.768	192.354	286.356	317.648	210.95	269.258	214.009	250.599
dst_to_origin(21)	290.172	184.391	269.258	201.246	254.951	72.8011	313.847	280.713	213.776	296.142	340	240.832	269.258	222.036	272.947
dst_to_origin(22)	300.167	203.961	282.312	223.607	277.308	72.8011	336.155	300.666	213.776	296.142	362.353	260.768	273.13	236.008	277.849
dst_to_origin(23)	310.161	213.776	304.631	245.967	299.666	72.8011	341.321	321.403	223.607	305.941	367.151	270.74	282.312	258.07	277.849
dst_to_origin(24)	310.161	213.776	326.956	254.951	313.05	72.8011	349.857	331.361	233.452	315.753	367.151	270.74	304.631	280.179	291.548
dst_to_origin(25)	320.156	215.87	336.155	268.328	322.025	72.8011	355.106	331.361	253.18	335.41	375.899	280.713	340.147	294.109	305.287
dst_to_origin(26)	330.151	213.776	336.155	268.328	322.025	72.8011	372.156	341.321	272.947	366.742	389.487	290.689	353.412	294.109	336.155
dst_to_origin(27)	360.139	223.607	336.155	277.308	326.497	72.8011	391.152	351.283	296.142	374.833	425.441	300.666	353.412	300	358.469
dst_to_origin(28)	380.132	245.153	345.398	277.308	335.41	82.4621	421.9	361.248	305.941	374.833	447.772	320.624	357.771	308.058	358.469
dst_to_origin(29)	390.128	264.764	349.285	290.689	357.771	80.6226	435.66	381.182	308.058	384.708	461.411	340.588	357.771	316.228	372.156
dst_to_origin(30)	400.125	286.356	367.696	313.05	380.132	80.6226	444.185	411.096	317.805	394.588	470.106	350.571	357.771	344.093	380.789
dst_to_origin(31)	400.125	286.356	371.618	344.384	389.102	80.6226	449.444	421.07	339.559	404.475	470.106	360.555	366.742	366.197	394.462
dst_to_origin(32)	410	286.356	393.954	357.771	398.121	90.5539	457.93	441.022	373.631	434.166	478.853	361.248	384.838	380.132	416.773
dst_to_origin(33)	420	286.356	420.476	357.771	398.121	100.499	480.208	441.022	395.601	444.072	514.782	371.214	416.293	386.005	439.09
dst_to_origin(34)	440	296.142	429.535	357.771	407.185	110.454	502.494	450.999	395.601	453.982	537.122	371.214	434.626	394.081	447.772
dst_to_origin(35)	460	305.941	429.535	366.742	407.185	110.454	530	460.977	408.044	453.982	550.727	381.182	434.626	394.081	456.508
dst_to_origin(36)	490.102	325.576	442.832	366.742	425.441	110.454	543.783	480.937	420.595	463.897	559.464	411.096	430.813	408.044	456.508
dst_to_origin(37)	490.102	347.131	442.832	380.132	438.634	110.454	552.268	490.918	442.719	493.66	559.464	441.022	449.444	422.019	470.106
dst_to_origin(38)	500	356.931	451.885	402.492	470.106	110.454	552.268	520.865	461.736	514.782	573.062	451.774	468.188	444.072	501.199
dst_to_origin(39)	510.098	356.931	474.236	424.853	479.27	100.499	566.039	540.833	474.342	534.603	595.399	451.774	505.964	466.154	519.711
dst_to_origin(40)	520.096	356.931	500.899	433.82	492.443	100.499	588.303	550.364	483.839	534.603	626.498	451.774	515.461	474.342	533.385
dst_to_origin(41)	520.096	356.931	514.296	442.832	492.443	110.454	615.873	560.357	493.356	534.603	640.078	461.736	515.461	480.104	542.033
dst_to_origin(42)	530.094	366.742	523.259	442.832	492.443	110.454	643.506	560.357	493.356	544.518	653.682	461.736	522.015	482.597	547.083
dst_to_origin(43)	550.091	386.394	527.731	442.832	501.597	120.416	643.506	580.345	515.461	554.437	653.682	481.664	531.601	488.262	560.803
dst_to_origin(44)	580.086	396.232	536.656	456.18	514.782	120.416	657.343	600.333	540.833	584.209	662.42	501.597	550.818	496.488	583.095
dst_to_origin(45)	590.085	417.732	536.656	465.188	542.31	140	657.343	630.317	566.48	614.003	676.018	522.398	579.741	504.777	605.392
dst_to_origin(46)	600.083	427.551	559.017	478.539	564.624	150	671.193	640.078	566.48	614.003	698.355	542.31	599.083	540.833	619.112
dst_to_origin(47)	610.082	429.535	585.918	500.899	577.754	160	693.397	650.077	570.088	623.939	729.452	542.31	599.083	554.707	632.851
dst_to_origin(48)	610.082	429.535	599.416	514.296	577.754	170	729.452	660.076	583.095	623.939	729.452	542.31	599.083	568.595	632.851
dst_to_origin(49)	620.081	429.535	612.944	527.731	586.941	170	743.303	670.075	605.392	633.877	738.241	552.268	608.769	568.595	646.607
dst_to_origin(50)	640.078	439.318	612.944	532.353	586.941	180	751.665	670.075	636.946	663.702	747.061	552.268	628.172	576.888	668.88
dst_to_origin(51)	660.303	439.318	612.944	541.202	596.154	180	751.665	690.072	650	683.593	747.061	563.205	657.343	582.495	691.158
dst_to_origin(52)	680.294	458.912	626.498	541.202	605.392	180	765.506	710.07	653.911	693.542	778.267	564.358	679.117	590.762	699.714
dst_to_origin(53)	690.29	478.539	635.295	550.091	636.946	180	779.359	730.068	663.099	693.542	809.506	574.282	679.117	612.944	713.442
dst_to_origin(54)	700.286	490.306	653.682	563.56	659.242	180	787.718	740.068	676.24	703.491	822.982	606.712	688.84	635.138	713.442
dst_to_origin(55)	700.286	500.1	680.955	585.918	672.309	180	815.414	760	685.42	714.493	836.481	618.142	688.84	657.343	722.011
dst_to_origin(56)	710.282	500.1	694.622	608.276	668.506	170	843.149	760	716.938	734.37	836.481	618.142	688.84	657.343	744.312
dst_to_origin(57)	720.278	500.1	703.278	621.772	672.309	160	851.469	770.065	739.256	754.255	836.481	628.013	696.348	665.733	766.616
dst_to_origin(58)	720.625	508.035	703.278	621.772	681.542	160	857.03	780.064	748.465	764.199	854.225	629.682	735.459	665.733	783.901
dst_to_origin(59)	750.267	517.88	703.278	630.635	694.622	150	865.332	800.062	748.465	774.145	890.056	629.682	745.252	679.559	788.923
dst_to_origin(60)	770.26	539.351	716.938	630.635	713.092	150	879.204	820.061	757.694	774.145	912.414	641.327	755.05	701.783	797.559
dst_to_origin(61)	780.256	559.017		635.295		150	884.816	840.06	780	784.092	921.303	662.873	753.127	715.612	806.226
dst_to_origin(62)	780.256	568.859		652.993		160	906.973	860.058	811.542	805.047	921.303	686.586	761.183	746.257	819.878
dst_to_origin(63)	790.253	568.859		666.483		160	926.553	870.057	833.847	834.865	930.215	698.57	761.183	760.066	850.882
dst_to_origin(64)	790.253	568.859		688.84		170	940.479	880.057	833.847	844.808	943.663	698.57	780.897	760.066	873.212
dst_to_origin(65)	800.062	568.859		697.711		170.294	946.256	880.057	843.09	854.751	966.023	708.308	779.295	760.066	878.18
dst_to_origin(66)	810.062	578.705		706.612		180.278	946.256	900.056	856.154	855.862	988.383	708.308	808.95	768.505	886.848
dst_to_origin(67)	830.06	598.415		711.196		190.263	952.103	910.055	878.465	864.696	1001.85	720.347	818.841	782.304	900.5
dst_to_origin(68)	850	618.142		720.069		200.998	952.103	920.054	910	875.728	1010.74	732.462	828.734	813.019	909.175
dst_to_origin(69)	870	629.682		720.069		200.998	952.103	950.053	923.093	885.664	1010.74	754.321	828.734	835.284	940.213
dst_to_origin(70)	880.057	639.531		728.972		200.25	952.103	960.052	923.093	915.478	1024.21	769.22	828.734	843.801	962.549
dst_to_origin(71)	890.056	639.531		742.428		190.263	952.103	970.052	932.309	925.419	1037.69	778.845	847.172	849.058	962.549
dst_to_origin(72)	890	639.531		755.91		190.263	952.103	980.051	954.62	926.553	1068.92	788.48	867.006	857.555	976.166
dst_to_origin(73)	900	639.531		778.267		190.263	952.103	990.051	976.934	926.553	1091.28	788.48	896.772	857.555	976.166
dst_to_origin(74)	910	647.765		791.77		190.263	966.075	990.051	999.25	936.483	1104.76	798.123	905.539	866.083	1007.22
dst_to_origin(75)	930	678.97		805.295		190.263	966.075	1010.2	1008.46	946.414	1104.76	800.812	905.539	888.369	1034.46
dst_to_origin(76)	950.053	698.713		805.295		190.263	986.002	1020.2	1008.46	977.394	1113.64	820.061	915.478	910.659	1043.17
dst_to_origin(77)	970.052	708.59		805.295		190.263	1014	1040.19	1021.57	997.246	1127.12			932.952	1056.79
dst_to_origin(78)	980.051	708.59		814.125		200.25	1028.01	1070.42	1040	998.499	1162.97			946.678	1056.79
dst_to_origin(79)	990.051	710.211		827.647		190.263	1034.07	1080.19	1084.62	1008.41	1185.33			951.893	1070.42
dst_to_origin(80)	990.202	708.59		841.19		200.998	1042.02	1090.41	1088.53	1008.41	1194.19			960.417	1101.45
dst_to_origin(81)	1000.2	718.471		863.539		200.998	1042.02	1090.41	1097.72	1019.66	1198.83			965.66	1123.79
dst_to_origin(82)	1010.2	728.354		885.889		200.998	1056.03	1100.41	1097.72	1039.47	1207.68			982.7	1137.41
dst_to_origin(83)	1030.19	748.131		885.889		190.263	1076.15	1110.41	1120.04	1070.56	1216.55			1001.7	1146.12
dst_to_origin(84)	1050.43	767.919		894.707		190.263	1104.22	1130.4	1142.37	1080.46	1252.4			1018.72	1146.12
dst_to_origin(85)	1070.42	779.295		894.707		180.278	1118.26	1150.39	1160.78	1080.46	1274.75			1032.47	1159.74
dst_to_origin(86)	1080.42	779.295		894.707		180.278	1118.26	1170.38	1164.69	1090.37	1274.75			1035.86	1190.8
dst_to_origin(87)	1080.42	777.817		908.24		170	1132.3	1180.38	1170	1100.27	1274.75			1035.86	1221.88
dst_to_origin(88)	1090.41	777.817		921.792		170	1140.18	1190.67	1170	1120.09	1288.25			1044.46	1221.88	0	0
dst_to_origin(89)	1100.41	787.718		952.943		170	1146.34	1200.67	1183.09	1151.17	1305.99			1058.16	1235.48	0	0
dst_to_origin(90)	1120.4	797.621		966.488		170	1174.44	1210.37	1201.54	1161.08	1332.97			1089.08	1235.48	10	0
dst_to_origin(91)	1140.39	807.527		980.051		170	1196.33	1220.37	1223.85	1162.5	1355.32			1111.4	1249.08	22.3607	20
dst_to_origin(92)	1170.68	827.345		980.051		180	1210.37	1240.36	1242.34	1172.39	1364.18			1120.04	1280.16
dst_to_origin(93)	1180.68	847.172		980.051		180	1216.59	1250.36	1251.6	1182.29	1364.18			1120.04	1302.5
dst_to_origin(94)	1180.68	848.528		988.838		180	1216.59	1280.62	1255.39	1192.18	1377.68			1128.72	1311.26
dst_to_origin(95)	1190.67	847.172		1002.4		180	1224.42	1290.35	1264.63	1221.88	1386.54			1137.41	1320.04
dst_to_origin(96)	1190.67	847.172		1011.19		180	1238.47	1300.35	1277.69	1243.1	1408.9			1151.04	1320.04
dst_to_origin(97)	1210.66	847.172		1024.74		180	1266.57	1310.34	1296.19	1243.1	1431.26			1177.2	1342.39
dst_to_origin(98)	1230.65	857.088		1051.9		180	1288.45	1310.61	1327.74	1253	1440.14			1199.54	1364.73
dst_to_origin(99)	1250.64	867.006		1056.79		180	1302.5	1330.6	1337.01	1261.51	1449.03			1204.41	1387.08
dst_to_origin(100)	1260.63	886.848		1070.42		180	1302.5	1350.59	1340.78	1272.79	1444.51			1213.14	1395.89
dst_to_origin(101)	1270.63	896.772		1070.42		180	1308.74	1360.59	1350.04	1302.5	1453.44			1213.14	1409.43
dst_to_origin(102)	1270.63	916.624		1070.42		180	1316.55	1390.58	1372.33	1322.31	1475.8			1221.88	1409.43
dst_to_origin(103)	1280.62	916.624		1070.42		180.278	1330.6	1400.57	1403.89	1322.31	1507.12			1244.23	1418.24
dst_to_origin(104)	1290.62	916.624		1084.07		180.278	1352.48	1410.57	1416.93	1322.31	1516.08			1266.57	1454.13
dst_to_origin(105)	1300.62	916.624		1102.77		180	1382.24	1420.56	1426.18	1330.9	1529.48			1297.69	1476.48
dst_to_origin(106)	1320.61	926.553		1125.08		180	1396.28	1420.56	1435.44	1340.82	1529.48			1306.48	1485.29
dst_to_origin(107)	1350.93	936.483		1143.9		180	1404.17	1440.56	1439.24	1371.86	1534.05			1306.48	1485.29
dst_to_origin(108)	1360.92	946.414		1149.09		180	1410.32	1460.55	1470.78	1391.69	1556.41			1306.48	1490.03
dst_to_origin(109)	1370.91	956.347		1157.63		180	1418.2	1480.54	1493.08	1391.69	1574.42			1320.04	1498.83
dst_to_origin(110)	1370.91	976.217		1157.63		180	1426.11	1500.53	1511.59	1401.61	1596.78			1328.83	1521.18
dst_to_origin(111)	1380.91	986.154		1157.63		180	1448.07	1510.53	1511.59	1401.61	1610.12			1346.48	1543.53
dst_to_origin(112)	1390.9	986.154		1171.37		180	1478.01	1520.82	1524.63	1411.52	1610.12			1377.68	1552.35
dst_to_origin(113)	1410.89	986.154		1185.12		180	1484.05	1530.82	1533.88	1441.28	1610.12			1386.54	1561.19
dst_to_origin(114)	1431.26	986.154		1204.16		180.278	1490.13	1540.52	1556.18	1462.4	1619.14			1386.54	1570.03
dst_to_origin(115)	1451.24	996.092		1217.95		190.263	1498.07	1550.52	1574.71	1472.31	1628.16			1395.42	1570.03
dst_to_origin(116)	1460.86	1006.03		1231.75		190.263	1504.16	1560.51	1593.27	1472.31	1655.29			1404.31	1592.39
dst_to_origin(117)	1461.23	1027.03		1231.75		190.263	1512.08	1590.5	1597	1480.98	1677.65			1413.22	1623.61
dst_to_origin(118)	1470.85	1046.9		1245.55		190.263	1534.05	1610.5	1606.27	1490.91	1686.71			1431.08	1641.37
dst_to_origin(119)	1480.84	1056.83		1245.55		200.25	1562.08	1620.49	1597	1510.76	1682.53			1453.44	1650.27
dst_to_origin(120)	1491.21	1056.83		1250.96		200.998	1584.05	1630.49	1610.03	1541.75	1691.63			1471.36	1654.84
dst_to_origin(121)	1511.19	1065.69		1259.36		200.998	1592.01	1630.49	1628.56	1550.48	1691.63			1484.76	1663.73
dst_to_origin(122)	1531.18	1065.69		1278.63		210.95	1592.01	1640.49	1654.63	1551.68	1718.98			1493.72	1690.47
dst_to_origin(123)	1551.16	1065.69		1298		210.95	1606.02	1660.48	1667.69	1561.6	1737.27			1493.72	1721.77
dst_to_origin(124)	1561.57	1085.59		1311.87		190.263	1606.02	1670.48	1676.93	1571.53	1759.6			1502.7	1735.19
dst_to_origin(125)	1571.56	1095.54		1317.46		180	1636	1700.26	1680.77	1581.46	1768.76			1520.69	1744.13
dst_to_origin(126)	1571.56	1116.47		1317.46		180	1650	1720.26	1693.87	1611.24	1768.76			1538.73	1744.13
dst_to_origin(127)	1581.55	1126.41		1317.46		180.278	1672	1730.26	1710.94	1629.97	1777.92			1561.09	1753.08
dst_to_origin(128)	1591.54	1136.35		1331.35		190.263	1686	1740.26	1733.26	1629.97	1777.92			1570.13	1775.44
dst_to_origin(129)	1601.53	1136.35		1331.35		190.263	1694.02	1740.26	1746.42	1629.97	1809.42			1579.18	1802.36
dst_to_origin(130)	1621.97	1136.35		1345.25		190.263	1700	1760.26	1746.42	1639.91	1836.98			1579.18	1820.36
dst_to_origin(131)	1641.95	1135.34		1373.06		200.25	1708.01	1780.11	1755.59	1659.79	1850.11			1588.24	1829.37
dst_to_origin(132)	1651.94	1145.29		1386.98		200.25	1722	1800.11	1759.6	1678.63	1863.25			1597.31	1829.37
dst_to_origin(133)	1661.93	1156.24		1395.21		200.998	1730.03	1820.11	1772.79	1698.53	1863.25			1619.66	1838.4
dst_to_origin(134)	1661.93	1176.14		1409.11		210.95	1758.01	1830.11	1786	1698.53	1872.43			1637.83	1856.48
dst_to_origin(135)	1671.92	1196.04		1409.11		220.907	1778	1840.11	1812.46	1698.53	1881.62			1660.18	1874.59
dst_to_origin(136)	1691.89	1205.99		1414.81		222.036	1784.04	1840.03	1825.71	1708.48	1913.14			1660.18	1906.02
dst_to_origin(137)	1701.88	1205.99		1414.81		222.036	1798.05	1850.03	1834.8	1708.48	1935.46			1669.28	1906.02
dst_to_origin(138)	1731.85	1205.99		1436.94		231.948	1798.05	1870	1834.8	1737.38	1957.78			1682.53	1915.1			0	0
dst_to_origin(139)	1741.84	1215.94		1456.61		231.948	1812.07	1890	1848.05	1757.3	1957.78			1682.53	1924.19			14.1421	14.1421
dst_to_origin(140)	1751.83	1215.94		1476.35		220.907	1826.09	1920	1861.32	1766.38	1957.78			1700.74	1946.54			28.2843	20
dst_to_origin(141)	1761.82	1235.84		1490.3		210.95	1846.21	1930	1883.67	1776.34	1966.98			1723.08	1973.85			28.2843	30
dst_to_origin(142)	1761.82	1256.74		1490.3		210.95	1874.27	1940.03	1910.24	1776.34	1998.5			1741.32	1992.11			36.0555	44.7214
dst_to_origin(143)	1771.81	1276.64		1490.3		210.95	1888.31	1940.03	1919.3	1785.5	2030.02			1741.32	2005.32			50	72.111
dst_to_origin(144)	1791.79	1276.64		1490.3		210.95	1902.34	1950.03	1923.54	1795.47	2039.24			1750.46	2005.32			86.0233	78.1025
dst_to_origin(145)	1812.24	1286.58		1510.13		210.95	1902.34	1970.03	1932.59	1825.38	2039.24			1746.42	2014.45			108.167	84.8528
dst_to_origin(146)	1832.21	1286.58		1524.11		231.948	1910.24	1990.03	1945.89	1844.59	2048.46			1759.6	2036.79			116.619	84.8528
dst_to_origin(147)	1842.2	1285.61		1544.02		231.948	1932.17	2010.02	1945.89	1844.59	2057.69			1777.92	2068.26			122.066	98.9949
dst_to_origin(148)	1852.19	1295.57		1558.01		231.948	1960.23	2030.1	1950.18	1855.29	2070.77			1805.46	2086.55			130.384	98.9949
dst_to_origin(149)	1852.19	1305.53		1572.01		231.948	1988.29	2040.1	1950.18	1854.56	2102.31			1823.87	2095.71			144.222	113.137
dst_to_origin(150)	1862.18	1326.39		1564		231.948	1996.2	2040.1	1954.51	1874.51	2124.62			1823.87	2095.71			188.68	127.279
dst_to_origin(151)	1872.16	1346.29		1564		220.907	2002.32	2050.1	1972.26	1904.44	2133.85			1833.08	2104.88			210.95	142.127
dst_to_origin(152)	1882.15	1356.24		1578.01		220.907	2010.22	2060.22	1985.65	1923.75	2133.85			1833.08	2127.2			210.95	156.205
dst_to_origin(153)	1882.15	1356.24		1592.01		220.907	2024.25	2080.22	1999.05	1933.73	2143.08			1842.31	2154.74			210.95	170.294
dst_to_origin(154)	1912.62	1356.24		1618.18		222.036	2038.28	2100.21	1999.05	1933.73	2146.93			1870.03	2163.93			224.722	170.294
dst_to_origin(155)	1922.6	1366.2		1640.12		231.948	2060.22	2120.21	2003.52	1933.73	2178.46			1901.58	2173.13			246.982	178.045
dst_to_origin(156)	1922.6	1376.15		1646.24		231.948	2080.38	2140.37	2016.95	1953.1	2200.77			1910.84	2186.25			283.019	186.011
dst_to_origin(157)	1933.13	1396.07		1646.24		241.868	2094.42	2150.37	2030.39	1973.07	2219.23			1920.1	2182.34			296.816	192.094
dst_to_origin(158)	1933.13	1415.98		1646.24		243.311	2108.46	2150.37	2048.41	1993.04	2219.23			1920.1	2213.87			305.287	214.009
dst_to_origin(159)	1943.12	1425.94		1654.15		253.18	2108.46	2160.58	2061.89	2003.02	2228.47			1929.38	2241.54			305.287	242.074
dst_to_origin(160)	1943.12	1425.94		1666.43		264.764	2108.46	2170.58	2075.38	2003.02	2228.47			1938.66	2250.78			319.061	250
dst_to_origin(161)	1963.08	1435.9		1680.48		264.764	2122.5	2190.57	2075.38	2012.49	2241.54			1957.24	2263.85			332.866	256.125
dst_to_origin(162)	1973.07	1435.9		1700.74		286.356	2136.54	2210.81	2080.02	2022.47	2260.02			1975.85	2263.85			363.593	264.008
dst_to_origin(163)	1983.05	1445.86		1713.27		286.356	2172.49	2230.81	2093.54	2052.44	2287.79			1994.49	2273.08			382.753	264.008
dst_to_origin(164)	2003.6	1455.82		1721.05		286.356	2186.53	2240.8	2093.54	2072.41	2297.06			1994.49	2291.57			391.152	278.029
dst_to_origin(165)	2013.58	1485.7		1727.34		286.356	2200.57	2250.8	2102.38	2072.41	2297.06			1994.49	2323.12			391.152	284.253
dst_to_origin(166)	2023.56	1495.66		1727.34		286.356	2200.57	2251.09	2107.06	2072.41	2297.06			2003.82	2341.64			396.611	292.062
dst_to_origin(167)	2023.56	1505.62		1727.34		264.764	2214.61	2261.08	2134.13	2082.4	2306.34			2009.6	2341.64			410.488	314.006
dst_to_origin(168)	2033.54	1505.62		1733.67		264.764	2228.65	2281.4	2142.94	2091.94	2324.91			2028.32	2350.91			432.666	336.006
dst_to_origin(169)	2043.53	1505.62		1754.11		263.059	2242.7	2301.39	2156.48	2121.91	2362.12			2047.07	2360.19			460.435	336.006
dst_to_origin(170)	2063.49	1515.59		1781.04		253.18	2270.79	2321.75	2156.48	2141.89	2371.43			2069.3	2373.2			468.722	344.093
dst_to_origin(171)	2073.48	1524.73		1795.13		253.18	2284.84	2331.74	2170.02	2151.88	2371.43			2078.68	2401.04			482.597	350
dst_to_origin(172)	2104.02	1544.67		1801.61		253.18	2298.89	2342.14	2192.37	2151.49	2371.43			2088.06	2423.32			482.597	358.05
dst_to_origin(173)	2104.02	1564.61		1809.23		253.18	2298.89	2352.13	2214.72	2151.49	2380.76			2088.06	2432.61			496.488	358.05
dst_to_origin(174)	2123.98	1574.58		1809.23		253.18	2306.73	2352.13	2237.07	2161.48	2399.42			2097.45	2436.33			518.652	372.022
dst_to_origin(175)	2123.98	1575.37		1815.71		253.18	2326.99	2362.56	2241.83	2191.12	2427.45			2116.25	2445.61			554.707	394.081
dst_to_origin(176)	2133.96	1575.37		1829.81		253.18	2341.05	2383.02	2241.83	2221.1	2446.16			2147.86	2458.62			568.595	410.488
dst_to_origin(177)	2143.94	1584.55		1856.99		253.18	2375.42	2403	2264.18	2221.1	2446.16			2166.68	2486.46			568.595	424.382
dst_to_origin(178)	2153.93	1594.52		1871.1		253.18	2375.42	2423.49	2286.53	2221.1	2455.52			2170.07	2508.74			568.595	424.382
dst_to_origin(179)	2163.91	1604.49		1871.1		253.18	2381.7	2434.03	2308.87	2230.81	2455.52			2179.47	2518.03			582.495	432.666
dst_to_origin(180)	2183.87	1623.73		1877.68		253.18	2389.48	2444.01	2322.43	2240.8	2483.65			2188.88	2527.33			612.944	432.666
dst_to_origin(181)	2193.86	1633.71		1885.21		253.18	2403.54	2454	2327.23	2260.8	2502.42			2188.88	2527.33			648.999	446.542
dst_to_origin(182)	2203.84	1643.68		1885.21		253.18	2417.6	2454	2336	2280.55	2524.64			2198.29	2549.61			654.599	454.863
dst_to_origin(183)	2213.82	1643.68		1885.21		243.311	2437.97	2464.57	2349.57	2290.55	2534.03			2217.14	2568.21			654.599	468.722
dst_to_origin(184)	2223.8	1653.66		1884.3		241.868	2459.8	2485.16	2363.15	2290.55	2534.03			2245.44	2586.83			668.506	499.3
dst_to_origin(185)	2223.8	1653.03		1890.95		231.948	2467.57	2495.14	2399.08	2300.54	2543.42			2254.88	2605.48			682.422	507.74
dst_to_origin(186)	2243.77	1663.01		1890.95		231.948	2473.86	2515.75	2412.67	2310.54	2562.23			2264.33	2609.1			712.811	513.128
dst_to_origin(187)	2253.2	1672.99		1911.75		231.948	2481.63	2536.4	2412.67	2320.54	2593.84			2264.33	2618.42			740.608	521.536
dst_to_origin(188)	2273.17	1682.97		1917.84		231.948	2495.7	2546.37	2426.27	2350.34	2612.66			2273.79	2627.74			740.608	526.972
dst_to_origin(189)	2293.14	1702.38		1924.63		231.948	2509.76	2547.1	2426.27	2360.19	2612.66			2283.24	2655.73			748.866	535.35
dst_to_origin(190)	2303.67	1712.37		1938.76		231.948	2530.14	2557.07	2439.88	2370.19	2622.08			2308.46	2677.98			748.866	549.181
dst_to_origin(191)	2303.67	1712.37		1931.45		231.948	2558.28	2557.07	2470.95	2370.19	2628.17			2327.44	2687.32			771.038	557.584
dst_to_origin(192)	2313.66	1712.37		1931.45		231.948	2572.35	2577.77	2484.55	2370.08	2650.36			2349.57	2687.32			790.569	588.303
dst_to_origin(193)	2323.64	1722.35		1945.58		231.948	2572.35	2608.47	2493.29	2390.08	2678.68			2349.57	2700.24			812.712	602.08
dst_to_origin(194)	2333.62	1722.35		1952.43		231.948	2586.43	2629.22	2502.04	2410.02	2688.12			2359.07	2709.58			826.62	602.08
dst_to_origin(195)	2333.62	1731.85		1966.21		231.948	2586.43	2639.19	2515.63	2430	2697.57			2359.07	2728.26			832.346	602.08
dst_to_origin(196)	2353.06	1731.85		1972.94		241.868	2614.57	2640.04	2524.38	2430	2697.57			2368.56	2756.32			832.346	610.574
dst_to_origin(197)	2373.04	1751.4		1987.08		231.948	2636.38	2650	2546.72	2440	2707.03			2387.57	2765.68			846.286	615.873
dst_to_origin(198)	2383.02	1771.38		1994.09		231.948	2656.8	2659.96	2573.03	2440	2738.65			2416.11	2775.05			874.185	624.34
dst_to_origin(199)	2393.01	1781.38		1994.09		241.868	2670.88	2670.81	2586.6	2450.02	2767.04			2438.22	2775.05			902.109	646.607	0	0
dst_to_origin(200)	2403	1781.8		1994.09		241.868	2670.88	2681.68	2586.6	2470.02	2779.73			2438.22	2793.8			902.109	668.88	0	0
dst_to_origin(201)	2403	1791.37		2001.12		241.868	2677.26	2712.49	2595.38	2500.08	2779.73			2447.73	2816.03			910.22	677.422	14.1421	0
dst_to_origin(202)	2412.99	1791.37		2001.12		241.868	2691.34	2722.44	2608.95	2510.18	2779.73			2447.73	2831.34			924.175	691.158	28.2843	14.1421
dst_to_origin(203)	2422.97	1791.37		2015.27		241.868	2705.42	2733.37	2626.52	2510.18	2798.66			2457.25	2840.74			924.175	691.158	42.4264	22.3607
dst_to_origin(204)	2432.49	1801.36		2036.52		241.868	2733.59	2743.32	2657.67	2520.18	2827.08			2476.31	2844.17			952.103	691.158	56.5685	22.3607
dst_to_origin(205)	2432.49	1820.99		2043.65		241.868	2754.09	2744.32	2671.22	2520.18	2849.23			2507.93	2844.17			980.051	699.714	70.7107	36.0555
dst_to_origin(206)	2452.47	1840.68		2057.79		241.868	2754.09	2754.27	2680.02	2550.31	2858.71			2526.99	2853.56			994.032	722.011	84.8528	53.8516
dst_to_origin(207)	2472.45	1860.67		2057.98		241.868	2768.18	2765.25	2680.02	2570.49	2858.71			2536.53	2853.56			994.032	722.011	84.8528	67.082
dst_to_origin(208)	2492.43	1860.67		2064.95		241.868	2768.18	2786.2	2702.37	2580.48	2868.19			2536.53	2853.56			1002.1	744.312	92.1954	76.1577
dst_to_origin(209)	2502.42	1860.67		2064.95		241.868	2782.27	2797.23	2715.92	2580.48	2868.19			2546.08	2862.95			1008.02	761.577	98.9949	85.44
dst_to_origin(210)	2502.42	1860.67		2072.12		243.311	2788.71	2818.23	2747.07	2580.7	2896.65			2555.62	2872.35			1036	761.577	113.137	85.44
area(0)	29250	22400	28950	24800	31000	27000	34400	33200	24700	26200	28200	29100	28950	37600	30650
area(1)	30300	22650	29150	24900	29850	26650	33800	33000	27650	25900	28100	27500	27700	36100	29250
area(2)	31150	23200	28000	24700	28000	26650	32450	34250	28100	24900	29350	27650	27450	35350	28700
area(3)	32650	23200	27100	25550	27400	26850	32050	35300	27700	24800	29000	28500	27900	35800	29850
area(4)	32150	23900	27850	25950	27750	27700	32950	35750	27400	25500	27900	28400	28300	36750	30250
area(5)	30950	23850	28050	26450	28650	30300	33950	35900	26850	25750	27400	29850	29250	38100	30700
area(6)	29300	22250	28600	25500	30100	29750	34400	34850	26800	25500	28300	29550	28900	37850	30450
area(7)	28700	21800	29400	24900	29950	28900	33100	32000	25800	26300	28500	29050	27250	38450	29650
area(8)	29550	22100	30050	24450	29750	28400	32700	31800	27000	25400	29100	27600	26700	38650	28550
area(9)	30000	22500	28300	24350	28100	28450	31750	32500	26700	24700	28950	27550	26950	37800	29050
area(10)	30700	23000	28200	24650	28200	28150	32300	33500	27200	24950	27600	27850	28150	36150	29250
area(11)	31350	23450	27550	25050	28100	28150	33300	35000	27250	25200	27300	29000	28500	35350	29750
area(12)	30350	24150	28100	25400	28750	28050	33900	35700	26850	25250	27750	29650	28450	36200	31050
area(13)	29650	23050	28850	25550	29000	28750	34100	35750	27700	26050	28600	30400	27800	37550	31050
area(14)	29250	22000	30300	25450	29850	28500	33250	35650	29100	25050	29100	30050	25850	37750	30250
area(15)	29150	22150	30600	24500	30000	28050	32050	33500	30050	25250	28750	28400	26600	38000	28450
area(16)	29850	22750	29450	24250	28800	26950	31750	31800	29400	24800	28150	28700	27950	37900	28900
area(17)	31100	23100	28050	24800	28200	26600	32850	32950	27700	24950	27700	28300	28600	36400	28950
area(18)	32550	23200	27850	25300	27600	26250	33450	33550	28200	25500	28250	28500	29050	35250	29700
area(19)	32550	23300	28450	25900	28850	26600	34450	34400	29400	25450	29150	29500	28800	35800	30850
area(20)	30800	23950	28900	26450	29300	26400	33150	36150	30100	25350	29550	30100	27200	37100	30800
area(21)	29300	23750	29850	27500	30450	26800	33450	36200	29650	24650	28900	30000	26300	37650	29050
area(22)	29200	22800	30850	26700	31300	26700	32000	35450	29050	24750	28100	28300	27000	38050	29500
area(23)	30300	22700	30900	25850	29050	26800	31350	33700	29500	25350	27600	27250	28200	38800	28900
area(24)	31250	22600	29600	25300	27650	27050	32600	32950	29900	26150	28100	28000	27850	36950	30150
area(25)	32150	23050	28550	24600	27800	27050	33300	33250	30550	26550	28500	28600	28750	36000	30950
area(26)	32500	23150	28450	25200	28100	27100	34250	33450	30300	25750	28500	29050	26950	35600	31000
area(27)	32050	23350	28500	25350	29200	27150	33300	34650	29100	24950	29500	29950	26600	36400	29650
area(28)	30800	23550	30000	25700	29800	27250	32450	36000	28900	24800	28800	30750	27350	37250	29350
area(29)	29850	23300	30550	26250	30050	27300	31300	36950	29200	25100	28050	30250	27300	37350	30000
area(30)	29400	22400	31700	27150	29950	27900	31750	35700	30400	25450	27650	29250	28500	38350	30550
area(31)	29550	22350	31850	25900	28650	27950	33100	34500	30800	25550	28100	28250	28550	37050	31400
area(32)	31400	22450	31550	25350	28150	27450	33650	32650	30150	25600	28700	29150	28750	36400	31400
area(33)	32100	22750	30350	25050	28550	27050	34550	33800	29300	24650	29800	29850	27250	35700	29950
area(34)	32100	23750	28600	25600	28500	26300	33250	34750	29150	24700	29500	30550	26050	36300	29250
area(35)	30950	23700	28350	25500	28750	26400	32500	37450	30100	24500	28150	31350	25900	37300	29300
area(36)	29850	24050	29050	26250	29850	26150	31650	38050	30800	25150	27500	31150	26700	37850	30000
area(37)	29450	23300	29500	26900	29900	25950	31950	37050	30300	25600	28050	30400	27500	38200	30250
area(38)	29300	22500	30400	26400	30400	26350	32900	35450	30350	25450	28750	28450	28800	37750	30950
area(39)	30150	22450	31450	26100	28400	26700	33000	34350	29600	24950	30000	28150	27700	36700	29450
area(40)	31450	22850	31450	25700	28100	26950	34250	33250	30100	24900	29700	28150	27100	35600	29100
area(41)	32250	23350	29700	25150	27800	26850	34100	33650	29750	25100	28750	29950	27000	36250	29650
area(42)	32800	23350	29000	25500	28500	26950	32150	34650	30200	26350	28150	30200	27550	36900	30000
area(43)	32700	24150	28850	26150	29350	27000	31600	35800	30550	26550	28500	31650	29100	37400	31350
area(44)	31050	24350	29300	27100	30300	25900	32000	37500	29850	27200	29350	31950	28700	38500	31650
area(45)	29600	23400	30700	27600	31450	25000	33000	36600	29500	25950	29550	30400	28250	38450	30100
area(46)	29600	22750	31100	27250	30300	24100	33450	35050	29550	25300	29700	29500	26750	38050	29350
area(47)	29900	22550	32000	26850	28750	23150	33950	33400	30700	25350	29150	28700	26750	36250	29300
area(48)	31400	22950	30650	25850	28450	21900	33400	33550	31450	26100	28250	29050	27200	35300	29450
area(49)	32550	23500	29200	25150	28650	20950	32100	35000	31250	26150	28400	29750	27850	35600	31000
area(50)	32550	24100	28900	24900	29000	20400	31100	35800	30550	26950	28800	30600	29050	36450	31300
area(51)	31950	24100	29500	25350	30100	20000	32100	37600	29850	26650	29400	31150	29650	37450	30350
area(52)	30300	23950	30150	26700	29850	19550	33750	37600	30200	25400	30400	31850	27600	38100	29150
area(53)	29200	23300	30400	27000	30550	19550	34000	36350	30600	26050	29650	31050	27300	37850	29600
area(54)	30050	23000	30950	27750	29100	20200	33400	34900	31500	26450	28700	30700	28300	37200	29950
area(55)	30300	22200	30600	27350	27950	21650	33450	34050	31800	26850	28100	28850	28600	36100	30200
area(56)	31250	22700	29050	26200	27900	22600	32800	33700	29900	26800	28350	27750	27250	35450	31150
area(57)	32650	23100	28850	26150	28800	22500	32000	33900	29600	25650	29050	28300	28500	35950	30550
area(58)	32300	23800	29250	25600	28700	23550	33050	35300	29300	25400	29600	28850	29050	36500	29200
area(59)	32750	23050	29950	25650	29550	23500	33850	37200	29300	25500	30000	30600	26650	37650	29100
area(60)	30450	23350	30900	25950	30100	23550	35400	36950	30350	26200	28950	32000	26350	38750	29350
area(61)	29200	23100		26750		23600	35050	35500	29800	26350	28150	30950	27350	37100	29950
area(62)	29000	22850		26950		23800	34600	33800	29050	26400	28000	30250	27700	36350	30200
area(63)	29700	23150		28200		23750	33700	33600	28050	27250	29150	28850	28900	35800	30700
area(64)	30200	23400		27550		24200	32550	33450	28600	26050	29600	28500	30550	35750	29050
area(65)	32400	23950		26150		23900	31250	34250	28950	25650	30600	29350	30100	36300	29100
area(66)	32950	23750		25500		24100	32300	36900	29600	25400	30200	29750	29100	37300	29450
area(67)	32200	24050		25700		24100	33350	37400	29650	26400	28900	30900	27800	37850	30100
area(68)	31250	24800		26300		23300	33550	37150	28900	26900	27900	32150	26700	38500	31050
area(69)	30500	23150		26700		23550	33700	36700	27800	26400	28050	32200	27400	36700	31150
area(70)	28950	22350		27150		23150	33400	35050	28150	25900	28950	30800	28000	35450	29450
area(71)	29200	22250		28200		23650	33000	33350	29700	25600	30000	29850	28650	35500	29100
area(72)	30600	22550		27750		23500	33050	34300	30200	25250	30800	29350	29500	36500	29850
area(73)	30600	22900		27500		23500	33150	34900	29350	25750	29100	29800	28200	37100	30400
area(74)	31700	23400		26450		23750	34400	36150	28750	26300	28350	30250	26600	37500	31150
area(75)	33200	23700		25500		23500	34500	37500	28350	26300	28200	31300	27400	38450	30800
area(76)	31400	23250		26200		23450	35150	37850	29000	26700	29350	31850	28150	37750	29550
area(77)	30100	23050		26600		23050	35200	36400	29150	26050	28950			35650	28800
area(78)	28450	22800		26450		23250	33300	33900	29150	25300	29750			35100	29850
area(79)	29300	23300		27800		22950	33550	32650	28800	25150	29350			35900	30350
area(80)	30200	23450		27550		23550	34100	33350	28050	26250	29000			36600	31550
area(81)	31250	24100		27150		23900	35050	33600	28450	27000	28700			37350	30350
area(82)	31950	24450		26500		23400	36250	34800	29400	26550	29550			37850	29100
area(83)	31550	24900		25650		22650	36350	37000	29850	26250	29850			37250	29050
area(84)	30950	24050		26000		21950	35400	37550	29050	25850	30500			36350	29650
area(85)	28950	23450		26650		21700	34400	35850	28700	25600	29100			35450	30600
area(86)	28750	23000		27150		21400	33750	34400	28650	25850	28650			36050	31400
area(87)	29500	23100		28050		21450	34450	33250	29250	26500	28500			36800	30550
area(88)	30300	23550		28550		21300	36150	33000	30150	27000	29700			37450	29200	31450	30750
area(89)	32000	23200		28400		21400	36500	34150	30650	26650	30350			37700	29400	32150	30200
area(90)	32850	23400		27300		21150	36400	35450	30000	26000	30500			37650	30050	31900	30450
area(91)	31900	23700		26150		21200	36250	36850	30250	26000	29450			36150	30950	31800	29750
area(92)	30650	23600		26450		21100	35000	37650	28950	26150	29100			35150	31300
area(93)	29800	23450		26650		20950	33950	36350	28500	27050	29150			35600	30300
area(94)	29550	24300		27600		21300	34850	34950	29000	27050	29600			36350	30000
area(95)	30900	23450		28450		21250	35600	32850	29500	26800	30250			37450	29600
area(96)	32200	23350		28750		21550	36700	33350	30450	26050	30350			39000	30150
area(97)	32150	23350		28650		21350	36600	35000	30250	25800	29850			37950	31350
area(98)	31700	24500		27850		21350	35450	34650	29550	25650	29250			36250	32150
area(99)	31000	25050		26400		21500	34400	36350	28850	26850	28750			35350	30250
area(100)	29200	25350		26350		21400	33750	37750	28600	26550	29000			35850	29450
area(101)	29700	24400		26750		21400	34300	37250	29150	26500	29600			36750	29000
area(102)	29450	23400		27250		21600	35300	35000	29600	26100	30250			37050	29700
area(103)	30250	23000		27700		21700	35400	32400	30200	25450	30300			37950	30450
area(104)	31850	23050		28050		21550	35550	32950	27900	26250	28950			37350	30800
area(105)	32150	22650		28200		21200	34450	34300	27100	26400	28350			36100	29900
area(106)	32550	23300		28000		20800	33600	35050	28050	26400	28500			34800	29350
area(107)	31850	24350		27650		20700	33600	36650	28950	27250	29600			35500	29450
area(108)	29850	24550		25950		20900	33750	37450	29700	26350	29800			36650	29450
area(109)	29700	24550		26150		20650	34950	35850	29250	26000	30300			36800	30300
area(110)	29800	23550		26750		20900	35500	32900	28600	25800	29300			37450	31300
area(111)	30050	22400		26650		20450	35700	32100	28250	26300	29400			37650	29950
area(112)	31900	22450		28500		20650	34250	32650	29150	26550	29150			37250	29550
area(113)	31850	22650		28100		20550	33250	34200	30000	26900	29600			35400	29100
area(114)	31000	22550		29000		20450	32550	35200	30000	26650	29850			35500	29400
area(115)	30150	23750		27850		20600	33500	36950	29100	26150	29750			36200	29900
area(116)	28950	24000		26600		20700	34050	36750	28800	25700	30300			37050	31100
area(117)	29500	24350		26350		20350	34900	36250	28850	25950	29800			38650	30900
area(118)	31150	23400		26700		20350	35850	34550	29400	25600	28400			38150	29000
area(119)	31400	22900		27200		20300	34650	32950	28650	25600	28950			36900	29150
area(120)	32350	22700		28250		20250	34200	33450	29650	25850	29300			35450	29600
area(121)	32450	22900		28450		20200	33150	34050	30200	25550	29800			35400	30250
area(122)	31300	23400		28550		20450	33150	35450	29850	26000	30700			35750	31200
area(123)	30600	23650		27700		20100	33800	36650	27700	26350	29600			36850	30100
area(124)	29450	24750		26900		20750	34700	36600	27900	27150	29250			37250	28750
area(125)	30050	25400		26200		20500	35900	35150	28650	26950	29550			38050	29300
area(126)	30200	25050		26250		20450	35900	33800	29450	26350	29500			37350	29250
area(127)	31650	24100		26700		20850	34450	33200	30400	26200	30000			36200	30150
area(128)	32350	23250		27900		21000	33900	33000	29700	26150	29850			34950	30300
area(129)	32050	23450		28050		21600	32600	34800	29150	25450	30450			35750	30000
area(130)	32400	23950		28300		21800	33900	36550	29300	26250	30300			36800	28700
area(131)	30600	24200		28650		21900	35100	37300	28900	26950	29450			37450	28300
area(132)	29200	24650		27300		22150	35800	35700	29800	26250	28450			37550	28550
area(133)	29500	25000		26050		22650	35400	33600	30550	26750	29250			37900	29500
area(134)	30950	24550		26150		22300	34950	32750	31100	26200	29850			36250	30100
area(135)	31000	24100		26350		21550	34350	33500	29300	26600	30200			35650	29800
area(136)	32050	23100		27100		21900	33150	34600	28600	27550	30600			35950	28700
area(137)	32200	24000		27750		22100	33050	35650	28800	27750	29650			36200	28050
area(138)	31950	24050		28650		22300	34200	37750	29150	27950	28550			37450	28950			29000	31900
area(139)	30800	24800		28450		22750	35100	36450	30550	27250	28900			37300	29000			27150	32150
area(140)	30150	24900		27900		22050	36300	35200	30750	26050	29300			37700	30200			26750	32300
area(141)	30500	24600		27150		22550	35550	33400	30550	26250	29950			36600	30050			27350	32700
area(142)	31250	25000		26850		22050	35100	33600	29700	26800	30850			35750	28900			28600	33750
area(143)	32650	24200		27500		22750	33700	34150	28750	27250	30750			35800	28600			29300	32200
area(144)	33950	23800		27300		22600	33350	35800	28850	27050	29550			35800	28650			29750	31100
area(145)	33250	23200		28650		22550	34300	37050	29550	27400	29650			36650	29900			28600	30750
area(146)	32400	23900		28400		22000	34850	37750	30300	26650	29050			37400	30250			27800	31300
area(147)	29500	24400		27700		22150	36350	36400	30250	25850	29800			37300	30200			28150	32100
area(148)	30450	25000		26600		21950	35750	33750	31100	26350	31500			37450	29300			28950	33000
area(149)	31350	25800		26600		22150	35000	33150	31500	27050	30950			35500	28500			29250	33750
area(150)	31600	25650		26750		22200	33000	33600	31150	26500	30300			34650	28450			29600	33750
area(151)	32750	24200		26950		22250	33550	34600	29800	27350	29400			35750	29750			27700	32850
area(152)	33400	23400		27850		21600	34900	36050	28350	26050	28550			37350	30550			26850	32400
area(153)	32600	23100		28100		21700	35850	37500	28400	25350	29300			37150	29800			27200	30950
area(154)	31550	23600		28000		21800	36900	36700	29400	25850	30150			37450	28650			28500	31250
area(155)	30750	24300		27150		22300	35450	35350	30250	26650	30550			36600	28550			28600	31600
area(156)	28850	24500		26250		21950	35050	33600	31100	27300	31300			36000	28300			29300	32950
area(157)	30600	24900		26550		22200	33700	33600	30850	26500	29700			35700	29550			27850	33250
area(158)	30900	23900		26700		22300	33600	33650	30650	26400	29500			36200	30900			27250	33500
area(159)	32050	22700		27650		22200	34750	35300	29100	25950	29100			37100	30400			28050	32350
area(160)	32550	23100		28250		21750	35650	35850	28650	26750	30200			37550	27850			28850	31300
area(161)	33850	24050		28500		22100	36100	36550	29350	27600	30750			37250	29100			29400	31100
area(162)	33650	23250		26950		19600	35800	36050	30550	27050	30650			36450	28850			29800	31350
area(163)	33150	23100		26950		19550	36100	33750	31050	26950	30150			35350	29950			27900	32700
area(164)	30850	23050		26650		19750	34550	32700	31100	26150	29700			35800	30750			27100	34450
area(165)	30200	24000		26500		19850	33900	33500	32150	25850	29050			36500	30000			27250	34650
area(166)	29700	23600		26500		19650	34700	34050	31600	26450	29400			37400	29200			28350	34150
area(167)	30650	23600		27100		22550	35400	34650	29650	27000	29950			38050	28600			28850	33400
area(168)	31800	24500		27850		22150	37300	36350	28500	26900	30700			39050	28250			29500	31250
area(169)	32750	24500		28500		22350	36300	37300	28400	27350	30550			37100	29350			29200	30600
area(170)	33350	24300		27750		22600	35900	35850	28950	26400	29850			36300	29900			27050	31150
area(171)	32550	24500		26600		22650	35000	34350	29700	26500	29400			35400	30800			27500	32050
area(172)	31750	24350		26450		23300	34350	33450	30050	26250	29400			35600	29150			28250	33100
area(173)	31200	23800		26450		22850	35150	33550	29850	27000	30600			36350	28250			28900	33300
area(174)	30400	23200		27150		22950	35850	34800	28400	27500	30900			38000	28700			29400	33950
area(175)	30950	23050		27300		22800	36350	35650	28400	26950	31150			37600	29250			29150	33950
area(176)	32050	23900		27400		23000	36150	37050	28950	26700	29850			37100	30150			27650	32850
area(177)	32750	23950		27650		23300	36200	37650	30500	26200	29000			36100	30450			27200	31400
area(178)	32650	24400		27000		23150	34400	34900	29800	25700	29450			34550	28950			27800	31500
area(179)	33400	24450		26050		23450	34250	34350	29150	26700	30100			35900	28900			29350	31400
area(180)	32400	24600		26300		23100	35600	33750	28750	26750	31450			35800	28900			29700	31800
area(181)	30350	23650		27150		23200	35850	34100	29050	27150	30450			36650	29850			28600	33250
area(182)	29700	23650		27500		23100	35800	35350	29100	27000	29800			37200	30950			27450	34050
area(183)	30350	23750		27700		22650	35750	36950	30400	25750	30100			37500	30650			27650	33650
area(184)	31000	23950		28200		22350	35000	37150	30800	26050	29150			36450	29400			28850	32800
area(185)	31700	24550		28800		22200	33900	37150	30500	26750	30050			35800	29100			28750	31800
area(186)	33300	24450		29350		22200	34150	36250	29250	27050	30900			35600	28850			29400	31200
area(187)	34300	24850		29150		22250	35400	34650	29200	26950	31050			37150	29700			28850	31950
area(188)	34150	25250		27800		22350	36500	33800	29750	27100	30300			37900	30400			27950	32800
area(189)	31850	24850		25650		22050	37100	34300	30450	26550	29650			37800	30550			28100	34000
area(190)	30100	23450		26000		22150	36800	35350	30300	26400	29900			38000	29400			29250	34800
area(191)	30250	23900		26250		22250	36250	36400	30400	26600	30250			36800	29050			29550	34250
area(192)	31200	24250		27100		21950	34350	37100	28750	27150	30650			36500	28500			29350	32600
area(193)	32050	24550		28150		22250	34350	37850	28250	27500	30500			36150	29550			28750	31800
area(194)	33450	24450		28100		22250	34900	35500	28500	27500	29500			36350	30200			27950	31550
area(195)	33450	24600		28700		22000	35950	33800	29650	27350	29800			37150	30600			27650	32250
area(196)	33500	24950		28800		22000	36350	33300	30150	26350	29150			36900	30250			28550	33050
area(197)	32300	25050		26700		21800	35850	33900	30450	26300	30350			36850	28950			29550	33700
area(198)	31050	24000		25950		21800	35100	34800	29350	27350	31250			37250	28850			29650	34700
area(199)	30050	23500		26600		21650	34200	35800	27600	27100	29500			35750	29700			29300	33700	30450	27450
area(200)	29600	23550		27450		21550	34850	37450	27950	27450	30250			35350	30850			27900	32500	30950	27850
area(201)	30850	23600		27700		21850	35800	36700	28850	27300	29450			35550	30400			28050	31450	31950	28350
area(202)	31000	23150		27500		21700	36650	35350	30150	26300	29850			37450	28250			28850	30850	32700	28900
area(203)	33200	24000		27800		21350	37200	33600	29750	26600	30400			37500	28100			29100	32100	32850	30150
area(204)	33200	24300		27450		21600	36800	33500	29500	27450	31850			37600	28650			29700	32550	32450	29600
area(205)	33550	25150		26700		21600	34950	33900	28250	26950	30250			36950	28550			28900	33400	30450	30200
area(206)	33850	25150		26350		21650	34050	35200	27750	27450	29950			35900	28450			27900	34400	29450	31400
area(207)	31800	24050		25950		21800	34750	36400	28700	27050	29950			35200	28800			28000	33900	29500	30100
area(208)	30850	23350		26700		21800	35950	37600	29600	26600	29950			35350	29700			28850	32800	30100	29100
area(209)	29900	23150		27400		21850	36800	36700	29950	26350	30600			36450	30600			30050	31900	30800	28600
area(210)	30500	23550		27150		21950	36100	35300	29700	26800	31350			37400	30750			29700	30950	32000	28950
perimeter(0)	900.416	851.127	921.838	847.696	953.97	972.548	990.538	914.558	771.127	842.843	905.685	934.558	966.69	1018.82	952.965
perimeter(1)	897.99	845.269	966.69	855.98	928.112	813.553	1002.25	914.558	861.838	867.696	897.401	914.558	944.264	1002.25	896.396
perimeter(2)	912.132	851.127	924.264	855.98	885.685	813.553	988.112	920.416	839.411	839.411	939.828	908.701	930.122	976.396	882.254
perimeter(3)	963.848	842.843	915.98	861.838	877.401	833.553	968.112	926.274	799.411	839.411	933.97	906.274	924.264	970.538	896.396
perimeter(4)	943.848	871.127	918.406	881.838	883.259	1020.83	968.112	960.416	699.411	851.127	905.685	906.274	932.548	964.68	884.68
perimeter(5)	952.132	876.985	918.406	921.838	891.543	875.98	988.112	994.558	645.269	853.553	885.685	940.416	954.975	1007.11	913.97
perimeter(6)	926.274	836.985	924.264	879.411	945.685	873.553	990.538	980.416	631.127	839.411	893.97	920.416	980.833	1012.96	903.259
perimeter(7)	877.99	842.843	952.548	867.696	931.543	855.98	973.97	902.843	606.274	867.696	885.685	940.416	930.122	1001.25	914.975
perimeter(8)	883.848	842.843	994.975	861.838	951.543	855.98	990.538	894.558	651.127	859.411	905.685	926.274	924.264	1021.25	903.259
perimeter(9)	897.99	842.843	960.833	853.553	917.401	861.838	959.828	911.127	674.558	859.411	919.828	912.132	906.69	1027.11	894.975
perimeter(10)	909.706	842.843	940.833	853.553	929.117	841.838	965.685	922.843	714.558	861.838	905.685	903.848	926.69	984.68	914.975
perimeter(11)	943.848	836.985	918.406	853.553	917.401	833.553	973.97	962.843	793.553	851.127	877.401	917.99	940.833	984.68	926.69
perimeter(12)	952.132	876.985	924.264	847.696	923.259	833.553	973.97	1002.84	813.553	845.269	883.259	912.132	943.259	970.538	959.828
perimeter(13)	920.416	848.701	946.69	850.122	909.117	833.553	993.97	976.985	839.411	856.985	885.685	937.99	940.833	992.965	963.259
perimeter(14)	872.132	822.843	989.117	878.406	943.259	847.696	988.112	996.985	871.127	848.701	925.685	932.132	906.69	1004.68	963.259
perimeter(15)	872.132	836.985	1017.4	852.548	949.117	830.122	996.396	946.274	908.701	856.985	939.828	951.127	900.833	1027.11	914.975
perimeter(16)	883.848	848.701	991.543	838.406	917.401	810.122	971.543	906.274	922.843	834.558	911.543	914.558	923.259	998.822	917.401
perimeter(17)	909.706	842.843	946.69	869.117	917.401	787.696	979.828	920.416	887.696	832.132	897.401	914.558	949.117	1018.82	906.69
perimeter(18)	943.848	842.843	934.975	869.117	909.117	785.269	979.828	912.132	895.98	842.843	899.828	926.274	943.259	976.396	920.833
perimeter(19)	952.132	846.274	926.69	869.117	923.259	807.696	1004.68	917.99	895.98	840.416	911.543	931.127	965.685	970.538	951.543
perimeter(20)	937.99	876.985	940.833	874.975	917.401	795.98	968.112	952.132	952.548	848.701	939.828	951.127	929.117	990.538	957.401
perimeter(21)	897.99	868.701	954.975	917.401	951.543	795.98	996.396	957.99	958.406	832.132	937.401	954.558	889.117	996.396	923.259
perimeter(22)	877.99	851.127	991.543	880.833	973.97	804.264	982.254	968.701	958.406	832.132	925.685	926.274	889.117	1004.68	929.117
perimeter(23)	897.99	834.558	1025.69	886.69	943.259	804.264	956.396	934.558	935.98	840.416	897.401	892.132	905.685	1038.82	909.117
perimeter(24)	903.848	834.558	965.685	877.401	903.259	810.122	970.538	916.985	915.98	856.985	897.401	906.274	894.975	1004.68	931.543
perimeter(25)	932.132	848.701	943.259	869.117	889.117	810.122	970.538	892.132	950.122	860.416	897.401	906.274	948.112	1002.25	943.259
perimeter(26)	937.99	848.701	951.543	860.833	909.117	815.98	981.249	892.132	952.548	840.416	889.117	912.132	891.543	990.538	965.685
perimeter(27)	932.132	840.416	929.117	858.406	909.117	830.122	958.822	920.416	932.548	840.416	933.97	932.132	897.401	998.822	931.543
perimeter(28)	946.274	840.416	973.97	852.548	929.117	838.406	972.965	954.558	932.548	834.558	925.685	960.416	891.543	996.396	919.828
perimeter(29)	912.132	862.843	971.543	874.975	934.975	835.98	962.254	988.701	940.833	837.99	911.543	940.416	885.685	996.396	917.401
perimeter(30)	877.99	834.558	1050.54	891.543	946.69	864.264	964.68	974.558	949.117	823.848	891.543	960.416	900.833	1032.96	923.259
perimeter(31)	892.132	840.416	1044.68	869.117	918.406	878.406	970.538	934.558	957.401	823.848	905.685	940.416	926.69	1004.68	957.401
perimeter(32)	906.274	848.701	1024.68	866.69	906.69	878.406	972.965	908.701	979.828	846.274	897.401	932.132	906.69	1010.54	969.117
perimeter(33)	937.99	848.701	996.396	846.69	918.406	878.406	992.965	906.274	937.401	832.132	937.401	920.416	890.122	990.538	934.975
perimeter(34)	934.558	856.985	942.254	860.833	912.548	827.696	956.396	920.416	931.543	834.558	937.401	940.416	865.269	990.538	914.975
perimeter(35)	920.416	854.558	919.828	860.833	926.69	855.98	978.822	968.701	945.685	829.706	903.259	948.701	859.411	998.822	912.548
perimeter(36)	920.416	868.701	928.112	866.69	950.122	841.838	952.965	1005.27	993.97	815.563	897.401	960.416	862.843	988.112	940.833
perimeter(37)	900.416	854.558	933.97	897.401	935.98	838.406	964.68	968.701	957.401	829.706	899.828	962.843	871.127	1018.82	934.975
perimeter(38)	897.99	826.274	942.254	869.117	964.264	874.975	958.822	972.132	991.543	835.563	911.543	928.701	922.843	1012.96	954.975
perimeter(39)	900.416	832.132	976.396	872.548	924.264	852.548	950.538	948.701	980.833	843.848	945.685	916.985	917.99	1002.25	923.259
perimeter(40)	940.416	840.416	992.965	872.548	924.264	858.406	992.965	908.701	1009.12	837.99	937.401	908.701	906.274	982.254	909.117
perimeter(41)	960.416	840.416	930.538	858.406	915.98	894.975	1007.11	928.701	926.69	837.99	923.259	928.701	889.706	988.112	911.543
perimeter(42)	966.274	840.416	922.254	860.833	915.98	886.69	972.965	920.416	952.548	832.132	911.543	942.843	892.132	993.97	917.401
perimeter(43)	966.274	860.416	932.965	874.975	930.122	892.548	958.822	946.274	1003.26	823.848	897.401	985.269	917.99	1013.97	959.828
perimeter(44)	940.416	868.701	910.538	900.833	944.264	872.548	938.822	1002.84	974.975	849.706	903.259	985.269	917.99	1030.54	948.112
perimeter(45)	922.843	834.558	922.254	900.833	978.406	852.548	947.107	982.843	937.401	852.132	911.543	962.843	915.563	1028.11	925.685
perimeter(46)	906.274	828.701	970.538	886.69	964.264	840.833	941.249	948.701	934.975	842.843	940.833	951.127	903.848	1036.4	919.828
perimeter(47)	906.274	836.985	978.822	894.975	910.122	806.69	952.965	914.558	940.833	823.848	923.259	931.127	875.563	1028.11	902.254
perimeter(48)	917.99	856.985	956.396	866.69	921.838	772.548	975.391	920.416	951.543	817.99	906.69	936.985	877.99	985.685	899.828
perimeter(49)	940.416	851.127	922.254	834.975	921.838	730.122	947.107	926.274	951.543	832.132	900.833	936.985	892.132	977.401	922.254
perimeter(50)	940.416	851.127	922.254	829.117	927.696	707.696	930.538	926.274	943.259	868.701	909.117	951.127	920.416	999.828	945.685
perimeter(51)	932.132	862.843	910.538	843.259	944.264	699.411	938.822	986.274	951.543	852.132	920.833	961.838	940.416	999.828	923.259
perimeter(52)	934.558	848.701	924.68	885.685	930.122	681.838	952.965	1014.56	965.685	846.274	952.548	990.122	906.274	1022.25	923.259
perimeter(53)	894.558	842.843	922.254	885.685	966.69	673.553	978.822	1008.7	957.401	832.132	954.975	970.122	886.274	999.828	909.117
perimeter(54)	916.985	842.843	941.249	899.828	935.98	707.696	955.391	942.843	985.685	840.416	920.833	972.548	877.99	993.97	914.975
perimeter(55)	906.274	826.274	947.107	903.259	910.122	778.406	961.249	916.985	1017.4	852.132	912.548	926.69	914.558	1013.97	929.117
perimeter(56)	920.416	834.558	904.68	897.401	912.548	792.548	967.107	906.274	944.264	857.99	906.69	914.975	892.132	979.828	951.543
perimeter(57)	960.416	834.558	916.396	883.259	924.264	804.264	958.822	914.558	955.98	852.132	918.406	912.548	902.843	979.828	934.975
perimeter(58)	946.274	842.843	896.396	857.401	915.98	838.406	952.965	946.274	944.264	866.274	929.117	923.259	928.701	985.685	929.117
perimeter(59)	980.416	832.132	896.396	863.259	930.122	832.548	961.249	1006.27	947.696	854.558	957.401	945.685	896.985	999.828	920.833
perimeter(60)	928.701	843.848	907.107	871.543	947.696	826.69	1003.68	1000.42	950.122	854.558	934.975	973.97	880.416	1028.11	906.69
perimeter(61)	894.558	837.99		871.543		832.548	1006.1	986.274	944.264	860.416	906.69	951.543	888.701	1013.97	923.259
perimeter(62)	866.274	843.848		891.543		852.548	955.391	934.558	926.69	857.99	892.548	971.543	894.558	1011.54	929.117
perimeter(63)	886.274	852.132		933.97		854.975	950.538	906.274	918.406	888.701	914.975	939.828	922.843	1005.69	940.833
perimeter(64)	889.706	849.706		903.259		880.833	936.396	912.132	940.833	860.416	920.833	913.97	976.985	999.828	914.975
perimeter(65)	954.558	843.848		846.69		900.833	908.112	912.132	938.406	848.701	957.401	919.828	962.843	997.401	920.833
perimeter(66)	952.132	832.132		840.833		880.833	910.538	966.274	940.833	846.274	949.117	911.543	982.843	997.401	914.975
perimeter(67)	954.558	832.132		877.401		889.117	916.396	1006.27	954.975	846.274	909.117	933.97	942.843	1019.83	929.117
perimeter(68)	952.132	866.274		877.401		860.833	924.68	1000.42	932.548	877.99	889.117	976.396	906.274	1042.25	943.259
perimeter(69)	926.274	832.132		889.117		874.975	930.538	1011.13	924.264	846.274	894.975	982.254	906.274	1005.69	954.975
perimeter(70)	892.132	832.132		883.259		863.259	922.254	960.416	918.406	846.274	903.259	973.97	914.558	999.828	906.69
perimeter(71)	886.274	815.563		917.401		866.69	922.254	920.416	940.833	854.558	925.685	968.112	920.416	989.117	904.264
perimeter(72)	906.274	815.563		911.543		860.833	908.112	934.558	989.117	840.416	957.401	928.112	954.558	997.401	914.975
perimeter(73)	897.99	826.274		897.401		877.401	908.112	926.274	934.975	848.701	937.401	925.685	934.558	997.401	920.833
perimeter(74)	954.558	817.99		871.543		854.975	970.538	948.701	946.69	842.843	903.259	931.543	894.558	997.401	951.543
perimeter(75)	974.558	849.706		849.117		860.833	958.822	1002.84	938.406	834.558	897.401	953.97	902.843	1039.83	945.685
perimeter(76)	942.843	863.848		865.685		863.259	992.965	1028.7	932.548	862.843	919.828	988.112	908.701	1039.83	914.975
perimeter(77)	942.843	832.132		865.685		854.975	1007.11	1006.27	930.122	856.985	903.259			1011.54	900.833
perimeter(78)	880.416	826.274		863.259		866.69	938.822	954.558	918.406	842.843	931.543			985.685	931.543
perimeter(79)	894.558	846.274		902.254		858.406	944.68	900.416	940.833	836.985	939.828			977.401	914.975
perimeter(80)	906.274	832.132		871.543		894.975	962.254	920.416	914.975	856.985	925.685			977.401	951.543
perimeter(81)	920.416	837.99		891.543		880.833	952.965	914.558	934.975	871.127	913.97			999.828	934.975
perimeter(82)	948.701	852.132		857.401		880.833	1001.25	942.843	940.833	865.269	931.543			1019.83	909.117
perimeter(83)	940.416	877.99		834.975		818.406	1001.25	974.558	971.543	873.553	923.259			1008.11	894.975
perimeter(84)	960.416	843.848		849.117		790.122	995.391	1020.42	918.406	873.553	937.401			1011.54	898.406
perimeter(85)	908.701	823.848		863.259		784.264	975.391	972.132	944.264	859.411	937.401			991.543	920.833
perimeter(86)	892.132	817.99		891.543		747.696	964.68	954.558	930.122	865.269	911.543			999.828	949.117
perimeter(87)	897.99	829.706		891.543		741.838	961.249	920.416	946.69	859.411	917.401			997.401	954.975
perimeter(88)	906.274	843.848		891.543		735.98	972.965	914.558	958.406	862.843	925.685			1003.26	912.548	943.259	1053.55
perimeter(89)	934.558	829.706		905.685		735.98	987.107	912.132	981.838	876.985	923.259			997.401	920.833	971.543	1006.27
perimeter(90)	980.416	821.421		873.97		730.122	990.538	932.132	955.98	871.127	945.685			1034.97	918.406	965.685	1000.42
perimeter(91)	946.274	857.99		843.259		727.696	1021.25	963.848	970.122	871.127	931.543			1026.69	946.69	965.685	943.848
perimeter(92)	920.416	833.137		843.259		719.411	990.538	1012.13	941.838	860.416	917.401			998.406	972.548
perimeter(93)	906.274	843.848		843.259		713.553	968.112	972.132	927.696	856.985	919.828			984.264	944.264
perimeter(94)	892.132	837.99		885.685		727.696	968.112	960.416	935.98	848.701	917.401			998.406	924.264
perimeter(95)	906.274	852.132		908.112		725.269	970.538	908.701	935.98	882.843	931.543			998.406	932.548
perimeter(96)	946.274	835.563		899.828		725.269	1010.54	908.701	981.838	868.701	943.259			1032.55	938.406
perimeter(97)	940.416	843.848		899.828		725.269	1018.82	906.274	958.406	862.843	926.69			1030.12	958.406
perimeter(98)	934.558	837.99		899.828		733.553	1008.11	928.701	961.838	840.416	934.975			1018.41	966.69
perimeter(99)	934.558	855.563		845.685		731.127	993.97	988.701	950.122	848.701	926.69			990.122	946.69
perimeter(100)	886.274	883.848		819.828		739.411	979.828	1020.42	935.98	840.416	912.548			998.406	926.69
perimeter(101)	894.558	849.706		839.828		739.411	973.97	1000.42	930.122	854.558	924.264			1006.69	904.264
perimeter(102)	900.416	829.706		868.112		739.411	1002.25	974.558	935.98	854.558	950.122			990.122	915.98
perimeter(103)	903.848	817.99		862.254		759.411	993.97	906.274	964.264	856.985	964.264			1026.69	918.406
perimeter(104)	952.132	823.848		872.965		741.838	1019.83	920.416	887.696	860.416	921.838			1010.12	949.117
perimeter(105)	952.132	827.279		890.538		727.696	1011.54	934.558	875.98	846.274	921.838			1012.55	949.117
perimeter(106)	960.416	829.706		890.538		727.696	997.401	940.416	890.122	837.99	907.696			992.548	926.69
perimeter(107)	932.132	863.848		864.68		715.98	997.401	988.701	918.406	852.132	924.264			1000.83	914.975
perimeter(108)	892.132	863.848		828.112		715.98	991.543	1012.13	935.98	860.416	935.98			998.406	914.975
perimeter(109)	886.274	843.848		828.112		713.553	1003.26	972.132	930.122	846.274	952.548			1004.26	940.833
perimeter(110)	886.274	843.848		836.396		715.98	1005.69	906.274	915.98	837.99	924.264			1006.69	949.117
perimeter(111)	908.701	809.706		856.396		710.122	1017.4	886.274	913.553	837.99	935.98			1026.69	926.69
perimeter(112)	946.274	815.563		882.254		701.838	999.828	883.848	930.122	843.848	930.122			1038.41	926.69
perimeter(113)	932.132	815.563		862.254		701.838	979.828	906.274	964.264	837.99	924.264			1004.26	904.264
perimeter(114)	926.274	815.563		898.822		713.553	971.543	954.558	935.98	860.416	930.122			995.98	915.98
perimeter(115)	920.416	832.132		884.68		715.98	973.97	972.132	919.411	852.132	933.553			987.696	924.264
perimeter(116)	880.416	837.99		862.254		707.696	971.543	972.132	927.696	846.274	947.696			1001.84	955.98
perimeter(117)	877.99	863.848		836.396		705.269	993.97	992.132	933.553	852.132	947.696			1041.84	967.696
perimeter(118)	900.416	849.706		842.254		713.553	1019.83	948.701	927.696	817.99	911.127			1033.55	919.411
perimeter(119)	906.274	826.274		858.822		724.264	979.828	908.701	910.122	821.421	905.269			1019.41	921.838
perimeter(120)	932.132	809.706		892.965		730.122	982.254	916.985	930.122	863.848	919.411			1005.27	927.696
perimeter(121)	960.416	829.706		876.396		727.696	968.112	912.132	952.548	852.132	902.843			999.411	933.553
perimeter(122)	946.274	829.706		884.68		758.406	959.828	940.416	943.259	846.274	942.843			996.985	947.696
perimeter(123)	906.274	815.563		897.401		727.696	965.685	988.701	909.117	843.848	914.558			1005.27	947.696
perimeter(124)	868.701	863.848		845.685		721.838	973.97	986.274	889.117	843.848	936.985			1005.27	916.985
perimeter(125)	880.416	889.706		825.685		691.127	993.97	1000.42	899.828	835.563	928.701			1033.55	911.127
perimeter(126)	886.274	875.563		831.543		696.985	1002.25	934.558	928.112	835.563	914.558			1005.27	905.269
perimeter(127)	928.701	849.706		845.685		725.269	988.112	906.274	942.254	846.274	922.843			1019.41	933.553
perimeter(128)	968.701	823.848		865.685		739.411	990.538	914.558	922.254	832.132	920.416			996.985	931.127
perimeter(129)	948.701	835.563		888.112		775.98	962.254	922.843	924.68	812.132	945.269			1001.84	939.411
perimeter(130)	966.274	835.563		885.685		775.98	965.685	968.701	930.538	832.132	951.127			1007.7	902.843
perimeter(131)	934.558	829.706		908.112		812.548	982.254	1002.84	922.254	868.701	905.269			1005.27	894.558
perimeter(132)	886.274	835.563		873.97		781.838	1018.82	1002.84	922.254	840.416	893.553			1005.27	892.132
perimeter(133)	886.274	841.421		831.543		818.406	978.822	934.558	924.68	856.985	901.838			1027.7	897.99
perimeter(134)	892.132	835.563		839.828		820.833	984.68	916.985	938.822	862.843	905.269			993.553	917.99
perimeter(135)	914.558	846.274		856.396		798.406	992.965	922.843	898.822	854.558	919.411			1013.55	926.274
perimeter(136)	943.848	837.99		862.254		849.117	956.396	931.127	902.254	868.701	947.696			993.553	877.99
perimeter(137)	937.99	829.706		876.396		849.117	936.396	956.985	902.254	876.985	933.553			1007.7	880.416
perimeter(138)	943.848	832.132		896.396		857.401	938.822	1016.98	904.68	888.701	905.269			1010.12	888.701			982.254	985.685
perimeter(139)	926.274	846.274		884.68		874.975	955.391	985.269	924.68	860.416	907.696			999.411	886.274			911.543	971.543
perimeter(140)	900.416	837.99		882.254		834.975	983.675	971.127	936.396	856.985	907.696			1007.7	926.274			894.975	957.401
perimeter(141)	897.99	841.421		848.112		834.975	961.249	931.127	948.112	856.985	913.553			979.411	936.985			894.975	965.685
perimeter(142)	908.701	869.706		836.396		851.543	975.391	931.127	930.538	859.411	941.838			1001.84	914.558			917.401	999.828
perimeter(143)	920.416	849.706		842.254		843.259	947.107	925.269	899.828	856.985	953.553			979.411	902.843			925.685	982.254
perimeter(144)	952.132	837.99		842.254		829.117	932.965	951.127	888.112	836.985	925.269			979.411	888.701			968.112	942.254
perimeter(145)	940.416	837.99		879.828		854.975	938.822	976.985	908.112	871.127	921.838			976.985	902.843			953.97	919.828
perimeter(146)	954.558	829.706		865.685		812.548	944.68	1016.98	930.538	868.701	901.838			1022.84	928.701			925.685	933.97
perimeter(147)	926.274	829.706		877.401		826.69	969.533	1002.84	908.112	856.985	915.98			994.558	942.843			931.543	933.97
perimeter(148)	912.132	829.706		857.401		871.543	969.533	945.269	950.538	848.701	947.696			1000.42	914.558			931.543	962.254
perimeter(149)	912.132	849.706		837.401		834.975	967.107	908.701	970.538	856.985	933.553			1006.27	894.558			931.543	996.396
perimeter(150)	917.99	863.848		843.259		849.117	938.822	922.843	996.396	834.558	927.696			972.132	888.701			965.685	984.68
perimeter(151)	952.132	829.706		843.259		834.975	944.68	931.127	930.538	876.985	919.411			980.416	908.701			925.685	988.112
perimeter(152)	949.706	817.99		891.543		820.833	958.822	965.269	919.828	848.701	896.985			980.416	945.269			899.828	973.97
perimeter(153)	937.99	846.274		877.401		820.833	981.249	1019.41	902.254	828.701	907.696			980.416	971.127			897.401	939.828
perimeter(154)	936.985	829.706		885.685		820.833	995.391	991.127	902.254	848.701	913.553			1000.42	908.701			905.685	939.828
perimeter(155)	896.985	829.706		879.828		840.833	952.965	976.985	916.396	848.701	933.553			1022.84	908.701			913.97	937.401
perimeter(156)	872.132	829.706		851.543		834.975	972.965	931.127	978.822	862.843	955.98			994.558	877.99			933.97	959.828
perimeter(157)	891.127	849.706		863.259		869.117	950.538	922.843	964.68	842.843	907.696			974.558	900.416			928.112	979.828
perimeter(158)	911.127	829.706		869.117		840.833	947.107	925.269	996.396	862.843	915.98			986.274	934.558			908.112	993.97
perimeter(159)	928.701	837.99		871.543		857.401	944.68	959.411	922.254	848.701	907.696			986.274	917.99			908.112	996.396
perimeter(160)	956.985	837.99		883.259		871.543	984.68	965.269	899.828	868.701	915.98			1000.42	892.132			911.543	962.254
perimeter(161)	988.701	843.848		929.117		800.833	978.822	985.269	919.828	862.843	921.838			972.132	886.274			933.97	933.97
perimeter(162)	980.416	843.848		866.69		789.117	975.391	1001.84	956.396	848.701	921.838			988.701	900.416			953.97	939.828
perimeter(163)	988.701	821.421		886.69		766.69	995.391	933.553	976.396	860.416	925.269			988.701	920.416			913.97	953.97
perimeter(164)	940.416	807.279		866.69		863.259	952.965	919.411	970.538	860.416	911.127			966.274	948.701			885.685	1004.68
perimeter(165)	914.558	849.706		864.264		968.112	947.107	935.98	992.965	848.701	905.269			982.843	934.558			871.543	1012.96
perimeter(166)	886.274	846.274		864.264		968.112	958.822	941.838	990.538	848.701	902.843			994.558	914.558			879.828	1016.4
perimeter(167)	900.416	837.99		872.548		814.975	967.107	933.553	956.396	837.99	916.985			992.132	894.558			899.828	993.97
perimeter(168)	914.558	846.274		898.406		814.975	1011.96	990.122	893.97	837.99	934.558			1012.13	872.132			922.254	959.828
perimeter(169)	940.416	837.99		920.833		823.259	963.675	1024.26	890.538	852.132	956.985			986.274	892.132			922.254	929.117
perimeter(170)	972.132	841.421		910.122		837.401	987.107	1006.69	876.396	846.274	928.701			997.99	914.558			891.543	931.543
perimeter(171)	948.701	841.421		895.98		834.975	975.391	958.406	918.822	854.558	914.558			966.274	951.127			885.685	951.543
perimeter(172)	932.132	855.563		870.122		865.685	961.249	930.122	924.68	840.416	906.274			977.99	896.985			891.543	985.685
perimeter(173)	906.274	857.99		870.122		843.259	961.249	938.406	924.68	846.274	906.274			980.416	888.701			902.254	997.401
perimeter(174)	886.274	846.274		870.122		863.259	961.249	952.548	902.254	846.274	917.99			994.558	882.843			905.685	999.828
perimeter(175)	900.416	843.848		884.264		857.401	981.249	958.406	882.254	860.416	932.132			982.843	888.701			936.396	1003.26
perimeter(176)	920.416	857.99		892.548		905.685	977.817	1006.69	888.112	871.127	912.132			997.99	925.269			899.828	1003.26
perimeter(177)	932.132	852.132		894.975		913.97	995.391	1034.97	930.538	859.411	917.99			982.843	933.553			885.685	960.833
perimeter(178)	943.848	837.99		889.117		891.543	955.391	960.833	922.254	842.843	903.848			985.269	916.985			885.685	949.117
perimeter(179)	954.558	843.848		866.69		919.828	944.68	926.69	924.68	842.843	897.99			974.558	922.843			908.112	940.833
perimeter(180)	966.274	866.274		872.548		885.685	967.107	926.69	916.396	856.985	923.848			974.558	902.843			922.254	949.117
perimeter(181)	912.132	848.701		886.69		905.685	981.249	940.833	908.112	876.985	892.132			980.416	916.985			922.254	983.259
perimeter(182)	886.274	840.416		892.548		905.685	958.822	954.975	902.254	891.127	934.558			982.843	945.269			888.112	1003.26
perimeter(183)	883.848	848.701		892.548		883.259	972.965	1003.26	930.538	865.269	909.706			994.558	936.985			879.828	991.543
perimeter(184)	897.99	848.701		912.548		863.259	958.822	1023.26	938.822	856.985	903.848			988.701	911.127			896.396	997.401
perimeter(185)	926.274	856.985		944.264		820.833	958.822	1003.26	930.538	848.701	912.132			994.558	931.127			888.112	977.401
perimeter(186)	974.558	860.416		930.122		812.548	932.965	1003.26	916.396	868.701	917.99			974.558	896.985			910.538	949.117
perimeter(187)	974.558	880.416		941.838		798.406	955.391	946.69	910.538	840.416	932.132			988.701	902.843			916.396	943.259
perimeter(188)	972.132	888.701		891.127		806.69	967.107	932.548	904.68	846.274	894.558			986.274	902.843			888.112	957.401
perimeter(189)	932.132	876.985		848.701		806.69	995.391	940.833	924.68	856.985	892.132			994.558	936.985			893.97	997.401
perimeter(190)	897.99	845.269		842.843		806.69	967.107	954.975	918.822	851.127	886.274			997.99	914.558			908.112	1017.4
perimeter(191)	900.416	851.127		848.701		814.975	981.249	969.117	933.97	851.127	892.132			977.99	916.985			916.396	994.975
perimeter(192)	906.274	865.269		846.274		806.69	961.249	1009.12	883.259	853.553	900.416			1006.27	891.127			919.828	969.117
perimeter(193)	928.701	873.553		900.416		814.975	944.68	1034.97	883.259	871.127	917.99			972.132	896.985			919.828	960.833
perimeter(194)	968.701	865.269		906.274		814.975	947.107	969.117	889.117	859.411	877.99			972.132	914.558			888.112	934.975
perimeter(195)	952.132	871.127		906.274		820.833	952.965	932.548	943.259	881.838	894.558			983.848	931.127			868.112	963.259
perimeter(196)	957.99	873.553		906.274		829.117	981.249	932.548	943.259	861.838	872.132			986.274	936.985			876.396	963.259
perimeter(197)	957.99	873.553		857.99		829.117	972.965	940.833	946.69	855.98	892.132			980.416	908.701			884.68	980.833
perimeter(198)	920.416	859.411		843.848		820.833	975.391	944.264	946.69	861.838	912.132			1033.55	908.701			884.68	1017.4
perimeter(199)	892.132	859.411		837.99		826.69	947.107	980.833	904.264	864.264	926.274			972.132	906.274			910.538	997.401	936.396	834.975
perimeter(200)	869.706	861.838		872.132		766.69	961.249	1023.26	898.406	861.838	900.416			968.701	948.701			890.538	977.401	936.396	854.975
perimeter(201)	892.132	867.696		897.99		814.975	967.107	1009.12	918.406	884.264	892.132			960.416	946.274			876.396	963.259	968.112	878.406
perimeter(202)	897.99	853.553		869.706		772.548	972.965	991.543	954.975	875.98	892.132			980.416	880.416			896.396	943.259	998.822	880.833
perimeter(203)	957.99	859.411		886.274		758.406	995.391	929.117	954.975	864.264	897.99			966.274	866.274			893.97	949.117	984.68	943.259
perimeter(204)	977.99	859.411		892.132		772.548	1003.68	929.117	949.117	870.122	956.985			986.274	868.701			910.538	954.975	992.965	929.117
perimeter(205)	983.848	885.269		846.274		772.548	961.249	940.833	906.69	853.553	928.701			1000.42	880.416			918.822	969.117	928.112	949.117
perimeter(206)	1003.85	881.838		876.985		814.975	944.68	957.401	898.406	870.122	908.701			994.558	868.701			890.538	997.401	916.396	1009.12
perimeter(207)	937.99	853.553		840.416		784.264	952.965	985.685	912.548	870.122	908.701			977.99	882.843			882.254	1000.83	913.97	980.833
perimeter(208)	892.132	853.553		862.843		772.548	972.965	1017.4	940.833	864.264	908.701			980.416	894.558			896.396	989.117	910.538	944.264
perimeter(209)	877.99	845.269		874.558		826.69	987.107	985.685	946.69	850.122	914.558			988.701	906.274			924.68	972.548	910.538	927.696
perimeter(210)	886.274	861.838		880.416		786.69	958.822	977.401	940.833	855.98	948.701			986.274	960.416			902.254	938.406	938.822	925.269
spine_length(0)	410.597	377.926	408.685	369.54	435.805	405.349	436.733	409.458	334.331	368.999	398.082	425.318	434.126	452.761	433.352
spine_length(1)	405.107	382.634	431.455	371.74	424.852	335.382	458.985	399.398	378.888	381.073	400.577	418.6	423.663	449.582	405.465
spine_length(2)	415.439	383.555	404.675	376.2	402.625	342.835	435.938	410.76	374.179	377.702	418.447	403.292	414.793	428.223	404.009
spine_length(3)	441.916	373.568	404.608	376.729	397.124	351.138	426.018	411.894	349.911	375.168	419.314	412.589	411.68	431.675	407.979
spine_length(4)	430.151	388.345	408.827	388.992	396.901	414.161	431.533	421.624	271.159	383.836	405.667	410.496	409.196	429.225	397.377
spine_length(5)	430.115	391.172	407.877	408.455	400.217	390.061	439.849	443.485	247.777	372.187	398.523	422.292	427.484	446.976	416.855
spine_length(6)	418.316	368.476	401.298	388.403	421.951	379.51	441.911	443.441	222.143	363.75	395.016	422.403	439.322	457.199	405.255
spine_length(7)	398.082	379.492	417.639	387.226	408.763	371.616	444.764	401.559	212.779	384.491	399.504	439.366	416.803	443.351	415.94
spine_length(8)	401.35	375.749	446.177	375.719	433.853	368.789	450.295	393.848	246.348	385.105	404.232	422.555	412.131	459.659	409.672
spine_length(9)	408.327	380.319	420.654	380.534	412.506	375.179	431.665	389.994	257.957	382.956	414.561	416.586	405.731	467.957	394.898
spine_length(10)	409.606	375.643	412.237	376.382	420.268	378.159	431.471	403.41	280.631	382.978	400.156	409.448	407.973	449.571	398.175
spine_length(11)	430.058	375.236	398.519	376.541	409.371	369.75	438.418	422.85	351.876	379.898	397.996	410.548	415.903	441.48	403.831
spine_length(12)	443.81	395.63	400.053	368.453	405.888	363.232	433.035	445.555	369.365	373.465	393.412	416.885	415.526	438.68	427.94
spine_length(13)	417.403	386.46	416.851	372.82	395.229	358.55	448.764	447.073	377.104	379.601	396.517	431.062	427.595	443.017	424.212
spine_length(14)	395.142	368.86	444.135	391.862	414.033	365.955	447.129	452.593	392.584	378.376	418.964	429.012	403.424	448.636	431.054
spine_length(15)	398.76	381.018	459.487	379.367	432.884	366.532	444.355	422.117	411.179	384.18	421.128	428.682	409.1	447.817	405.138
spine_length(16)	399.454	382.2	444.2	368.2	404.984	352.634	444.509	399.156	413.833	373.155	411.652	424.001	403.276	448.391	406.656
spine_length(17)	410.965	377.778	415.765	376.409	400.166	340.172	430.296	405.605	400.424	372.599	402.818	420.598	422.24	457.823	396.666
spine_length(18)	437.115	376.832	419.846	382.463	411.931	342.988	434.24	403.924	399.361	372.836	403.809	422.013	420.615	438.446	400.183
spine_length(19)	437.972	371.201	408.103	377.211	405.679	339.644	457.128	409.204	404.72	372.018	401.351	423.616	436.196	428.426	420.949
spine_length(20)	427.125	398.68	411.472	390.286	408.146	345.296	425.036	428.446	423.005	381.384	415.865	423.93	414.543	443.495	429.692
spine_length(21)	408.313	386.451	416.389	415.084	426.752	343.291	451.101	430.148	412.028	371.345	425.04	435.674	404.49	442.889	415.213
spine_length(22)	398.463	383.753	436.525	388.719	444.184	355.261	446.627	439.771	419.734	370.861	412.968	423.241	392.94	453.531	407.834
spine_length(23)	407.521	379.059	464.926	393.503	421.656	356.871	439.031	414.128	422.021	380.411	398.499	401.632	401.755	462.423	401.645
spine_length(24)	411.325	379.059	428.443	393.879	412.21	347.045	438.536	399.854	406.743	377.634	391.964	411.623	393.178	452.746	414.764
spine_length(25)	431.325	383.798	424.007	383.944	392.68	349.775	444.653	400.081	417.126	381.972	393.741	412.288	428.048	448.012	419.807
spine_length(26)	427.487	382.464	423.027	380.053	405.441	354.402	441.876	398.185	415.539	378.429	393.162	410.127	406.099	440.141	440.291
spine_length(27)	423.472	376.636	414.284	376.771	409.464	362.658	435.538	409.591	419.241	374.632	415.324	420.893	391.041	432.301	427.621
spine_length(28)	431.718	379.222	432.714	375.645	416.939	376.06	452.157	430.349	412.877	373.795	420.108	440.978	390.745	439.057	412.896
spine_length(29)	416.539	384.287	435.224	378.476	411.387	369.387	445.608	442.536	411.92	380.322	406.901	431.549	394.883	442.409	405.434
spine_length(30)	403.13	378.257	471.776	396.051	421.859	375.769	431.365	440.31	423.429	373.685	401.434	433.72	391.91	451.274	407.541
spine_length(31)	404.902	380.446	461.075	389.568	407.659	383.705	439.786	422.682	421.849	368.216	397.014	421.621	411.152	447.541	429.813
spine_length(32)	411.318	381.441	458.119	387.347	407.885	389.287	438.473	395.934	421.037	378.465	396.841	427.77	404.157	446.502	428.282
spine_length(33)	426.244	377.253	436.041	376.203	408.096	381.199	447.836	399.883	418.787	377.912	424.526	422.765	394.824	438.249	416.016
spine_length(34)	420.856	387.172	418.471	377.194	399.451	364.617	426.714	411.075	421.175	367.27	425.11	433.941	383.709	441.302	410.966
spine_length(35)	423.907	384.192	408.979	380.432	401.858	384.694	452.934	434.586	412.087	375.634	409.265	432.18	377.749	441.529	401.442
spine_length(36)	422.876	397.943	409.801	379.992	424.149	375.5	431.504	446.506	425.437	369.325	391.79	434.184	381.801	443.981	405.801
spine_length(37)	405.02	388.365	414.658	395.055	410.785	370.255	436.011	433.596	410.664	375.876	394.008	437.025	390.055	449.827	403.774
spine_length(38)	396.395	373.87	416.556	390.051	431.38	379.631	431.736	433.045	427.052	379.829	401.313	417.877	411.297	456.537	424.265
spine_length(39)	408.33	375.44	441.813	386.499	411.212	373.898	431.466	431.592	416.796	384.316	421.981	413.065	422.039	452.462	416.861
spine_length(40)	425.328	382.421	451.934	387.245	409.02	385.789	457.901	403.661	421.733	384.347	424.057	406.073	415.488	436.232	407.853
spine_length(41)	439.633	381.114	421.881	373.729	401.231	393.518	456.003	412.122	411.685	376.526	414.8	419.623	403.687	438.557	406.567
spine_length(42)	441.444	373.119	411.636	384.09	401.205	381.708	448.074	409.428	411.738	374.25	404.017	419.474	408.749	442.165	405.246
spine_length(43)	434.601	387.948	419.285	382.92	407.905	404.602	432.264	422.614	413.652	367.664	401.733	438.984	422.652	455.331	430.143
spine_length(44)	427.134	389.721	403.107	397.077	412.733	399.502	424.531	451.929	409.122	379.384	401.08	451.064	424.383	449.697	424.532
spine_length(45)	413.6	375.384	416.913	398.356	431.414	386.211	439.682	444.756	411.605	385.457	404.336	439.435	419.531	450.462	424.62
spine_length(46)	400.9	379.302	433.068	394.773	432	373.273	429.24	419.944	410.435	379.678	418.053	433.155	409.165	455.105	417.249
spine_length(47)	411.312	369.636	440.288	385.84	408.908	357.322	432.931	410.329	414.423	369.324	406.713	410.289	397.483	461.537	405.025
spine_length(48)	408.136	383.894	423.521	377.654	409.488	327.796	443.294	407.887	414.462	370.051	403.531	422.563	395.419	437.73	404.104
spine_length(49)	427.222	379.517	417.845	375.221	410.993	328.242	433.906	411.538	414.776	367.179	393.282	421.984	405.951	435.115	411.444
spine_length(50)	417.334	379.583	419.078	368.56	410.849	308.275	432.233	409.871	410.234	380.652	396.891	423.546	411.384	434.045	425.256
spine_length(51)	418.498	390.478	410.767	378.19	414.909	299.893	430.335	439.26	414.525	385.093	400.044	430.009	424.759	440.303	417.35
spine_length(52)	415.106	376.025	409.542	389.765	417.615	299.622	438.292	457.197	415.186	379.708	423.161	439.325	419.273	455.729	417.411
spine_length(53)	400.706	373.342	407.204	394.737	429.184	288.718	449.047	453.578	408.39	378.183	428.766	429.642	399.7	442.693	408.047
spine_length(54)	405.406	376.853	416.639	399.367	418.656	307.13	432.121	422.281	426.965	378.518	408.973	430.128	400.498	440.818	405.035
spine_length(55)	412.001	371.962	428.062	409.338	402.766	353.352	438.365	412.392	444.464	377.569	405.019	405.482	410.894	440.297	411.437
spine_length(56)	425.374	373.657	417.71	394.677	411.288	352.888	446.014	404.377	415.873	384.289	403.592	403.566	401.335	437.039	420.202
spine_length(57)	440.207	373.657	423.859	398.211	420.507	348.344	437.726	411.306	424.269	377.64	403.453	400.37	410.45	436.085	410.482
spine_length(58)	436.629	381.217	404.953	387.215	401.963	372.303	436.041	413.788	423.654	394.582	408.526	407.51	416.718	438.163	421.107
spine_length(59)	446.469	375.039	405.708	388.655	408.028	367.939	441.915	455.53	419.318	381.758	422.484	421.059	411.784	442.346	413.224
spine_length(60)	419.992	381.804	415.603	390.971	424.942	358.727	465.366	460.69	416.365	383.355	412.291	434.038	397.294	456.304	401.876
spine_length(61)	406.118	383.404		389.354		360.301	460.3	450.371	411.059	380.54	404.447	418.98	398.009	434.545	410.085
spine_length(62)	382.463	391.622		391.774		372.53	436.846	419.277	397.88	384.032	400.86	429.945	409.002	451.694	408.696
spine_length(63)	409.945	388.476		418.161		380.695	429.576	408.137	406.921	391.11	405.127	424.372	416.779	444.063	412.56
spine_length(64)	401.815	391.86		402.005		385.694	421.556	407.813	409.799	382.586	404.821	410.141	444.492	430.953	409.929
spine_length(65)	438.266	386.331		379.33		405.096	413.383	407.94	411.502	379.28	426.939	411.766	432.141	441.921	409.393
spine_length(66)	433.12	380.396		376.239		396.986	412.798	438.405	411.13	369.089	422.729	417.117	446.571	437.383	402.451
spine_length(67)	422.065	379.431		383.838		395.216	414.524	457.606	416.873	379.503	400.691	415.967	420.113	450.295	408.91
spine_length(68)	429.897	403.106		392.941		379.681	410.375	453.018	414.004	391.571	391.13	448.553	405.636	456.589	418.463
spine_length(69)	416.132	379.7		388.089		386.38	413.548	459.282	411.655	381.679	397.606	438.497	405.139	449.242	417.009
spine_length(70)	403.576	373.484		393.864		378.159	410.66	432.737	406.734	384.01	393.233	437.317	409.185	434.083	410.535
spine_length(71)	398.49	368.39		410.307		375.261	418.363	410.654	418.754	378.988	409.208	442.504	414.051	441.333	399.536
spine_length(72)	408.067	370.062		412.455		373.054	403.851	410.93	438.102	372.133	426.642	420.883	432.488	444.255	403.96
spine_length(73)	400.65	380.229		401.623		386.392	399.685	410.25	413.196	381.105	419.762	416.75	424.293	430.31	399.52
spine_length(74)	421.727	370.548		391.456		373.876	435.505	426.842	420.816	380.412	401.061	414.66	401.712	436.441	418.726
spine_length(75)	439.965	389.398		375.868		373.653	425.269	453.459	413.455	368.363	398.125	418.962	400.726	460.541	416.469
spine_length(76)	431.767	391.123		384.56		376.08	447.804	462.034	415.911	385.597	408.29	442.09	400.344	454.142	408.547
spine_length(77)	419.255	381.014		388.42		377.057	446.904	451.189	405.713	382.349	392.532			454.594	400.768
spine_length(78)	398.179	379.963		378.99		384.868	433.826	421.571	402.478	385.768	421.661			436.54	401.852
spine_length(79)	401.756	382.371		399.232		381.168	424.83	400.907	416.276	370.624	413.851			430.137	404.647
spine_length(80)	409.621	381.444		392.21		391.903	418.559	408.956	399.475	379.65	413.638			431.355	425.89
spine_length(81)	410.374	377.351		401.398		388.958	426.783	409.049	404.892	383.227	401.117			437.124	415.069
spine_length(82)	428.183	379.258		377.993		381.999	449.871	420.094	416.294	389.345	410.564			449.762	405.749
spine_length(83)	418.974	400.008		370.754		357.61	450.897	434.025	426.983	387.342	404.909			443.519	391.898
spine_length(84)	427.685	389.526		377.56		343.712	459.558	451.991	404.385	390.572	419.272			447.354	391.772
spine_length(85)	420.789	378.899		383.871		347.217	448.612	431.773	413.653	378.16	422.246			435.287	399.972
spine_length(86)	396.331	378.595		398.736		331.245	432.847	432.794	415.009	379.704	402.909			434.104	424.055
spine_length(87)	402.188	382.482		397.42		319.299	430.624	406.006	415.743	376.662	409.782			443.44	430.584
spine_length(88)	406.576	377.686		394.714		316.472	428.348	409.515	422.798	378.25	411.81			438.525	409.117	408.024	480.345
spine_length(89)	418.471	380.215		410.394		314.541	441.167	408.817	435.373	388.143	403.98			438.01	406.264	420.532	459.658
spine_length(90)	440.923	376.157		394.665		305.441	441.666	417.313	427.992	388.239	424.143			464.258	397.705	422.055	466.77
spine_length(91)	422.241	397.773		373.05		312.792	455.788	428.965	436.128	387.46	415.754			457.841	418.286	431.559	428.568
spine_length(92)	422.581	379.524		372.94		312.337	445.882	446.221	425.219	375.596	407.13			442.519	429.284
spine_length(93)	410.392	386.218		373.287		308.469	436.611	441.361	403.952	382.527	400.191			439.5	418.214
spine_length(94)	399.374	385.806		398.126		307.254	436.702	441.881	416.295	377.53	400.779			439.277	410.055
spine_length(95)	409.063	385.821		397.158		313.489	434.754	398.663	413.971	387.692	413.425			442.563	404.003
spine_length(96)	430.217	380.902		403.508		314.762	452.821	409.057	434.704	386.359	420.975			455.367	409.434
spine_length(97)	424.077	380.522		405.686		316.029	452.259	402.699	425.531	385.284	407.499			451.97	425.903
spine_length(98)	402.591	388.511		397.731		317.593	454.415	419.475	424.579	373.503	413.308			446.398	428.123
spine_length(99)	421.339	388.882		377.079		313.92	441.148	437.372	423.474	379.207	405.723			434.955	423.428
spine_length(100)	400.491	411.023		361.704		328.99	432.944	461.528	405.491	373.56	397.903			443.906	415.432
spine_length(101)	390.171	389.26		385.402		326.725	433.856	451.954	411.117	384.655	408.242			442.737	398.823
spine_length(102)	407.846	378.332		389.522		324.206	442.622	443.969	414.711	381.892	416.011			436.357	396.907
spine_length(103)	408.372	376.147		387.176		331.591	440.148	404.313	432.505	382.983	429.928			456.439	400.124
spine_length(104)	429.451	377.634		394.331		320.924	459.843	407.759	394.784	383.147	409.815			449.115	413.025
spine_length(105)	428.748	381.496		395.14		326.895	447.054	414.885	383.41	381.427	398.046			444.09	422.756
spine_length(106)	428.272	383.006		402.572		319.559	447.79	422.466	391.721	369.084	407.87			435.162	409.357
spine_length(107)	419.074	392.892		388.21		306.034	438.889	442.121	400.114	378.605	411.759			443.707	403.006
spine_length(108)	398.508	400.461		375.749		302.384	444.021	461.406	413.414	385.854	412.971			444.995	402.202
spine_length(109)	399.665	381.184		372.957		312.98	448.803	440.117	415.76	380.844	417.211			434.605	418.196
spine_length(110)	403.028	393.11		384.024		301.085	448.36	412.579	415.282	379.981	408.821			434.991	424.878
spine_length(111)	405.809	374.653		383.953		296.106	452.465	395.183	403.77	369.721	421.836			453.282	414.764
spine_length(112)	425.832	372.042		413.738		307.412	446.387	387.415	409.543	370.866	415.185			457.162	412.769
spine_length(113)	419.021	370.852		401.402		304.491	436.31	403.772	427.992	374.977	408.132			438.844	404.931
spine_length(114)	426.776	371.775		416.431		308.404	432.074	425.272	413.627	381.967	409.292			436.204	397.263
spine_length(115)	421.474	380.91		405.408		304.821	420.329	442.946	406.756	382.936	409.292			430.747	403.359
spine_length(116)	400.501	378.734		395.07		302.214	429.153	441.966	411.652	377.769	414.2			432.716	419.602
spine_length(117)	394.514	395.428		380.429		298.278	437.665	460.804	409.682	379.791	421.594			461.272	438.213
spine_length(118)	396.589	396.876		380.897		307.167	458.559	435.738	410.166	370.084	407.58			463.317	409.154
spine_length(119)	407.935	367.642		388.142		302.446	443.081	400.818	394.431	369.137	406.348			453.913	414.565
spine_length(120)	418.845	367.089		408.768		315.107	439.262	413.991	405.521	380.644	403.031			448.419	406.446
spine_length(121)	433.8	385.901		406.59		311.369	438.698	402.942	423.09	381.376	403.354			437.524	415.126
spine_length(122)	433.383	377.731		406.743		315.429	434.03	418.841	419.492	382.679	423.892			436.169	424.764
spine_length(123)	414.121	367.198		396.468		305.396	421.864	451.275	404.21	375.589	417.543			450.451	424.497
spine_length(124)	383.4	394.845		377.083		312.84	426.896	440.932	392.441	377.362	415.019			442.026	403.455
spine_length(125)	398.978	407.923		376.778		302.71	450.561	455.718	393.89	370.612	411.565			465.605	398.548
spine_length(126)	400.88	398.595		385.095		304.146	450.811	420.346	411.658	373.449	405.917			442.974	399.659
spine_length(127)	418.396	391.564		380.431		317.178	445.621	400.228	425.121	380.701	415.75			453.977	411.846
spine_length(128)	447.623	381.247		394.941		318.103	441.987	412.592	408.744	374.89	409.853			438.487	414.61
spine_length(129)	421.204	380.846		404.457		345.649	433.433	410.603	413.509	365.278	421.408			443.166	419.813
spine_length(130)	444.697	381.818		402.557		346.583	427.532	430.734	418.333	370.58	422.688			442.745	405.631
spine_length(131)	434.549	381.862		415.767		355.068	445.088	448.245	414.325	392.153	408.384			440.784	397.418
spine_length(132)	400.689	379.987		396.438		340.018	462.157	453.013	416.815	374.411	400.148			440.207	399.887
spine_length(133)	398.101	378.523		379.636		353.915	441.148	418.475	416.132	380.661	399.814			451.425	400.994
spine_length(134)	402.481	379.044		386.095		358.957	445.195	410.039	427.88	380.934	400.341			440.483	413.713
spine_length(135)	407.468	379.625		390.766		352.593	439.774	410.753	400.545	382.542	403.029			450.21	411.968
spine_length(136)	427.416	375.26		401		370.239	430.752	416.955	410.483	387.179	421.746			440.309	396.896
spine_length(137)	423.719	380.239		399.575		370.049	427.051	420.097	404.709	401.976	416.705			440.133	404.007
spine_length(138)	436.647	376.469		412.333		377.399	429.924	447.771	405.678	404.586	402.582			448.583	391.9			437.926	432.968
spine_length(139)	425.074	381.296		397.331		379.049	439.832	440.19	414.328	374.543	404.424			441.793	404.959			407.126	428.468
spine_length(140)	406.364	376.849		404.351		356.869	453.276	431.041	421.052	387.048	408.349			449.532	417.903			391.644	425.544
spine_length(141)	406.526	380.342		393.556		363.262	436.419	413.722	433.459	380.51	398.506			431.008	417.069			394.648	434.833
spine_length(142)	411.279	401.98		382.988		355.376	443.378	409.472	425.997	376.804	421.637			444.73	406.131			408.489	452.949
spine_length(143)	415.072	389.989		382.894		366.621	428.422	405.107	401.277	378.768	422.548			432.851	407.909			409.14	449.723
spine_length(144)	429.189	381.051		382.187		357.884	418.938	417.114	399.784	366.063	406.026			436.908	392.152			430.833	423.502
spine_length(145)	423.767	381.265		396.201		369.684	421.463	432.28	407.882	387.034	410.088			436.609	403.693			429	413.057
spine_length(146)	439.331	380.477		385.018		357.586	423.203	461.087	423.136	386.228	398.552			446.15	418.816			415.639	419.264
spine_length(147)	417.861	382.117		395.32		355.371	439.147	452.002	403.957	384.726	405.747			442.583	424.703			415.904	412.684
spine_length(148)	407.289	382.892		379.706		367.752	448.959	420.598	421.246	375.999	424.61			443.034	417.264			415.68	426.561
spine_length(149)	410.688	397.688		375.603		359.364	445.128	398.555	429.752	381.425	412.255			451.416	396.901			405.782	451.381
spine_length(150)	415.183	394.899		383.28		370.432	423.458	408.233	445.436	371.593	415.25			434.041	403.246			438.971	443.093
spine_length(151)	437.612	379.27		381.704		371.268	438.679	418.372	421.275	382.873	413.283			440.193	404.243			413.38	446.106
spine_length(152)	432.73	373.121		400.1		356.144	432.252	430.745	420.777	375.511	400.139			442.945	422.723			403.811	444.035
spine_length(153)	422.735	376.949		393.877		356.837	453.966	461.837	404.006	373.664	404.348			437.727	433.954			405.173	415.577
spine_length(154)	428.629	376.949		400.213		361.61	448.241	439.662	405.309	378.965	402.108			449.264	415.554			400.57	420.975
spine_length(155)	403.905	375.745		399.524		374.171	431.816	440.241	409.018	375.705	412.907			443.288	403.14			404.548	417.749
spine_length(156)	387.958	375.299		380.231		355.959	440.484	416.138	439.12	379.083	429.883			449.939	389.854			420.524	428.764
spine_length(157)	397.64	389.856		391.727		378.414	433.146	405.113	435.133	375.55	403.996			442.075	401.779			418.638	433.867
spine_length(158)	402.915	378.905		382.557		370.185	425.086	408.61	443.901	381.86	402.077			441.791	420.614			407.972	442.245
spine_length(159)	417.85	377.72		381.782		362.879	427.99	421.841	418.579	377.548	395.278			438.48	413.926			404.961	455.763
spine_length(160)	431.842	381.289		394.333		382.114	440.051	427.727	402.081	384.504	403.841			446.187	402.777			406.966	435.897
spine_length(161)	445.198	390.063		426.717		355.771	455.278	430.988	417.467	380.993	402.068			433.145	401.912			418.08	410.881
spine_length(162)	443.946	386.772		387.04		336.83	444.18	445.361	432.573	372.568	405.286			446.752	390.279			423.667	424.531
spine_length(163)	451.223	377.391		400.12		324.598	448.74	411.6	439.477	379.643	401.677			441.975	412.659			408.559	420.398
spine_length(164)	427.972	366.438		386.251		367.313	432.832	406.37	429.92	380.754	407.3			430.162	424.438			397.774	449.377
spine_length(165)	408.172	389.359		384.839		420.574	423.446	414.846	451.885	379.639	403.384			447.142	423.891			384.784	454.582
spine_length(166)	398.937	382.456		378.823		404.024	431.194	412.026	452.908	377.568	407.05			441.539	414.664			396.647	451.01
spine_length(167)	408.384	382.625		387.766		362.956	448.061	411.749	433.2	370.881	409.565			438.159	402.286			396.942	449.68
spine_length(168)	411.276	390.93		399.618		363.636	459.843	433.122	405.16	365.603	419.683			457.114	391.654			418.203	432.445
spine_length(169)	417.185	386.783		407.586		373.067	440.207	454.038	403.947	380.037	425.276			448.563	399.559			410.754	419.153
spine_length(170)	431.056	381.684		407.812		371.144	447.809	447.22	402.471	382.803	410.884			450.787	410.995			400.907	411.595
spine_length(171)	428.566	379.666		397.918		370.861	443.561	421.279	423.595	381.219	411.555			429.778	415.703			398.497	428.823
spine_length(172)	418.517	399.962		380.422		384.692	434.305	407.065	420.481	378.863	413.234			439.833	410.4			397.474	442.107
spine_length(173)	407.918	391.559		383.9		375.324	439.613	410.976	426.13	377.125	409.828			442.281	399.27			401.992	441.814
spine_length(174)	398.511	385.209		385.859		395.045	445.473	412.096	409.944	372.878	412.244			441.362	397.568			397.897	448.029
spine_length(175)	405.001	392.994		384.006		388.636	442.952	419.706	405.047	383.274	425.65			430.625	394.595			426.595	451.136
spine_length(176)	413.552	381.629		392.061		392.176	437.117	436.39	408.914	386.297	417.134			449.427	417.166			403.023	454.267
spine_length(177)	421.761	382.746		400.257		389.585	458.365	461.69	424.072	379.192	414.946			446.72	417.969			397.201	432.665
spine_length(178)	420.366	377.518		396.036		383.248	441.478	429.618	417.898	372.868	409.6			435.747	412.258			402.102	421.692
spine_length(179)	421.915	379.616		377.359		390.798	427.634	407.473	424.079	372.168	405.87			433.888	414.277			404.484	421.699
spine_length(180)	439.6	385.61		388.981		374.528	430.593	403.238	417.45	375.469	419.059			447.696	398.613			410.04	419.9
spine_length(181)	413.228	383.269		401.646		390.377	439.603	410.182	412.541	384.191	408.224			432.462	407.985			415.298	435.58
spine_length(182)	401.97	378.445		394.011		376.906	430.84	412.411	413.701	385.558	419.212			441.917	418.93			402.504	448.874
spine_length(183)	400.116	384.823		389.358		370.598	431.122	437.013	422.626	382.032	410.795			446.479	414.691			398.132	435.486
spine_length(184)	404.82	383.728		401.096		365.348	436.699	445.608	427.698	374.771	411.051			442.87	405.591			403.231	450.354
spine_length(185)	413.117	381.907		406.92		346.866	424.316	441.118	427.272	374.102	410.26			441.395	416.553			398.43	439.746
spine_length(186)	447.377	384.963		409.601		346.826	430.546	449.967	408.721	385.735	408.161			439.056	405.332			407.479	414.386
spine_length(187)	434.23	397.674		421.891		341.038	431.134	414.85	415.469	371.193	421.423			440.32	404.64			406.638	418
spine_length(188)	439.687	396.661		395.838		340.686	436.283	410.414	403.538	370.457	409.642			440.792	400.347			402.29	429.105
spine_length(189)	418.404	388.32		369.379		344.114	460.005	415.908	409.686	381.454	400.88			439.105	411.718			407.693	442.076
spine_length(190)	399.882	373.482		376.412		338.156	436.744	422.049	406.937	376.386	395.828			449.307	409.513			409.594	456.378
spine_length(191)	405.612	386.16		378.945		345.182	449.696	423.731	421.441	375.125	395.877			437.741	407.847			404.011	450.116
spine_length(192)	406.927	385.779		373.598		347.317	431.378	447.281	399.774	374.507	407.392			458.327	389.968			406.541	434.786
spine_length(193)	414.547	393.337		407.959		345.182	423.089	462.932	405.553	383.949	421.477			436.516	402.66			412.602	425.2
spine_length(194)	441.176	371.418		412.685		340.023	425.725	427.405	391.512	374.914	402.21			437.364	407.948			396.921	413.821
spine_length(195)	430.803	383.477		413.134		345.211	433.675	409.972	426.66	390.785	400.724			439.278	416.857			387.739	424.148
spine_length(196)	427.129	397.977		410.445		344.802	443.474	399.048	429.164	382.839	393.856			447.12	415.642			399.921	423.899
spine_length(197)	438.434	393.723		389.912		338.713	438.451	418.85	423.357	381.813	402.958			445.164	405.308			400.127	435.661
spine_length(198)	413.717	384.004		382.376		335.92	450.916	406.704	430.825	378.272	418.135			459.649	403.214			392.703	462.943
spine_length(199)	401.401	381.738		381.514		339.497	437.291	427.019	406.941	374.529	422.26			444.778	404.267			417.957	442.813	428.352	360.382
spine_length(200)	388.809	380.197		400.837		339.166	430.062	446.63	407.593	374.632	411.51			432.04	431.899			402.692	434.164	418.797	371.416
spine_length(201)	405.743	380.7		407.216		334.869	440.44	446.249	405.818	391.53	409.022			438.328	423.619			394.874	427.981	438.663	381.85
spine_length(202)	399.783	382.177		388.45		345.918	439.491	434.264	423.546	387.19	400.723			442.599	402.784			402.288	424.468	447.622	390.321
spine_length(203)	427.376	384.201		404.762		337.958	454.126	410.008	425.698	372.651	406.144			431.698	393.787			403.919	425.279	445.516	416.658
spine_length(204)	446.036	385.303		408.12		345.683	457.679	410.024	425.291	382.262	430.459			438.291	393.759			411.119	417.847	453.871	415.521
spine_length(205)	440.977	393.989		393.1		345.683	441.407	412.101	406.871	370.601	422.558			450.694	388.207			418.43	426.534	425.728	427.068
spine_length(206)	459.191	397.994		395.171		340.683	431.805	418.151	401.703	374.596	416.763			449.056	388.794			407.074	434.889	414.683	448.083
spine_length(207)	428.116	382.159		383.63		346.127	430.758	435.675	397.132	382.414	410.157			430.169	389.82			400.55	454.576	406.492	440.808
spine_length(208)	401.273	381.597		400.949		345.185	433.61	451.303	417.187	382.554	406.212			440.756	400.895			405.425	446.812	415.157	427.928
spine_length(209)	386.533	376.886		392.138		344.937	448.226	437.476	422.223	375.533	408.207			442.193	398.716			413.913	435.27	412.85	411.413
spine_length(210)	394.688	389.868		396.72		354.667	424.739	435.738	420.056	379.543	421.274			437.634	419.81			406.329	413.074	421.482	418.965
bending(0)	183.013	184.736	183.766	169.727	187.943	160.9	181.655	179.714	145.008	182.148	180.303	183.778	174.289	183.479	181.455
bending(1)	180	178.648	181.577	174.806	183.621	176.736	177.049	188.13	100.961	180.172	175.135	187.088	175.653	194.21	183.237
bending(2)	183.013	178.648	187.31	171.114	188.344	178.309	184.094	188.13	88.5797	185.194	170.492	184.022	169.077	192.995	176.971
bending(3)	180.373	177.39	188.13	176.97	187.125	175.886	181.042	182.428	55.1378	183.489	165.729	186.448	176.6	190.491	175.005
bending(4)	180.523	182.215	182.361	170.407	184.635	151.557	180.63	179.59	146.497	188.01	169.16	186.246	174.089	186.915	176.971
bending(5)	186.009	177.647	176.91	173.565	183.205	153.435	181.941	187.832	168.048	189.605	167.471	188.973	180.265	184.17	198.435
bending(6)	183.283	185.516	185.528	169.509	185.44	150.471	180.63	182.49	163.113	187.815	178.472	194.491	179.236	188.728	205.353
bending(7)	183.18	175.732	185.308	175.304	186.659	143.054	184.094	176.386	169.796	172.449	175.892	195.018	181.848	189.34	207.209
bending(8)	185.906	178.648	187.275	182.871	177.829	143.054	178.525	176.522	221.269	169.619	180.576	186.37	184.788	180.119	201.458
bending(9)	183.013	181.503	182.977	176.97	178.843	147.122	175.622	176.522	162.597	163.573	175.668	189.162	184.788	181.652	205.159
bending(10)	179.714	178.648	181.583	180.172	175.815	141.009	183.195	173.264	216.741	165.453	182.951	183.283	184.788	176.975	194.265
bending(11)	186.009	180.69	186.674	184.861	179.855	140.004	180.63	171.027	306.664	175.732	180.303	188.735	184.096	188.487	199.592
bending(12)	171.87	177.544	180.454	178.17	177.034	142.674	185.698	164.105	287.592	176.566	187.125	182.182	184.185	182.375	191.151
bending(13)	180.41	184.028	179.027	188.802	178.283	145.67	183.846	166.058	281.609	165.508	180.303	185.928	188.818	183.666	188.807
bending(14)	174.56	180.707	177.566	199.22	174.819	140.004	181.941	169.526	267.274	162.646	174.207	177.945	186.674	176.975	179.086
bending(15)	174.56	172.583	178.898	199.864	168.975	132.603	182.619	174.806	254.105	163.61	174.207	172.318	183.853	182.951	178.807
bending(16)	177.274	175.732	183.731	190.061	174.622	139.017	179.502	177.274	235.305	169.992	179.289	181.104	182.966	180.119	173.772
bending(17)	171.027	175.732	182.557	190.879	178.807	133.493	181.655	177.274	228.752	169.38	177.928	181.104	184.867	179.774	172.875
bending(18)	172.235	175.732	188.646	186.836	173.772	133.781	178.19	174.289	226.332	173.005	177.928	181.745	189.896	181.018	175.871
bending(19)	174.806	174.535	190.62	184.268	177.034	136.548	174.218	177.274	221.647	175.091	183.205	182.224	188.313	175.406	170.104
bending(20)	180	177.544	187.804	180	177.449	129.806	177.103	177.51	211.925	179.001	175.668	178.496	193.967	178.059	175.622
bending(21)	180	181.302	191.529	175.988	172.925	133.172	165.79	180	197.745	178.586	176.775	191.434	192.837	178.059	167.796
bending(22)	180	179.51	187.235	180	166.996	129.806	165.141	185.352	191.952	178.586	175.248	189.286	190.525	181.294	177.928
bending(23)	180	178.965	186.459	179.204	178.636	123.69	169.042	188.453	191.952	181.821	174.14	189.462	189.049	179.774	175.135
bending(24)	177.274	178.965	188.313	176.269	174.622	131.354	172.591	180	188.502	179.001	172.488	186.246	190.874	183.969	171.511
bending(25)	174.806	175.29	181.606	182.936	175.815	126.012	171.482	188.62	180.579	172.854	176.453	191.889	198.222	182.558	175.133
bending(26)	174.806	181.302	176.805	180.333	177.034	123.69	182.275	182.726	172.196	168.826	173.66	186.86	196.46	179.37	175.152
bending(27)	172.235	174.495	178.063	175.89	174.622	125.054	181.032	183.18	170.676	166.518	179.289	186.37	187.512	179.37	177.829
bending(28)	172.078	186.911	176.1	175.89	174.622	128.473	177.343	177.397	170.676	173.29	174.207	186.041	192.529	183.666	186.659
bending(29)	172.228	179.51	178.958	181.548	180.579	127.086	170.66	169.706	172.196	170.647	181.599	184.003	182.793	188.82	186.659
bending(30)	168.69	181.881	186.316	184.865	181.526	124.365	173.433	175.03	176.204	170.713	177.928	184.003	170.961	184.185	189.462
bending(31)	168.69	175.732	184.312	180	185.681	122.969	171.482	172.235	167.56	176.303	180.303	178.244	161.565	185.919	178.807
bending(32)	169.216	175.732	189.236	180	185.681	120.53	175.621	174.289	170.272	170.428	180.303	179.157	157.166	179.163	179.735
bending(33)	166.608	180.69	187.409	175.89	180.15	123.465	180.486	174.56	176.204	173.29	175.622	179.157	146.174	181.005	185.711
bending(34)	172.228	184.028	181.685	175.89	188.344	130.641	180.785	171.87	177.064	167.281	172.925	185.097	149.065	181.475	190.109
bending(35)	169.216	185.281	185.4	181.332	184.447	131.1	173.1	169.695	172.533	176.634	176.496	181.541	153.358	186.206	182.367
bending(36)	171.87	179.068	189.181	175.89	174.67	137.987	176.634	170.134	177.443	173.621	177.51	178.226	156.371	183.782	182.367
bending(37)	174.56	179.51	185.4	179.697	176.234	130.641	178.995	178.578	187.672	180.167	180.303	181.005	160.56	175.746	175.871
bending(38)	177.739	176.001	187.467	167.296	179.091	124.935	169.042	184.003	198.573	182.344	178.807	181.104	169.051	181.594	163.845
bending(39)	174.883	176.001	184.255	171.893	173.723	120.53	176.634	181.207	196.587	179.36	177.829	184.764	161.873	172.428	162.908
bending(40)	178.043	178.523	184.588	169.261	176.234	127.733	166.142	178.21	188.502	182.829	172.925	184.399	165.385	174.851	169.16
bending(41)	180.741	178.523	175.03	173.178	177.099	129.144	174.094	174.883	191.809	179.833	171.511	186.613	165.097	174.851	166.107
bending(42)	174.596	177.911	178.746	173.178	180.15	124.935	169.509	177.985	188.607	179.496	177.928	183.959	173.991	173.593	169.984
bending(43)	183.108	181.302	175.533	174.761	180.855	129.375	177.236	180.815	178.616	182.862	172.296	184.878	173.991	177.274	167.326
bending(44)	180.523	178.069	179.248	170.867	173.723	126.769	177.762	185.641	178.283	179.496	169.939	184.17	173.63	170.246	167.326
bending(45)	177.572	195.068	180.813	173.476	176.671	133.059	171.87	183.561	166.033	179.683	176.496	178.506	173.991	167.905	168.425
bending(46)	177.302	194.541	176.961	171.87	173.298	131.149	177.236	183.406	173.772	170.428	183.4	180.644	171.265	177.806	173.52
bending(47)	177.572	190.401	178.311	192.095	176.234	135.9	185.004	177.572	172.875	170.013	187.556	177.852	174.094	187.33	176.788
bending(48)	180.286	187.518	188.644	187.696	176.234	140.29	181.109	177.572	177.443	176.634	187.556	181.351	174.094	186.783	177.274
bending(49)	177.668	184.736	188.746	181.773	177.955	139.574	190.62	177.572	175.133	180.714	183.731	181.351	179.714	189.273	175.668
bending(50)	174.806	184.736	188.69	185.925	170.727	147.265	180.785	177.572	182.551	191.31	181.219	175.943	185.194	186.483	187.778
bending(51)	177.818	182.426	186.34	174.928	179.579	149.704	180.785	183.221	182.551	185.164	187.275	179.731	193.647	187.815	184.399
bending(52)	180.569	186.911	188.746	179.215	172.142	150.255	175.446	183.054	178.616	182.829	184.764	163.968	187.772	187.33	184.399
bending(53)	177.809	178.965	192.56	175.365	170.516	148.392	179.288	180.237	179.855	182.344	181.332	163.314	188.531	188.487	189.172
bending(54)	171.703	169.772	192.322	174.56	169.397	151.663	185.004	191.575	176.328	182.344	183.4	157.338	191.31	178.059	191.889
bending(55)	172.228	165.659	186.34	170.538	167.183	135	175.914	183.013	193.799	182.344	177.034	156.43	190.784	172.558	190.204
bending(56)	170.074	169.772	180.822	182.49	166.542	131.455	179.761	180	191.809	188.531	173.991	161.565	177.274	182.246	188.807
bending(57)	180.741	169.772	178.714	179.697	164.13	147.995	178.025	183.013	190.57	182.344	177.034	165.51	174.289	179.749	187.556
bending(58)	177.668	166.473	180.585	173.83	169.695	141.94	175.914	188.612	188.017	176.248	181.129	168.345	157.292	182.246	183.67
bending(59)	187.832	168.357	180.585	181.685	170.727	144.181	175.601	185.194	180	172.854	173.894	173.492	157.697	182.246	185.13
bending(60)	188.374	175.703	170.811	176.319	180.707	136.685	169.278	182.726	182.49	175.703	178.152	170.156	160.121	180.117	179.402
bending(61)	191.544	175.703		172.611		136.621	165.478	182.726	187.214	179.001	179.402	168.366	165.964	172.733	178.152
bending(62)	186.009	170.538		180.466		141.915	168.789	180	176.606	182.632	173.326	165.413	168.977	185.782	179.855
bending(63)	185.711	176.522		167.293		143.518	165.155	180	173.089	178.73	177.034	173.52	175.225	182.246	174.622
bending(64)	188.531	170.538		174.068		141.206	167.276	180	170.178	172.854	179.855	180	165.379	180.914	181.599
bending(65)	187.765	172.854		168.425		141.206	162.512	180	167.766	169.992	177.397	180	169.695	180	181.599
bending(66)	185.194	176.153		171.227		140.906	172.405	180	178.417	173.29	167.56	182.564	173.446	174.998	178.807
bending(67)	193.318	179.001		170.272		148.359	175.236	184.764	173.492	173.29	168.01	180.818	175.58	178.591	170.951
bending(68)	184.97	179.702		171.027		156.111	174.526	179.66	188.607	176.522	174.736	177.442	168.977	183.205	178.636
bending(69)	188.453	181.821		172.875		153.75	170.811	182.386	183.4	172.854	172.2	186.34	171.973	178.591	180.973
bending(70)	185.711	176.001		169.808		153.75	176.558	187.983	185.911	179.001	172.2	186.34	184.399	174.998	180
bending(71)	182.261	178.586		175.176		159.528	170.811	185.44	182.161	178.965	177.443	182.82	172.228	182.246	181.219
bending(72)	185.117	178.586		181.528		156.111	178.132	182.726	181.979	178.586	173.894	189.689	180.766	182.246	184.764
bending(73)	185.44	172.854		187.512		160.335	188.578	179.714	189.256	181.821	172.533	184.247	180.401	176.1	184.976
bending(74)	190.305	179.299		184.254		152.616	193.868	179.477	180	178.586	181.599	184.247	175.556	182.246	178.636
bending(75)	187.579	182.191		188.797		152.616	198.001	179.763	183.945	177.737	177.928	187.778	174.699	182.705	177.829
bending(76)	187.292	173.66		185.906		152.616	193.014	187.125	184.672	190.816	180	191.31	174.699	183.969	176.496
bending(77)	184.752	176.153		184.135		152.616	200.319	179.763	183.09	187.518	182.726			186.622	175.135
bending(78)	185.518	176.673		184.135		160.154	193.248	182.603	183.09	194.91	172.533			193.13	178.807
bending(79)	181.79	169.992		183.715		160.154	199.44	182.726	173.492	184.124	175.133			191.875	170.951
bending(80)	187.772	176.153		175.746		157.714	201.471	179.423	168.959	183.417	171.511			191.875	176.39
bending(81)	185.117	179.001		171.656		157.714	196.96	179.714	171.681	178.354	169.984			190.418	180
bending(82)	181.957	179.001		171.511		160.154	197.882	182.182	170.676	190.217	181.599			192.529	178.807
bending(83)	182.182	173.264		171.87		155.589	186.71	179.74	175.997	173.956	178.807			187.815	182.726
bending(84)	182.332	170.797		168.425		161.565	190.795	172.304	177.099	174.92	175.133			179.756	183.215
bending(85)	174.289	176.634		176.319		136.745	189.28	176.987	181.736	175.732	180.139			177.997	179.546
bending(86)	179.1	176.82		177.739		144.638	191.211	174.806	187.214	174.495	181.599			180	179.735
bending(87)	171.027	176.82		175.365		138.519	187.125	177.274	182.49	175.732	173.772			174.144	176.917
bending(88)	173.754	179.496		181.528		138.731	192.741	171.547	185.631	178.648	177.443			181.501	187.556	206.704	206.944
bending(89)	176.594	173.807		176.921		137.802	188.645	177.274	184.721	175.29	181.599			176.634	179.855	209.197	202.751
bending(90)	179.259	176.634		175.365		140.793	198.164	177.397	186.832	172.141	173.894			176.345	178.755	210.53	193.601
bending(91)	185.194	176.016		177.73		130.426	191.17	177.51	190.115	175.29	176.496			174.094	179.182	203.405	180.523
bending(92)	182.578	182.829		177.73		142.224	192.061	182.49	184.133	177.911	173.772			173.688	183.108
bending(93)	182.428	185.711		177.73		132.01	197.354	185.352	184.399	178.523	176.496			175.601	179.449
bending(94)	184.95	186.009		177.739		139.887	192.955	184.97	187.651	177.911	184.012			178.733	183.4
bending(95)	185.117	185.711		177.739		139.671	196.46	185.44	187.651	178.523	180.973			173.688	181.828
bending(96)	187.442	182.862		172.801		148.055	195.379	190.784	182.27	169.622	189.256			178.36	182.775
bending(97)	187.292	182.344		182.84		139.671	191.448	184.95	183.18	169.622	188.502			181.653	180.396
bending(98)	181.79	182.531		188.818		139.671	189.349	185.194	183.18	172.243	191.809			189.162	183.108
bending(99)	174.289	182.074		186.885		144.678	190.283	182.49	178.798	172.854	193.173			188.455	179.735
bending(100)	173.991	176.987		189.553		153.435	193.671	180	176.234	175.091	192.659			182.458	174.622
bending(101)	176.522	176.82		186.739		153.435	190.305	177.138	179.579	166.759	191.198			182.907	182.155
bending(102)	175.893	180		188.578		145.521	193.196	180	182.132	164.281	188.13			188.455	182.155
bending(103)	173.991	176.82		192.749		143.13	193.671	176.82	185.305	164.281	180.935			180.693	181.828
bending(104)	174.289	176.634		192.358		142.465	182.82	176.82	168.566	164.281	186.435			184.723	179.855
bending(105)	179.484	173.771		186.374		132.739	185.002	176.987	169.278	173.66	191.165			189.162	172.533
bending(106)	182.332	170.811		191.993		132.274	183.591	185.194	176.165	173.29	181.736			191.31	170.951
bending(107)	185.194	171.11		183.814		127.185	182.49	174.648	174.588	182.344	181.96			184.155	173.326
bending(108)	188.13	171.277		184.086		124.509	181.102	172.51	182.49	181.821	180.579			192.529	173.561
bending(109)	185.44	176.634		176.781		128.027	183.453	180.373	182.132	176.153	175.904			183.329	169.821
bending(110)	179.85	185.711		179.485		132.127	183.591	174.56	179.579	179.669	175.601			188.455	179.735
bending(111)	182.428	186.009		174.544		129.89	181.409	177.138	178.825	176.303	174.207			178.556	193.412
bending(112)	179.74	188.973		171.31		125.538	174.023	180	179.579	175.737	176.634			172.04	190.62
bending(113)	179.59	182.643		171.182		125.538	170.727	177.274	189.441	179.299	179.145			175.561	187.676
bending(114)	171.793	182.643		177.879		128.027	175.622	171.87	190.305	182.344	181.005			175.561	192.529
bending(115)	168.797	184.263		179.854		127.747	180.397	172.569	192.724	173.29	188.656			180.916	191.165
bending(116)	168.28	185.164		177.211		122.206	175.622	172.569	192.995	173.771	192.995			180.916	185.042
bending(117)	167.949	184.95		176.654		127.51	183.9	172.861	190.305	173.561	187.759			171.543	187.421
bending(118)	176.82	176.987		175.236		130.236	181.409	175.748	187.394	173.29	187.088			180.228	191.596
bending(119)	180	186.009		183.616		129.003	187.442	177.739	179.69	179.646	178.678			180.585	182.132
bending(120)	174.385	179.646		174.114		120.256	180.63	180.569	157.296	176.634	177.663			186.09	182.132
bending(121)	179.74	176.82		172.385		121.329	178.19	175.05	151.718	173.29	181.332			184.274	189.135
bending(122)	185.194	182.829		180.752		124.032	182.837	181.146	157.249	167.651	189.549			188.612	184.133
bending(123)	190.784	180.714		195.945		130.601	185.147	180.947	155.41	182.862	180.579			192.21	185.631
bending(124)	188.531	180.454		189.771		125.042	187.943	180.741	156.415	176.634	181.104			182.732	181.488
bending(125)	182.531	176.386		182.27		128.027	182.619	180.699	159.355	176.634	187.334			181.228	178.493
bending(126)	182.698	179.85		181.029		132.969	182.619	180.815	169.984	170.625	190.084			182.732	179.848
bending(127)	179.185	176.82		182.27		142.866	178.525	169.216	165.729	164.745	181.104			178.229	179.579
bending(128)	171.957	182.862		186.483		142.866	178.525	172.228	160.201	167.471	187.394			180.376	187.394
bending(129)	179.185	176.634		177.274		141.093	173.517	174.883	166.205	168.111	179.725			186.724	189.162
bending(130)	172.079	179.496		169.778		141.093	172.06	177.945	164.745	168.111	175.943			184.274	189.462
bending(131)	165.587	179.833		164.876		151.341	175.03	172.636	170.819	165.964	173.239			182.732	189.462
bending(132)	170.933	179.001		177.211		154.44	169.796	165.076	170.819	174.394	175.83			182.732	186.34
bending(133)	174.125	182.344		167.72		153.622	175.446	170.064	174.6	169.33	170.172			186.866	185.518
bending(134)	176.82	185.711		165.881		155.056	167.773	169.31	178.671	168.436	172.763			186.34	180.843
bending(135)	171.265	179.001		172.569		157.286	168.465	177.852	177.16	168.436	170.172			185.618	177.879
bending(136)	176.987	182.344		163.989		166.115	173.66	172.617	178.848	165.964	170.538			181.219	175.03
bending(137)	177.138	185.793		168.563		166.945	177.709	173.536	181.036	174.821	174.094			181.219	175.556
bending(138)	171.17	179.001		165.964		164.539	175.601	176.266	174.218	171.703	170.172			186.866	172.582			173.66	209.535
bending(139)	180	179.001		165.964		164.539	172.338	174.352	182.564	168.623	170.172			183.945	175.05			174.56	204.729
bending(140)	180	176.303		174.352		166.945	183.219	181.939	186.185	168.815	167.661			183.614	178.188			174.382	198.947
bending(141)	180	182.344		172.513		156.801	175.914	181.745	189.849	172.482	173.95			180.916	172.617			179.686	201.947
bending(142)	177.274	173.66		173.641		155.056	181.109	172.273	188.591	169.184	175.943			168.566	178.678			173.772	200.765
bending(143)	180	176.82		176.444		156.801	177.236	178.678	184.635	171.177	175.943			174.196	172.948			178.401	196.159
bending(144)	180	176.82		173.641		155.056	187.649	181.104	184.635	181.269	178.825			176.664	178.58			179.603	191.875
bending(145)	182.603	170.428		184.108		162.031	185.528	173.718	183.621	178.179	176.583			179.234	175.556			184.378	189.273
bending(146)	180	170.428		183.066		166.43	189.246	174.495	188.495	178.698	178.493			173.66	176.658			180.964	189.508
bending(147)	174.411	173.29		181.909		165.548	184.589	181.771	168.69	178.698	179.136			173.959	178.496			178.063	192.204
bending(148)	176.82	173.807		188.973		168.69	181.245	179.725	159.775	179.31	176.309			176.779	177.852			178.063	187.94
bending(149)	174.261	173.958		182.27		165.548	181.109	172.304	158.199	178.179	169.683			179.529	175.426			178.401	187.33
bending(150)	176.987	179.546		183.681		166.048	181.455	171.973	157.532	177.737	172.599			181.957	175.556			191.31	189.791
bending(151)	177.274	180		183.681		167.293	175.396	178.188	158.728	178.698	172.599			184.569	181.332			185.793	177.18
bending(152)	187.765	180		179.534		166.43	185.004	176.168	158.529	171.966	166.629			187.003	186.37			183.547	179.756
bending(153)	191.31	176.634		175.746		166.43	177.65	171.203	159.656	171.966	173.239			179.259	191.889			188.048	180.711
bending(154)	202.152	176.634		177.274		165.548	179.281	178.506	166.399	178.119	171.573			181.991	186.246			180.9	184.867
bending(155)	203.238	179.833		170.667		166.048	175.974	179.624	160.433	179.31	169.683			185.039	186.34			183.212	177.449
bending(156)	195.255	179.496		175.167		165.548	174.512	178.188	159.725	181.035	167.661			184.705	186.34			183.225	183.61
bending(157)	191.185	173.958		172.855		169.121	166.752	171.973	159.624	183.999	173.239			184.569	189.462			186.94	189.179
bending(158)	188.735	176.987		178.059		169.695	168.132	181.745	168.024	180.49	173.239			181.721	180.843			177.739	187.815
bending(159)	190.38	176.634		175.167		168.763	170.43	180.843	166.569	182.089	176.165			181.721	172.228			179.424	188.079
bending(160)	184.903	176.82		179.018		174.094	169.263	173.205	166.43	178.698	177.099			181.991	178.21			179.424	185.711
bending(161)	182.107	176.82		178.616		174.56	170.72	176.634	167.276	178.179	182.997			181.422	172.396			189.508	195.025
bending(162)	176.779	176.82		179.671		166.759	183.857	174.239	167.276	178.594	187.8			176.675	177.469			186.94	191.31
bending(163)	179.053	179.496		183.731		189.462	183.711	181.005	165.964	184.297	196.714			174.648	178.575			188.048	185.793
bending(164)	181.957	179.286		182.183		170.506	183.857	175.299	178.558	180.999	192.529			171.687	180.815			192.061	186.459
bending(165)	182.428	171.11		179.667		187.479	181.848	164.116	189.1	180.999	192.529			177.274	183.406			186.359	183.969
bending(166)	184.95	170.811		182.379		183.18	180	170.727	189.1	180.999	192.529			177.138	183.283			186.728	181.909
bending(167)	176.717	167.848		186.34		163.926	174.179	166.139	201.327	183.697	192.798			177.138	177.739			186.728	185.977
bending(168)	179.431	165.51		184.764		167.293	183.814	165.774	192.095	180.701	192.017			174.888	175.236			185.793	181.081
bending(169)	176.594	171.469		185.911		166.048	180.385	174.053	187.696	174.836	191.889			177.274	183.614			181.685	187.688
bending(170)	176.481	167.848		177.639		171.336	183.814	174.053	184.399	171.291	189.462			182.49	169.916			185.86	190.629
bending(171)	179.477	170.811		173.556		171.336	180.239	178.236	186.911	171.291	191.889			185.194	169.62			184.865	186.431
bending(172)	182.182	174.649		177.129		167.651	180.127	175.601	192.81	174.821	186.178			184.97	169.31			172.801	181.501
bending(173)	185.44	171.469		174.52		168.896	182.121	176.634	192.724	171.966	186.246			187.431	169.641			177.049	181.501
bending(174)	185.44	180.999		174.52		165.338	176.634	181.96	191.31	171.478	186.246			184.97	172.304			180.9	182.63
bending(175)	185.44	172.057		180.331		169.121	180.239	181.96	197.969	172.674	183.778			185.194	175.03			185.793	180.481
bending(176)	185.44	177.656		173.164		165.338	175.411	171.545	193.601	165.654	180.41			187.139	170.064			185.86	179.415
bending(177)	180	171.469		164.222		165.338	171.315	173.827	193.431	165.841	183.283			192.804	170.064			179.68	176.892
bending(178)	176.987	176.153		169.475		163.686	172.875	174.685	187.595	165.459	183.18			187.442	179.136			183.715	180.551
bending(179)	171.793	174.836		166.888		165.338	182.764	171.681	192.91	171.573	177.572			182.055	182.132			183.212	179.027
bending(180)	172.079	168.436		157.73		168.896	180.509	162.699	184.97	171.966	172.708			189.942	175.426			180.709	176.33
bending(181)	171.547	169.33		164.222		165.338	181.146	174.622	182.564	172.674	174.883			181.422	181.745			182.897	184.213
bending(182)	171.38	165.841		163.484		168.896	186.34	174.622	180.416	184.297	177.422			176.779	183.959			181.868	180.481
bending(183)	171.277	165.654		169.824		167.293	193.658	173.605	184.97	181.477	180.569			171.957	175.58			187.496	184.213
bending(184)	168.456	166.667		196.67		160.423	187.754	172.579	185.077	182.089	172.235			174.289	181.745			178.964	180.117
bending(185)	165.861	172.674		199.518		159.692	189.917	178.499	191.283	182.089	170.074			174.289	186.613			181.528	188.586
bending(186)	169.509	165.841		194		159.692	181.848	175.188	177.474	184.71	174.883			174.289	181.332			180.709	184.096
bending(187)	171.943	172.304		203.875		168.69	185.528	183.67	181.254	184.909	180.41			171.8	184.022			177.436	189.371
bending(188)	174.648	172.304		202.302		168.69	185.551	180.579	178.685	177.479	183.283			182.107	180.442			175.533	182.603
bending(189)	176.987	170.011		197.049		162.255	187.452	183.67	176.781	165.459	183.18			179.627	181.697			181.152	181.219
bending(190)	182.726	173.094		193.021		165.097	184.059	177.023	189.605	164.807	186.34			177.274	174.936			174.118	176.903
bending(191)	176.987	160.145		190.008		159.692	176.781	179.735	206.18	164.807	186.009			177.138	178.678			183.715	181.219
bending(192)	176.987	162.378		190.008		170.296	180.385	182.148	198.867	165.459	183.013			180	175.03			191.31	184.213
bending(193)	176.987	163.507		195.255		159.692	178.264	183.315	196.248	172.482	171.87			184.97	178.678			193.158	188.13
bending(194)	172.168	165.459		195.524		165.097	182.121	177.397	196.164	174.806	171.469			182.49	181.745			197.216	187.125
bending(195)	171.501	166.485		188.735		167.471	176.927	180.579	202.902	171.278	171.87			182.49	186.448			191.437	182.977
bending(196)	168.849	163.876		186.009		160.849	178.891	176.606	195.255	169.278	175.236			182.49	189.926			189.279	182.977
bending(197)	172.079	173.309		186.34		168.69	178.891	179.449	198.563	169.278	168.69			184.764	189.462			194.99	187.56
bending(198)	171.547	178.497		186.71		168.69	174.85	177.639	198.604	169.278	172.228			187.431	189.462			189.462	189.162
bending(199)	171.11	182.61		186.71		168.69	172.813	179.735	188.502	174.806	172.708			187.765	189.462			183.219	185.977	167.326	192.907
bending(200)	171.11	180		180.454		165.097	176.927	166.562	192.659	170.395	169.216			184.97	191.889			180.434	189.039	169.363	215.601
bending(201)	174.56	178.497		186.009		164.116	178.399	171.414	193.173	171.278	174.699			184.97	191.889			183.029	183.083	165.396	222.51
bending(202)	171.38	183.318		183.18		170.296	174.85	175.152	188.503	172.427	178.21			187.431	186.71			174.616	185.315	167.631	215.538
bending(203)	174.535	181.646		174.482		165.097	176.781	171.681	190.923	167.471	174.699			187.765	183.478			184.932	185.315	165.396	230.548
bending(204)	180	181.646		168.977		170.296	176.975	169.371	192.031	174.52	170.058			179.627	190.008			180.434	184.185	161.565	222.221
bending(205)	174.648	176.541		162.474		170.296	169.38	167.005	185.911	170.074	172.617			179.763	190.008			180.272	180.265	159.321	225.818
bending(206)	174.888	182.741		162.474		173.089	174.996	178.636	184.764	173.811	169.787			184.97	190.008			172.339	184.213	163.191	230.555
bending(207)	177.138	183.03		171.966		166.588	177.274	177.397	179.546	174.52	175.225			182.603	189.462			174.696	173.096	167.005	227.49
bending(208)	182.726	183.03		167.574		166.588	176.927	171.87	187.263	166.675	171.973			182.107	188.531			176.804	176.455	162.51	219.958
bending(209)	180	176.511		165.964		170.296	171.09	177.754	189.462	174.009	175.225			187.431	187.696			183.219	178.21	163.191	212.471
bending(210)	180	173.811		171.87		168.048	166.844	175.152	182.161	173.991	170.209			182.603	184.764			178.964	176.505	175.036	203.654
head_x(0)	933	1133	850	927	804	826	1027	864	953	1229	841	1104	1069	764	937
head_x(1)	934	1133	846	927	802	829	1022	864	954	1233	840	1104	1069	761	937
head_x(2)	934	1133	846	926	803	828	1023	863	954	1235	837	1104	1069	761	937
head_x(3)	933	1134	846	926	802	828	1023	863	956	1235	835	1104	1069	760	937
head_x(4)	933	1134	845	925	802	826	1022	861	956	1235	835	1103	1070	761	937
head_x(5)	934	1135	845	921	802	824	1022	857	955	1235	835	1102	1072	759	932
head_x(6)	933	1135	845	920	801	823	1021	854	955	1236	834	1101	1076	759	931
head_x(7)	934	1133	842	918	801	822	1020	855	954	1240	834	1101	1076	760	927
head_x(8)	935	1134	837	918	798	822	1017	854	958	1243	830	1103	1076	761	927
head_x(9)	934	1135	836	918	798	822	1018	854	958	1243	827	1103	1077	757	926
head_x(10)	933	1134	836	918	799	822	1018	853	958	1243	826	1103	1077	757	926
head_x(11)	934	1134	837	918	799	823	1017	851	958	1244	825	1101	1079	757	925
head_x(12)	932	1135	836	917	799	823	1018	848	959	1244	825	1103	1081	757	923
head_x(13)	933	1136	835	917	799	823	1015	847	960	1248	824	1103	1084	758	922
head_x(14)	933	1136	833	915	797	822	1014	843	963	1251	821	1105	1084	756	919
head_x(15)	933	1135	830	914	794	821	1014	843	965	1251	818	1107	1084	756	919
head_x(16)	934	1135	828	914	795	820	1013	843	965	1252	817	1107	1085	755	919
head_x(17)	932	1135	828	913	795	820	1014	842	964	1252	817	1107	1086	752	918
head_x(18)	932	1135	828	912	793	821	1013	842	965	1253	817	1107	1087	753	918
head_x(19)	933	1136	828	912	795	821	1009	841	965	1256	816	1107	1091	753	916
head_x(20)	935	1136	828	911	794	821	1010	838	965	1259	814	1108	1091	753	913
head_x(21)	935	1136	827	908	791	821	1006	836	967	1259	810	1105	1091	753	912
head_x(22)	935	1136	825	907	789	821	1005	833	967	1259	810	1105	1091	752	912
head_x(23)	935	1136	822	904	791	821	1005	833	967	1260	809	1104	1092	749	912
head_x(24)	934	1136	821	903	790	821	1005	833	967	1261	810	1105	1093	749	911
head_x(25)	933	1137	820	903	791	821	1004	832	968	1264	809	1104	1096	748	909
head_x(26)	933	1137	820	903	791	821	1004	832	971	1266	808	1104	1095	748	905
head_x(27)	932	1136	820	903	790	820	1003	831	972	1267	803	1105	1096	748	904
head_x(28)	931	1138	819	903	789	819	1000	828	973	1267	801	1105	1096	748	903
head_x(29)	931	1137	819	902	791	819	1000	825	974	1268	800	1106	1097	746	903
head_x(30)	931	1138	817	899	790	819	1000	822	974	1268	800	1106	1099	744	903
head_x(31)	931	1138	817	896	791	818	999	822	977	1270	800	1107	1101	743	901
head_x(32)	931	1138	816	895	791	817	1000	822	978	1274	799	1108	1103	742	897
head_x(33)	930	1138	814	895	791	816	998	821	978	1275	795	1108	1106	741	895
head_x(34)	930	1139	813	895	792	816	997	820	977	1275	792	1108	1107	742	895
head_x(35)	930	1139	813	895	791	815	994	818	979	1276	792	1108	1107	740	895
head_x(36)	931	1138	814	895	789	815	995	816	978	1276	792	1109	1108	740	895
head_x(37)	932	1138	813	893	789	816	994	815	977	1279	791	1109	1109	741	895
head_x(38)	932	1138	813	891	788	816	994	811	975	1282	791	1109	1113	739	893
head_x(39)	931	1138	810	888	787	817	994	810	976	1284	788	1109	1118	739	891
head_x(40)	932	1139	807	887	787	816	989	810	977	1284	785	1109	1118	739	891
head_x(41)	931	1139	806	887	787	815	987	809	977	1284	784	1109	1118	739	891
head_x(42)	930	1139	806	887	787	816	986	809	980	1284	784	1110	1119	739	890
head_x(43)	932	1140	805	887	787	813	987	807	982	1285	784	1110	1121	738	888
head_x(44)	932	1140	806	885	786	813	986	802	984	1289	784	1110	1123	740	886
head_x(45)	931	1142	805	885	785	812	985	800	988	1292	782	1111	1126	739	884
head_x(46)	931	1144	803	884	783	812	986	799	988	1292	777	1112	1127	735	883
head_x(47)	931	1143	801	885	784	812	985	799	989	1292	775	1112	1127	733	883
head_x(48)	932	1143	801	884	784	813	982	799	988	1292	775	1112	1127	733	883
head_x(49)	931	1142	801	883	784	813	983	798	990	1293	775	1112	1128	733	882
head_x(50)	931	1142	801	883	784	813	982	798	990	1296	775	1113	1130	733	878
head_x(51)	930	1141	801	881	785	814	982	794	992	1299	774	1113	1134	733	876
head_x(52)	930	1142	801	880	783	814	981	791	992	1299	770	1119	1135	731	875
head_x(53)	929	1141	801	879	781	814	980	789	992	1300	767	1119	1135	731	874
head_x(54)	928	1140	799	877	780	813	980	790	992	1300	766	1123	1135	731	874
head_x(55)	928	1140	795	874	780	812	976	789	991	1301	766	1124	1136	731	873
head_x(56)	928	1140	793	873	780	812	974	789	990	1304	766	1123	1135	731	870
head_x(57)	929	1140	793	872	779	812	974	788	991	1306	766	1123	1136	731	869
head_x(58)	930	1140	793	872	780	811	974	787	992	1308	764	1123	1140	731	866
head_x(59)	933	1141	793	872	780	812	973	782	992	1308	760	1123	1141	730	866
head_x(60)	934	1141	791	872	782	812	970	780	992	1308	758	1124	1142	730	866
head_x(61)	935	1141		871		813	969	778	991	1308	758	1125	1142	730	865
head_x(62)	934	1139		870		811	969	778	996	1310	758	1129	1143	726	864
head_x(63)	934	1140		866		810	966	778	998	1314	757	1130	1144	726	861
head_x(64)	935	1139		865		810	965	777	997	1315	757	1129	1147	726	859
head_x(65)	935	1140		865		809	965	777	998	1315	753	1129	1147	727	859
head_x(66)	934	1140		864		809	965	774	998	1315	752	1129	1151	727	859
head_x(67)	936	1141		864		808	964	771	1001	1316	752	1130	1151	725	859
head_x(68)	935	1141		864		808	965	770	1000	1318	751	1131	1151	723	855
head_x(69)	935	1142		863		807	964	767	1001	1319	751	1131	1151	723	852
head_x(70)	935	1142		863		808	964	767	1000	1322	751	1133	1151	723	851
head_x(71)	935	1142		862		808	964	767	1001	1322	748	1133	1152	722	851
head_x(72)	936	1142		861		808	965	766	1002	1322	744	1133	1157	722	850
head_x(73)	935	1141		859		807	969	766	1001	1323	743	1133	1159	723	850
head_x(74)	937	1141		858		809	969	765	1002	1323	742	1133	1159	722	847
head_x(75)	938	1142		858		809	968	762	1003	1324	742	1132	1159	719	844
head_x(76)	938	1140		858		809	965	760	1003	1327	741	1133	1159	718	844
head_x(77)	938	1141		858		809	962	758	1003	1329	741			716	844
head_x(78)	938	1141		858		807	961	757	1004	1329	737			716	843
head_x(79)	938	1141		856		807	961	757	1009	1329	735			716	843
head_x(80)	939	1141		854		807	962	756	1008	1330	735			715	839
head_x(81)	938	1142		850		807	961	756	1009	1331	735			715	836
head_x(82)	937	1142		850		807	959	755	1010	1333	734			713	836
head_x(83)	938	1141		850		809	957	753	1010	1337	733			713	836
head_x(84)	938	1140		849		810	954	750	1008	1338	729			714	835
head_x(85)	937	1140		849		811	953	749	1008	1338	727			716	834
head_x(86)	938	1140		848		812	953	746	1008	1338	727			715	830
head_x(87)	937	1140		848		813	953	746	1008	1339	727			715	827
head_x(88)	938	1141		847		814	954	745	1007	1341	726			715	827	1117	1174
head_x(89)	938	1139		843		814	953	745	1007	1345	725			715	827	1117	1173
head_x(90)	939	1140		842		814	953	744	1008	1346	721			715	827	1118	1173
head_x(91)	939	1141		842		814	951	742	1009	1346	720			715	825	1117	1170
head_x(92)	939	1142		842		814	950	739	1010	1346	720			714	821
head_x(93)	939	1142		842		814	950	738	1010	1347	719			714	819
head_x(94)	940	1142		840		814	950	736	1009	1348	719			714	819
head_x(95)	940	1142		840		813	950	736	1009	1352	717			714	819
head_x(96)	941	1141		839		813	948	735	1012	1354	714			714	818
head_x(97)	941	1142		839		813	947	735	1012	1354	712			713	816
head_x(98)	941	1142		840		813	945	734	1013	1354	710			711	813
head_x(99)	938	1142		840		813	945	731	1013	1355	710			711	811
[truncated: 7,707 more rows]
