# Supplementary material for: FIMTrack: An open source tracking and locomotion analysis software for small animals
Source: PLoS Comput Biol. 2017 May 11;13(5):e1005530. doi: 10.1371/journal.pcbi.1005530 (PMC5444858; doi:10.1371/journal.pcbi.1005530)
Supplement: S1 Data — The resultant quantities and the used evaluation script are provided in order to guarantee reproducibility of our results. Note that the images can be downloaded at http://fim.uni-muenster.de. (ZIP) [file pcbi.1005530.s001.zip › S1_Data/tracking_grayThresh_70/table.csv]

	larva(0)	larva(1)	larva(2)	larva(3)	larva(4)	larva(5)	larva(6)	larva(7)	larva(8)	larva(9)	larva(10)	larva(11)	larva(12)	larva(13)	larva(14)	larva(15)	larva(16)	larva(17)	larva(18)	larva(19)	larva(20)
mom_x(0)	933	1128	869	945	812	844	1036	885	956	1211	858	1101	1048	777	953
mom_x(1)	933	1128	865	944	811	844	1035	884	957	1214	856	1101	1048	776	952
mom_x(2)	933	1128	864	944	811	844	1034	883	958	1216	853	1101	1049	775	952
mom_x(3)	933	1128	864	943	811	844	1033	883	958	1216	851	1101	1049	775	952
mom_x(4)	933	1128	863	943	811	843	1033	881	958	1216	851	1101	1050	774	951
mom_x(5)	933	1129	863	941	810	842	1033	879	958	1217	850	1101	1052	774	950
mom_x(6)	933	1129	862	938	810	841	1032	876	958	1218	850	1101	1055	774	948
mom_x(7)	933	1129	860	937	809	839	1030	875	958	1221	849	1101	1056	773	946
mom_x(8)	933	1129	857	936	808	839	1029	874	958	1223	847	1101	1057	772	945
mom_x(9)	933	1129	855	936	807	839	1029	873	959	1224	844	1101	1057	771	944
mom_x(10)	933	1129	855	935	807	840	1028	872	958	1224	843	1101	1058	770	944
mom_x(11)	934	1129	854	935	807	840	1028	871	958	1225	843	1101	1060	770	943
mom_x(12)	934	1130	854	934	807	840	1028	870	958	1226	842	1101	1062	769	942
mom_x(13)	934	1130	853	932	807	840	1027	868	958	1229	841	1101	1064	769	941
mom_x(14)	934	1131	852	930	806	839	1025	866	959	1231	838	1101	1065	769	938
mom_x(15)	934	1131	850	929	804	837	1024	864	959	1231	836	1102	1066	768	936
mom_x(16)	934	1131	848	929	803	836	1024	863	959	1232	835	1102	1066	767	936
mom_x(17)	934	1131	846	929	803	835	1024	862	959	1233	834	1102	1067	765	936
mom_x(18)	934	1131	846	928	803	836	1023	861	959	1234	834	1102	1069	765	935
mom_x(19)	934	1131	846	928	803	836	1023	861	959	1237	833	1102	1072	765	933
mom_x(20)	934	1131	845	927	803	836	1022	859	959	1239	831	1103	1073	764	931
mom_x(21)	934	1132	844	926	802	837	1020	857	960	1240	828	1103	1073	764	929
mom_x(22)	934	1132	843	924	801	837	1019	855	960	1240	827	1103	1073	763	929
mom_x(23)	934	1132	841	922	799	837	1018	854	960	1241	826	1103	1074	762	928
mom_x(24)	934	1132	839	921	799	837	1018	852	960	1242	825	1103	1076	761	928
mom_x(25)	934	1133	838	920	799	837	1017	852	960	1245	825	1103	1078	760	927
mom_x(26)	934	1132	838	920	799	837	1017	851	960	1247	824	1103	1080	760	924
mom_x(27)	934	1132	838	920	798	836	1015	851	962	1248	821	1103	1080	759	922
mom_x(28)	934	1133	837	919	798	836	1014	849	962	1248	819	1103	1080	759	922
mom_x(29)	934	1133	837	918	797	836	1013	847	963	1249	818	1103	1080	759	921
mom_x(30)	934	1134	836	915	796	836	1013	845	963	1249	817	1103	1080	757	920
mom_x(31)	934	1134	835	913	796	836	1012	843	964	1251	817	1103	1081	756	919
mom_x(32)	933	1134	833	913	796	835	1012	841	966	1254	816	1104	1083	755	917
mom_x(33)	933	1134	831	912	796	834	1011	841	967	1255	813	1104	1086	754	915
mom_x(34)	933	1134	830	912	796	833	1010	840	967	1256	811	1104	1088	754	914
mom_x(35)	933	1134	830	911	796	833	1008	839	968	1257	810	1104	1088	754	913
mom_x(36)	932	1134	829	911	796	833	1007	837	969	1258	809	1104	1089	753	913
mom_x(37)	933	1135	829	910	795	833	1007	836	970	1259	809	1104	1089	752	912
mom_x(38)	932	1135	828	908	794	833	1007	833	970	1262	808	1105	1092	751	909
mom_x(39)	932	1135	826	906	794	833	1006	831	971	1264	806	1105	1096	750	908
mom_x(40)	932	1135	824	905	793	834	1005	830	971	1264	803	1105	1097	750	907
mom_x(41)	932	1135	823	904	793	833	1003	829	971	1264	802	1105	1097	750	906
mom_x(42)	932	1135	822	904	793	833	1001	829	971	1265	801	1105	1098	750	906
mom_x(43)	932	1135	822	904	793	832	1001	827	973	1266	801	1105	1099	749	905
mom_x(44)	932	1135	821	903	792	831	1000	825	974	1269	800	1105	1101	749	903
mom_x(45)	932	1136	821	902	792	830	1000	822	976	1272	799	1106	1104	748	901
mom_x(46)	932	1136	819	901	791	829	999	820	976	1272	796	1106	1105	747	900
mom_x(47)	932	1137	817	899	790	828	998	820	977	1273	794	1106	1106	746	899
mom_x(48)	932	1137	816	898	790	827	996	819	978	1273	794	1106	1106	745	899
mom_x(49)	932	1137	815	897	790	827	995	818	979	1274	793	1106	1107	745	898
mom_x(50)	932	1137	815	897	790	826	995	818	980	1277	792	1106	1109	745	896
mom_x(51)	931	1137	815	896	790	826	995	816	981	1279	792	1107	1112	744	894
mom_x(52)	931	1137	814	896	790	826	994	814	982	1280	789	1108	1114	744	893
mom_x(53)	931	1137	813	895	789	826	993	812	982	1280	786	1108	1114	743	892
mom_x(54)	931	1138	812	894	788	826	992	811	983	1281	785	1110	1115	742	892
mom_x(55)	931	1138	810	892	787	826	991	809	983	1282	784	1111	1115	741	891
mom_x(56)	931	1138	809	890	788	827	989	809	984	1284	784	1111	1115	741	889
mom_x(57)	931	1138	808	889	787	828	989	808	985	1286	784	1111	1116	741	887
mom_x(58)	930	1137	808	889	787	828	989	807	985	1288	782	1112	1119	740	885
mom_x(59)	931	1137	808	888	786	828	988	805	985	1288	779	1112	1121	740	884
mom_x(60)	931	1138	807	888	786	829	987	803	985	1288	777	1113	1122	739	884
mom_x(61)	931	1138		888		829	986	801	986	1289	776	1114	1122	738	883
mom_x(62)	931	1138		886		828	985	799	987	1291	776	1116	1123	737	882
mom_x(63)	931	1138		885		828	983	798	988	1294	775	1117	1123	737	879
mom_x(64)	931	1138		883		827	982	797	988	1295	775	1117	1125	736	877
mom_x(65)	932	1138		882		827	981	797	988	1295	772	1117	1125	736	877
mom_x(66)	932	1138		881		826	981	795	989	1296	770	1117	1128	736	876
mom_x(67)	932	1138		881		825	980	794	990	1296	769	1118	1129	735	875
mom_x(68)	932	1138		880		824	980	793	992	1298	768	1119	1130	734	873
mom_x(69)	933	1138		880		824	980	791	992	1299	768	1120	1130	733	871
mom_x(70)	932	1139		879		824	980	789	992	1302	767	1121	1131	733	869
mom_x(71)	932	1139		878		824	980	788	992	1303	766	1122	1132	732	869
mom_x(72)	933	1139		877		825	980	787	993	1303	763	1122	1134	732	868
mom_x(73)	933	1139		875		825	980	786	994	1303	761	1122	1137	732	868
mom_x(74)	933	1138		874		825	979	786	995	1304	760	1122	1138	732	865
mom_x(75)	933	1139		873		825	978	784	995	1305	760	1123	1139	731	863
mom_x(76)	934	1139		873		825	977	783	995	1308	759	1123	1139	730	861
mom_x(77)	934	1139		873		825	975	780	995	1310	758			729	861
mom_x(78)	934	1139		872		824	974	778	997	1310	755			728	861
mom_x(79)	934	1140		871		825	973	777	998	1311	753			727	860
mom_x(80)	935	1139		870		824	973	776	998	1311	752			727	857
mom_x(81)	935	1139		868		824	973	776	999	1312	752			727	855
mom_x(82)	935	1139		867		824	971	775	999	1314	751			726	854
mom_x(83)	935	1139		866		825	970	774	1000	1317	750			724	853
mom_x(84)	936	1139		865		825	968	772	1001	1318	747			724	853
mom_x(85)	936	1140		865		826	967	770	1001	1318	745			723	852
mom_x(86)	936	1139		865		826	967	768	1002	1319	745			724	849
mom_x(87)	936	1139		864		826	966	766	1001	1320	745			724	847	1125	1150
mom_x(88)	936	1139		863		827	965	766	1001	1322	744			724	846	1126	1150
mom_x(89)	936	1139		861		827	965	765	1002	1325	742			723	845	1126	1150
mom_x(90)	936	1139		859		827	963	764	1002	1326	739			722	845	1127	1150
mom_x(91)	936	1139		858		827	962	763	1003	1326	738			721	844	1128	1149
mom_x(92)	936	1139		858		826	961	761	1003	1327	737			721	841
mom_x(93)	937	1139		857		826	960	759	1003	1327	737			721	839
mom_x(94)	937	1140		857		826	960	757	1004	1329	736			721	838
mom_x(95)	937	1139		856		826	960	756	1004	1332	736			721	837
mom_x(96)	937	1139		855		826	959	755	1005	1334	733			720	837
mom_x(97)	937	1139		854		826	957	755	1005	1334	731			720	835
mom_x(98)	937	1139		853		826	956	754	1006	1335	730			719	833
mom_x(99)	937	1139		852		826	955	752	1006	1335	729			718	830
mom_x(100)	937	1139		852		826	955	751	1006	1337	729			718	830
mom_x(101)	937	1139		852		826	954	748	1007	1340	728			718	829
mom_x(102)	937	1139		851		826	954	746	1008	1342	726			718	829
mom_x(103)	937	1139		851		826	953	745	1009	1342	723			717	828
mom_x(104)	937	1139		850		826	952	744	1010	1342	722			716	825
mom_x(105)	937	1139		849		826	951	743	1010	1343	721			715	823
mom_x(106)	937	1139		848		826	950	743	1010	1344	721			715	822
mom_x(107)	938	1139		846		826	950	741	1011	1347	720			715	822
mom_x(108)	938	1139		846		826	949	739	1012	1349	718			715	822
mom_x(109)	938	1139		845		826	949	737	1013	1349	716			714	821
mom_x(110)	938	1139		845		826	949	735	1013	1350	714			714	819
mom_x(111)	938	1139		845		826	948	733	1013	1350	713			713	817
mom_x(112)	938	1139		844		826	947	733	1014	1351	713			713	816
mom_x(113)	938	1139		843		826	946	733	1014	1353	713			713	815
mom_x(114)	939	1139		842		826	945	731	1015	1356	712			713	814
mom_x(115)	939	1139		841		825	945	730	1015	1357	711			713	814
mom_x(116)	938	1139		840		825	944	729	1015	1357	708			713	812
mom_x(117)	939	1140		840		825	944	726	1016	1358	706			713	809
mom_x(118)	938	1140		839		824	943	724	1016	1359	705			713	807
mom_x(119)	938	1140		839		824	942	723	1016	1361	705			712	806
mom_x(120)	939	1140		838		824	940	722	1017	1364	704			712	805
mom_x(121)	939	1139		838		823	940	722	1017	1365	703			711	805
mom_x(122)	939	1139		837		823	940	721	1019	1365	701			711	802
mom_x(123)	939	1139		836		823	939	719	1020	1366	699			711	799
mom_x(124)	940	1139		835		824	939	718	1020	1366	697			711	798
mom_x(125)	940	1139		835		826	938	715	1021	1368	696			711	797
mom_x(126)	940	1139		835		826	937	713	1022	1371	696			711	797
mom_x(127)	940	1140		835		826	936	712	1024	1372	695			710	796
mom_x(128)	940	1140		834		825	935	711	1025	1373	695			710	794
mom_x(129)	940	1140		834		824	935	711	1026	1373	692			710	791
mom_x(130)	941	1139		833		824	934	709	1026	1374	689			710	789
mom_x(131)	941	1139		831		824	934	707	1027	1376	688			710	788
mom_x(132)	941	1139		830		824	933	705	1027	1378	687			710	788
mom_x(133)	941	1140		829		823	933	703	1028	1380	687			709	787
mom_x(134)	941	1140		828		823	931	702	1029	1380	687			709	785
mom_x(135)	941	1140		828		822	929	701	1031	1380	685			708	783
mom_x(136)	941	1140		828		822	928	701	1032	1381	682			708	780
mom_x(137)	941	1140		827		822	927	700	1032	1381	679			708	780
mom_x(138)	941	1140		826		821	927	698	1032	1384	678			707	779			1167	1144
mom_x(139)	941	1140		825		821	926	696	1033	1386	678			707	778			1168	1143
mom_x(140)	941	1140		824		822	925	693	1034	1387	678			707	776			1169	1143
mom_x(141)	941	1140		823		822	923	692	1035	1388	677			706	774			1169	1144
mom_x(142)	941	1141		823		823	921	691	1037	1388	674			706	772			1169	1146
mom_x(143)	941	1141		823		823	920	690	1037	1389	671			706	771			1170	1148
mom_x(144)	941	1141		823		823	919	690	1038	1390	670			706	770			1172	1149
mom_x(145)	942	1141		822		822	919	688	1038	1393	670			707	769			1173	1150
mom_x(146)	942	1141		821		821	919	686	1039	1395	669			706	767			1173	1150
mom_x(147)	942	1140		820		821	917	684	1039	1395	668			706	764			1173	1151
mom_x(148)	942	1140		819		821	916	682	1040	1396	667			706	762			1174	1151
mom_x(149)	942	1140		818		821	914	681	1041	1397	664			706	761			1175	1152
mom_x(150)	942	1140		819		821	914	681	1041	1398	662			706	761			1176	1153
mom_x(151)	942	1141		819		822	913	680	1043	1401	661			706	760			1178	1155
mom_x(152)	942	1141		818		822	913	679	1044	1403	661			706	759			1178	1156
mom_x(153)	942	1141		817		822	912	677	1045	1403	660			706	755			1178	1157
mom_x(154)	943	1141		815		822	911	675	1045	1404	660			706	754			1179	1157
mom_x(155)	943	1141		814		821	910	673	1046	1404	657			705	753			1180	1158
mom_x(156)	943	1141		814		821	908	671	1047	1406	655			705	752			1182	1158
mom_x(157)	943	1141		814		820	907	670	1049	1408	653			705	751			1183	1159
mom_x(158)	944	1141		814		820	906	670	1050	1410	653			705	749			1183	1161
mom_x(159)	944	1141		813		819	906	669	1052	1410	653			705	746			1183	1163
mom_x(160)	944	1141		813		818	906	668	1052	1411	652			705	745			1184	1164
mom_x(161)	944	1141		812		818	905	666	1053	1412	651			705	744			1185	1164
mom_x(162)	944	1141		811		816	904	664	1053	1413	649			705	744			1186	1165
mom_x(163)	944	1141		810		816	902	662	1054	1416	646			705	743			1188	1165
mom_x(164)	945	1141		810		816	901	661	1054	1418	645			705	741			1188	1166
mom_x(165)	945	1141		810		817	900	660	1055	1418	645			705	738			1188	1166
mom_x(166)	945	1141		810		818	900	660	1055	1419	645			705	737			1189	1167
mom_x(167)	945	1141		810		818	899	659	1057	1419	644			706	736			1190	1169
mom_x(168)	945	1141		810		818	898	658	1057	1421	642			706	735			1191	1171
mom_x(169)	945	1141		809		818	897	655	1057	1423	638			706	734			1193	1171
mom_x(170)	945	1141		808		819	895	653	1058	1425	637			705	733			1194	1172
mom_x(171)	945	1140		807		819	894	652	1059	1425	637			705	730			1194	1172
mom_x(172)	946	1140		807		819	894	651	1060	1426	636			705	728			1194	1173
mom_x(173)	946	1140		807		819	893	650	1061	1426	636			705	727			1195	1173
mom_x(174)	945	1140		806		819	892	650	1062	1427	634			705	727			1196	1174
mom_x(175)	946	1141		806		819	891	649	1063	1430	631			705	726			1198	1176
mom_x(176)	946	1141		805		819	890	647	1063	1432	629			704	725			1199	1177
mom_x(177)	946	1140		804		819	888	645	1064	1433	629			704	722			1199	1179
mom_x(178)	946	1140		803		819	887	643	1065	1433	628			703	720			1199	1179
mom_x(179)	946	1140		803		819	886	642	1066	1434	628			703	719			1200	1180
mom_x(180)	946	1140		803		819	886	641	1067	1435	625			703	718			1201	1180
mom_x(181)	946	1139		802		819	885	641	1068	1437	623			703	717			1203	1181
mom_x(182)	946	1139		802		820	884	640	1068	1439	621			703	716			1204	1182
mom_x(183)	946	1139		802		820	882	639	1069	1440	620			703	714			1204	1183
mom_x(184)	946	1139		803		820	881	637	1070	1440	620			703	712			1205	1186
mom_x(185)	946	1138		803		821	881	636	1072	1441	619			703	710			1206	1187
mom_x(186)	946	1138		803		821	880	633	1073	1442	617			703	710			1207	1187
mom_x(187)	945	1138		803		821	880	632	1073	1443	614			703	709			1209	1188
mom_x(188)	945	1138		803		821	879	631	1074	1446	612			703	708			1209	1188
mom_x(189)	945	1137		803		821	878	631	1074	1447	612			703	705			1209	1189
mom_x(190)	945	1137		802		821	876	630	1075	1447	611			704	703			1209	1190
mom_x(191)	946	1137		803		820	874	630	1076	1448	610			704	702			1210	1191
mom_x(192)	946	1137		803		821	873	628	1077	1448	608			704	701			1212	1194
mom_x(193)	946	1137		802		820	873	625	1077	1450	604			703	701			1213	1194
mom_x(194)	946	1137		802		820	872	624	1077	1452	604			703	700			1214	1195
mom_x(195)	946	1136		802		821	872	622	1078	1454	603			703	698			1215	1195
mom_x(196)	945	1136		802		820	870	621	1078	1454	603			703	695			1215	1196
mom_x(197)	945	1135		802		820	868	621	1079	1455	602			703	694			1216	1196
mom_x(198)	945	1135		802		820	867	621	1079	1455	599			703	693			1218	1198
mom_x(199)	945	1135		802		820	866	619	1080	1456	597			702	693			1220	1199	704	728
mom_x(200)	945	1136		802		820	865	618	1080	1458	596			702	692			1220	1201	703	728
mom_x(201)	945	1135		802		820	865	615	1080	1461	595			702	689			1221	1202	703	728
mom_x(202)	945	1135		802		820	864	614	1080	1461	595			702	686			1221	1202	702	728
mom_x(203)	945	1135		801		820	863	613	1081	1462	594			702	686			1221	1203	701	729
mom_x(204)	944	1135		801		820	861	612	1082	1462	590			702	686			1223	1203	700	729
mom_x(205)	944	1134		801		820	859	611	1083	1463	588			701	685			1225	1204	699	730
mom_x(206)	944	1133		800		820	859	611	1083	1466	587			701	685			1226	1205	698	731
mom_x(207)	944	1133		801		820	859	610	1083	1468	587			701	685			1226	1207	698	731
mom_x(208)	944	1133		800		820	858	608	1084	1469	586			701	684			1226	1208	698	731
mom_x(209)	944	1133		800		820	857	607	1085	1469	586			701	684			1227	1210	697	731
mom_x(210)	944	1133		800		820	856	605	1086	1470	583			701	683			1229	1210	696	731
mom_y(0)	1337	1266	1215	1211	1190	1145	1152	1118	1124	1092	1062	1050	955	907	873
mom_y(1)	1338	1267	1216	1211	1192	1145	1155	1118	1123	1091	1062	1049	955	906	872
mom_y(2)	1339	1267	1216	1211	1193	1145	1157	1118	1123	1091	1060	1049	955	905	872
mom_y(3)	1341	1268	1217	1211	1194	1146	1157	1118	1122	1090	1058	1049	955	905	871
mom_y(4)	1342	1270	1217	1211	1194	1146	1157	1118	1121	1090	1058	1048	955	905	871
mom_y(5)	1345	1272	1217	1212	1195	1146	1158	1119	1120	1090	1057	1047	954	904	871
mom_y(6)	1346	1273	1217	1212	1197	1146	1159	1119	1120	1089	1057	1045	953	904	870
mom_y(7)	1348	1273	1218	1213	1198	1146	1161	1119	1119	1089	1056	1042	952	904	869
mom_y(8)	1348	1273	1219	1213	1201	1146	1164	1119	1118	1088	1055	1040	952	902	869
mom_y(9)	1348	1274	1220	1214	1202	1146	1165	1120	1117	1088	1053	1040	952	900	868
mom_y(10)	1349	1274	1220	1214	1202	1146	1165	1120	1116	1088	1053	1040	952	899	868
mom_y(11)	1352	1276	1221	1214	1202	1147	1166	1120	1116	1088	1053	1039	951	898	868
mom_y(12)	1354	1277	1221	1214	1203	1147	1167	1120	1115	1088	1052	1038	950	898	868
mom_y(13)	1356	1279	1221	1216	1204	1147	1169	1120	1114	1087	1052	1036	949	897	867
mom_y(14)	1357	1280	1221	1217	1206	1146	1171	1121	1113	1087	1051	1034	949	896	866
mom_y(15)	1358	1280	1222	1218	1209	1147	1173	1121	1112	1087	1049	1032	948	895	865
mom_y(16)	1359	1281	1223	1218	1210	1147	1173	1120	1110	1087	1049	1031	948	894	865
mom_y(17)	1360	1281	1224	1218	1210	1146	1174	1120	1109	1087	1048	1031	948	892	864
mom_y(18)	1361	1281	1224	1219	1211	1146	1175	1120	1108	1087	1048	1031	947	891	863
mom_y(19)	1363	1282	1225	1219	1211	1146	1176	1120	1108	1087	1048	1030	946	891	862
mom_y(20)	1366	1284	1225	1219	1212	1146	1177	1120	1105	1087	1047	1029	945	890	861
mom_y(21)	1367	1285	1225	1220	1213	1147	1179	1120	1103	1086	1046	1026	945	889	860
mom_y(22)	1368	1287	1226	1221	1215	1147	1181	1120	1103	1086	1045	1024	944	888	859
mom_y(23)	1368	1287	1227	1222	1217	1147	1181	1121	1101	1086	1044	1023	944	886	859
mom_y(24)	1369	1288	1228	1222	1218	1147	1182	1121	1100	1086	1044	1023	943	885	858
mom_y(25)	1370	1288	1228	1222	1218	1147	1182	1121	1099	1086	1044	1022	941	883	857
mom_y(26)	1371	1288	1228	1223	1219	1147	1184	1121	1097	1085	1043	1021	940	883	856
mom_y(27)	1373	1289	1228	1223	1219	1147	1185	1121	1095	1086	1041	1020	940	882	855
mom_y(28)	1376	1291	1228	1223	1221	1146	1188	1121	1094	1086	1040	1018	940	882	855
mom_y(29)	1377	1293	1228	1224	1222	1146	1189	1121	1093	1086	1039	1016	939	881	854
mom_y(30)	1378	1294	1229	1225	1224	1146	1190	1121	1093	1086	1039	1014	939	879	854
mom_y(31)	1378	1295	1230	1226	1225	1146	1190	1121	1091	1086	1039	1014	939	877	853
mom_y(32)	1379	1295	1231	1227	1226	1146	1191	1121	1088	1086	1039	1014	939	876	852
mom_y(33)	1380	1295	1233	1227	1226	1146	1193	1121	1086	1086	1037	1013	938	875	851
mom_y(34)	1382	1296	1233	1227	1227	1146	1195	1121	1086	1086	1036	1013	938	875	851
mom_y(35)	1384	1297	1233	1227	1227	1146	1197	1121	1085	1086	1035	1011	938	875	851
mom_y(36)	1386	1299	1234	1227	1229	1146	1198	1121	1084	1086	1035	1009	939	874	851
mom_y(37)	1387	1301	1234	1228	1230	1146	1199	1121	1082	1086	1035	1007	939	873	850
mom_y(38)	1388	1302	1234	1229	1233	1146	1199	1121	1080	1085	1034	1005	939	871	849
mom_y(39)	1389	1302	1235	1230	1234	1146	1200	1121	1079	1085	1033	1005	939	869	847
mom_y(40)	1390	1302	1237	1230	1235	1146	1202	1120	1078	1085	1032	1005	939	868	846
mom_y(41)	1390	1303	1238	1230	1235	1146	1204	1120	1077	1085	1031	1004	939	868	846
mom_y(42)	1391	1303	1238	1230	1235	1146	1206	1120	1077	1085	1030	1004	940	867	845
mom_y(43)	1393	1304	1239	1230	1236	1146	1206	1120	1075	1085	1030	1002	940	867	844
mom_y(44)	1396	1306	1239	1231	1237	1146	1207	1120	1073	1085	1030	1000	940	866	843
mom_y(45)	1397	1308	1239	1231	1240	1145	1207	1120	1071	1085	1029	998	940	864	842
mom_y(46)	1398	1309	1240	1232	1242	1145	1208	1119	1071	1085	1028	996	940	862	841
mom_y(47)	1398	1309	1242	1233	1243	1145	1210	1119	1071	1085	1027	996	940	861	840
mom_y(48)	1399	1309	1243	1234	1244	1145	1213	1119	1070	1085	1027	996	940	860	840
mom_y(49)	1400	1309	1244	1235	1244	1145	1214	1119	1068	1086	1027	995	940	860	839
mom_y(50)	1402	1310	1244	1236	1244	1145	1215	1119	1065	1085	1027	995	940	859	838
mom_y(51)	1404	1310	1244	1236	1245	1145	1215	1119	1063	1085	1027	994	940	859	837
mom_y(52)	1406	1312	1245	1236	1246	1145	1216	1119	1063	1085	1026	994	939	858	837
mom_y(53)	1407	1314	1245	1236	1249	1145	1217	1119	1063	1085	1024	993	939	856	836
mom_y(54)	1407	1315	1247	1237	1251	1145	1218	1118	1062	1084	1024	991	939	854	836
mom_y(55)	1408	1316	1249	1238	1252	1145	1220	1118	1060	1084	1023	989	939	852	836
mom_y(56)	1409	1316	1249	1239	1252	1145	1222	1118	1058	1084	1023	989	939	852	835
mom_y(57)	1410	1316	1250	1240	1252	1145	1223	1119	1056	1084	1023	988	940	851	834
mom_y(58)	1410	1316	1250	1240	1253	1145	1223	1119	1055	1084	1023	988	940	851	833
mom_y(59)	1413	1318	1250	1240	1254	1145	1224	1119	1055	1084	1021	988	940	850	833
mom_y(60)	1414	1320	1250	1240	1256	1145	1225	1119	1054	1084	1020	987	940	848	833
mom_y(61)	1415	1322		1240		1145	1225	1119	1052	1084	1020	985	941	846	833
mom_y(62)	1416	1323		1241		1145	1227	1119	1049	1083	1020	983	942	844	832
mom_y(63)	1416	1323		1242		1145	1228	1119	1047	1083	1020	982	942	844	831
mom_y(64)	1417	1323		1243		1145	1229	1119	1047	1083	1019	982	942	843	830
mom_y(65)	1418	1323		1243		1144	1229	1119	1046	1083	1018	981	943	843	829
mom_y(66)	1419	1324		1243		1144	1229	1119	1045	1082	1017	981	943	842	829
mom_y(67)	1421	1325		1244		1144	1229	1119	1043	1082	1016	980	943	841	828
mom_y(68)	1423	1328		1244		1143	1229	1119	1040	1082	1016	979	943	838	828
mom_y(69)	1425	1329		1244		1143	1229	1119	1039	1082	1016	977	943	836	827
mom_y(70)	1426	1330		1244		1144	1229	1119	1039	1082	1015	976	943	835	826
mom_y(71)	1426	1330		1245		1144	1230	1119	1038	1082	1014	975	944	835	826
mom_y(72)	1427	1330		1246		1144	1229	1119	1036	1081	1013	974	944	834	825
mom_y(73)	1428	1330		1247		1144	1229	1119	1034	1081	1012	974	945	833	825
mom_y(74)	1429	1331		1248		1144	1230	1119	1032	1081	1011	973	945	833	824
mom_y(75)	1431	1334		1249		1144	1230	1119	1031	1081	1011	973	945	831	822
mom_y(76)	1433	1336		1249		1144	1231	1120	1031	1080	1011	971	945	829	822
mom_y(77)	1435	1337		1249		1144	1233	1120	1030	1080	1010			827	821
mom_y(78)	1436	1337		1249		1144	1234	1121	1027	1079	1008			826	821
mom_y(79)	1437	1337		1250		1144	1235	1120	1024	1079	1007			826	820
mom_y(80)	1437	1337		1251		1143	1235	1121	1024	1079	1007			825	819
mom_y(81)	1438	1338		1252		1143	1235	1121	1023	1078	1006			825	818
mom_y(82)	1439	1339		1252		1144	1236	1121	1023	1078	1006			823	817
mom_y(83)	1441	1341		1253		1144	1237	1121	1021	1077	1006			821	817
mom_y(84)	1443	1343		1253		1144	1239	1121	1019	1077	1004			820	817
mom_y(85)	1445	1344		1253		1144	1240	1121	1017	1077	1003			819	816
mom_y(86)	1446	1344		1253		1145	1240	1121	1017	1077	1002			819	815
mom_y(87)	1447	1344		1254		1145	1241	1121	1016	1077	1003			818	814	967	947
mom_y(88)	1447	1344		1255		1145	1242	1122	1016	1076	1002			817	814	967	947
mom_y(89)	1448	1345		1256		1145	1242	1121	1015	1076	1002			816	813	967	947
mom_y(90)	1450	1346		1257		1145	1244	1121	1013	1075	1000			813	813	967	947
mom_y(91)	1453	1347		1258		1145	1246	1121	1011	1075	999			811	812	966	947
mom_y(92)	1455	1349		1258		1145	1247	1121	1009	1075	999			810	811
mom_y(93)	1455	1351		1258		1145	1247	1121	1008	1075	998			810	810
mom_y(94)	1456	1351		1258		1145	1247	1122	1008	1075	998			809	810
mom_y(95)	1457	1351		1258		1145	1248	1121	1007	1074	998			808	810
mom_y(96)	1457	1351		1259		1145	1250	1121	1005	1074	997			807	810
mom_y(97)	1459	1351		1260		1145	1251	1121	1004	1074	997			804	809
mom_y(98)	1461	1352		1261		1145	1253	1122	1001	1074	996			802	808
mom_y(99)	1463	1353		1263		1145	1254	1122	1001	1075	996			802	807
mom_y(100)	1465	1355		1263		1145	1254	1122	1000	1074	997			801	807
mom_y(101)	1465	1356		1263		1145	1254	1122	999	1074	997			801	806
mom_y(102)	1465	1358		1264		1145	1255	1122	997	1074	996			800	806
mom_y(103)	1466	1358		1264		1144	1256	1122	994	1074	995			798	806
mom_y(104)	1467	1358		1265		1144	1258	1122	993	1074	995			796	804
mom_y(105)	1468	1358		1267		1145	1261	1122	992	1075	994			793	804
mom_y(106)	1470	1359		1268		1145	1262	1122	991	1075	994			792	803
mom_y(107)	1472	1360		1270		1145	1262	1122	991	1075	995			792	803
mom_y(108)	1474	1361		1271		1145	1263	1122	988	1074	994			792	802
mom_y(109)	1475	1361		1271		1145	1264	1122	986	1074	994			791	802
mom_y(110)	1475	1364		1271		1145	1265	1122	984	1074	993			790	801
mom_y(111)	1476	1365		1271		1145	1267	1122	984	1074	992			788	800
mom_y(112)	1477	1365		1272		1145	1269	1123	983	1074	992			785	800
mom_y(113)	1479	1365		1273		1145	1270	1123	982	1074	992			784	800
mom_y(114)	1481	1365		1274		1144	1270	1122	980	1073	992			784	800
mom_y(115)	1483	1366		1276		1144	1271	1122	977	1073	992			783	800
mom_y(116)	1484	1366		1277		1144	1271	1122	976	1073	992			782	799
mom_y(117)	1484	1369		1277		1144	1272	1122	976	1074	991			781	798
mom_y(118)	1485	1371		1278		1144	1274	1122	975	1074	991			779	798
mom_y(119)	1486	1372		1278		1144	1276	1122	976	1074	992			777	798
mom_y(120)	1487	1372		1279		1144	1278	1122	975	1074	992			775	797
mom_y(121)	1489	1373		1279		1143	1279	1122	973	1074	992			774	797
mom_y(122)	1491	1373		1281		1143	1279	1122	971	1073	992			774	797
mom_y(123)	1493	1373		1283		1143	1280	1122	970	1073	992			773	796
mom_y(124)	1494	1375		1284		1144	1280	1122	969	1073	991			772	795
mom_y(125)	1494	1376		1285		1145	1283	1121	969	1073	991			770	795
mom_y(126)	1495	1377		1285		1145	1284	1121	969	1074	991			768	795
mom_y(127)	1496	1379		1285		1144	1286	1121	967	1074	991			766	795
mom_y(128)	1497	1380		1286		1144	1287	1121	965	1074	991			765	795
mom_y(129)	1498	1380		1286		1144	1288	1121	964	1074	990			764	794
mom_y(130)	1500	1380		1287		1144	1288	1120	964	1074	990			764	794
mom_y(131)	1502	1380		1289		1143	1289	1120	963	1074	989			763	794
mom_y(132)	1503	1381		1290		1144	1290	1120	963	1075	988			762	794
mom_y(133)	1504	1382		1290		1143	1291	1120	962	1075	988			760	794
mom_y(134)	1504	1384		1291		1143	1293	1120	961	1075	988			758	794
mom_y(135)	1505	1386		1291		1143	1294	1120	959	1075	987			756	794
mom_y(136)	1507	1387		1292		1142	1294	1119	958	1075	987			756	793
mom_y(137)	1508	1387		1292		1142	1295	1119	957	1075	986			755	793
mom_y(138)	1511	1387		1293		1142	1295	1118	957	1076	985			754	793			980	956
mom_y(139)	1512	1387		1295		1142	1296	1118	956	1076	986			754	793			981	955
mom_y(140)	1513	1389		1296		1143	1297	1118	955	1077	985			752	792			982	954
mom_y(141)	1514	1390		1297		1143	1298	1118	953	1077	985			750	792			982	953
mom_y(142)	1514	1392		1298		1143	1300	1117	951	1077	984			748	792			983	952
mom_y(143)	1515	1394		1298		1143	1301	1117	950	1078	983			747	791			984	950
mom_y(144)	1517	1394		1298		1143	1302	1117	950	1078	983			747	791			987	950
mom_y(145)	1519	1394		1299		1143	1302	1117	949	1078	983			747	791			989	950
mom_y(146)	1521	1395		1301		1142	1303	1117	948	1079	983			745	790			990	950
mom_y(147)	1522	1395		1303		1142	1305	1117	948	1079	983			744	790			990	949
mom_y(148)	1523	1396		1304		1142	1307	1116	948	1078	982			741	789			991	949
mom_y(149)	1523	1397		1305		1142	1309	1116	948	1079	981			739	789			992	948
mom_y(150)	1524	1399		1305		1142	1309	1116	948	1079	980			739	789			996	947
mom_y(151)	1525	1401		1305		1143	1310	1116	947	1079	980			738	789			998	947
mom_y(152)	1526	1402		1306		1143	1310	1116	946	1080	980			738	788			998	946
mom_y(153)	1526	1402		1307		1143	1312	1115	945	1080	980			736	788			998	945
mom_y(154)	1529	1402		1310		1143	1313	1115	945	1080	979			734	788			999	945
mom_y(155)	1530	1403		1311		1142	1315	1114	945	1080	978			731	788			1000	945
mom_y(156)	1530	1404		1312		1142	1316	1114	943	1081	977			730	787			1003	945
mom_y(157)	1531	1406		1312		1142	1317	1114	943	1081	977			729	788			1005	944
mom_y(158)	1531	1408		1312		1141	1317	1114	942	1081	977			729	787			1006	943
mom_y(159)	1532	1409		1312		1141	1318	1113	941	1081	977			728	787			1006	941
mom_y(160)	1532	1409		1314		1140	1318	1113	940	1081	977			727	787			1007	941
mom_y(161)	1533	1409		1315		1140	1319	1113	940	1082	976			725	786			1008	940
mom_y(162)	1534	1410		1317		1139	1320	1112	940	1082	976			723	786			1011	940
mom_y(163)	1536	1411		1318		1139	1322	1112	939	1082	976			722	786			1012	940
mom_y(164)	1538	1412		1319		1139	1324	1112	939	1082	976			721	785			1012	939
mom_y(165)	1539	1414		1320		1140	1325	1112	938	1082	976			720	785			1013	938
mom_y(166)	1540	1416		1320		1140	1325	1111	938	1082	976			720	785			1013	938
mom_y(167)	1540	1417		1320		1140	1326	1111	936	1082	976			719	785			1014	937
mom_y(168)	1541	1417		1321		1140	1327	1110	935	1083	976			717	785			1016	936
mom_y(169)	1542	1417		1323		1141	1328	1110	934	1083	976			715	785			1018	936
mom_y(170)	1544	1417		1326		1141	1330	1109	934	1083	976			713	784			1019	936
mom_y(171)	1545	1419		1327		1141	1331	1109	933	1083	976			712	784			1020	935
mom_y(172)	1547	1420		1328		1141	1332	1108	931	1084	976			711	783			1020	935
mom_y(173)	1548	1423		1328		1141	1332	1108	929	1084	976			711	783			1021	935
mom_y(174)	1549	1424		1328		1141	1333	1108	927	1084	976			710	782			1023	934
mom_y(175)	1550	1424		1329		1141	1334	1107	927	1085	976			708	782			1026	934
mom_y(176)	1551	1424		1330		1141	1335	1106	927	1085	976			705	781			1027	933
mom_y(177)	1552	1424		1333		1141	1337	1106	925	1085	976			703	781			1027	932
mom_y(178)	1553	1425		1334		1141	1337	1105	923	1085	976			703	780			1027	932
mom_y(179)	1553	1427		1334		1141	1338	1104	921	1086	976			702	780			1028	932
mom_y(180)	1556	1429		1335		1141	1338	1104	920	1086	976			701	780			1030	932
mom_y(181)	1557	1430		1335		1141	1339	1104	920	1086	976			701	780			1034	931
mom_y(182)	1558	1431		1335		1141	1340	1104	919	1087	975			700	779			1034	931
mom_y(183)	1559	1432		1335		1141	1341	1103	918	1087	975			698	779			1035	930
mom_y(184)	1560	1432		1336		1142	1343	1102	917	1087	975			695	779			1035	929
mom_y(185)	1560	1432		1337		1142	1344	1102	914	1087	975			694	779			1036	929
mom_y(186)	1562	1433		1337		1142	1344	1101	913	1087	975			693	778			1039	928
mom_y(187)	1563	1434		1339		1142	1345	1100	913	1087	974			692	778			1041	928
mom_y(188)	1565	1435		1341		1142	1346	1100	912	1088	974			692	778			1041	927
mom_y(189)	1567	1437		1342		1142	1347	1099	912	1089	974			691	778			1042	927
mom_y(190)	1568	1438		1343		1142	1348	1099	911	1089	974			688	777			1042	926
mom_y(191)	1568	1438		1343		1142	1350	1099	908	1089	975			686	777			1043	926
mom_y(192)	1569	1438		1343		1142	1351	1098	907	1090	974			684	777			1045	925
mom_y(193)	1569	1439		1344		1142	1351	1097	906	1090	974			684	776			1047	924
mom_y(194)	1571	1439		1345		1142	1351	1096	905	1091	974			683	776			1048	924
mom_y(195)	1571	1439		1347		1142	1352	1096	904	1092	974			683	776			1048	924
mom_y(196)	1573	1440		1349		1142	1354	1095	903	1092	974			682	776			1048	924
mom_y(197)	1575	1442		1350		1142	1356	1095	901	1092	974			680	776			1049	923
mom_y(198)	1576	1444		1351		1142	1357	1095	898	1092	973			677	776			1050	923
mom_y(199)	1577	1445		1351		1142	1357	1094	897	1093	973			675	776			1053	922	1371	1340
mom_y(200)	1578	1445		1351		1142	1358	1093	897	1093	973			674	776			1053	921	1371	1340
mom_y(201)	1578	1445		1352		1142	1358	1092	896	1095	972			674	775			1054	921	1372	1340
mom_y(202)	1579	1446		1352		1142	1359	1092	895	1095	972			674	775			1054	921	1373	1341
mom_y(203)	1580	1446		1354		1142	1360	1091	893	1094	972			673	776			1055	920	1374	1342
mom_y(204)	1580	1447		1356		1142	1362	1091	890	1095	972			671	775			1057	920	1375	1342
mom_y(205)	1581	1449		1357		1142	1363	1090	889	1095	971			668	775			1060	920	1376	1343
mom_y(206)	1583	1451		1358		1142	1363	1090	888	1096	971			666	775			1060	919	1377	1345
mom_y(207)	1585	1453		1359		1142	1363	1089	888	1097	971			665	775			1060	919	1377	1346
mom_y(208)	1587	1453		1359		1142	1364	1088	886	1097	971			665	775			1061	918	1378	1347
mom_y(209)	1588	1453		1359		1141	1365	1087	884	1097	971			664	775			1061	918	1378	1348
mom_y(210)	1588	1453		1360		1141	1365	1086	882	1098	971			663	775			1063	918	1379	1348
mom_dst(0)	0	0	0	0	0	0	0	0	0	0	0	0	0	0	0
mom_dst(1)	10	10	41.2311	10	22.3607	0	31.6228	10	14.1421	31.6228	20	10	0	14.1421	14.1421
mom_dst(2)	10	0	10	0	10	0	22.3607	10	10	20	36.0555	0	10	14.1421	0
mom_dst(3)	20	10	10	10	10	10	10	0	10	10	28.2843	0	0	0	10
mom_dst(4)	10	20	10	0	0	10	0	20	10	0	0	10	10	10	10
mom_dst(5)	30	22.3607	0	22.3607	14.1421	10	10	22.3607	10	10	14.1421	10	22.3607	10	10
mom_dst(6)	10	10	10	30	20	10	14.1421	30	0	14.1421	0	20	31.6228	0	22.3607
mom_dst(7)	20	0	22.3607	14.1421	14.1421	20	28.2843	10	10	30	14.1421	30	14.1421	10	22.3607
mom_dst(8)	0	0	31.6228	10	31.6228	0	31.6228	10	10	22.3607	22.3607	20	10	22.3607	10
mom_dst(9)	0	10	22.3607	10	14.1421	0	10	14.1421	14.1421	10	36.0555	0	0	22.3607	14.1421
mom_dst(10)	10	0	0	10	0	10	10	10	14.1421	0	10	0	10	14.1421	0
mom_dst(11)	31.6228	20	14.1421	0	0	10	10	10	0	10	0	10	22.3607	10	10
mom_dst(12)	20	14.1421	0	10	10	0	10	10	10	10	14.1421	10	22.3607	10	10
mom_dst(13)	20	20	10	28.2843	10	0	22.3607	20	10	31.6228	10	20	22.3607	10	14.1421
mom_dst(14)	10	14.1421	10	22.3607	22.3607	14.1421	28.2843	22.3607	14.1421	20	31.6228	20	10	10	31.6228
mom_dst(15)	10	0	22.3607	14.1421	36.0555	22.3607	22.3607	20	10	0	28.2843	22.3607	14.1421	14.1421	22.3607
mom_dst(16)	10	10	22.3607	0	14.1421	10	0	14.1421	20	10	10	10	0	14.1421	0
mom_dst(17)	10	0	22.3607	0	0	14.1421	10	10	10	10	14.1421	0	10	28.2843	10
mom_dst(18)	10	0	0	14.1421	10	10	14.1421	10	10	10	0	0	22.3607	10	14.1421
mom_dst(19)	20	10	10	0	0	0	10	0	0	30	10	10	31.6228	0	22.3607
mom_dst(20)	30	20	10	10	10	0	14.1421	20	30	20	22.3607	14.1421	14.1421	14.1421	22.3607
mom_dst(21)	10	14.1421	10	14.1421	14.1421	14.1421	28.2843	20	22.3607	14.1421	31.6228	30	0	10	22.3607
mom_dst(22)	10	20	14.1421	22.3607	22.3607	0	22.3607	20	0	0	14.1421	20	10	14.1421	10
mom_dst(23)	0	0	22.3607	22.3607	28.2843	0	10	14.1421	20	10	14.1421	10	10	22.3607	10
mom_dst(24)	10	10	22.3607	10	10	0	10	20	10	10	10	0	22.3607	14.1421	10
mom_dst(25)	10	10	10	10	0	0	10	0	10	30	0	10	28.2843	22.3607	14.1421
mom_dst(26)	10	10	0	10	10	0	20	10	20	22.3607	14.1421	10	22.3607	0	31.6228
mom_dst(27)	20	10	0	0	10	10	22.3607	0	28.2843	14.1421	36.0555	10	0	14.1421	22.3607
mom_dst(28)	30	22.3607	10	10	20	10	31.6228	20	10	0	22.3607	20	0	0	0
mom_dst(29)	10	20	0	14.1421	14.1421	0	14.1421	20	14.1421	10	14.1421	20	10	10	14.1421
mom_dst(30)	10	14.1421	14.1421	31.6228	22.3607	0	10	20	0	0	10	20	0	28.2843	10
mom_dst(31)	0	10	14.1421	22.3607	10	0	10	20	22.3607	20	0	0	10	22.3607	14.1421
mom_dst(32)	14.1421	0	22.3607	10	10	10	10	20	36.0555	30	10	10	20	14.1421	22.3607
mom_dst(33)	10	0	28.2843	10	0	10	22.3607	0	22.3607	10	36.0555	10	31.6228	14.1421	22.3607
mom_dst(34)	20	10	10	0	10	10	22.3607	10	0	10	22.3607	0	20	0	10
mom_dst(35)	20	10	0	10	0	0	28.2843	10	14.1421	10	14.1421	20	0	0	10
mom_dst(36)	22.3607	20	14.1421	0	20	0	14.1421	20	14.1421	10	10	20	14.1421	14.1421	0
mom_dst(37)	14.1421	22.3607	0	14.1421	14.1421	0	10	10	22.3607	10	0	20	0	14.1421	14.1421
mom_dst(38)	14.1421	10	10	22.3607	31.6228	0	0	30	20	31.6228	14.1421	22.3607	30	22.3607	31.6228
mom_dst(39)	10	0	22.3607	22.3607	10	0	14.1421	20	14.1421	20	22.3607	0	40	22.3607	22.3607
mom_dst(40)	10	0	28.2843	10	14.1421	10	22.3607	14.1421	10	0	31.6228	0	10	10	14.1421
mom_dst(41)	0	10	14.1421	10	0	10	28.2843	10	10	0	14.1421	10	0	0	10
mom_dst(42)	10	0	10	0	0	0	28.2843	0	0	10	14.1421	0	14.1421	10	10
mom_dst(43)	20	10	10	0	10	10	0	20	28.2843	10	0	20	10	10	14.1421
mom_dst(44)	30	20	10	14.1421	14.1421	10	14.1421	20	22.3607	30	10	20	20	10	22.3607
mom_dst(45)	10	22.3607	0	10	30	14.1421	0	30	28.2843	30	14.1421	22.3607	30	22.3607	22.3607
mom_dst(46)	10	10	22.3607	14.1421	22.3607	10	14.1421	22.3607	0	0	31.6228	20	10	22.3607	14.1421
mom_dst(47)	0	10	28.2843	22.3607	14.1421	10	22.3607	0	10	10	22.3607	0	10	14.1421	14.1421
mom_dst(48)	10	0	14.1421	14.1421	10	10	36.0555	10	14.1421	0	0	0	0	14.1421	0
mom_dst(49)	10	0	14.1421	14.1421	0	0	14.1421	10	22.3607	14.1421	10	10	10	0	14.1421
mom_dst(50)	20	10	0	10	0	10	10	0	31.6228	31.6228	10	0	20	10	22.3607
mom_dst(51)	22.3607	0	0	10	10	0	0	20	22.3607	20	0	14.1421	30	10	22.3607
mom_dst(52)	20	20	14.1421	0	10	0	14.1421	20	10	10	31.6228	10	22.3607	10	10
mom_dst(53)	10	20	10	10	31.6228	0	14.1421	20	0	0	36.0555	10	0	22.3607	14.1421
mom_dst(54)	0	14.1421	22.3607	14.1421	22.3607	0	14.1421	14.1421	14.1421	14.1421	10	28.2843	10	22.3607	0
mom_dst(55)	10	10	28.2843	22.3607	14.1421	0	22.3607	20	20	10	14.1421	22.3607	0	22.3607	10
mom_dst(56)	10	0	10	22.3607	10	10	28.2843	0	22.3607	20	0	0	0	0	22.3607
mom_dst(57)	10	0	14.1421	14.1421	10	10	10	14.1421	22.3607	20	0	10	14.1421	10	22.3607
mom_dst(58)	10	10	0	0	10	0	0	10	10	20	20	10	30	10	22.3607
mom_dst(59)	31.6228	20	0	10	14.1421	0	14.1421	20	0	0	36.0555	0	20	10	10
mom_dst(60)	10	22.3607	10	0	20	10	14.1421	20	10	0	22.3607	14.1421	10	22.3607	0
mom_dst(61)	10	20		0		0	10	20	22.3607	10	10	22.3607	10	22.3607	10
mom_dst(62)	10	10		22.3607		10	22.3607	20	31.6228	22.3607	0	28.2843	14.1421	22.3607	14.1421
mom_dst(63)	0	0		14.1421		0	22.3607	10	22.3607	30	10	14.1421	0	0	31.6228
mom_dst(64)	10	0		22.3607		10	14.1421	10	0	10	10	0	20	14.1421	22.3607
mom_dst(65)	14.1421	0		10		10	10	0	10	0	31.6228	10	10	0	10
mom_dst(66)	10	10		10		10	0	20	14.1421	14.1421	22.3607	0	30	10	10
mom_dst(67)	20	10		10		10	10	10	22.3607	0	14.1421	14.1421	10	14.1421	14.1421
mom_dst(68)	20	30		10		14.1421	0	10	36.0555	20	10	14.1421	10	31.6228	20
mom_dst(69)	22.3607	10		0		0	0	20	10	10	0	22.3607	0	22.3607	22.3607
mom_dst(70)	14.1421	14.1421		10		10	0	20	0	30	14.1421	14.1421	10	10	22.3607
mom_dst(71)	0	0		14.1421		0	10	10	10	10	14.1421	14.1421	14.1421	10	0
mom_dst(72)	14.1421	0		14.1421		10	10	10	22.3607	10	31.6228	10	20	10	14.1421
mom_dst(73)	10	0		22.3607		0	0	10	22.3607	0	22.3607	0	31.6228	10	0
mom_dst(74)	10	14.1421		14.1421		0	14.1421	0	22.3607	10	14.1421	10	10	0	31.6228
mom_dst(75)	20	31.6228		14.1421		0	10	20	10	10	0	10	10	22.3607	28.2843
mom_dst(76)	22.3607	20		0		0	14.1421	14.1421	0	31.6228	10	20	0	22.3607	20
mom_dst(77)	20	10		0		0	28.2843	30	10	20	14.1421			22.3607	10
mom_dst(78)	10	0		10		10	14.1421	22.3607	36.0555	10	36.0555			14.1421	0
mom_dst(79)	10	10		14.1421		10	14.1421	14.1421	31.6228	10	22.3607			10	14.1421
mom_dst(80)	10	10		14.1421		14.1421	0	14.1421	0	0	10			10	31.6228
mom_dst(81)	10	10		22.3607		0	0	0	14.1421	14.1421	10			0	22.3607
mom_dst(82)	10	10		10		10	22.3607	10	0	20	10			22.3607	14.1421
mom_dst(83)	20	20		14.1421		10	14.1421	10	22.3607	31.6228	10			28.2843	10
mom_dst(84)	22.3607	20		10		0	28.2843	20	22.3607	10	36.0555			10	0
mom_dst(85)	20	14.1421		0		10	14.1421	20	20	0	22.3607			14.1421	14.1421
mom_dst(86)	10	10		0		10	0	20	10	10	10			10	31.6228
mom_dst(87)	10	0		14.1421		0	14.1421	20	14.1421	10	10			10	22.3607	0	0
mom_dst(88)	0	0		14.1421		10	14.1421	10	0	22.3607	14.1421			10	10	10	0
mom_dst(89)	10	10		22.3607		0	0	14.1421	14.1421	30	20			14.1421	14.1421	0	0
mom_dst(90)	20	10		22.3607		0	28.2843	10	20	14.1421	36.0555			31.6228	0	10	0
mom_dst(91)	30	10		14.1421		0	22.3607	10	22.3607	0	14.1421			22.3607	14.1421	14.1421	10
mom_dst(92)	20	20		0		10	14.1421	20	20	10	10			10	31.6228
mom_dst(93)	10	20		10		0	10	20	10	0	10			0	22.3607
mom_dst(94)	10	10		0		0	0	22.3607	10	20	10			10	10
mom_dst(95)	10	10		10		0	10	14.1421	10	31.6228	0			10	10
mom_dst(96)	0	0		14.1421		0	22.3607	10	22.3607	20	31.6228			14.1421	0
mom_dst(97)	20	0		14.1421		0	22.3607	0	10	0	20			30	22.3607
mom_dst(98)	20	10		14.1421		0	22.3607	14.1421	31.6228	10	14.1421			22.3607	22.3607
mom_dst(99)	20	10		22.3607		0	14.1421	20	0	10	10			10	31.6228
mom_dst(100)	20	20		0		0	0	10	10	22.3607	10			10	0
mom_dst(101)	0	10		0		0	10	30	14.1421	30	10			0	14.1421
mom_dst(102)	0	20		14.1421		0	10	20	22.3607	20	22.3607			10	0
mom_dst(103)	10	0		0		10	14.1421	10	31.6228	0	31.6228			22.3607	10
mom_dst(104)	10	0		14.1421		0	22.3607	10	14.1421	0	10			22.3607	36.0555
mom_dst(105)	10	0		22.3607		10	31.6228	10	10	14.1421	14.1421			31.6228	20
mom_dst(106)	20	10		14.1421		0	14.1421	0	10	10	0			10	14.1421
mom_dst(107)	22.3607	10		28.2843		0	0	20	10	30	14.1421			0	0
mom_dst(108)	20	10		10		0	14.1421	20	31.6228	22.3607	22.3607			0	10
mom_dst(109)	10	0		10		0	10	20	22.3607	0	20			14.1421	10
mom_dst(110)	0	30		0		0	10	20	20	10	22.3607			10	22.3607
mom_dst(111)	10	10		0		0	22.3607	20	0	0	14.1421			22.3607	22.3607
mom_dst(112)	10	0		14.1421		0	22.3607	10	14.1421	10	0			30	10
mom_dst(113)	20	0		14.1421		0	14.1421	0	10	20	0			10	10
mom_dst(114)	22.3607	0		14.1421		10	10	22.3607	22.3607	31.6228	10			0	10
mom_dst(115)	20	10		22.3607		10	10	10	30	10	10			10	0
mom_dst(116)	14.1421	0		14.1421		0	10	10	10	0	30			10	22.3607
mom_dst(117)	10	31.6228		0		0	10	30	10	14.1421	22.3607			10	31.6228
mom_dst(118)	14.1421	20		14.1421		10	22.3607	20	10	10	10			20	20
mom_dst(119)	10	10		0		0	22.3607	10	10	20	10			22.3607	10
mom_dst(120)	14.1421	0		14.1421		0	28.2843	10	14.1421	30	10			20	14.1421
mom_dst(121)	20	14.1421		0		14.1421	10	0	20	10	10			14.1421	0
mom_dst(122)	20	0		22.3607		0	0	10	28.2843	10	20			0	30
mom_dst(123)	20	0		22.3607		0	14.1421	20	14.1421	10	20			10	31.6228
mom_dst(124)	14.1421	20		14.1421		14.1421	0	10	10	0	22.3607			10	14.1421
mom_dst(125)	0	10		10		22.3607	31.6228	31.6228	10	20	10			20	10
mom_dst(126)	10	10		0		0	14.1421	20	10	31.6228	0			20	0
mom_dst(127)	10	22.3607		0		10	22.3607	10	28.2843	10	10			22.3607	10
mom_dst(128)	10	10		14.1421		10	14.1421	10	22.3607	10	0			10	20
mom_dst(129)	10	0		0		10	10	0	14.1421	0	31.6228			10	31.6228
mom_dst(130)	22.3607	10		14.1421		0	10	22.3607	0	10	30			0	20
mom_dst(131)	20	0		28.2843		10	10	20	14.1421	20	14.1421			10	10
mom_dst(132)	10	10		14.1421		10	14.1421	20	0	22.3607	14.1421			10	0
mom_dst(133)	10	14.1421		10		14.1421	10	20	14.1421	20	0			22.3607	10
mom_dst(134)	0	20		14.1421		0	28.2843	10	14.1421	0	0			20	20
mom_dst(135)	10	20		0		10	22.3607	10	28.2843	0	22.3607			22.3607	20
mom_dst(136)	20	10		10		10	10	10	14.1421	10	30			0	31.6228
mom_dst(137)	10	0		10		0	14.1421	10	10	0	31.6228			10	0
mom_dst(138)	30	0		14.1421		10	0	22.3607	0	31.6228	14.1421			14.1421	10			0	0
mom_dst(139)	10	0		22.3607		0	14.1421	20	14.1421	20	10			0	10			14.1421	14.1421
mom_dst(140)	10	20		14.1421		14.1421	14.1421	30	14.1421	14.1421	10			20	22.3607			14.1421	10
mom_dst(141)	10	10		14.1421		0	22.3607	10	22.3607	10	10			22.3607	20			0	14.1421
mom_dst(142)	0	22.3607		10		10	28.2843	14.1421	28.2843	0	31.6228			20	20			10	22.3607
mom_dst(143)	10	20		0		0	14.1421	10	10	14.1421	31.6228			10	14.1421			14.1421	28.2843
mom_dst(144)	20	0		0		0	14.1421	0	10	10	10			0	10			36.0555	10
mom_dst(145)	22.3607	0		14.1421		10	0	20	10	30	0			10	10			22.3607	10
mom_dst(146)	20	10		22.3607		14.1421	10	20	14.1421	22.3607	10			22.3607	22.3607			10	0
mom_dst(147)	10	10		22.3607		0	28.2843	20	0	0	10			10	30			0	14.1421
mom_dst(148)	10	10		14.1421		0	22.3607	22.3607	10	14.1421	14.1421			30	22.3607			14.1421	0
mom_dst(149)	0	10		14.1421		0	28.2843	10	10	14.1421	31.6228			20	10			14.1421	14.1421
mom_dst(150)	10	20		10		0	0	0	0	10	22.3607			0	0			41.2311	14.1421
mom_dst(151)	10	22.3607		0		14.1421	14.1421	10	22.3607	30	10			10	10			28.2843	20
mom_dst(152)	10	10		14.1421		0	0	10	14.1421	22.3607	0			0	14.1421			0	14.1421
mom_dst(153)	0	0		14.1421		0	22.3607	22.3607	14.1421	0	10			20	40			0	14.1421
mom_dst(154)	31.6228	0		36.0555		0	14.1421	20	0	10	10			20	10			14.1421	0
mom_dst(155)	10	10		14.1421		14.1421	22.3607	22.3607	10	0	31.6228			31.6228	10			14.1421	10
mom_dst(156)	0	10		10		0	22.3607	20	22.3607	22.3607	22.3607			10	14.1421			36.0555	0
mom_dst(157)	10	20		0		10	14.1421	10	20	20	20			10	14.1421			22.3607	14.1421
mom_dst(158)	10	20		0		10	10	0	14.1421	20	0			0	22.3607			10	22.3607
mom_dst(159)	10	10		10		10	10	14.1421	22.3607	0	0			10	30			0	28.2843
mom_dst(160)	0	0		20		14.1421	0	10	10	10	10			10	10			14.1421	10
mom_dst(161)	10	0		14.1421		0	14.1421	20	10	14.1421	14.1421			20	14.1421			14.1421	10
mom_dst(162)	10	10		22.3607		22.3607	14.1421	22.3607	0	10	20			20	0			31.6228	10
mom_dst(163)	20	10		14.1421		0	28.2843	20	14.1421	30	30			10	10			22.3607	0
mom_dst(164)	22.3607	10		10		0	22.3607	10	0	20	10			10	22.3607			0	14.1421
mom_dst(165)	10	20		10		14.1421	14.1421	10	14.1421	0	0			10	30			10	10
mom_dst(166)	10	20		0		10	0	10	0	10	0			0	10			10	10
mom_dst(167)	0	10		0		0	14.1421	10	28.2843	0	10			14.1421	10			14.1421	22.3607
mom_dst(168)	10	0		10		0	14.1421	14.1421	10	22.3607	20			20	10			22.3607	22.3607
mom_dst(169)	10	0		22.3607		10	14.1421	30	10	20	40			20	10			28.2843	0
mom_dst(170)	20	0		31.6228		10	28.2843	22.3607	10	20	10			22.3607	14.1421			14.1421	10
mom_dst(171)	10	22.3607		14.1421		0	14.1421	10	14.1421	0	0			10	30			10	10
mom_dst(172)	22.3607	10		10		0	10	14.1421	22.3607	14.1421	10			10	22.3607			0	10
mom_dst(173)	10	30		0		0	10	10	22.3607	0	0			0	10			14.1421	0
mom_dst(174)	14.1421	10		10		0	14.1421	0	22.3607	10	20			10	10			22.3607	14.1421
mom_dst(175)	14.1421	10		10		0	14.1421	14.1421	10	31.6228	30			20	10			36.0555	20
mom_dst(176)	10	0		14.1421		0	14.1421	22.3607	0	20	20			31.6228	14.1421			14.1421	14.1421
mom_dst(177)	10	10		31.6228		0	28.2843	20	22.3607	10	0			20	30			0	22.3607
mom_dst(178)	10	10		14.1421		0	10	22.3607	22.3607	0	10			10	22.3607			0	0
mom_dst(179)	0	20		0		0	14.1421	14.1421	22.3607	14.1421	0			10	10			14.1421	10
mom_dst(180)	30	20		10		0	0	10	14.1421	10	30			10	10			22.3607	0
mom_dst(181)	10	14.1421		10		0	14.1421	0	10	20	20			0	10			44.7214	14.1421
mom_dst(182)	10	10		0		10	14.1421	10	10	22.3607	22.3607			10	14.1421			10	10
mom_dst(183)	10	10		0		0	22.3607	14.1421	14.1421	10	10			20	20			10	14.1421
mom_dst(184)	10	0		14.1421		10	22.3607	22.3607	14.1421	0	0			30	20			10	31.6228
mom_dst(185)	0	10		10		10	10	10	36.0555	10	10			10	20			14.1421	10
mom_dst(186)	20	10		0		0	10	31.6228	14.1421	10	20			10	10			31.6228	10
mom_dst(187)	14.1421	10		20		0	10	14.1421	0	10	31.6228			10	10			28.2843	10
mom_dst(188)	20	10		20		0	14.1421	10	14.1421	31.6228	20			0	10			0	10
mom_dst(189)	20	22.3607		10		0	14.1421	10	0	14.1421	0			10	30			10	10
mom_dst(190)	10	10		14.1421		0	22.3607	10	14.1421	0	10			31.6228	22.3607			0	14.1421
mom_dst(191)	10	0		10		10	28.2843	0	31.6228	10	14.1421			20	10			14.1421	10
mom_dst(192)	10	0		0		10	14.1421	22.3607	14.1421	10	22.3607			20	10			28.2843	31.6228
mom_dst(193)	0	10		14.1421		10	0	31.6228	10	20	40			10	10			22.3607	10
mom_dst(194)	20	0		10		0	10	14.1421	10	22.3607	0			10	10			14.1421	10
mom_dst(195)	0	10		20		10	10	20	14.1421	22.3607	10			0	20			10	0
mom_dst(196)	22.3607	10		20		10	28.2843	14.1421	10	0	0			10	30			0	10
mom_dst(197)	20	22.3607		10		0	28.2843	0	22.3607	10	10			20	10			14.1421	10
mom_dst(198)	10	20		10		0	14.1421	0	30	0	31.6228			30	10			22.3607	20
mom_dst(199)	10	10		0		0	10	22.3607	14.1421	14.1421	20			22.3607	0			36.0555	14.1421	0	0
mom_dst(200)	10	10		0		0	14.1421	14.1421	0	20	10			10	10			0	22.3607	10	0
mom_dst(201)	0	10		10		0	0	31.6228	10	36.0555	14.1421			0	31.6228			14.1421	10	10	0
mom_dst(202)	10	10		0		0	14.1421	10	10	0	0			0	30			0	0	14.1421	10
mom_dst(203)	10	0		22.3607		0	14.1421	14.1421	22.3607	14.1421	10			10	10			10	14.1421	14.1421	14.1421
mom_dst(204)	10	10		20		0	28.2843	10	31.6228	10	40			20	10			28.2843	0	14.1421	0
mom_dst(205)	10	22.3607		10		0	22.3607	14.1421	14.1421	10	22.3607			31.6228	10			36.0555	10	14.1421	14.1421
mom_dst(206)	20	22.3607		14.1421		0	0	0	10	31.6228	10			20	0			10	14.1421	14.1421	22.3607
mom_dst(207)	20	20		14.1421		0	0	14.1421	0	22.3607	0			10	0			0	20	0	10
mom_dst(208)	20	0		10		0	14.1421	22.3607	22.3607	10	10			0	10			10	14.1421	10	10
mom_dst(209)	10	0		0		10	14.1421	14.1421	22.3607	0	0			10	0			10	20	10	10
mom_dst(210)	0	0		10		0	10	22.3607	22.3607	14.1421	30			10	10			28.2843	0	14.1421	0
acc_dst(0)	0	0	0	0	0	0	0	0	0	0	0	0	0	0	0
acc_dst(1)	10	10	41.2311	10	22.3607	0	31.6228	10	14.1421	31.6228	20	10	0	14.1421	14.1421
acc_dst(2)	20	10	51.2311	10	32.3607	0	53.9835	20	24.1421	51.6228	56.0555	10	10	28.2843	14.1421
acc_dst(3)	40	20	61.2311	20	42.3607	10	63.9835	20	34.1421	61.6228	84.3398	10	10	28.2843	24.1421
acc_dst(4)	50	40	71.2311	20	42.3607	20	63.9835	40	44.1421	61.6228	84.3398	20	20	38.2843	34.1421
acc_dst(5)	80	62.3607	71.2311	42.3607	56.5028	30	73.9835	62.3607	54.1421	71.6228	98.4819	30	42.3607	48.2843	44.1421
acc_dst(6)	90	72.3607	81.2311	72.3607	76.5028	40	88.1256	92.3607	54.1421	85.7649	98.4819	50	73.9835	48.2843	66.5028
acc_dst(7)	110	72.3607	103.592	86.5028	90.645	60	116.41	102.361	64.1421	115.765	112.624	80	88.1256	58.2843	88.8635
acc_dst(8)	110	72.3607	135.215	96.5028	122.268	60	148.033	112.361	74.1421	138.126	134.985	100	98.1256	80.645	98.8635
acc_dst(9)	110	82.3607	157.575	106.503	136.41	60	158.033	126.503	88.2843	148.126	171.04	100	98.1256	103.006	113.006
acc_dst(10)	120	82.3607	157.575	116.503	136.41	70	168.033	136.503	102.426	148.126	181.04	100	108.126	117.148	113.006
acc_dst(11)	151.623	102.361	171.717	116.503	136.41	80	178.033	146.503	102.426	158.126	181.04	110	130.486	127.148	123.006
acc_dst(12)	171.623	116.503	171.717	126.503	146.41	80	188.033	156.503	112.426	168.126	195.182	120	152.847	137.148	133.006
acc_dst(13)	191.623	136.503	181.717	154.787	156.41	80	210.393	176.503	122.426	199.748	205.182	140	175.208	147.148	147.148
acc_dst(14)	201.623	150.645	191.717	177.148	178.771	94.1421	238.678	198.863	136.569	219.748	236.805	160	185.208	157.148	178.771
acc_dst(15)	211.623	150.645	214.078	191.29	214.826	116.503	261.038	218.863	146.569	219.748	265.089	182.361	199.35	171.29	201.131
acc_dst(16)	221.623	160.645	236.439	191.29	228.968	126.503	261.038	233.006	166.569	229.748	275.089	192.361	199.35	185.432	201.131
acc_dst(17)	231.623	160.645	258.799	191.29	228.968	140.645	271.038	243.006	176.569	239.748	289.232	192.361	209.35	213.716	211.131
acc_dst(18)	241.623	160.645	258.799	205.432	238.968	150.645	285.18	253.006	186.569	249.748	289.232	192.361	231.71	223.716	225.273
acc_dst(19)	261.623	170.645	268.799	205.432	238.968	150.645	295.18	253.006	186.569	279.748	299.232	202.361	263.333	223.716	247.634
acc_dst(20)	291.623	190.645	278.799	215.432	248.968	150.645	309.323	273.006	216.569	299.748	321.592	216.503	277.475	237.858	269.995
acc_dst(21)	301.623	204.787	288.799	229.574	263.11	164.787	337.607	293.006	238.929	313.891	353.215	246.503	277.475	247.858	292.355
acc_dst(22)	311.623	224.787	302.942	251.935	285.471	164.787	359.967	313.006	238.929	313.891	367.357	266.503	287.475	262.001	302.355
acc_dst(23)	311.623	224.787	325.302	274.296	313.755	164.787	369.967	327.148	258.929	323.891	381.499	276.503	297.475	284.361	312.355
acc_dst(24)	321.623	234.787	347.663	284.296	323.755	164.787	379.967	347.148	268.929	333.891	391.499	276.503	319.836	298.503	322.355
acc_dst(25)	331.623	244.787	357.663	294.296	323.755	164.787	389.967	347.148	278.929	363.891	391.499	286.503	348.12	320.864	336.498
acc_dst(26)	341.623	254.787	357.663	304.296	333.755	164.787	409.967	357.148	298.929	386.251	405.641	296.503	370.481	320.864	368.12
acc_dst(27)	361.623	264.787	357.663	304.296	343.755	174.787	432.328	357.148	327.213	400.393	441.697	306.503	370.481	335.006	390.481
acc_dst(28)	391.623	287.148	367.663	314.296	363.755	184.787	463.951	377.148	337.213	400.393	464.058	326.503	370.481	335.006	390.481
acc_dst(29)	401.623	307.148	367.663	328.438	377.897	184.787	478.093	397.148	351.356	410.393	478.2	346.503	380.481	345.006	404.623
acc_dst(30)	411.623	321.29	381.805	360.06	400.258	184.787	488.093	417.148	351.356	410.393	488.2	366.503	380.481	373.29	414.623
acc_dst(31)	411.623	331.29	395.947	382.421	410.258	184.787	498.093	437.148	373.716	430.393	488.2	366.503	390.481	395.651	428.765
acc_dst(32)	425.765	331.29	418.308	392.421	420.258	194.787	508.093	457.148	409.772	460.393	498.2	376.503	410.481	409.793	451.126
acc_dst(33)	435.765	331.29	446.592	402.421	420.258	204.787	530.454	457.148	432.133	470.393	534.255	386.503	442.104	423.935	473.487
acc_dst(34)	455.765	341.29	456.592	402.421	430.258	214.787	552.814	467.148	432.133	480.393	556.616	386.503	462.104	423.935	483.487
acc_dst(35)	475.765	351.29	456.592	412.421	430.258	214.787	581.099	477.148	446.275	490.393	570.758	406.503	462.104	423.935	493.487
acc_dst(36)	498.126	371.29	470.734	412.421	450.258	214.787	595.241	497.148	460.417	500.393	580.758	426.503	476.246	438.078	493.487
acc_dst(37)	512.268	393.651	470.734	426.563	464.4	214.787	605.241	507.148	482.777	510.393	580.758	446.503	476.246	452.22	507.629
acc_dst(38)	526.41	403.651	480.734	448.924	496.023	214.787	605.241	537.148	502.777	542.016	594.9	468.863	506.246	474.58	539.252
acc_dst(39)	536.41	403.651	503.095	471.285	506.023	214.787	619.383	557.148	516.92	562.016	617.261	468.863	546.246	496.941	561.612
acc_dst(40)	546.41	403.651	531.379	481.285	520.165	224.787	641.744	571.29	526.92	562.016	648.884	468.863	556.246	506.941	575.754
acc_dst(41)	546.41	413.651	545.521	491.285	520.165	234.787	670.028	581.29	536.92	562.016	663.026	478.863	556.246	506.941	585.754
acc_dst(42)	556.41	413.651	555.521	491.285	520.165	234.787	698.312	581.29	536.92	572.016	677.168	478.863	570.388	516.941	595.754
acc_dst(43)	576.41	423.651	565.521	491.285	530.165	244.787	698.312	601.29	565.204	582.016	677.168	498.863	580.388	526.941	609.896
acc_dst(44)	606.41	443.651	575.521	505.427	544.307	254.787	712.454	621.29	587.565	612.016	687.168	518.863	600.388	536.941	632.257
acc_dst(45)	616.41	466.011	575.521	515.427	574.307	268.929	712.454	651.29	615.849	642.016	701.31	541.224	630.388	559.302	654.618
acc_dst(46)	626.41	476.011	597.882	529.569	596.668	278.929	726.596	673.651	615.849	642.016	732.933	561.224	640.388	581.662	668.76
acc_dst(47)	626.41	486.011	626.166	551.93	610.81	288.929	748.957	673.651	625.849	652.016	755.294	561.224	650.388	595.805	682.902
acc_dst(48)	636.41	486.011	640.308	566.072	620.81	298.929	785.013	683.651	639.991	652.016	755.294	561.224	650.388	609.947	682.902
acc_dst(49)	646.41	486.011	654.451	580.214	620.81	298.929	799.155	693.651	662.352	666.158	765.294	571.224	660.388	609.947	697.044
acc_dst(50)	666.41	496.011	654.451	590.214	620.81	308.929	809.155	693.651	693.974	697.781	775.294	571.224	680.388	619.947	719.405
acc_dst(51)	688.771	496.011	654.451	600.214	630.81	308.929	809.155	713.651	716.335	717.781	775.294	585.366	710.388	629.947	741.766
acc_dst(52)	708.771	516.011	668.593	600.214	640.81	308.929	823.297	733.651	726.335	727.781	806.916	595.366	732.749	639.947	751.766
acc_dst(53)	718.771	536.011	678.593	610.214	672.433	308.929	837.439	753.651	726.335	727.781	842.972	605.366	732.749	662.307	765.908
acc_dst(54)	718.771	550.153	700.953	624.356	694.794	308.929	851.581	767.793	740.477	741.923	852.972	633.651	742.749	684.668	765.908
acc_dst(55)	728.771	560.153	729.238	646.717	708.936	308.929	873.942	787.793	760.477	751.923	867.114	656.011	742.749	707.029	775.908
acc_dst(56)	738.771	560.153	739.238	669.077	718.936	318.929	902.226	787.793	782.838	771.923	867.114	656.011	742.749	707.029	798.268
acc_dst(57)	748.771	560.153	753.38	683.219	728.936	328.929	912.226	801.935	805.199	791.923	867.114	666.011	756.891	717.029	820.629
acc_dst(58)	758.771	570.153	753.38	683.219	738.936	328.929	912.226	811.935	815.199	811.923	887.114	676.011	786.891	727.029	842.99
acc_dst(59)	790.393	590.153	753.38	693.219	753.078	328.929	926.368	831.935	815.199	811.923	923.169	676.011	806.891	737.029	852.99
acc_dst(60)	800.393	612.514	763.38	693.219	773.078	338.929	940.51	851.935	825.199	811.923	945.53	690.153	816.891	759.389	852.99
acc_dst(61)	810.393	632.514		693.219		338.929	950.51	871.935	847.559	821.923	955.53	712.514	826.891	781.75	862.99
acc_dst(62)	820.393	642.514		715.58		348.929	972.871	891.935	879.182	844.284	955.53	740.798	841.033	804.111	877.132
acc_dst(63)	820.393	642.514		729.722		348.929	995.232	901.935	901.543	874.284	965.53	754.94	841.033	804.111	908.755
acc_dst(64)	830.393	642.514		752.083		358.929	1009.37	911.935	901.543	884.284	975.53	754.94	861.033	818.253	931.115
acc_dst(65)	844.535	642.514		762.083		368.929	1019.37	911.935	911.543	884.284	1007.15	764.94	871.033	818.253	941.115
acc_dst(66)	854.535	652.514		772.083		378.929	1019.37	931.935	925.685	898.426	1029.51	764.94	901.033	828.253	951.115
acc_dst(67)	874.535	662.514		782.083		388.929	1029.37	941.935	948.046	898.426	1043.66	779.083	911.033	842.395	965.258
acc_dst(68)	894.535	692.514		792.083		403.071	1029.37	951.935	984.101	918.426	1053.66	793.225	921.033	874.018	985.258
acc_dst(69)	916.896	702.514		792.083		403.071	1029.37	971.935	994.101	928.426	1053.66	815.585	921.033	896.379	1007.62
acc_dst(70)	931.038	716.656		802.083		413.071	1029.37	991.935	994.101	958.426	1067.8	829.728	931.033	906.379	1029.98
acc_dst(71)	931.038	716.656		816.225		413.071	1039.37	1001.93	1004.1	968.426	1081.94	843.87	945.175	916.379	1029.98
acc_dst(72)	945.18	716.656		830.367		423.071	1049.37	1011.93	1026.46	978.426	1113.56	853.87	965.175	926.379	1044.12
acc_dst(73)	955.18	716.656		852.728		423.071	1049.37	1021.93	1048.82	978.426	1135.92	853.87	996.798	936.379	1044.12
acc_dst(74)	965.18	730.798		866.87		423.071	1063.52	1021.93	1071.18	988.426	1150.07	863.87	1006.8	936.379	1075.74
acc_dst(75)	985.18	762.421		881.012		423.071	1073.52	1041.93	1081.18	998.426	1150.07	873.87	1016.8	958.739	1104.03
acc_dst(76)	1007.54	782.421		881.012		423.071	1087.66	1056.08	1081.18	1030.05	1160.07	893.87	1016.8	981.1	1124.03
acc_dst(77)	1027.54	792.421		881.012		423.071	1115.94	1086.08	1091.18	1050.05	1174.21			1003.46	1134.03
acc_dst(78)	1037.54	792.421		891.012		433.071	1130.08	1108.44	1127.24	1060.05	1210.26			1017.6	1134.03
acc_dst(79)	1047.54	802.421		905.154		443.071	1144.23	1122.58	1158.86	1070.05	1232.62			1027.6	1148.17
acc_dst(80)	1057.54	812.421		919.296		457.213	1144.23	1136.72	1158.86	1070.05	1242.62			1037.6	1179.79
acc_dst(81)	1067.54	822.421		941.657		457.213	1144.23	1136.72	1173	1084.19	1252.62			1037.6	1202.15
acc_dst(82)	1077.54	832.421		951.657		467.213	1166.59	1146.72	1173	1104.19	1262.62			1059.96	1216.3
acc_dst(83)	1097.54	852.421		965.799		477.213	1180.73	1156.72	1195.36	1135.81	1272.62			1088.25	1226.3
acc_dst(84)	1119.9	872.421		975.799		477.213	1209.01	1176.72	1217.72	1145.81	1308.68			1098.25	1226.3
acc_dst(85)	1139.9	886.563		975.799		487.213	1223.16	1196.72	1237.72	1145.81	1331.04			1112.39	1240.44
acc_dst(86)	1149.9	896.563		975.799		497.213	1223.16	1216.72	1247.72	1155.81	1341.04			1122.39	1272.06
acc_dst(87)	1159.9	896.563		989.941		497.213	1237.3	1236.72	1261.87	1165.81	1351.04			1132.39	1294.42	0	0
acc_dst(88)	1159.9	896.563		1004.08		507.213	1251.44	1246.72	1261.87	1188.17	1365.18			1142.39	1304.42	10	0
acc_dst(89)	1169.9	906.563		1026.44		507.213	1251.44	1260.86	1276.01	1218.17	1385.18			1156.53	1318.56	10	0
acc_dst(90)	1189.9	916.563		1048.8		507.213	1279.72	1270.86	1296.01	1232.32	1421.24			1188.15	1318.56	20	0
acc_dst(91)	1219.9	926.563		1062.95		507.213	1302.09	1280.86	1318.37	1232.32	1435.38			1210.52	1332.71	34.1421	10
acc_dst(92)	1239.9	946.563		1062.95		517.213	1316.23	1300.86	1338.37	1242.32	1445.38			1220.52	1364.33
acc_dst(93)	1249.9	966.563		1072.95		517.213	1326.23	1320.86	1348.37	1242.32	1455.38			1220.52	1386.69
acc_dst(94)	1259.9	976.563		1072.95		517.213	1326.23	1343.22	1358.37	1262.32	1465.38			1230.52	1396.69
acc_dst(95)	1269.9	986.563		1082.95		517.213	1336.23	1357.37	1368.37	1293.94	1465.38			1240.52	1406.69
acc_dst(96)	1269.9	986.563		1097.09		517.213	1358.59	1367.37	1390.73	1313.94	1497			1254.66	1406.69
acc_dst(97)	1289.9	986.563		1111.23		517.213	1380.95	1367.37	1400.73	1313.94	1517			1284.66	1429.05
acc_dst(98)	1309.9	996.563		1125.37		517.213	1403.31	1381.51	1432.35	1323.94	1531.14			1307.02	1451.41
acc_dst(99)	1329.9	1006.56		1147.73		517.213	1417.45	1401.51	1432.35	1333.94	1541.14			1317.02	1483.03
acc_dst(100)	1349.9	1026.56		1147.73		517.213	1417.45	1411.51	1442.35	1356.3	1551.14			1327.02	1483.03
acc_dst(101)	1349.9	1036.56		1147.73		517.213	1427.45	1441.51	1456.5	1386.3	1561.14			1327.02	1497.18
acc_dst(102)	1349.9	1056.56		1161.88		517.213	1437.45	1461.51	1478.86	1406.3	1583.51			1337.02	1497.18
acc_dst(103)	1359.9	1056.56		1161.88		527.213	1451.59	1471.51	1510.48	1406.3	1615.13			1359.38	1507.18
acc_dst(104)	1369.9	1056.56		1176.02		527.213	1473.95	1481.51	1524.62	1406.3	1625.13			1381.74	1543.23
acc_dst(105)	1379.9	1056.56		1198.38		537.213	1505.58	1491.51	1534.62	1420.44	1639.27			1413.36	1563.23
acc_dst(106)	1399.9	1066.56		1212.52		537.213	1519.72	1491.51	1544.62	1430.44	1639.27			1423.36	1577.37
acc_dst(107)	1422.26	1076.56		1240.81		537.213	1519.72	1511.51	1554.62	1460.44	1653.41			1423.36	1577.37
acc_dst(108)	1442.26	1086.56		1250.81		537.213	1533.86	1531.51	1586.24	1482.8	1675.77			1423.36	1587.37
acc_dst(109)	1452.26	1086.56		1260.81		537.213	1543.86	1551.51	1608.6	1482.8	1695.77			1437.5	1597.37
acc_dst(110)	1452.26	1116.56		1260.81		537.213	1553.86	1571.51	1628.6	1492.8	1718.13			1447.5	1619.73
acc_dst(111)	1462.26	1126.56		1260.81		537.213	1576.22	1591.51	1628.6	1492.8	1732.28			1469.87	1642.09
acc_dst(112)	1472.26	1126.56		1274.95		537.213	1598.58	1601.51	1642.75	1502.8	1732.28			1499.87	1652.09
acc_dst(113)	1492.26	1126.56		1289.09		537.213	1612.72	1601.51	1652.75	1522.8	1732.28			1509.87	1662.09
acc_dst(114)	1514.62	1126.56		1303.23		547.213	1622.72	1623.87	1675.11	1554.43	1742.28			1509.87	1672.09
acc_dst(115)	1534.62	1136.56		1325.59		557.213	1632.72	1633.87	1705.11	1564.43	1752.28			1519.87	1672.09
acc_dst(116)	1548.77	1136.56		1339.73		557.213	1642.72	1643.87	1715.11	1564.43	1782.28			1529.87	1694.46
acc_dst(117)	1558.77	1168.19		1339.73		557.213	1652.72	1673.87	1725.11	1578.57	1804.64			1539.87	1726.08
acc_dst(118)	1572.91	1188.19		1353.88		567.213	1675.09	1693.87	1735.11	1588.57	1814.64			1559.87	1746.08
acc_dst(119)	1582.91	1198.19		1353.88		567.213	1697.45	1703.87	1745.11	1608.57	1824.64			1582.23	1756.08
acc_dst(120)	1597.05	1198.19		1368.02		567.213	1725.73	1713.87	1759.25	1638.57	1834.64			1602.23	1770.22
acc_dst(121)	1617.05	1212.33		1368.02		581.356	1735.73	1713.87	1779.25	1648.57	1844.64			1616.37	1770.22
acc_dst(122)	1637.05	1212.33		1390.38		581.356	1735.73	1723.87	1807.53	1658.57	1864.64			1616.37	1800.22
acc_dst(123)	1657.05	1212.33		1412.74		581.356	1749.87	1743.87	1821.68	1668.57	1884.64			1626.37	1831.84
acc_dst(124)	1671.19	1232.33		1426.88		595.498	1749.87	1753.87	1831.68	1668.57	1907			1636.37	1845.98
acc_dst(125)	1671.19	1242.33		1436.88		617.858	1781.5	1785.49	1841.68	1688.57	1917			1656.37	1855.98
acc_dst(126)	1681.19	1252.33		1436.88		617.858	1795.64	1805.49	1851.68	1720.19	1917			1676.37	1855.98
acc_dst(127)	1691.19	1274.69		1436.88		627.858	1818	1815.49	1879.96	1730.19	1927			1698.73	1865.98
acc_dst(128)	1701.19	1284.69		1451.02		637.858	1832.14	1825.49	1902.32	1740.19	1927			1708.73	1885.98
acc_dst(129)	1711.19	1284.69		1451.02		647.858	1842.14	1825.49	1916.46	1740.19	1958.62			1718.73	1917.61
acc_dst(130)	1733.55	1294.69		1465.17		647.858	1852.14	1847.85	1916.46	1750.19	1988.62			1718.73	1937.61
acc_dst(131)	1753.55	1294.69		1493.45		657.858	1862.14	1867.85	1930.61	1770.19	2002.76			1728.73	1947.61
acc_dst(132)	1763.55	1304.69		1507.59		667.858	1876.28	1887.85	1930.61	1792.55	2016.9			1738.73	1947.61
acc_dst(133)	1773.55	1318.83		1517.59		682.001	1886.28	1907.85	1944.75	1812.55	2016.9			1761.09	1957.61
acc_dst(134)	1773.55	1338.83		1531.74		682.001	1914.57	1917.85	1958.89	1812.55	2016.9			1781.09	1977.61
acc_dst(135)	1783.55	1358.83		1531.74		692.001	1936.93	1927.85	1987.17	1812.55	2039.27			1803.45	1997.61
acc_dst(136)	1803.55	1368.83		1541.74		702.001	1946.93	1937.85	2001.32	1822.55	2069.27			1803.45	2029.23
acc_dst(137)	1813.55	1368.83		1551.74		702.001	1961.07	1947.85	2011.32	1822.55	2100.89			1813.45	2029.23
acc_dst(138)	1843.55	1368.83		1565.88		712.001	1961.07	1970.21	2011.32	1854.17	2115.03			1827.59	2039.23			0	0
acc_dst(139)	1853.55	1368.83		1588.24		712.001	1975.21	1990.21	2025.46	1874.17	2125.03			1827.59	2049.23			14.1421	14.1421
acc_dst(140)	1863.55	1388.83		1602.38		726.143	1989.35	2020.21	2039.6	1888.32	2135.03			1847.59	2071.59			28.2843	24.1421
acc_dst(141)	1873.55	1398.83		1616.52		726.143	2011.71	2030.21	2061.96	1898.32	2145.03			1869.95	2091.59			28.2843	38.2843
acc_dst(142)	1873.55	1421.19		1626.52		736.143	2040	2044.36	2090.24	1898.32	2176.65			1889.95	2111.59			38.2843	60.645
acc_dst(143)	1883.55	1441.19		1626.52		736.143	2054.14	2054.36	2100.24	1912.46	2208.28			1899.95	2125.73			52.4264	88.9292
acc_dst(144)	1903.55	1441.19		1626.52		736.143	2068.28	2054.36	2110.24	1922.46	2218.28			1899.95	2135.73			88.4819	98.9292
acc_dst(145)	1925.91	1441.19		1640.66		746.143	2068.28	2074.36	2120.24	1952.46	2218.28			1909.95	2145.73			110.843	108.929
acc_dst(146)	1945.91	1451.19		1663.03		760.285	2078.28	2094.36	2134.39	1974.82	2228.28			1932.31	2168.09			120.843	108.929
acc_dst(147)	1955.91	1461.19		1685.39		760.285	2106.57	2114.36	2134.39	1974.82	2238.28			1942.31	2198.09			120.843	123.071
acc_dst(148)	1965.91	1471.19		1699.53		760.285	2128.93	2136.72	2144.39	1988.96	2252.42			1972.31	2220.45			134.985	123.071
acc_dst(149)	1965.91	1481.19		1713.67		760.285	2157.21	2146.72	2154.39	2003.1	2284.04			1992.31	2230.45			149.127	137.213
acc_dst(150)	1975.91	1501.19		1723.67		760.285	2157.21	2146.72	2154.39	2013.1	2306.4			1992.31	2230.45			190.358	151.356
acc_dst(151)	1985.91	1523.55		1723.67		774.427	2171.35	2156.72	2176.75	2043.1	2316.4			2002.31	2240.45			218.642	171.356
acc_dst(152)	1995.91	1533.55		1737.81		774.427	2171.35	2166.72	2190.89	2065.46	2316.4			2002.31	2254.6			218.642	185.498
acc_dst(153)	1995.91	1533.55		1751.95		774.427	2193.72	2189.08	2205.03	2065.46	2326.4			2022.31	2294.6			218.642	199.64
acc_dst(154)	2027.54	1533.55		1788.01		774.427	2207.86	2209.08	2205.03	2075.46	2336.4			2042.31	2304.6			232.784	199.64
acc_dst(155)	2037.54	1543.55		1802.15		788.569	2230.22	2231.44	2215.03	2075.46	2368.02			2073.94	2314.6			246.926	209.64
acc_dst(156)	2037.54	1553.55		1812.15		788.569	2252.58	2251.44	2237.39	2097.82	2390.38			2083.94	2328.74			282.982	209.64
acc_dst(157)	2047.54	1573.55		1812.15		798.569	2266.72	2261.44	2257.39	2117.82	2410.38			2093.94	2342.88			305.343	223.782
acc_dst(158)	2057.54	1593.55		1812.15		808.569	2276.72	2261.44	2271.53	2137.82	2410.38			2093.94	2365.24			315.343	246.143
acc_dst(159)	2067.54	1603.55		1822.15		818.569	2286.72	2275.58	2293.9	2137.82	2410.38			2103.94	2395.24			315.343	274.427
acc_dst(160)	2067.54	1603.55		1842.15		832.711	2286.72	2285.58	2303.9	2147.82	2420.38			2113.94	2405.24			329.485	284.427
acc_dst(161)	2077.54	1603.55		1856.29		832.711	2300.86	2305.58	2313.9	2161.97	2434.53			2133.94	2419.38			343.627	294.427
acc_dst(162)	2087.54	1613.55		1878.65		855.072	2315.01	2327.94	2313.9	2171.97	2454.53			2153.94	2419.38			375.25	304.427
acc_dst(163)	2107.54	1623.55		1892.8		855.072	2343.29	2347.94	2328.04	2201.97	2484.53			2163.94	2429.38			397.61	304.427
acc_dst(164)	2129.9	1633.55		1902.8		855.072	2365.65	2357.94	2328.04	2221.97	2494.53			2173.94	2451.74			397.61	318.569
acc_dst(165)	2139.9	1653.55		1912.8		869.214	2379.79	2367.94	2342.18	2221.97	2494.53			2183.94	2481.74			407.61	328.569
acc_dst(166)	2149.9	1673.55		1912.8		879.214	2379.79	2377.94	2342.18	2231.97	2494.53			2183.94	2491.74			417.61	338.569
acc_dst(167)	2149.9	1683.55		1912.8		879.214	2393.93	2387.94	2370.46	2231.97	2504.53			2198.08	2501.74			431.753	360.93
acc_dst(168)	2159.9	1683.55		1922.8		879.214	2408.08	2402.08	2380.46	2254.33	2524.53			2218.08	2511.74			454.113	383.29
acc_dst(169)	2169.9	1683.55		1945.16		889.214	2422.22	2432.08	2390.46	2274.33	2564.53			2238.08	2521.74			482.397	383.29
acc_dst(170)	2189.9	1683.55		1976.78		899.214	2450.5	2454.44	2400.46	2294.33	2574.53			2260.44	2535.89			496.54	393.29
acc_dst(171)	2199.9	1705.91		1990.92		899.214	2464.64	2464.44	2414.61	2294.33	2574.53			2270.44	2565.89			506.54	403.29
acc_dst(172)	2222.26	1715.91		2000.92		899.214	2474.64	2478.59	2436.97	2308.47	2584.53			2280.44	2588.25			506.54	413.29
acc_dst(173)	2232.26	1745.91		2000.92		899.214	2484.64	2488.59	2459.33	2308.47	2584.53			2280.44	2598.25			520.682	413.29
acc_dst(174)	2246.4	1755.91		2010.92		899.214	2498.79	2488.59	2481.69	2318.47	2604.53			2290.44	2608.25			543.042	427.433
acc_dst(175)	2260.54	1765.91		2020.92		899.214	2512.93	2502.73	2491.69	2350.09	2634.53			2310.44	2618.25			579.098	447.433
acc_dst(176)	2270.54	1765.91		2035.06		899.214	2527.07	2525.09	2491.69	2370.09	2654.53			2342.06	2632.39			593.24	461.575
acc_dst(177)	2280.54	1775.91		2066.69		899.214	2555.36	2545.09	2514.05	2380.09	2654.53			2362.06	2662.39			593.24	483.935
acc_dst(178)	2290.54	1785.91		2080.83		899.214	2565.36	2567.45	2536.41	2380.09	2664.53			2372.06	2684.75			593.24	483.935
acc_dst(179)	2290.54	1805.91		2080.83		899.214	2579.5	2581.59	2558.77	2394.23	2664.53			2382.06	2694.75			607.382	493.935
acc_dst(180)	2320.54	1825.91		2090.83		899.214	2579.5	2591.59	2572.91	2404.23	2694.53			2392.06	2704.75			629.743	493.935
acc_dst(181)	2330.54	1840.06		2100.83		899.214	2593.64	2591.59	2582.91	2424.23	2714.53			2392.06	2714.75			674.464	508.078
acc_dst(182)	2340.54	1850.06		2100.83		909.214	2607.78	2601.59	2592.91	2446.6	2736.89			2402.06	2728.89			684.464	518.078
acc_dst(183)	2350.54	1860.06		2100.83		909.214	2630.14	2615.73	2607.05	2456.6	2746.89			2422.06	2748.89			694.464	532.22
acc_dst(184)	2360.54	1860.06		2114.97		919.214	2652.5	2638.09	2621.2	2456.6	2746.89			2452.06	2768.89			704.464	563.842
acc_dst(185)	2360.54	1870.06		2124.97		929.214	2662.5	2648.09	2657.25	2466.6	2756.89			2462.06	2788.89			718.606	573.842
acc_dst(186)	2380.54	1880.06		2124.97		929.214	2672.5	2679.72	2671.39	2476.6	2776.89			2472.06	2798.89			750.229	583.842
acc_dst(187)	2394.68	1890.06		2144.97		929.214	2682.5	2693.86	2671.39	2486.6	2808.51			2482.06	2808.89			778.513	593.842
acc_dst(188)	2414.68	1900.06		2164.97		929.214	2696.65	2703.86	2685.54	2518.22	2828.51			2482.06	2818.89			778.513	603.842
acc_dst(189)	2434.68	1922.42		2174.97		929.214	2710.79	2713.86	2685.54	2532.36	2828.51			2492.06	2848.89			788.513	613.842
acc_dst(190)	2444.68	1932.42		2189.11		929.214	2733.15	2723.86	2699.68	2532.36	2838.51			2523.68	2871.25			788.513	627.985
acc_dst(191)	2454.68	1932.42		2199.11		939.214	2761.43	2723.86	2731.3	2542.36	2852.65			2543.68	2881.25			802.656	637.985
acc_dst(192)	2464.68	1932.42		2199.11		949.214	2775.57	2746.22	2745.44	2552.36	2875.01			2563.68	2891.25			830.94	669.607
acc_dst(193)	2464.68	1942.42		2213.26		959.214	2775.57	2777.84	2755.44	2572.36	2915.01			2573.68	2901.25			853.301	679.607
acc_dst(194)	2484.68	1942.42		2223.26		959.214	2785.57	2791.98	2765.44	2594.72	2915.01			2583.68	2911.25			867.443	689.607
acc_dst(195)	2484.68	1952.42		2243.26		969.214	2795.57	2811.98	2779.59	2617.08	2925.01			2583.68	2931.25			877.443	689.607
acc_dst(196)	2507.04	1962.42		2263.26		979.214	2823.86	2826.13	2789.59	2617.08	2925.01			2593.68	2961.25			877.443	699.607
acc_dst(197)	2527.04	1984.78		2273.26		979.214	2852.14	2826.13	2811.95	2627.08	2935.01			2613.68	2971.25			891.585	709.607
acc_dst(198)	2537.04	2004.78		2283.26		979.214	2866.29	2826.13	2841.95	2627.08	2966.64			2643.68	2981.25			913.945	729.607
acc_dst(199)	2547.04	2014.78		2283.26		979.214	2876.29	2848.49	2856.09	2641.22	2986.64			2666.05	2981.25			950.001	743.75	0	0
acc_dst(200)	2557.04	2024.78		2283.26		979.214	2890.43	2862.63	2856.09	2661.22	2996.64			2676.05	2991.25			950.001	766.11	10	0
acc_dst(201)	2557.04	2034.78		2293.26		979.214	2890.43	2894.25	2866.09	2697.28	3010.78			2676.05	3022.88			964.143	776.11	20	0
acc_dst(202)	2567.04	2044.78		2293.26		979.214	2904.57	2904.25	2876.09	2697.28	3010.78			2676.05	3052.88			964.143	776.11	34.1421	10
acc_dst(203)	2577.04	2044.78		2315.62		979.214	2918.71	2918.39	2898.45	2711.42	3020.78			2686.05	3062.88			974.143	790.252	48.2843	24.1421
acc_dst(204)	2587.04	2054.78		2335.62		979.214	2947	2928.39	2930.07	2721.42	3060.78			2706.05	3072.88			1002.43	790.252	62.4264	24.1421
acc_dst(205)	2597.04	2077.14		2345.62		979.214	2969.36	2942.54	2944.21	2731.42	3083.14			2737.67	3082.88			1038.48	800.252	76.5685	38.2843
acc_dst(206)	2617.04	2099.5		2359.76		979.214	2969.36	2942.54	2954.21	2763.04	3093.14			2757.67	3082.88			1048.48	814.394	90.7107	60.645
acc_dst(207)	2637.04	2119.5		2373.9		979.214	2969.36	2956.68	2954.21	2785.4	3093.14			2767.67	3082.88			1048.48	834.394	90.7107	70.645
acc_dst(208)	2657.04	2119.5		2383.9		979.214	2983.5	2979.04	2976.57	2795.4	3103.14			2767.67	3092.88			1058.48	848.537	100.711	80.645
acc_dst(209)	2667.04	2119.5		2383.9		989.214	2997.64	2993.18	2998.94	2795.4	3103.14			2777.67	3092.88			1068.48	868.537	110.711	90.645
acc_dst(210)	2667.04	2119.5		2393.9		989.214	3007.64	3015.54	3021.3	2809.55	3133.14			2787.67	3102.88			1096.77	868.537	124.853	90.645
dst_to_origin(0)	0	0	0	0	0	0	0	0	0	0	0	0	0	0	0
dst_to_origin(1)	10	10	41.2311	10	22.3607	0	31.6228	10	14.1421	31.6228	20	10	0	14.1421	14.1421
dst_to_origin(2)	20	10	50.9902	10	31.6228	0	53.8516	20	22.3607	50.9902	53.8516	10	10	28.2843	14.1421
dst_to_origin(3)	40	20	53.8516	20	41.2311	10	58.3095	20	28.2843	53.8516	80.6226	10	10	28.2843	22.3607
dst_to_origin(4)	50	40	63.2456	20	41.2311	14.1421	58.3095	40	36.0555	53.8516	80.6226	20	20	36.0555	28.2843
dst_to_origin(5)	80	60.8276	63.2456	41.2311	53.8516	22.3607	67.082	60.8276	44.7214	63.2456	94.3398	30	41.2311	42.4264	36.0555
dst_to_origin(6)	90	70.7107	72.8011	70.7107	72.8011	31.6228	80.6226	90.5539	44.7214	76.1577	94.3398	50	72.8011	42.4264	58.3095
dst_to_origin(7)	110	70.7107	94.8683	82.4621	85.44	50.9902	108.167	100.499	53.8516	104.403	108.167	80	85.44	50	80.6226
dst_to_origin(8)	110	70.7107	126.491	92.1954	117.047	50.9902	138.924	110.454	63.2456	126.491	130.384	100	94.8683	70.7107	89.4427
dst_to_origin(9)	110	80.6226	148.661	94.8683	130	50.9902	147.648	121.655	76.1577	136.015	166.433	100	94.8683	92.1954	102.956
dst_to_origin(10)	120	80.6226	148.661	104.403	130	41.2311	152.643	131.529	82.4621	136.015	174.929	100	104.403	106.301	102.956
dst_to_origin(11)	150.333	100.499	161.555	104.403	130	44.7214	161.245	141.421	82.4621	145.602	174.929	110	126.491	114.018	111.803
dst_to_origin(12)	170.294	111.803	161.555	114.018	139.284	44.7214	170	151.327	92.1954	155.242	188.68	120	148.661	120.416	120.83
dst_to_origin(13)	190.263	131.529	170.88	139.284	148.661	44.7214	192.354	171.172	101.98	186.815	197.231	140	170.88	128.062	134.164
dst_to_origin(14)	200.25	143.178	180.278	161.555	170.88	50.9902	219.545	192.354	114.018	206.155	228.254	160	180.278	136.015	165.529
dst_to_origin(15)	210.238	143.178	202.485	174.642	206.155	72.8011	241.868	212.132	123.693	206.155	255.539	180.278	193.132	150	187.883
dst_to_origin(16)	220.227	152.971	224.722	174.642	219.317	82.4621	241.868	220.907	143.178	215.87	264.197	190.263	193.132	164.012	187.883
dst_to_origin(17)	230.217	152.971	246.982	174.642	219.317	90.5539	250.599	230.868	152.971	225.61	277.849	190.263	202.485	192.094	192.354
dst_to_origin(18)	240.208	152.971	246.982	187.883	228.473	80.6226	264.197	240.832	162.788	235.372	277.849	190.263	224.722	200	205.913
dst_to_origin(19)	260.192	162.788	250.799	187.883	228.473	80.6226	272.947	240.832	162.788	264.764	286.531	200.25	256.32	200	228.254
dst_to_origin(20)	290.172	182.483	260	196.977	237.697	80.6226	286.531	260.768	192.354	284.429	308.869	210.95	269.258	214.009	250.599
dst_to_origin(21)	300.167	194.165	269.258	210.238	250.799	72.8011	313.847	280.713	213.776	296.142	340	240.832	269.258	222.036	272.947
dst_to_origin(22)	310.161	213.776	282.312	232.594	273.13	72.8011	336.155	300.666	213.776	296.142	353.553	260.768	273.13	236.008	277.849
dst_to_origin(23)	310.161	213.776	304.631	254.951	299.666	72.8011	341.321	311.448	233.452	305.941	367.151	270.74	282.312	258.07	286.531
dst_to_origin(24)	320.156	223.607	326.956	264.008	308.707	72.8011	349.857	331.361	243.311	315.753	375.899	270.74	304.631	272.029	291.548
dst_to_origin(25)	330.151	225.61	336.155	273.13	308.707	72.8011	355.106	331.361	253.18	345.254	375.899	280.713	331.059	294.109	305.287
dst_to_origin(26)	340.147	223.607	336.155	277.308	317.805	72.8011	372.156	341.321	272.947	366.742	389.487	290.689	353.412	294.109	336.155
dst_to_origin(27)	360.139	233.452	336.155	277.308	322.025	82.4621	391.152	341.321	296.142	374.833	425.441	300.666	353.412	308.058	358.469
dst_to_origin(28)	390.128	254.951	345.398	286.356	340.147	80.6226	421.9	361.248	305.941	374.833	447.772	320.624	353.412	308.058	358.469
dst_to_origin(29)	400.125	274.591	345.398	299.666	353.412	80.6226	435.66	381.182	317.805	384.708	461.411	340.588	357.771	316.228	372.156
dst_to_origin(30)	410.122	286.356	358.469	331.059	375.766	80.6226	444.185	401.123	317.805	384.708	470.106	360.555	357.771	344.093	380.789
dst_to_origin(31)	410.122	296.142	371.618	353.412	384.838	80.6226	449.444	421.07	339.559	404.475	470.106	360.555	366.742	366.197	394.462
dst_to_origin(32)	420	296.142	393.954	357.771	393.954	90.5539	457.93	441.022	373.631	434.166	478.853	361.248	384.838	380.132	416.773
dst_to_origin(33)	430	296.142	420.476	366.742	393.954	100.499	480.208	441.022	395.601	444.072	514.782	371.214	416.293	394.081	439.09
dst_to_origin(34)	450	305.941	429.535	366.742	403.113	110.454	502.494	450.999	395.601	453.982	537.122	371.214	434.626	394.081	447.772
dst_to_origin(35)	470	315.753	429.535	375.766	403.113	110.454	530	460.977	408.044	463.897	550.727	391.152	434.626	394.081	456.508
dst_to_origin(36)	490.102	335.41	442.832	375.766	421.545	110.454	543.783	480.937	420.595	473.814	559.464	411.096	440.114	408.044	456.508
dst_to_origin(37)	500	356.931	442.832	389.102	434.626	110.454	552.268	490.918	442.719	483.735	559.464	431.045	440.114	422.019	470.106
dst_to_origin(38)	510.098	366.742	451.885	411.461	466.154	110.454	552.268	520.865	461.736	514.782	573.062	451.774	468.188	444.072	501.199
dst_to_origin(39)	520.096	366.742	474.236	433.82	475.395	110.454	566.039	540.833	474.342	534.603	595.399	451.774	505.964	466.154	519.711
dst_to_origin(40)	530.094	366.742	500.899	442.832	488.467	100.499	588.303	550.364	483.839	534.603	626.498	451.774	515.461	474.342	533.385
dst_to_origin(41)	530.094	376.563	514.296	451.885	488.467	110.454	615.873	560.357	493.356	534.603	640.078	461.736	515.461	474.342	542.033
dst_to_origin(42)	540.093	376.563	523.259	451.885	488.467	110.454	643.506	560.357	493.356	544.518	653.682	461.736	522.015	482.597	547.083
dst_to_origin(43)	560.089	386.394	527.731	451.885	497.695	120.416	643.506	580.345	518.652	554.437	653.682	481.664	531.601	488.262	560.803
dst_to_origin(44)	590.085	406.079	536.656	465.188	510.784	130.384	657.343	600.333	540.833	584.209	662.42	501.597	550.818	496.488	583.095
dst_to_origin(45)	600.083	427.551	536.656	474.236	538.516	140	657.343	630.317	566.48	614.003	676.018	522.398	579.741	518.652	605.392
dst_to_origin(46)	610.082	437.379	559.017	487.545	560.803	150	671.193	650.077	566.48	614.003	707.107	542.31	589.406	540.833	619.112
dst_to_origin(47)	610.082	439.318	585.918	509.902	573.847	160	693.397	650.077	570.088	623.939	729.452	542.31	599.083	554.707	632.851
dst_to_origin(48)	620.081	439.318	599.416	523.259	583.095	170	729.452	660.076	583.095	623.939	729.452	542.31	599.083	568.595	632.851
dst_to_origin(49)	630.079	439.318	612.944	536.656	583.095	170	743.303	670.075	605.392	632.851	738.241	552.268	608.769	568.595	646.607
dst_to_origin(50)	650.077	449.11	612.944	541.202	583.095	180	751.665	670.075	636.946	663.702	747.061	552.268	628.172	576.888	668.88
dst_to_origin(51)	670.298	449.11	612.944	550.091	592.368	180	751.665	690.072	659.242	683.593	747.061	563.205	657.343	582.495	691.158
dst_to_origin(52)	690.29	468.722	626.498	550.091	601.664	180	765.506	710.07	663.099	693.542	778.267	564.358	679.117	590.762	699.714
dst_to_origin(53)	700.286	488.365	635.295	559.017	633.246	180	779.359	730.068	663.099	693.542	814.125	574.282	679.117	612.944	713.442
dst_to_origin(54)	700.286	500.1	653.682	572.451	655.515	180	793.221	740	676.24	704.557	822.982	596.825	688.84	635.138	713.442
dst_to_origin(55)	710.282	509.902	680.955	594.811	668.506	180	815.414	760	694.622	714.493	836.481	618.142	688.84	657.343	722.011
dst_to_origin(56)	720.278	509.902	689.638	617.171	664.831	170	843.149	760	716.938	734.37	836.481	618.142	688.84	657.343	744.312
dst_to_origin(57)	730.274	509.902	703.278	630.635	668.506	160	851.469	770.065	739.256	754.255	836.481	628.013	696.348	665.733	766.616
dst_to_origin(58)	730.616	508.035	703.278	630.635	677.791	160	851.469	780.064	748.465	774.145	854.225	629.682	725.672	671.193	788.923
dst_to_origin(59)	760.263	527.731	703.278	639.531	690.797	160	865.332	800.062	748.465	774.145	890.056	629.682	745.252	679.559	797.559
dst_to_origin(60)	770.26	549.181	711.969	639.531	709.366	150	879.204	820.061	757.694	774.145	912.414	641.327	755.05	701.783	797.559
dst_to_origin(61)	780.256	568.859		639.531		150	884.816	840.06	780	784.092	921.303	662.873	753.127	724.017	806.226
dst_to_origin(62)	790.253	578.705		661.891		160	906.973	860.058	811.542	805.047	921.303	686.586	761.183	746.257	819.878
dst_to_origin(63)	790.253	578.705		675.352		160	926.553	870.057	833.847	834.865	930.215	698.57	761.183	746.257	850.882
dst_to_origin(64)	800.25	578.705		697.711		170	940.479	880.057	833.847	844.808	934.773	698.57	780.897	760.066	873.212
dst_to_origin(65)	810.062	578.705		706.612		170.294	946.256	880.057	843.09	844.808	966.023	708.308	779.295	760.066	878.18
dst_to_origin(66)	820.061	588.558		715.542		180.278	946.256	900.056	856.154	855.862	988.383	708.308	808.95	768.505	886.848
dst_to_origin(67)	840.06	598.415		720.069		190.263	952.103	910.055	878.465	855.862	1001.85	720.347	818.841	782.304	900.5
dst_to_origin(68)	860.058	628.013		728.972		200.998	952.103	920.054	913.893	875.728	1010.74	732.462	828.734	813.019	917.878
dst_to_origin(69)	880	637.887		728.972		200.998	952.103	940.053	923.093	885.664	1010.74	754.321	828.734	835.284	940.213
dst_to_origin(70)	890.056	649.384		737.902		200.25	952.103	960.052	923.093	915.478	1024.21	766.551	838.63	843.801	962.549
dst_to_origin(71)	890.056	649.384		751.332		200.25	960.208	970.052	932.309	925.419	1037.69	778.845	847.172	849.058	962.549
dst_to_origin(72)	900	649.384		764.788		190.263	952.103	980.051	954.62	926.553	1068.92	788.48	867.006	857.555	976.166
dst_to_origin(73)	910	649.384		787.147		190.263	952.103	990.051	976.934	926.553	1091.28	788.48	895.6	866.083	976.166
dst_to_origin(74)	920	657.647		800.625		190.263	966.075	990.051	999.25	936.483	1104.76	798.123	905.539	866.083	1007.22
dst_to_origin(75)	940	688.84		814.125		190.263	972.008	1010.05	1008.46	946.414	1104.76	800.812	915.478	888.369	1034.46
dst_to_origin(76)	960.052	708.59		814.125		190.263	986.002	1020.2	1008.46	977.394	1113.64	820.061	915.478	910.659	1051.9
dst_to_origin(77)	980.051	718.471		814.125		190.263	1014	1050.19	1017.69	997.246	1127.12			932.952	1056.79
dst_to_origin(78)	990.051	718.471		822.982		200.25	1028.01	1070.42	1053.09	998.499	1162.97			946.678	1056.79
dst_to_origin(79)	1000.05	720.069		836.481		190.263	1042.02	1080.19	1084.62	1008.41	1185.33			951.893	1070.42
dst_to_origin(80)	1000.2	718.471		850		200.998	1042.02	1090.41	1084.62	1008.41	1194.19			960.417	1101.45
dst_to_origin(81)	1010.2	728.354		872.353		200.998	1042.02	1090.41	1097.72	1019.66	1198.83			960.417	1123.79
dst_to_origin(82)	1020.2	738.241		881.192		200.25	1062.12	1100.41	1097.72	1039.47	1207.68			982.7	1137.41
dst_to_origin(83)	1040.19	758.024		894.707		190.263	1076.15	1110.41	1120.04	1070.56	1216.55			1010.2	1146.12
dst_to_origin(84)	1060.42	777.817		903.549		190.263	1104.22	1130.4	1142.37	1080.46	1252.4			1018.72	1146.12
dst_to_origin(85)	1080.42	789.177		903.549		180.278	1118.26	1150.39	1160.78	1080.46	1274.75			1032.47	1159.74
dst_to_origin(86)	1090.41	787.718		903.549		180	1118.26	1170.38	1164.69	1090.37	1279.41			1027.28	1190.8
dst_to_origin(87)	1100.41	787.718		917.061		180	1132.3	1190.38	1170	1100.27	1274.75			1035.86	1213.14	0	0
dst_to_origin(88)	1100.41	787.718		930.591		170	1146.34	1190.67	1170	1121.47	1288.25			1044.46	1221.88	10	0
dst_to_origin(89)	1110.41	797.621		952.943		170	1146.34	1200.37	1183.09	1151.17	1305.99			1058.16	1235.48	10	0
dst_to_origin(90)	1130.4	807.527		975.295		170	1174.44	1210.37	1201.54	1162.5	1341.83			1089.08	1235.48	20	0
dst_to_origin(91)	1160.39	817.435		988.838		170	1196.33	1220.37	1223.85	1162.5	1355.32			1111.4	1249.08	31.6228	10
dst_to_origin(92)	1180.38	837.257		988.838		180	1210.37	1240.36	1242.34	1172.39	1364.18			1120.04	1280.16
dst_to_origin(93)	1180.68	857.088		997.647		180	1216.59	1260.36	1251.6	1172.39	1368.83			1120.04	1302.5
dst_to_origin(94)	1190.67	858.429		997.647		180	1216.59	1280.62	1255.39	1192.18	1377.68			1128.72	1311.26
dst_to_origin(95)	1200.67	857.088		1006.48		180	1224.42	1290.35	1264.63	1223.32	1377.68			1137.41	1320.04
dst_to_origin(96)	1200.67	857.088		1020		180	1246.31	1300.35	1286.93	1243.1	1408.9			1151.04	1320.04
dst_to_origin(97)	1220.66	857.088		1033.54		180	1266.57	1300.35	1296.19	1243.1	1426.67			1177.2	1342.39
dst_to_origin(98)	1240.64	867.006		1047.09		180	1288.45	1310.61	1327.74	1253	1440.14			1199.54	1364.73
dst_to_origin(99)	1260.63	876.926		1065.5		180	1302.5	1330.6	1327.74	1251.6	1449.03			1204.41	1395.89
dst_to_origin(100)	1280.62	896.772		1065.5		180	1302.5	1340.6	1337.01	1272.79	1444.51			1213.14	1395.89
dst_to_origin(101)	1280.62	906.697		1065.5		180	1308.74	1370.58	1350.04	1302.5	1453.44			1213.14	1409.43
dst_to_origin(102)	1280.62	926.553		1079.12		180	1316.55	1390.58	1372.33	1322.31	1475.8			1221.88	1409.43
dst_to_origin(103)	1290.62	926.553		1079.12		180.278	1330.6	1400.57	1403.89	1322.31	1507.12			1244.23	1418.24
dst_to_origin(104)	1300.62	926.553		1092.75		180.278	1352.48	1410.57	1416.93	1322.31	1516.08			1266.57	1454.13
dst_to_origin(105)	1310.61	926.553		1111.4		180	1382.24	1420.56	1426.18	1330.9	1529.48			1297.69	1471.77
dst_to_origin(106)	1330.6	936.483		1125.08		180	1396.28	1420.56	1435.44	1340.82	1529.48			1306.48	1485.29
dst_to_origin(107)	1350.93	946.414		1152.48		180	1396.28	1440.56	1439.24	1370.58	1534.05			1306.48	1485.29
dst_to_origin(108)	1370.91	956.347		1157.63		180	1410.32	1460.55	1470.78	1391.69	1556.41			1306.48	1490.03
dst_to_origin(109)	1380.91	956.347		1166.19		180	1418.2	1480.54	1493.08	1391.69	1574.42			1320.04	1498.83
dst_to_origin(110)	1380.91	986.154		1166.19		180	1426.11	1500.53	1511.59	1401.61	1596.78			1328.83	1521.18
dst_to_origin(111)	1390.9	996.092		1166.19		180	1448.07	1520.53	1511.59	1401.61	1610.12			1351.18	1543.53
dst_to_origin(112)	1400.89	996.092		1179.92		180	1470.03	1520.82	1524.63	1411.52	1610.12			1377.68	1552.35
dst_to_origin(113)	1420.88	996.092		1193.65		180	1484.05	1520.82	1533.88	1431.36	1610.12			1386.54	1561.19
dst_to_origin(114)	1441.25	996.092		1207.39		180.278	1490.13	1540.52	1556.18	1462.4	1619.14			1386.54	1570.03
dst_to_origin(115)	1461.23	1006.03		1226.42		190.263	1498.07	1550.52	1583.98	1472.31	1628.16			1395.42	1570.03
dst_to_origin(116)	1470.85	1006.03		1240.2		190.263	1504.16	1560.51	1593.27	1472.31	1655.29			1404.31	1592.39
dst_to_origin(117)	1471.22	1036.97		1240.2		190.263	1512.08	1590.5	1597	1480.98	1677.65			1413.22	1623.61
dst_to_origin(118)	1480.84	1056.83		1253.99		200.25	1534.05	1610.5	1606.27	1490.91	1686.71			1431.08	1641.37
dst_to_origin(119)	1490.84	1066.77		1253.99		200.25	1556.02	1620.49	1597	1510.76	1682.53			1453.44	1650.27
dst_to_origin(120)	1501.2	1066.77		1267.79		200.25	1584.05	1630.49	1610.03	1540.55	1691.63			1471.36	1663.73
dst_to_origin(121)	1521.18	1075.64		1267.79		210.95	1592.01	1630.49	1628.56	1550.48	1700.74			1484.76	1663.73
dst_to_origin(122)	1541.17	1075.64		1287.01		210.95	1592.01	1640.49	1654.63	1551.68	1718.98			1484.76	1690.47
dst_to_origin(123)	1561.15	1075.64		1306.33		210.95	1606.02	1660.48	1667.69	1561.6	1737.27			1493.72	1721.77
dst_to_origin(124)	1571.56	1095.54		1320.19		200.25	1606.02	1670.48	1676.93	1561.6	1759.6			1502.7	1735.19
dst_to_origin(125)	1571.56	1105.49		1325.75		180	1636	1700.26	1680.77	1581.46	1768.76			1520.69	1744.13
dst_to_origin(126)	1581.55	1115.44		1325.75		180	1650	1720.26	1684.67	1610.09	1768.76			1538.73	1744.13
dst_to_origin(127)	1591.54	1136.35		1325.75		180.278	1672	1730.26	1710.94	1620.03	1777.92			1561.09	1753.08
dst_to_origin(128)	1601.53	1146.3		1339.63		190.263	1686	1740.26	1733.26	1629.97	1777.92			1570.13	1771.02
dst_to_origin(129)	1611.52	1146.3		1339.63		200.25	1694.02	1740.26	1746.42	1629.97	1809.42			1579.18	1802.36
dst_to_origin(130)	1631.96	1145.29		1353.51		200.25	1700	1760.11	1746.42	1639.91	1836.98			1579.18	1820.36
dst_to_origin(131)	1651.94	1145.29		1381.3		200.998	1708.01	1780.11	1759.6	1659.79	1850.11			1588.24	1829.37
dst_to_origin(132)	1661.93	1155.25		1395.21		200.25	1722	1800.11	1759.6	1678.63	1863.25			1597.31	1829.37
dst_to_origin(133)	1671.92	1166.19		1403.46		210.95	1730.03	1820.11	1772.79	1698.53	1863.25			1619.66	1838.4
dst_to_origin(134)	1671.92	1186.09		1417.36		210.95	1758.01	1830.11	1786	1698.53	1863.25			1637.83	1856.48
dst_to_origin(135)	1681.9	1205.99		1417.36		220.907	1778	1840.11	1812.46	1698.53	1885.58			1660.18	1874.59
dst_to_origin(136)	1701.88	1215.94		1423.02		222.036	1784.04	1840.03	1825.71	1708.48	1913.14			1660.18	1906.02
dst_to_origin(137)	1711.87	1215.94		1431.26		222.036	1798.05	1850.03	1834.8	1708.48	1944.66			1669.28	1906.02
dst_to_origin(138)	1741.84	1215.94		1445.16		231.948	1798.05	1870	1834.8	1737.38	1957.78			1682.53	1915.1			0	0
dst_to_origin(139)	1751.83	1215.94		1464.79		231.948	1812.07	1890	1848.05	1757.3	1953.87			1682.53	1924.19			14.1421	14.1421
dst_to_origin(140)	1761.82	1235.84		1478.72		220.907	1826.09	1920	1861.32	1766.38	1957.78			1700.74	1946.54			28.2843	22.3607
dst_to_origin(141)	1771.81	1245.79		1492.65		220.907	1846.21	1930	1883.67	1776.34	1966.98			1723.08	1964.74			28.2843	30
dst_to_origin(142)	1771.81	1266.69		1498.43		210.95	1874.27	1940.03	1910.24	1776.34	1998.5			1741.32	1982.98			36.0555	44.7214
dst_to_origin(143)	1781.8	1286.58		1498.43		210.95	1888.31	1950.03	1919.3	1785.5	2030.02			1750.46	1996.2			50	72.111
dst_to_origin(144)	1801.78	1286.58		1498.43		210.95	1902.34	1950.03	1923.54	1795.47	2039.24			1750.46	2005.32			86.0233	78.1025
dst_to_origin(145)	1822.22	1286.58		1512.38		220.907	1902.34	1970.03	1932.59	1825.38	2039.24			1746.42	2014.45			108.167	84.8528
dst_to_origin(146)	1842.2	1296.53		1532.19		231.948	1910.24	1990.03	1945.89	1844.59	2048.46			1768.76	2036.79			116.619	84.8528
dst_to_origin(147)	1852.19	1295.57		1552.06		231.948	1938.3	2010.02	1945.89	1844.59	2057.69			1777.92	2064.22			116.619	98.9949
dst_to_origin(148)	1862.18	1305.53		1566.05		231.948	1960.23	2030.1	1950.18	1855.29	2070.77			1805.46	2086.55			130.384	98.9949
dst_to_origin(149)	1862.18	1315.48		1580.03		231.948	1988.29	2040.1	1954.51	1864.54	2102.31			1823.87	2095.71			144.222	113.137
dst_to_origin(150)	1872.16	1335.4		1572.01		231.948	1988.29	2040.1	1954.51	1874.51	2124.62			1823.87	2095.71			183.576	127.279
dst_to_origin(151)	1882.15	1356.24		1572.01		220.907	2002.32	2050.1	1972.26	1904.44	2133.85			1833.08	2104.88			210.95	142.127
dst_to_origin(152)	1892.14	1366.2		1586		220.907	2002.32	2060.1	1985.65	1923.75	2133.85			1833.08	2118.04			210.95	156.205
dst_to_origin(153)	1892.14	1366.2		1600		220.907	2024.25	2080.22	1999.05	1923.75	2143.08			1851.54	2154.74			210.95	170.294
dst_to_origin(154)	1922.6	1366.2		1634.04		220.907	2038.28	2100.21	1999.05	1933.73	2146.93			1870.03	2163.93			224.722	170.294
dst_to_origin(155)	1932.59	1376.15		1648.06		231.948	2060.22	2120.38	2003.52	1933.73	2178.46			1901.58	2173.13			238.537	178.045
dst_to_origin(156)	1932.59	1386.11		1654.15		231.948	2080.38	2140.37	2025.88	1953.1	2200.77			1910.84	2186.25			274.591	178.045
dst_to_origin(157)	1942.58	1406.02		1654.15		241.868	2094.42	2150.37	2034.94	1973.07	2219.23			1920.1	2191.55			296.816	192.094
dst_to_origin(158)	1943.12	1425.94		1654.15		243.311	2100.6	2150.37	2048.41	1993.04	2219.23			1920.1	2213.87			305.287	214.009
dst_to_origin(159)	1953.1	1435.9		1662.08		253.18	2108.46	2160.58	2066.52	1993.04	2219.23			1929.38	2241.54			305.287	242.074
dst_to_origin(160)	1953.1	1435.9		1674.31		264.764	2108.46	2170.58	2075.38	2003.02	2228.47			1938.66	2250.78			319.061	250
dst_to_origin(161)	1963.08	1435.9		1688.34		264.764	2122.5	2190.57	2080.02	2012.49	2241.54			1957.24	2263.85			332.866	256.125
dst_to_origin(162)	1973.07	1445.86		1708.57		286.356	2136.54	2210.81	2080.02	2022.47	2260.02			1975.85	2263.85			363.593	264.008
dst_to_origin(163)	1993.04	1455.82		1722.61		286.356	2164.62	2230.81	2093.54	2052.44	2287.79			1985.17	2273.08			382.753	264.008
dst_to_origin(164)	2013.58	1465.78		1728.84		286.356	2186.53	2240.8	2093.54	2072.41	2297.06			1994.49	2295.39			382.753	278.029
dst_to_origin(165)	2023.56	1485.7		1735.11		274.591	2200.57	2250.8	2107.06	2072.41	2297.06			2003.82	2323.12			391.152	284.253
dst_to_origin(166)	2033.54	1505.62		1735.11		264.764	2200.57	2251.09	2107.06	2082.4	2297.06			2003.82	2332.38			396.611	292.062
dst_to_origin(167)	2033.54	1515.59		1735.11		264.764	2214.61	2261.08	2134.13	2082.4	2306.34			2009.6	2341.64			410.488	314.006
dst_to_origin(168)	2043.53	1515.59		1741.41		264.764	2228.65	2271.41	2142.94	2101.93	2324.91			2028.32	2350.91			432.666	336.006
dst_to_origin(169)	2053.51	1515.59		1761.82		263.059	2242.7	2301.39	2151.77	2121.91	2362.12			2047.07	2360.19			460.435	336.006
dst_to_origin(170)	2073.48	1515.59		1788.69		253.18	2270.79	2321.75	2156.48	2141.89	2371.43			2069.3	2373.2			474.342	344.093
dst_to_origin(171)	2083.46	1534.7		1802.78		253.18	2284.84	2331.74	2170.02	2141.89	2371.43			2078.68	2401.04			482.597	350
dst_to_origin(172)	2104.02	1544.67		1809.23		253.18	2292.68	2342.14	2192.37	2151.49	2380.76			2088.06	2423.32			482.597	358.05
dst_to_origin(173)	2114	1574.58		1809.23		253.18	2298.89	2352.13	2214.72	2151.49	2380.76			2088.06	2432.61			496.488	358.05
dst_to_origin(174)	2123.39	1584.55		1816.87		253.18	2312.94	2352.13	2237.07	2161.48	2399.42			2097.45	2436.33			518.652	372.022
dst_to_origin(175)	2133.96	1585.34		1823.32		253.18	2326.99	2362.56	2241.83	2191.12	2427.45			2116.25	2445.61			554.707	388.33
dst_to_origin(176)	2143.94	1585.34		1837.42		253.18	2341.05	2383.02	2241.83	2211.11	2446.16			2147.86	2458.62			568.595	402.244
dst_to_origin(177)	2153.93	1584.55		1864.54		253.18	2369.16	2403	2264.18	2221.1	2446.16			2166.68	2486.46			568.595	424.382
dst_to_origin(178)	2163.91	1594.52		1878.64		253.18	2375.42	2423.49	2286.53	2221.1	2455.52			2170.07	2508.74			568.595	424.382
dst_to_origin(179)	2163.91	1614.47		1878.64		253.18	2389.48	2434.03	2308.87	2230.81	2455.52			2179.47	2518.03			582.495	432.666
dst_to_origin(180)	2193.86	1634.41		1885.21		253.18	2389.48	2444.01	2322.43	2240.8	2483.65			2188.88	2527.33			604.649	432.666
dst_to_origin(181)	2203.84	1643.68		1892.75		253.18	2403.54	2444.01	2327.23	2260.8	2502.42			2188.88	2536.63			648.999	446.542
dst_to_origin(182)	2213.82	1653.66		1892.75		243.311	2417.6	2454	2336	2280.55	2524.64			2198.29	2549.61			654.599	454.863
dst_to_origin(183)	2223.8	1663.64		1892.75		243.311	2437.97	2464.57	2349.57	2290.55	2534.03			2217.14	2568.21			662.873	468.722
dst_to_origin(184)	2233.79	1663.64		1891.8		241.868	2459.8	2485.16	2363.15	2290.55	2534.03			2245.44	2586.83			668.506	499.3
dst_to_origin(185)	2233.79	1663.01		1898.42		231.948	2467.57	2495.14	2399.08	2300.54	2543.42			2254.88	2605.48			682.422	507.74
dst_to_origin(186)	2253.75	1672.99		1898.42		231.948	2473.86	2525.73	2412.67	2310.54	2562.23			2264.33	2609.1			712.811	513.128
dst_to_origin(187)	2263.18	1682.97		1911.75		231.948	2481.63	2536.4	2412.67	2320.54	2593.84			2273.79	2618.42			740.608	521.536
dst_to_origin(188)	2283.16	1692.96		1925.2		231.948	2495.7	2546.37	2426.27	2350.34	2612.66			2273.79	2627.74			740.608	526.972
dst_to_origin(189)	2303.13	1712.37		1931.97		231.948	2509.76	2547.1	2426.27	2360.19	2612.66			2283.24	2655.73			748.866	535.35
dst_to_origin(190)	2313.11	1722.35		1946.1		231.948	2530.14	2557.07	2439.88	2360.19	2622.08			2308.46	2677.98			748.866	549.181
dst_to_origin(191)	2313.66	1722.35		1938.76		241.868	2558.28	2557.07	2470.95	2370.19	2628.17			2327.44	2687.32			762.758	557.584
dst_to_origin(192)	2323.64	1722.35		1938.76		231.948	2572.35	2577.77	2484.55	2370.08	2650.36			2346.44	2696.66			790.569	588.303
dst_to_origin(193)	2323.64	1732.34		1952.9		241.868	2572.35	2608.47	2493.29	2390.08	2688.12			2349.57	2700.24			812.712	593.633
dst_to_origin(194)	2343.61	1732.34		1959.72		241.868	2578.7	2619.26	2502.04	2410.02	2688.12			2359.07	2709.58			826.62	602.08
dst_to_origin(195)	2343.61	1731.85		1973.45		231.948	2586.43	2639.19	2515.63	2430	2697.57			2359.07	2728.26			832.346	602.08
dst_to_origin(196)	2363.05	1741.84		1987.28		241.868	2614.57	2650	2524.38	2430	2697.57			2368.56	2756.32			832.346	610.574
dst_to_origin(197)	2383.02	1761.39		1994.24		241.868	2642.73	2650	2546.72	2440	2707.03			2387.57	2765.68			846.286	615.873
dst_to_origin(198)	2393.01	1781.38		2001.22		241.868	2656.8	2650	2573.03	2440	2738.65			2416.11	2775.05			866.083	632.851
dst_to_origin(199)	2403	1791.37		2001.22		241.868	2663.17	2670.81	2586.6	2450.02	2757.57			2438.22	2775.05			902.109	646.607	0	0
dst_to_origin(200)	2412.99	1791.79		2001.22		241.868	2677.26	2681.68	2586.6	2470.02	2767.04			2447.73	2784.42			902.109	668.88	10	0
dst_to_origin(201)	2412.99	1791.37		2008.23		241.868	2677.26	2712.49	2595.38	2500.18	2779.73			2447.73	2816.03			916.079	677.422	14.1421	0
dst_to_origin(202)	2422.97	1801.36		2008.23		241.868	2691.34	2722.44	2604.17	2500.18	2779.73			2447.73	2844.17			916.079	677.422	28.2843	10
dst_to_origin(203)	2432.96	1801.36		2029.41		241.868	2705.42	2733.37	2626.52	2510.08	2789.19			2457.25	2840.74			924.175	691.158	42.4264	22.3607
dst_to_origin(204)	2432.49	1811.35		2043.55		241.868	2733.59	2743.32	2657.67	2510.18	2827.08			2476.31	2844.17			952.103	691.158	56.5685	22.3607
dst_to_origin(205)	2442.48	1830.98		2050.66		241.868	2754.09	2754.27	2671.22	2520.18	2849.23			2507.93	2853.56			988.13	699.714	70.7107	36.0555
dst_to_origin(206)	2462.46	1850.68		2064.8		241.868	2754.09	2754.27	2680.02	2550.31	2858.71			2526.99	2853.56			994.032	713.442	84.8528	58.3095
dst_to_origin(207)	2482.44	1870.67		2064.95		241.868	2754.09	2765.25	2680.02	2570.49	2858.71			2536.53	2853.56			994.032	730.616	84.8528	67.082
dst_to_origin(208)	2502.42	1870.67		2071.93		241.868	2768.18	2786.2	2702.37	2580.48	2868.19			2536.53	2862.95			1002.1	744.312	92.1954	76.1577
dst_to_origin(209)	2512.41	1870.67		2071.93		243.311	2782.27	2797.23	2724.72	2580.48	2868.19			2546.08	2862.95			1008.02	761.577	98.9949	85.44
dst_to_origin(210)	2512.41	1870.67		2079.09		243.311	2788.71	2818.23	2747.07	2590.69	2896.65			2555.62	2872.35			1036	761.577	113.137	85.44
area(0)	27950	21500	27600	23450	29800	25800	32850	32350	23850	24650	27300	27700	27750	35950	29500
area(1)	29400	21850	28450	24050	28450	25650	32100	32200	26650	25100	27550	26600	26200	34650	28350
area(2)	30550	22250	27000	24150	26700	25700	31550	32450	27550	24100	28600	26700	26200	33950	27900
area(3)	31800	22800	26350	24350	26150	25700	31250	33950	26700	23700	27700	27050	27050	34700	28250
area(4)	31150	23050	26100	24800	27000	28850	32150	34150	26550	23950	26850	27550	27400	35250	29400
area(5)	30100	22250	27000	25700	27500	29200	32750	35000	26250	24650	26700	28500	28250	36350	30000
area(6)	28450	21150	27900	24750	29250	28800	32800	33850	26000	24700	27200	28650	28050	36900	29300
area(7)	28200	21250	28800	23900	28650	27700	32300	31150	25050	25150	27500	27750	26700	37350	28500
area(8)	28750	21150	28750	23250	28450	27150	31600	30600	26250	24700	27900	26950	26000	37650	27550
area(9)	29150	21650	27200	23500	27200	26950	30300	31100	25900	24100	27800	26050	25750	36850	27450
area(10)	30050	22150	26700	23800	26550	27100	30750	32200	26650	23950	26400	26800	27050	35550	27550
area(11)	30000	22650	26400	24000	26800	26900	32150	34000	25800	24500	26500	28050	27500	34150	28650
area(12)	29100	22900	27250	24550	27800	27100	32750	34750	26150	24550	27050	29150	27550	34800	29350
area(13)	28200	22050	27900	24550	28000	27400	32950	34750	26100	24900	27300	29600	26500	35550	30000
area(14)	28250	21200	28900	24550	29350	27850	32250	33750	27750	24050	27900	29100	25150	36750	29150
area(15)	28300	21500	29450	23800	29100	26850	31000	32350	28950	24150	27500	27450	25800	37200	27650
area(16)	29000	21700	28450	23550	28000	25850	30650	31050	28150	23550	27050	27550	26750	36800	27700
area(17)	30400	21800	26800	23650	27100	24600	31150	31250	26850	23950	26700	27350	27450	35450	27650
area(18)	31750	22200	26400	24250	26950	24850	32050	32800	27150	24600	27050	27200	27800	34350	28450
area(19)	31450	22300	27050	25100	27700	25100	33150	33800	27900	24250	28000	28100	27750	34600	29550
area(20)	29900	23100	27750	25450	27850	25500	31900	35450	28850	24250	28550	28300	25650	35800	29750
area(21)	28800	22950	28850	26050	28450	25350	31950	35300	28700	23550	28500	28700	24900	36050	28700
area(22)	28100	21650	29350	25200	29650	25100	31050	34850	27850	24100	26950	27450	25750	36850	28050
area(23)	29150	21400	29800	25250	28100	25500	30250	32500	28000	24550	26500	26200	26400	37500	28200
area(24)	30300	21900	28450	24000	27050	25700	31600	31550	28800	25050	27000	26550	26850	35950	28750
area(25)	31450	22100	27800	23650	26400	25800	32350	32350	29300	25700	27400	27850	27000	34600	29650
area(26)	31650	22300	27350	23650	27200	25900	32750	32650	29250	24600	27750	28050	25500	34750	29650
area(27)	31600	22700	27500	24350	27900	25850	32100	33500	27850	24150	28400	29050	25600	35300	28150
area(28)	29950	22200	28100	25000	28700	26250	31750	34900	28000	24100	27500	30050	26300	35850	28050
area(29)	28450	22300	29200	25150	28800	26150	30600	35450	28200	24300	26950	28900	26350	36400	28400
area(30)	28750	21300	30500	25850	28950	26650	30850	34300	28850	24700	26700	27900	27600	36850	29050
area(31)	28700	21350	30550	25300	28050	26650	31900	33700	29550	24750	27150	26800	27750	35850	30100
area(32)	30150	21250	30300	24300	26950	25900	32550	31550	29450	24900	28100	27550	27250	35050	30000
area(33)	31200	22300	28500	23950	27050	26000	32450	32350	27750	23850	28550	28350	26150	34400	28800
area(34)	30500	22750	27650	24200	27250	25500	31250	33400	28200	23300	28150	29450	25100	35550	28450
area(35)	30050	22700	27100	24750	27400	24950	30950	34950	28850	23450	27250	29950	24850	36300	28450
area(36)	29350	23550	27700	25550	29100	24950	30450	35350	29350	24500	26450	30100	25950	36250	28850
area(37)	28300	22350	28000	26250	28700	24900	30550	35850	29150	24900	27050	29100	26300	37400	29250
area(38)	27950	21550	29450	25650	29400	24750	31500	34500	28750	24950	28150	27500	27750	36950	29700
area(39)	29400	21500	29900	25200	27550	24850	32400	32550	28050	24000	29100	26850	27350	35450	28750
area(40)	30400	22050	30200	24500	26800	25050	33000	32350	28300	23600	28750	27450	26300	34500	28000
area(41)	31450	22350	28350	24050	27200	25150	32200	32600	28550	23850	27850	28600	26350	34750	28050
area(42)	31700	22650	27850	24700	27600	25100	31100	33800	29050	25750	27200	29350	26850	36250	28800
area(43)	31600	22700	27150	25000	28500	25650	30400	34850	29400	25950	27600	30300	28200	36650	29700
area(44)	29750	22950	28250	25900	29050	24750	30650	35800	28300	26050	28200	31050	28200	37500	30300
area(45)	28050	22400	29100	26200	30150	23850	31950	35500	28300	24850	28350	29250	27900	37200	28750
area(46)	27800	21900	30300	25800	29000	22450	32450	33250	28800	24200	29000	28450	25900	36950	28450
area(47)	28700	21400	30550	25800	27400	21150	32050	32500	29200	24550	27950	27400	26150	35250	28200
area(48)	30050	21950	29300	24950	27400	20750	32600	33150	29850	25000	26900	28000	26150	34200	28600
area(49)	31450	22650	28100	24250	27550	19850	31100	34000	29750	25500	27600	28700	26900	34400	29650
area(50)	31450	23100	28000	24000	28150	19650	30400	34900	29000	25700	27900	29100	26900	35700	30150
area(51)	30800	23150	28100	24400	28800	18950	31450	36750	28500	26050	28350	30050	28250	36350	29050
area(52)	29000	22550	28950	25250	28950	18850	32750	36850	28550	24400	29200	30400	26700	37000	28150
area(53)	27700	22200	29350	25900	29250	18850	33150	34800	29350	24550	28650	30200	25850	36250	28250
area(54)	28300	21750	30450	26550	27850	19300	32200	33450	29800	24800	27650	28400	26950	35650	28950
area(55)	29250	21300	29850	26250	26950	21100	31650	32350	30700	25750	26950	27200	27400	34600	29400
area(56)	30450	21400	28550	25650	27100	21050	31350	32700	28850	25300	27200	26700	26500	34350	30550
area(57)	31500	22000	27900	24750	27450	21400	30650	33000	28650	24800	27900	26950	27500	34900	28950
area(58)	31300	22250	27900	24200	28050	22300	31250	34450	28000	24300	28600	27850	27350	35300	28300
area(59)	32000	22550	27900	24800	28500	22150	32800	36750	28550	24050	29200	29600	25650	36400	28150
area(60)	29900	23050	28900	24900	29050	22050	34250	36250	28950	24750	28000	30000	25700	37400	27900
area(61)	28450	22150		25750		22100	34000	34550	28150	25550	27400	30150	26150	35600	28850
area(62)	28250	21450		26000		22300	33450	32800	27550	25800	27000	28850	26850	35000	29150
area(63)	28600	21850		26650		22850	32550	32500	27050	26350	28050	27750	27850	34500	29650
area(64)	29600	22250		26600		22950	31250	32500	27800	24700	28450	27450	29150	34200	28150
area(65)	31700	22800		24450		22850	30450	33650	27950	24550	29300	27850	29000	35200	28300
area(66)	32200	22350		24300		23100	31000	36200	28350	24500	28400	28500	27950	36100	28350
area(67)	30800	22450		24400		22700	31850	36700	28900	25400	27350	29800	26700	36750	29050
area(68)	30400	22500		25100		22250	32450	36650	27500	25850	27100	31000	26000	37000	29700
area(69)	29000	22200		25650		22150	32700	35000	27050	25500	27400	30550	26800	35350	29650
area(70)	27750	21050		26600		21600	32800	33900	27600	24950	27650	29750	26600	34050	28100
area(71)	28500	21850		27300		21800	32400	32350	28700	24100	28900	28850	27750	34400	27650
area(72)	29400	22050		27050		21800	31750	32750	29200	24150	29550	28350	28700	35000	28200
area(73)	29750	22100		25950		21950	31900	34450	28250	24750	28100	28400	27450	35800	28900
area(74)	30750	22400		24950		21700	33450	34950	27350	25200	27400	29500	25900	36350	29850
area(75)	31750	23100		24350		22050	33200	36000	27100	25750	27650	30050	25800	37100	29300
area(76)	29700	22350		24900		22150	34700	36600	27400	25750	28250	30650	27200	36550	28700
area(77)	28500	21700		25150		22250	33150	35300	27550	24450	28200			34550	28200
area(78)	27650	22200		25800		22450	32450	32900	28100	24500	28450			34050	28700
area(79)	27950	21750		27000		22250	31950	31950	27550	24300	28100			34250	29300
area(80)	29150	22450		26750		22650	32700	32100	26750	24900	27700			35200	30400
area(81)	29750	22750		25900		22650	33700	32300	27050	25850	27700			36200	29450
area(82)	31250	23550		25200		22150	35050	33350	28050	25500	28600			36800	28050
area(83)	30550	23750		24400		21900	35100	35200	28700	25050	28450			36150	27900
area(84)	29800	23150		24900		21250	34350	36200	28300	24350	29100			35500	28500
area(85)	28350	22300		25550		20900	33300	35200	28000	24300	27900			34450	28550
area(86)	27800	22300		26450		20550	32500	33500	27450	25150	27750			34800	30200
area(87)	28450	22250		27000		20300	33150	31900	27950	25400	27700			35700	28900	28850	28950
area(88)	29500	22000		26550		20150	34050	31850	28450	26050	28700			35600	28100	30600	29350
area(89)	30800	22500		27400		20350	34950	33400	29650	25600	28650			36400	28150	30900	29250
area(90)	31850	23300		26200		20300	35350	34650	29250	25050	29200			36750	29600	30650	29050
area(91)	30250	23400		24850		20300	34800	36200	28850	24750	28350			35150	30100	30550	28750
area(92)	29600	23300		25400		20150	33850	36750	28250	24950	27950			34250	30450
area(93)	28450	22450		25800		20100	32950	35100	27050	26050	28250			34550	29150
area(94)	29000	22350		26800		20100	33950	34150	27900	26150	28450			35600	28750
area(95)	30050	21750		27250		20300	34400	31650	28550	25300	29150			36050	28350
area(96)	31250	23150		27250		20750	35400	32250	29100	25200	29000			37150	28900
area(97)	31250	23050		27450		20600	35000	33400	28900	24700	28650			36600	30150
area(98)	30400	23500		26750		20700	34300	34050	28400	24850	27850			35050	30750
area(99)	29900	24150		25500		20400	33200	35350	27450	25750	27900			34150	28950
area(100)	28350	24500		25300		20600	32200	36600	27050	25450	28000			34400	28350
area(101)	28250	23400		25800		20750	33100	35800	28550	25700	28900			35250	28400
area(102)	28850	22900		26250		20650	33850	33300	28900	24400	28500			36350	28700
area(103)	29500	22400		26450		20550	34300	31400	28350	24500	29150			36200	29250
area(104)	30850	22250		27050		20300	34350	31000	27100	24550	28050			36300	29550
area(105)	31150	22200		27550		19950	32750	32950	26100	25300	27500			34700	28650
area(106)	31100	22600		26950		19850	32550	33900	26750	25700	27250			33700	27950
area(107)	30050	23050		25650		19600	32050	35300	28000	25700	28700			34600	28000
area(108)	28000	23350		25150		19800	32750	36350	28600	25200	28800			35300	28800
area(109)	27950	23200		25150		20100	33500	35000	28450	24300	29500			36100	29200
area(110)	29150	23000		25650		19800	34400	31950	27600	25250	28150			36350	29750
area(111)	29050	22050		25750		19550	34550	31400	26900	25100	27850			36650	29050
area(112)	30800	21950		26950		19550	33300	31850	27800	25550	28350			35800	28500
area(113)	30950	22150		27000		19400	32150	32950	29000	25950	28600			33900	27650
area(114)	30150	22050		27900		19650	31000	34100	28850	25600	28700			34350	28150
area(115)	29300	23150		26950		19450	32350	35800	27950	25350	28850			35400	28500
area(116)	27750	22900		25300		19400	33150	36050	27400	24450	28600			35950	29800
area(117)	28750	23750		25000		18850	33850	34950	27900	24350	28100			36950	29650
area(118)	29400	22650		25600		18750	34800	33050	28400	24900	27450			37100	28250
area(119)	30250	21950		26600		18800	33250	31300	27600	25300	27550			36100	27750
area(120)	31200	22050		27200		18500	32800	31650	28150	24950	27950			34450	28150
area(121)	31300	21850		27400		19100	31850	33100	29450	24600	28600			33850	29200
area(122)	30450	21900		27800		19100	32200	33950	28250	24650	29550			34750	29900
area(123)	29300	22750		26350		19050	32400	35500	27150	25350	29000			35800	29000
area(124)	28050	23650		25950		18600	34050	35550	26350	26500	27850			36300	27350
area(125)	28700	24750		25000		19350	34700	34300	27250	26200	27900			37150	27750
area(126)	29050	24000		25350		19050	34700	32900	28500	25700	28000			36500	27950
area(127)	30250	23450		25650		19800	33700	32350	29200	25350	28600			35100	28500
area(128)	31100	22450		26900		19600	32500	32400	28500	24900	28850			33800	28950
area(129)	31250	22250		27250		19900	31400	33500	28450	24650	29250			34550	28450
area(130)	31650	22900		27550		19900	32500	35000	28050	25500	29200			35550	27900
area(131)	29600	23400		27500		20100	33750	35700	27950	26200	27950			36050	27200
area(132)	28350	24050		26150		19850	34550	34550	29050	25250	27350			36400	27950
area(133)	27750	24150		25050		20650	34000	32700	29400	24750	27650			36600	28600
area(134)	29200	23650		24800		20400	33600	31600	29350	24500	28800			35200	29300
area(135)	29500	22400		25100		20300	32950	31950	28350	25650	29000			35000	29000
area(136)	31400	22100		26400		20400	31950	33350	27350	26300	29300			34700	27850
area(137)	31300	22750		26500		20800	32100	34700	27600	26650	28300			34950	27350
area(138)	31100	22850		27200		20650	33200	36500	27950	26900	27700			35850	27300			28000	30650
area(139)	29850	23000		27500		21300	34600	35550	29150	25900	27900			36250	28150			26200	30650
area(140)	29100	23900		26600		20550	35150	34600	29500	25150	28500			36450	29050			25900	31300
area(141)	28900	24000		25900		20850	34200	32700	29750	25400	28900			35900	28950			26450	31550
area(142)	29950	24350		26150		20700	34050	32600	28950	25800	29850			34550	27900			27300	32050
area(143)	31250	23450		26750		20950	32100	33400	27350	26150	29550			34350	27600			27950	31300
area(144)	32650	22750		26650		20900	32200	34500	27500	25950	28650			34850	28000			28650	29600
area(145)	31850	22300		27350		21000	33450	35900	28550	25950	28200			35650	28850			27750	29550
area(146)	30500	22800		27150		20950	33500	36750	29250	25250	28450			36650	29200			26900	30650
area(147)	28600	23450		26050		21100	35250	35550	29050	25000	28800			36450	29000			26350	31050
area(148)	28900	24300		25900		21200	35000	33100	30200	25150	30100			36200	27300			27550	32050
area(149)	29550	24750		25200		20400	33500	31800	30150	25550	29950			34700	27850			28000	32850
area(150)	30650	24650		25200		20500	32300	32500	30350	25450	28500			33900	27200			28150	32450
area(151)	31600	23050		26250		21000	32400	33600	28050	26050	28150			34800	28800			26700	31850
area(152)	32650	21500		26650		20500	33500	34800	27250	24500	27350			36450	29400			25750	30800
area(153)	32100	21950		26800		20500	34950	36350	26900	24350	27900			36300	28500			26750	29400
area(154)	30550	22850		27100		20300	35150	34950	28000	24750	29100			36500	27650			27100	29950
area(155)	29050	23350		26250		20350	33750	34100	29050	25600	29750			34450	27350			27500	30550
area(156)	28000	23350		25250		20800	34100	32200	30000	26050	29600			34850	27300			28100	31500
area(157)	29100	23850		24800		21150	32850	32400	29950	25600	28600			34500	28200			27100	31900
area(158)	29900	22150		25750		21300	32300	32750	29300	25150	28150			35100	29550			26250	32550
area(159)	30800	21750		26200		21050	33450	33850	27700	24650	27900			36150	29100			27150	31150
area(160)	31200	22100		26750		21150	33650	34750	27650	25500	28950			36550	26700			27600	29800
area(161)	32500	22650		27450		21150	35050	35050	28350	26600	29600			36550	27900			28400	29600
area(162)	32750	22500		26250		18950	34900	35150	29600	26050	29750			35450	26950			28850	30450
area(163)	32050	22800		25600		18900	34750	32850	29950	26050	29000			34450	28950			26950	31450
area(164)	29900	22550		24750		19050	33150	31550	30100	25150	28300			34850	29100			25800	33450
area(165)	29000	22850		25300		21700	32200	32300	30600	24850	28450			34450	28600			26300	33450
area(166)	28800	22200		25850		21400	32900	32700	30850	25250	28400			36050	27850			27300	33350
area(167)	29700	22650		26250		21450	34750	33550	28300	26000	28600			36550	27400			27800	32000
area(168)	30050	23200		26650		21400	35900	35350	27400	26350	29200			38450	27550			28250	29900
area(169)	31650	23700		27400		21200	34900	35800	27350	26350	28800			36600	28650			27850	29450
area(170)	32150	23350		26750		21400	34900	34850	27950	25450	28650			35500	28400			26250	29850
area(171)	31300	23850		25300		21500	33900	33050	28850	24800	28200			34200	29250			26650	30700
area(172)	30400	23450		25600		22000	33050	32150	29200	25250	27800			34150	28050			27400	31900
area(173)	30000	22600		25500		21850	33600	32300	28350	25800	29000			35100	27500			27900	32050
area(174)	29000	21650		26250		22050	35050	33650	27250	26250	30250			35000	27050			28050	32750
area(175)	29850	22550		26200		21900	35400	34300	27300	25800	29950			35800	28250			27850	32950
area(176)	30800	22750		26800		21800	35350	35950	27950	25950	28800			36500	29200			26700	31650
area(177)	31450	22800		26500		22050	34300	36550	29050	24950	28050			34700	29550			26300	30600
area(178)	32000	23500		25600		22100	33000	34300	29150	25050	28100			32850	28100			27000	30000
area(179)	31550	23450		24750		22350	32800	33050	28350	25300	29000			34200	27450			28000	30350
area(180)	31000	23350		25300		22250	33650	32450	27800	25650	30150			34850	28100			28100	30850
area(181)	29400	22600		25750		22050	35200	33000	27500	26150	29950			35800	28750			27900	31900
area(182)	28350	22500		26550		21700	35100	34000	28500	25600	27350			36300	29550			26750	33150
area(183)	29650	22750		26650		21700	34850	35800	29350	24550	29350			36750	29550			27150	32700
area(184)	29650	23100		26800		21550	33900	36300	29650	24850	28600			35350	28550			27950	32050
area(185)	30600	23450		27400		21000	33000	35700	28900	25650	29050			34550	28650			28100	30650
area(186)	31500	23400		28250		20750	33450	35450	28350	26200	29850			34400	28050			28600	30350
area(187)	31400	24150		28300		20650	33950	33550	28300	26150	30050			36200	28650			27700	30850
area(188)	32200	24050		26750		20750	35500	32650	28750	25900	28650			36300	29350			26900	31600
area(189)	30850	23950		24550		20650	36000	33350	29000	25500	28450			36500	29250			27200	32550
area(190)	28950	22500		25000		20700	35300	34200	29000	25500	28800			37400	28500			28150	33350
area(191)	29150	22400		25250		20900	34600	35300	29000	25250	29200			36150	27450			28350	33000
area(192)	29650	22800		26200		20700	33450	36250	27850	25850	29250			35550	27600			28400	31200
area(193)	30850	22900		26850		20900	33350	36350	27200	26450	29750			35250	28650			27250	30250
area(194)	31750	23250		27250		20800	33900	34300	27650	26300	29000			35550	29350			26200	30300
area(195)	31950	23750		27900		20700	34700	33400	28600	25850	28700			36000	29500			27150	30850
area(196)	31850	23750		27500		21000	35150	32050	28700	25250	28150			36050	28950			27600	31950
area(197)	31450	23450		25850		20700	34800	33050	29550	25200	29600			35850	27650			28850	32350
area(198)	29750	22650		25200		20600	33850	33700	27950	25900	29950			35350	27550			28100	33400
area(199)	29000	22200		25800		20800	33300	34950	26600	25900	28800			34950	28950			28100	32900	29250	26550
area(200)	28900	22350		26550		20550	33100	36250	27250	26400	28750			33450	29700			27050	31400	29850	26750
area(201)	29800	22350		26650		20550	34750	35750	27650	26000	28300			34550	29100			26950	30000	30400	27200
area(202)	30000	22150		26350		20600	34850	33900	28250	25300	29100			35550	27500			27800	29700	31200	27900
area(203)	31350	23050		26800		20250	35750	32200	29050	25200	29650			36350	27000			28000	30650	31850	28850
area(204)	32100	23250		26700		20650	35050	32500	27650	26250	30150			36150	27250			28550	31750	31550	28550
area(205)	32400	24000		26300		20450	34050	32850	27350	26050	29000			35850	27550			28300	32500	29550	29400
area(206)	33000	23650		24900		20450	32650	33700	26650	26250	28450			34500	27650			27100	32900	28550	30300
area(207)	30800	22850		24850		20850	33750	35600	27700	26100	28450			34400	28000			26950	32950	28450	29350
area(208)	29850	22150		25800		20650	34500	36450	28800	25350	29100			34650	28750			27800	31900	28700	28000
area(209)	28150	21900		26400		20900	35300	35500	29050	25100	29650			35450	29000			28750	30350	29700	27750
area(210)	28700	22100		26500		20800	34700	34400	28400	25800	29950			36450	29900			28800	30050	30800	27900
perimeter(0)	883.848	831.127	915.98	841.838	953.97	952.548	968.112	908.701	756.985	828.701	905.685	926.274	966.69	1004.68	935.391
perimeter(1)	897.99	845.269	966.69	841.838	928.112	805.269	990.538	906.274	850.122	867.696	883.259	902.843	935.98	996.396	896.396
perimeter(2)	912.132	845.269	924.264	841.838	877.401	819.411	976.396	912.132	833.553	839.411	925.685	894.558	924.264	956.396	882.254
perimeter(3)	957.99	842.843	910.122	853.553	871.543	835.98	968.112	920.416	807.696	839.411	925.685	892.132	918.406	970.538	888.112
perimeter(4)	943.848	865.269	904.264	867.696	869.117	865.269	968.112	940.416	676.985	845.269	899.828	900.416	920.833	956.396	890.538
perimeter(5)	937.99	868.701	904.264	907.696	877.401	867.696	976.396	974.558	645.269	845.269	885.685	934.558	954.975	984.68	913.97
perimeter(6)	903.848	820.416	924.264	873.553	939.828	855.98	990.538	968.701	622.843	831.127	893.97	920.416	966.69	1007.11	905.685
perimeter(7)	877.99	828.701	952.548	867.696	923.259	855.98	973.97	888.701	600.416	861.838	877.401	928.701	924.264	992.965	909.117
perimeter(8)	883.848	828.701	974.975	853.553	943.259	841.838	990.538	894.558	645.269	867.696	893.97	920.416	924.264	1012.96	894.975
perimeter(9)	883.848	836.985	949.117	847.696	909.117	850.122	953.97	902.843	662.843	859.411	913.97	895.563	898.406	1012.96	894.975
perimeter(10)	903.848	836.985	940.833	847.696	923.259	835.98	959.828	922.843	716.985	853.553	897.401	906.274	926.69	984.68	903.259
perimeter(11)	937.99	836.985	912.548	847.696	909.117	827.696	968.112	962.843	807.696	851.127	877.401	903.848	940.833	964.68	914.975
perimeter(12)	929.706	871.127	918.406	841.838	917.401	827.696	968.112	988.701	821.838	828.701	871.543	912.132	943.259	962.254	943.259
perimeter(13)	914.558	848.701	932.548	841.838	900.833	827.696	988.112	968.701	811.127	851.127	877.401	929.706	940.833	984.68	957.401
perimeter(14)	863.848	814.558	960.833	878.406	943.259	841.838	988.112	988.701	856.985	848.701	917.401	926.274	894.975	1004.68	954.975
perimeter(15)	857.99	831.127	994.975	852.548	949.117	830.122	973.97	928.701	905.269	856.985	925.685	928.701	892.548	998.822	914.975
perimeter(16)	877.99	842.843	991.543	838.406	917.401	801.838	959.828	892.132	905.269	828.701	911.543	916.985	914.975	998.822	909.117
perimeter(17)	909.706	842.843	940.833	846.69	909.117	767.696	959.828	892.132	873.553	832.132	897.401	900.416	934.975	1004.68	906.69
perimeter(18)	943.848	842.843	929.117	863.259	903.259	781.838	979.828	906.274	881.838	826.274	883.259	922.843	937.401	976.396	906.69
perimeter(19)	935.563	834.558	926.69	869.117	909.117	787.696	1004.68	917.99	895.98	823.848	897.401	906.274	959.828	970.538	951.543
perimeter(20)	926.274	871.127	926.69	874.975	903.259	795.98	953.97	952.132	946.69	840.416	939.828	917.99	911.543	978.822	951.543
perimeter(21)	897.99	856.985	946.69	894.975	923.259	790.122	988.112	957.99	935.98	832.132	937.401	946.274	877.401	984.68	917.401
perimeter(22)	869.706	820.416	983.259	869.117	959.828	787.696	976.396	960.416	930.122	826.274	919.828	920.416	883.259	1004.68	911.543
perimeter(23)	892.132	834.558	1005.69	878.406	937.401	787.696	956.396	917.99	944.264	832.132	885.685	886.274	889.117	1030.54	897.401
perimeter(24)	897.99	834.558	951.543	860.833	894.975	804.264	970.538	872.132	915.98	832.132	889.117	900.416	894.975	996.396	919.828
perimeter(25)	932.132	842.843	937.401	846.69	880.833	804.264	964.68	900.416	944.264	854.558	897.401	900.416	945.685	990.538	931.543
perimeter(26)	923.848	842.843	931.543	846.69	889.117	804.264	972.965	892.132	946.69	834.558	883.259	912.132	885.685	984.68	943.259
perimeter(27)	926.274	834.558	929.117	846.69	909.117	818.406	950.538	906.274	918.406	840.416	925.685	932.132	885.685	982.254	914.975
perimeter(28)	920.416	826.274	953.97	852.548	929.117	830.122	972.965	954.558	932.548	834.558	917.401	960.416	873.97	988.112	903.259
perimeter(29)	900.416	846.274	965.685	854.975	929.117	830.122	962.254	972.132	920.833	837.99	911.543	934.558	863.259	990.538	917.401
perimeter(30)	872.132	814.558	1030.54	891.543	946.69	858.406	964.68	982.843	931.543	817.99	877.401	946.274	900.833	1024.68	923.259
perimeter(31)	877.99	840.416	1024.68	860.833	918.406	866.69	970.538	934.558	951.543	815.563	891.543	926.274	926.69	996.396	957.401
perimeter(32)	892.132	840.416	1010.54	860.833	906.69	864.264	964.68	892.132	959.828	837.99	897.401	912.132	906.69	1004.68	960.833
perimeter(33)	946.274	842.843	978.822	846.69	906.69	864.264	984.68	908.701	923.259	823.848	931.543	912.132	890.122	982.254	929.117
perimeter(34)	934.558	856.985	928.112	852.548	906.69	824.264	956.396	914.558	917.401	817.99	931.543	932.132	859.411	984.68	914.975
perimeter(35)	920.416	842.843	913.97	854.975	895.98	846.69	964.68	973.553	931.543	803.848	903.259	956.985	845.269	998.822	906.69
perimeter(36)	912.132	868.701	922.254	866.69	944.264	838.406	952.965	988.701	939.828	809.706	883.259	954.558	856.985	988.112	906.69
perimeter(37)	877.99	840.416	922.254	891.543	935.98	824.264	944.68	960.416	971.543	821.421	891.543	962.843	871.127	1010.54	926.69
perimeter(38)	872.132	820.416	936.396	863.259	964.264	858.406	958.822	966.274	979.828	823.848	903.259	922.843	908.701	1012.96	949.117
perimeter(39)	894.558	826.274	962.254	872.548	910.122	850.122	950.538	948.701	983.259	829.706	933.97	908.701	912.132	1008.11	923.259
perimeter(40)	926.274	840.416	998.822	872.548	915.98	850.122	987.107	908.701	932.548	826.274	931.543	908.701	906.274	982.254	909.117
perimeter(41)	960.416	832.132	924.68	846.69	907.696	878.406	987.107	911.127	926.69	812.132	923.259	922.843	883.848	976.396	903.259
perimeter(42)	954.558	832.132	916.396	852.548	904.264	864.264	958.822	914.558	926.69	823.848	889.117	928.701	892.132	988.112	909.117
perimeter(43)	957.99	846.274	888.112	860.833	915.98	878.406	947.107	940.416	929.117	812.132	897.401	962.843	909.706	1008.11	953.97
perimeter(44)	932.132	848.701	904.68	892.548	938.406	846.69	932.965	1002.84	952.548	843.848	897.401	985.269	917.99	1022.25	942.254
perimeter(45)	892.132	822.843	922.254	889.117	978.406	846.69	932.965	982.843	937.401	823.848	903.259	948.701	909.706	1022.25	919.828
perimeter(46)	877.99	822.843	958.822	869.117	964.264	818.406	941.249	948.701	937.401	817.99	940.833	936.985	889.706	1036.4	908.112
perimeter(47)	897.99	814.558	964.68	880.833	904.264	761.838	941.249	914.558	920.833	823.848	923.259	922.843	875.563	1008.11	893.97
perimeter(48)	912.132	836.985	950.538	854.975	915.98	733.553	955.391	912.132	959.828	817.99	900.833	922.843	863.848	985.685	893.97
perimeter(49)	932.132	845.269	922.254	834.975	921.838	713.553	938.822	914.558	943.259	809.706	900.833	931.127	869.706	977.401	916.396
perimeter(50)	932.132	851.127	913.97	820.833	921.838	685.269	918.822	926.274	937.401	829.706	909.117	942.843	906.274	993.97	939.828
perimeter(51)	926.274	856.985	902.254	837.401	935.98	665.269	932.965	980.416	945.685	843.848	914.975	961.838	932.132	988.112	923.259
perimeter(52)	914.558	840.416	904.68	871.543	921.838	656.985	952.965	1000.42	934.975	837.99	952.548	984.264	906.274	1022.25	906.69
perimeter(53)	877.99	834.558	916.396	877.401	950.122	665.269	972.965	994.558	934.975	823.848	954.975	964.264	888.701	999.828	903.259
perimeter(54)	877.99	828.701	932.965	899.828	930.122	707.696	938.822	945.269	965.685	826.274	914.975	964.264	880.416	988.112	914.975
perimeter(55)	892.132	826.274	932.965	883.259	910.122	764.264	944.68	900.416	977.401	852.132	898.406	920.833	906.274	993.97	929.117
perimeter(56)	912.132	834.558	904.68	879.828	904.264	778.406	961.249	894.558	926.69	846.274	900.833	900.833	877.99	979.828	951.543
perimeter(57)	954.558	834.558	910.538	871.543	910.122	784.264	941.249	906.274	958.406	846.274	912.548	894.975	894.558	973.97	914.975
perimeter(58)	946.274	820.416	890.538	849.117	910.122	820.833	952.965	932.132	935.98	846.274	920.833	894.975	925.269	977.401	929.117
perimeter(59)	974.558	832.132	890.538	849.117	924.264	818.406	955.391	992.132	941.838	832.132	957.401	945.685	876.985	993.97	914.975
perimeter(60)	922.843	843.848	898.822	849.117	941.838	818.406	997.817	992.132	950.122	848.701	920.833	973.97	874.558	1022.25	900.833
perimeter(61)	896.985	832.132		863.259		812.548	975.391	980.416	921.838	852.132	900.833	943.259	880.416	977.401	914.975
perimeter(62)	860.416	843.848		877.401		824.264	949.533	926.274	910.122	846.274	892.548	959.828	880.416	993.97	923.259
perimeter(63)	866.274	832.132		919.828		838.406	944.68	906.274	910.122	880.416	906.69	931.543	908.701	993.97	934.975
perimeter(64)	877.99	843.848		897.401		866.69	916.396	906.274	932.548	854.558	914.975	899.828	976.985	985.685	914.975
perimeter(65)	946.274	837.99		834.975		883.259	884.68	912.132	918.406	848.701	957.401	908.112	951.127	985.685	920.833
perimeter(66)	946.274	815.563		832.548		880.833	893.97	966.274	934.975	826.274	949.117	905.685	960.416	997.401	914.975
perimeter(67)	937.99	832.132		860.833		889.117	896.396	1006.27	949.117	846.274	886.69	922.254	922.843	1019.83	923.259
perimeter(68)	946.274	857.99		860.833		854.975	916.396	1000.42	924.264	872.132	889.117	970.538	894.558	1042.25	937.401
perimeter(69)	926.274	826.274		863.259		854.975	922.254	994.558	918.406	837.99	889.117	968.112	894.558	999.828	946.69
perimeter(70)	892.132	815.563		877.401		840.833	922.254	954.558	912.548	832.132	894.975	968.112	902.843	983.259	892.548
perimeter(71)	877.99	815.563		917.401		869.117	922.254	920.416	940.833	854.558	925.685	959.828	908.701	977.401	898.406
perimeter(72)	897.99	815.563		911.543		849.117	908.112	916.985	969.117	832.132	951.543	919.828	946.274	985.685	909.117
perimeter(73)	892.132	817.99		903.259		863.259	913.97	920.416	926.69	832.132	917.401	913.97	928.701	997.401	920.833
perimeter(74)	932.132	817.99		859.828		840.833	964.68	940.416	938.406	834.558	909.117	925.685	894.558	991.543	943.259
perimeter(75)	968.701	849.706		831.543		854.975	958.822	1002.84	924.264	828.701	891.543	931.543	894.558	1025.69	945.685
perimeter(76)	917.99	835.563		849.117		854.975	987.107	1022.84	924.264	856.985	911.543	971.543	894.558	1039.83	909.117
perimeter(77)	922.843	817.99		843.259		838.406	984.68	994.558	918.406	856.985	889.117			999.828	900.833
perimeter(78)	880.416	826.274		857.401		858.406	924.68	946.274	912.548	842.843	923.259			979.828	900.833
perimeter(79)	880.416	832.132		893.97		846.69	936.396	900.416	934.975	831.127	925.685			971.543	909.117
perimeter(80)	892.132	832.132		859.828		874.975	942.254	906.274	906.69	851.127	925.685			977.401	945.685
perimeter(81)	912.132	832.132		885.685		866.69	958.822	906.274	906.69	865.269	905.685			993.97	923.259
perimeter(82)	948.701	843.848		849.117		846.69	1001.25	928.701	934.975	859.411	917.401			1013.97	894.975
perimeter(83)	940.416	872.132		820.833		812.548	995.391	954.558	957.401	865.269	911.543			996.396	880.833
perimeter(84)	946.274	843.848		849.117		781.838	981.249	1006.27	912.548	873.553	937.401			1005.69	892.548
perimeter(85)	900.416	817.99		863.259		767.696	978.822	966.274	944.264	851.127	917.401			991.543	914.975
perimeter(86)	886.274	817.99		883.259		741.838	958.822	954.558	918.406	856.985	911.543			985.685	949.117
perimeter(87)	883.848	823.848		885.685		719.411	944.68	914.558	930.122	842.843	897.401			997.401	932.548	911.543	1016.98
perimeter(88)	894.558	821.421		879.828		713.553	964.68	900.416	950.122	856.985	925.685			989.117	904.264	937.401	1053.55
perimeter(89)	926.274	821.421		905.685		713.553	981.249	906.274	981.838	871.127	911.543			997.401	898.406	965.685	1008.7
perimeter(90)	968.701	821.421		873.97		699.411	984.68	932.132	950.122	865.269	937.401			1034.97	912.548	951.543	992.132
perimeter(91)	940.416	849.706		843.259		699.411	998.822	957.99	950.122	865.269	919.828			1026.69	932.548	971.543	943.848
perimeter(92)	914.558	833.137		837.401		713.553	984.68	992.132	941.838	848.701	911.543			990.122	958.406
perimeter(93)	892.132	827.279		837.401		699.411	956.396	966.274	913.553	856.985	911.543			978.406	938.406
perimeter(94)	886.274	832.132		885.685		707.696	968.112	968.701	935.98	848.701	903.259			992.548	918.406
perimeter(95)	900.416	835.563		899.828		719.411	970.538	892.132	930.122	866.274	923.259			990.122	910.122
perimeter(96)	932.132	835.563		879.828		713.553	1010.54	892.132	967.696	862.843	920.833			1018.41	924.264
perimeter(97)	940.416	835.563		899.828		719.411	1010.54	922.843	944.264	862.843	926.69			1024.26	950.122
perimeter(98)	906.274	837.99		891.543		719.411	1002.25	912.132	955.98	840.416	926.69			998.406	966.69
perimeter(99)	934.558	855.563		833.97		727.696	993.97	952.132	921.838	840.416	912.548			990.122	934.975
perimeter(100)	872.132	877.99		825.685		727.696	973.97	1014.56	910.122	820.416	912.548			992.548	918.406
perimeter(101)	872.132	849.706		845.685		733.553	973.97	1002.84	921.838	846.274	924.264			990.122	904.264
perimeter(102)	883.848	829.706		856.396		733.553	996.396	962.843	935.98	846.274	915.98			990.122	904.264
perimeter(103)	889.706	817.99		856.396		741.838	993.97	897.99	958.406	826.274	958.406			1012.55	918.406
perimeter(104)	932.132	823.848		856.396		727.696	1011.54	897.99	887.696	848.701	921.838			1004.26	926.69
perimeter(105)	943.848	821.421		876.396		721.838	994.975	920.416	867.696	837.99	907.696			1004.26	934.975
perimeter(106)	937.99	821.421		884.68		710.122	991.543	926.274	890.122	829.706	901.838			984.264	914.975
perimeter(107)	932.132	835.563		856.396		695.98	979.828	966.274	895.98	862.843	924.264			992.548	900.833
perimeter(108)	877.99	863.848		828.112		695.98	983.259	1012.13	927.696	854.558	915.98			992.548	900.833
perimeter(109)	872.132	846.274		828.112		695.98	997.401	966.274	930.122	837.99	944.264			992.548	920.833
perimeter(110)	880.416	837.99		819.828		695.98	997.401	900.416	915.98	832.132	910.122			998.406	934.975
perimeter(111)	883.848	803.848		828.112		698.406	1011.54	866.274	907.696	829.706	930.122			1026.69	926.69
perimeter(112)	926.274	803.848		876.396		710.122	985.685	883.848	915.98	823.848	930.122			1024.26	920.833
perimeter(113)	932.132	803.848		862.254		704.264	963.259	900.416	955.98	840.416	924.264			995.98	898.406
perimeter(114)	920.416	815.563		890.538		718.406	965.685	946.274	938.406	846.274	915.98			990.122	901.838
perimeter(115)	914.558	815.563		884.68		701.838	959.828	974.558	913.553	840.416	913.553			987.696	904.264
perimeter(116)	863.848	821.421		833.97		704.264	959.828	972.132	927.696	840.416	931.127			1001.84	955.98
perimeter(117)	872.132	855.563		830.538		693.553	971.543	992.132	927.696	815.563	931.127			1033.55	961.838
perimeter(118)	886.274	835.563		830.538		685.269	1013.97	940.416	927.696	809.706	905.269			1027.7	905.269
perimeter(119)	892.132	803.848		858.822		707.696	971.543	894.558	895.98	821.421	896.985			1019.41	913.553
perimeter(120)	926.274	795.563		878.822		707.696	973.97	900.416	930.122	835.563	905.269			1005.27	905.269
perimeter(121)	937.99	803.848		870.538		724.264	959.828	906.274	946.69	837.99	902.843			985.269	919.411
perimeter(122)	940.416	809.706		870.538		715.98	953.97	932.132	934.975	840.416	936.985			985.269	939.411
perimeter(123)	897.99	815.563		879.828		730.122	957.401	974.558	903.259	843.848	914.558			999.411	939.411
perimeter(124)	868.701	847.279		851.543		687.696	968.112	980.416	883.259	829.706	920.416			999.411	885.269
perimeter(125)	874.558	883.848		825.685		681.838	993.97	986.274	891.543	829.706	922.843			1033.55	905.269
perimeter(126)	872.132	877.99		831.543		701.838	1002.25	926.274	913.97	829.706	902.843			999.411	905.269
perimeter(127)	920.416	843.848		839.828		715.98	982.254	900.416	942.254	840.416	922.843			1011.13	911.127
perimeter(128)	946.274	823.848		865.685		744.264	990.538	906.274	910.538	834.558	908.701			991.127	916.985
perimeter(129)	932.132	823.848		879.828		764.264	953.97	922.843	924.68	812.132	928.701			993.553	908.701
perimeter(130)	960.416	837.99		879.828		772.548	953.97	954.558	924.68	817.99	942.843			993.553	902.843
perimeter(131)	926.274	829.706		902.254		800.833	976.396	1002.84	916.396	837.99	905.269			1005.27	894.558
perimeter(132)	880.416	835.563		868.112		778.406	1012.96	988.701	916.396	820.416	876.985			999.411	880.416
perimeter(133)	863.848	835.563		819.828		798.406	970.538	934.558	918.822	848.701	885.269			1019.41	886.274
perimeter(134)	886.274	835.563		833.97		800.833	950.538	902.843	932.965	846.274	899.411			979.411	917.99
perimeter(135)	889.706	817.99		842.254		800.833	964.68	900.416	896.396	848.701	919.411			1007.7	917.99
perimeter(136)	937.99	826.274		862.254		829.117	936.396	916.985	896.396	862.843	939.411			987.696	872.132
perimeter(137)	929.706	832.132		853.97		829.117	930.538	951.127	890.538	868.701	919.411			993.553	880.416
perimeter(138)	937.99	832.132		882.254		814.975	938.822	1011.13	896.396	874.558	899.411			985.269	866.274			962.254	954.975
perimeter(139)	912.132	846.274		870.538		849.117	955.391	985.269	916.396	842.843	899.411			993.553	880.416			897.401	951.543
perimeter(140)	877.99	837.99		882.254		806.69	977.817	971.127	918.822	856.985	907.696			981.838	920.416			877.401	957.401
perimeter(141)	906.274	841.421		842.254		798.406	955.391	922.843	936.396	851.127	907.696			979.411	908.701			883.259	951.543
perimeter(142)	892.132	855.563		836.396		792.548	981.249	919.411	924.68	851.127	941.838			993.553	906.274			905.685	999.828
perimeter(143)	920.416	843.848		848.112		806.69	938.822	919.411	888.112	848.701	953.553			973.553	902.843			919.828	982.254
perimeter(144)	952.132	823.848		836.396		800.833	927.107	939.411	882.254	836.985	913.553			973.553	882.843			968.112	925.685
perimeter(145)	932.132	821.421		868.112		812.548	932.965	971.127	908.112	848.701	907.696			976.985	896.985			948.112	908.112
perimeter(146)	946.274	829.706		859.828		826.69	938.822	1016.98	916.396	856.985	901.838			1005.27	922.843			925.685	928.112
perimeter(147)	897.99	823.848		863.259		829.117	961.249	996.985	896.396	842.843	907.696			988.701	942.843			899.828	928.112
perimeter(148)	906.274	829.706		857.401		820.833	955.391	931.127	950.538	848.701	947.696			994.558	902.843			919.828	956.396
perimeter(149)	903.848	843.848		837.401		829.117	958.822	902.843	964.68	848.701	933.553			994.558	888.701			925.685	996.396
perimeter(150)	912.132	855.563		837.401		840.833	938.822	911.127	984.68	828.701	927.696			966.274	866.274			948.112	968.112
perimeter(151)	937.99	832.132		843.259		820.833	927.107	922.843	928.112	860.416	905.269			974.558	902.843			925.685	988.112
perimeter(152)	943.848	817.99		879.828		812.548	947.107	959.411	908.112	834.558	885.269			980.416	931.127			891.543	973.97
perimeter(153)	937.99	815.563		877.401		812.548	972.965	1013.55	873.97	820.416	891.127			974.558	942.843			891.543	925.685
perimeter(154)	928.701	823.848		885.685		820.833	989.533	976.985	902.254	828.701	907.696			986.274	908.701			905.685	931.543
perimeter(155)	905.269	823.848		871.543		834.975	941.249	971.127	916.396	842.843	933.553			980.416	900.416			905.685	931.543
perimeter(156)	866.274	823.848		851.543		812.548	967.107	931.127	970.538	848.701	955.98			980.416	877.99			933.97	945.685
perimeter(157)	882.843	843.848		857.401		843.259	944.68	922.843	964.68	834.558	907.696			974.558	886.274			922.254	953.97
perimeter(158)	894.558	807.279		851.543		809.117	938.822	916.985	978.822	840.416	893.553			974.558	920.416			899.828	988.112
perimeter(159)	914.558	815.563		865.685		814.975	932.965	945.269	913.97	840.416	887.696			972.132	926.274			908.112	976.396
perimeter(160)	926.274	821.421		874.975		794.975	952.965	965.269	899.828	862.843	910.122			992.132	877.99			905.685	953.97
perimeter(161)	974.558	843.848		914.975		794.975	972.965	965.269	908.112	862.843	907.696			972.132	894.558			933.97	922.254
perimeter(162)	980.416	829.706		866.69		891.543	955.391	993.553	950.538	840.416	913.553			972.132	880.416			948.112	928.112
perimeter(163)	988.701	821.421		872.548		760.833	981.249	933.553	964.68	848.701	911.127			980.416	920.416			908.112	948.112
perimeter(164)	926.274	807.279		866.69		823.259	952.965	913.553	950.538	848.701	911.127			968.701	942.843			865.685	996.396
perimeter(165)	886.274	843.848		852.548		809.117	938.822	927.696	990.538	848.701	905.269			968.701	934.558			865.685	1004.68
perimeter(166)	886.274	829.706		858.406		789.117	935.391	927.696	984.68	840.416	894.558			988.701	908.701			865.685	996.396
perimeter(167)	886.274	815.563		866.69		814.975	961.249	933.553	945.685	826.274	902.843			980.416	902.843			893.97	993.97
perimeter(168)	900.416	854.558		898.406		809.117	1003.68	981.838	893.97	820.416	914.558			1012.13	872.132			908.112	937.401
perimeter(169)	940.416	837.99		912.548		809.117	955.391	1015.98	859.828	843.848	914.558			986.274	892.132			928.112	923.259
perimeter(170)	972.132	835.563		910.122		820.833	975.391	990.122	876.396	840.416	908.701			986.274	906.274			879.828	931.543
perimeter(171)	926.274	835.563		875.98		829.117	967.107	958.406	904.68	834.558	886.274			966.274	928.701			871.543	945.685
perimeter(172)	926.274	843.848		872.548		857.401	961.249	910.122	910.538	840.416	894.558			968.701	888.701			885.685	985.685
perimeter(173)	906.274	849.706		864.264		843.259	947.107	924.264	904.68	834.558	922.843			966.274	882.843			902.254	983.259
perimeter(174)	894.558	823.848		870.122		863.259	961.249	946.69	888.112	840.416	912.132			957.99	868.701			891.543	983.259
perimeter(175)	892.132	832.132		867.696		849.117	975.391	944.264	882.254	846.274	923.848			974.558	888.701			936.396	1003.26
perimeter(176)	897.99	843.848		884.264		849.117	961.249	998.406	888.112	856.985	906.274			997.99	911.127			893.97	1003.26
perimeter(177)	932.132	837.99		880.833		863.259	975.391	1034.97	936.396	845.269	892.132			982.843	933.553			873.97	960.833
perimeter(178)	937.99	837.99		880.833		849.117	967.107	952.548	916.396	836.985	897.99			952.132	911.127			873.97	949.117
perimeter(179)	940.416	835.563		858.406		879.828	938.822	918.406	916.396	842.843	897.99			962.843	916.985			902.254	934.975
perimeter(180)	962.843	848.701		872.548		851.543	944.68	906.69	910.538	848.701	928.701			960.416	902.843			902.254	943.259
perimeter(181)	906.274	842.843		866.69		863.259	967.107	929.117	902.254	868.701	892.132			974.558	916.985			922.254	969.117
perimeter(182)	872.132	834.558		886.69		849.117	958.822	949.117	902.254	862.843	912.132			982.843	945.269			879.828	1003.26
perimeter(183)	872.132	836.985		886.69		829.117	964.68	989.117	924.68	828.701	903.848			988.701	925.269			879.828	969.117
perimeter(184)	883.848	834.558		904.264		806.69	958.822	1009.12	932.965	848.701	897.99			988.701	905.269			896.396	991.543
perimeter(185)	909.706	856.985		935.98		772.548	938.822	989.117	930.538	848.701	903.848			988.701	925.269			882.254	963.259
perimeter(186)	946.274	854.558		930.122		766.69	932.965	1003.26	916.396	862.843	900.416			966.274	896.985			910.538	943.259
perimeter(187)	946.274	880.416		935.98		766.69	941.249	946.69	902.254	840.416	920.416			974.558	896.985			913.97	934.975
perimeter(188)	999.411	876.985		893.553		766.69	967.107	918.406	904.68	846.274	888.701			986.274	896.985			882.254	949.117
perimeter(189)	920.416	876.985		848.701		766.69	975.391	934.975	910.538	851.127	892.132			977.99	920.416			882.254	983.259
perimeter(190)	892.132	831.127		842.843		772.548	967.107	940.833	893.97	851.127	877.99			997.99	902.843			896.396	1003.26
perimeter(191)	883.848	839.411		828.701		780.833	975.391	969.117	913.97	853.553	886.274			972.132	905.269			899.828	989.117
perimeter(192)	892.132	859.411		846.274		772.548	952.965	1003.26	883.259	845.269	892.132			992.132	874.558			913.97	969.117
perimeter(193)	903.848	851.127		900.416		780.833	932.965	1034.97	877.401	856.985	903.848			963.848	888.701			899.828	943.259
perimeter(194)	952.132	845.269		892.132		780.833	938.822	960.833	883.259	847.696	877.99			980.416	908.701			877.401	929.117
perimeter(195)	952.132	865.269		906.274		772.548	947.107	932.548	940.833	861.838	877.99			977.99	931.127			868.112	934.975
perimeter(196)	923.848	865.269		906.274		780.833	969.533	910.122	925.685	861.838	863.848			963.848	928.701			853.97	963.259
perimeter(197)	952.132	865.269		860.416		772.548	947.107	926.69	946.69	847.696	886.274			963.848	900.416			876.396	954.975
perimeter(198)	903.848	845.269		837.99		764.264	961.249	932.548	946.69	847.696	920.416			992.132	900.416			882.254	1009.12
perimeter(199)	886.274	839.411		837.99		772.548	947.107	974.975	904.264	839.411	917.99			972.132	900.416			910.538	997.401	928.112	834.975
perimeter(200)	869.706	845.269		880.416		766.69	947.107	1003.26	898.406	864.264	900.416			960.416	942.843			876.396	969.117	936.396	854.975
perimeter(201)	877.99	861.838		900.416		766.69	952.965	994.975	910.122	884.264	886.274			960.416	926.274			876.396	949.117	950.538	880.833
perimeter(202)	889.706	845.269		855.563		772.548	972.965	969.117	946.69	864.264	886.274			988.701	866.274			890.538	920.833	973.97	880.833
perimeter(203)	952.132	853.553		877.99		758.406	1001.25	920.833	946.69	864.264	892.132			968.701	866.274			870.538	934.975	976.396	943.259
perimeter(204)	969.706	853.553		886.274		766.69	989.533	929.117	938.406	870.122	948.701			980.416	868.701			896.396	946.69	992.965	906.69
perimeter(205)	969.706	879.411		846.274		766.69	961.249	926.69	906.69	841.838	914.558			1000.42	868.701			910.538	969.117	916.396	949.117
perimeter(206)	989.706	881.838		854.558		758.406	932.965	957.401	890.122	861.838	900.416			986.274	860.416			890.538	989.117	908.112	1000.83
perimeter(207)	937.99	853.553		832.132		766.69	944.68	977.401	904.264	855.98	908.701			977.99	866.274			876.396	994.975	908.112	966.69
perimeter(208)	892.132	833.553		862.843		766.69	958.822	1011.54	940.833	858.406	894.558			972.132	880.416			882.254	980.833	873.97	944.264
perimeter(209)	863.848	839.411		874.558		772.548	970.538	985.685	934.975	844.264	908.701			972.132	906.274			904.68	958.406	890.538	921.838
perimeter(210)	877.99	847.696		874.558		772.548	950.538	977.401	940.833	844.264	932.132			972.132	946.274			902.254	926.69	938.822	919.411
spine_length(0)	387.497	366.678	403.138	363.78	434.459	409.848	437.045	411.615	326.072	362.115	395.779	415.829	432.238	440.793	419.153
spine_length(1)	416.263	378.712	426.582	365.967	418.972	333.212	448.278	401.719	380.582	381.723	388.462	411.443	416.185	446.04	403.389
spine_length(2)	416.133	380.311	408.807	366.243	402.28	331.152	437.759	408.825	371.481	383.36	418.976	403.494	410.028	427.73	406.322
spine_length(3)	448.584	373.138	404.451	381.73	393.712	349.294	427.4	409.355	358.851	374.696	417.843	403.19	410.988	433.14	407.234
spine_length(4)	423.456	397.316	399.376	393.615	387.966	376.907	431.813	418.141	266.11	373.347	396.063	410.556	411.107	427.178	400.448
spine_length(5)	427.369	398.378	395.993	408.032	395.825	380.022	437.786	439.855	241.022	366.795	396.634	422.321	425.062	443.014	416.363
spine_length(6)	412.293	369.762	405.127	383.956	422.232	377.907	439.844	443.507	225.565	362.419	394.206	421.685	441.12	451.327	406.458
spine_length(7)	402.455	374.954	420.277	389.194	407.974	369.487	446.634	400.19	221.053	379.537	391.179	425.697	412.306	443.38	416.934
spine_length(8)	401.931	378.556	441.795	378.166	430.385	364.859	452.476	390.449	245.661	385.143	403.046	424.819	409.538	455.878	405.732
spine_length(9)	398.413	376.021	415.345	370.389	407.885	361.753	436.711	399.154	255.54	384.696	415.201	402.081	394.351	453.46	396.369
spine_length(10)	411.347	374.28	411.853	371.095	413.6	369.97	435.125	402.831	281.506	383.209	406.48	410.822	408.676	445.089	396.897
spine_length(11)	429.795	377.031	397.932	376.111	407.607	362.141	434.659	425.451	349.77	373.782	397.745	415.8	407.952	437.882	399.144
spine_length(12)	432.632	398.558	408.943	369.359	408.549	364.227	435.295	447.371	367.08	367.51	388.607	416.232	414.86	435.175	427.482
spine_length(13)	416.23	385.688	416.637	371.151	395.126	365.9	447.543	434.252	351.178	376.916	392.071	423.815	429.585	440.66	423.493
spine_length(14)	388.357	368.96	427.554	388.794	409.556	365.992	448.329	441.191	388.267	378.659	414.947	423.96	409.244	453.262	424.83
spine_length(15)	386.745	369.152	446.341	382.731	433.869	359.175	446.662	421.526	406.961	387.02	410.158	433.145	396.199	446.45	404.624
spine_length(16)	398.721	374.653	444.241	367.771	405.557	347.197	440.617	394.786	413.736	366.544	410.245	405.82	406.071	445.898	409.286
spine_length(17)	410.695	376.873	421.81	377.146	398.616	334.813	439.114	398.908	397.656	371.757	395.849	412.907	423.466	452.166	396.92
spine_length(18)	431.85	381.407	408.843	383.413	394.629	343.451	433.229	404.599	400.571	372.45	398.638	417.651	414.974	437.404	396.917
spine_length(19)	423.491	372.796	409.413	379.912	410.611	338.271	448.752	408.126	396.104	372.241	397.357	413.902	433.062	432.394	422.14
spine_length(20)	422.301	393.294	412.186	391.854	400.108	346.232	428.581	427.577	420.298	389.65	412.024	416.942	410.255	442.604	423.438
spine_length(21)	409.084	386.215	413.054	399.9	405.742	334.323	450.214	430.628	411.54	376.255	424.698	423.827	391.33	441.872	407.862
spine_length(22)	391.861	369.336	428.707	387.736	434.67	340.367	445.12	439.771	418.543	370.624	414.193	424.218	392.477	450.047	408.658
spine_length(23)	406.282	374.421	452.425	392.79	425.316	341.799	434.247	411.513	413.899	377.223	392.302	402.144	385.615	460.964	397.303
spine_length(24)	406.548	373.889	425.58	378.585	403.423	351.372	441.222	390.085	406.459	361.218	393.514	412.154	396.525	443.091	408.746
spine_length(25)	428.388	388.077	420.779	369.958	401.634	357.838	435.394	396.688	414.978	383.629	391.81	411.959	420.008	443.7	418.13
spine_length(26)	419.571	372.366	417.504	375.951	392.865	355.311	447.227	394.503	419.76	368.239	389.712	400.199	395.321	431.02	423.729
spine_length(27)	422.357	373.354	410.492	372.815	406.807	356.401	428.138	404.116	409.301	378.485	414.149	429.243	390.921	439.573	417.115
spine_length(28)	420.213	373.53	424.72	376.316	418.084	371.448	452.286	429.919	414.005	372.66	413.82	443.045	384.401	438.915	402.181
spine_length(29)	412.185	377.496	431.401	379.948	409.41	370.257	445.569	446.031	402.177	379.353	407.494	429.418	378.34	440.841	411.402
spine_length(30)	402.77	373.184	455.877	398.164	429.14	378.913	430.494	442.675	409.268	370.656	394.793	429.826	394.43	456.197	405.832
spine_length(31)	402.258	375.159	463.026	380.435	407.282	376.29	445.237	422.682	413.177	361.759	395.32	419.963	413.12	444.329	423.417
spine_length(32)	399.771	374.659	458.403	378.018	407.749	381.555	433.441	388.893	419.772	380.223	395.984	413.497	396.293	447.762	428.564
spine_length(33)	425.253	377.521	448.379	370.56	403.401	379.331	440.824	405.34	411.417	369.041	421.8	416.687	399.699	439.768	415.768
spine_length(34)	417.41	384.868	411.564	378.972	394.293	366.871	425.015	411.799	407.372	365.48	415.681	423.615	382.982	439.597	407.019
spine_length(35)	422.803	382.602	407.203	380.271	388.215	371.335	441.694	427.319	419.311	357.916	402.578	433.494	373.946	442.575	395.889
spine_length(36)	409.382	397.391	413.607	389.453	418.666	378.248	432.394	450.227	422.097	366.67	397.07	433.213	382.134	442.833	400.142
spine_length(37)	395.616	383.888	412.823	395.566	412.006	363.632	425.957	434.502	408.327	371.473	398.203	436.316	377.245	451.783	413.251
spine_length(38)	394.637	382.098	418.518	388.029	434.838	380.579	429.993	432.871	417.709	379.829	394.624	416.457	409.784	441.592	423.818
spine_length(39)	406.348	374.563	435.641	388.063	409.734	366.046	431.439	430.738	416.595	367.686	415.25	407.199	424.401	450.198	422.012
spine_length(40)	419.993	379.304	452.746	383.149	417.834	374.989	446.051	409.372	411.709	379.381	422.18	406.756	423.49	436.8	408.569
spine_length(41)	436.043	372.297	425.546	368.071	402.245	389.916	459.948	410.414	413.184	372.294	406.921	410.638	400.59	434.456	400.237
spine_length(42)	434.932	373.662	411.64	372.461	400.031	388.504	446.244	410.37	405.382	367.191	400.274	415.411	409.924	441.46	408.715
spine_length(43)	431.232	384.782	401.774	384.971	405.885	396.571	430.316	419.524	412.507	365.58	402.497	437.725	415.551	449.891	421.575
spine_length(44)	422.628	383.232	398.474	396.003	408.071	375.078	417.878	443.199	397.245	379.145	397.039	449.747	425.076	452.513	424.342
spine_length(45)	410.779	368.701	414.624	398.502	434.803	378.103	423.84	442.094	412.073	371.839	401.094	432.476	417.345	453.347	421.864
spine_length(46)	392.06	369.654	438.168	377.828	432.278	364.958	429.727	423.676	409.589	367.593	418.394	422.581	413.873	458.817	416.12
spine_length(47)	409.853	364.993	443.435	396.837	407.509	346.546	418.559	408.829	397.982	370.076	410.363	415.14	396.587	453.19	404.707
spine_length(48)	409.469	378.621	423.827	385.241	411.451	330.334	438.953	400.54	419.342	370.506	404.992	412.999	397.957	431.24	398.239
spine_length(49)	420.494	375.697	418.043	371.861	405.948	322.579	425.481	411.338	413.753	366.751	392.818	415.921	399.642	429.987	409.638
spine_length(50)	419.334	383.101	419.768	368.395	409.943	308.569	428.996	410.995	415.394	372.432	401.91	421.098	404.701	429.328	418.638
spine_length(51)	422.654	377.156	407.052	373.573	411.706	293.608	427.085	438.903	412.435	380.987	401.836	422.575	426.104	436.645	415.712
spine_length(52)	419.798	377.751	404.571	389.25	411.881	285.068	436.563	449.337	409.616	379.541	423.531	443.304	416.528	457.278	403.414
spine_length(53)	393.028	377.522	403.982	395.514	413.222	285.056	439.914	452.336	410.142	362.147	431.505	430.025	403.062	438.964	406.053
spine_length(54)	394.618	380.894	416.848	402.098	417.425	312.499	426.301	424.785	414.692	368.464	409.258	429.901	403.758	437.709	409.779
spine_length(55)	399.336	370.032	417.208	394.887	410.858	341.009	433.187	392.075	441.068	379.884	404.191	416.747	412.091	449.094	408.767
spine_length(56)	413.519	374.274	417.706	396.5	404.838	344.761	436.221	403.252	415.034	384.95	394.357	398.355	398.626	436.722	427.517
spine_length(57)	439.335	372.354	417.259	385.943	404.352	344.812	436.543	403.047	426.49	380.758	405.994	394.184	409.713	432.986	404.838
spine_length(58)	435.27	363.947	399.063	370.503	401.982	362.021	431.907	418.864	416.85	389.857	409.843	394.073	418.492	431.851	420.305
spine_length(59)	448.64	375.051	400.883	376.995	409.071	354.918	440.826	450.639	418.382	371.688	425.84	420.519	405.219	435.902	408.711
spine_length(60)	422.232	384.488	413.849	370.619	420.815	368.14	458.998	450.631	415.095	377.351	411.056	432.992	397.015	449.12	405.786
spine_length(61)	401.213	380.291		379.061		354.435	451.472	450.354	405.367	379.741	404.348	415.269	395.089	432.439	404.433
spine_length(62)	381.553	389.114		392.26		373.797	434.676	417.244	399.594	384.385	399.665	431.2	394.634	445.942	404.334
spine_length(63)	385.122	379.753		407.537		370.425	426.689	404.666	399.654	392.298	396.026	414.244	412.853	436.519	415.26
spine_length(64)	395.832	386.39		400.308		388.753	425.321	408.215	407.079	384.696	404.348	406.12	442.611	436.576	404.507
spine_length(65)	429.752	385.163		372.85		406.345	402.492	408.02	404.642	382.164	425.349	404.391	424.719	438.288	405.015
spine_length(66)	428.886	369.687		364.408		392.655	412.853	435.99	412.702	371.714	425.45	409.479	434.219	436.254	401.42
spine_length(67)	421.079	379.204		389.504		399.689	409.392	458.512	415.611	382.088	398.942	418.161	420.055	451.109	406.86
spine_length(68)	429.013	393.199		379.105		382.742	414.835	453.019	410.774	391.971	384.324	446.101	403.932	455.301	417.806
spine_length(69)	413.294	375.662		384.719		374.544	416.246	454.115	409.922	377.374	393.511	440.171	403.111	445.202	422.307
spine_length(70)	397.136	371.035		386.836		377.118	418.051	429.385	407.106	371.982	392.517	435.543	403.8	432.045	400.122
spine_length(71)	388.49	373.57		407.335		389.44	414.302	407.802	418.41	375.874	410.58	435.089	409.527	436.395	395.003
spine_length(72)	402.852	369.882		413.787		370.504	411.996	399.733	432.719	372.071	422.836	415.119	423.182	430.561	400.112
spine_length(73)	399.821	373.438		406.85		380.775	393.358	410.623	414.614	372.303	413.284	411.433	424.641	440.188	398.332
spine_length(74)	420.288	372.236		389.892		378.2	434.912	422.071	414.341	369.742	402.259	408.329	402.077	435.935	418.278
spine_length(75)	428.507	394.569		376.403		372.23	423.759	442.738	409.402	368.391	398.413	420.715	392.274	454.641	414.458
spine_length(76)	413.532	389.795		383.934		372.448	448.747	455.854	404.781	388.055	399.329	433.749	400.617	452.494	404.369
spine_length(77)	417.722	369.719		377.435		374.006	447.532	458.373	403.905	390.46	395.46			450.685	401.399
spine_length(78)	397.448	378.762		371.757		375.573	415.862	423.086	402.693	386.852	417.71			433.503	400.241
spine_length(79)	391.168	384.286		402.76		375.268	429.191	401.167	416.063	368.201	407.442			425.781	404.528
spine_length(80)	399.815	383.267		390.776		390.164	423.586	399.458	397.515	376.188	406.405			428.882	414.995
spine_length(81)	402.957	381.407		394.847		389.138	425.149	397.918	396.561	379.635	403.71			430.775	413.924
spine_length(82)	427.815	382.206		380.282		375.388	449.808	404.592	410.956	378.18	410.438			454.192	402.821
spine_length(83)	417.355	406.631		371.408		358.544	453.151	427.94	426.82	378.712	399.905			435.062	390.728
spine_length(84)	419.722	395.351		372.465		335.641	445.744	449.849	406.12	378.841	418.835			449.354	397.558
spine_length(85)	417.033	380.492		382.506		340.608	447.472	429.152	422.03	379.147	416.182			436.125	400.35
spine_length(86)	396.969	382.703		395.842		327.283	428.267	431.989	411.198	375.668	402.892			433.806	423.852
spine_length(87)	389.313	386.353		396.038		317.676	432.227	419.973	409.12	366.547	404.45			447.273	413.294	394.719	462.751
spine_length(88)	408.554	379.785		394.294		309.256	432.222	411.605	415.991	381.465	407.942			432.395	400.096	408.497	487.51
spine_length(89)	410.894	378.532		410.857		309.423	447.042	408.809	442.527	391.133	398.971			426.613	404.202	421.88	454.601
spine_length(90)	444.474	376.157		392.416		306.226	448.194	418.044	425.03	388.455	410.367			449.588	399.9	420.448	450.705
spine_length(91)	415.492	393.215		371.945		306.226	450.082	429.866	424.108	384.014	406.013			454.539	412.328	427.59	428.772
spine_length(92)	421.841	381.221		374.016		304.835	451.198	455.853	424.781	375.388	401.949			441.811	427.528
spine_length(93)	388.025	380.759		373.698		297.132	437.011	441.693	406.078	372.253	395.523			432.687	421.119
spine_length(94)	403.247	376.986		397.27		298.034	435.522	440.546	414.856	377.387	403.12			440.835	409.422
spine_length(95)	409.461	378.699		406.192		306.493	434.871	401.775	411.335	393.086	397.839			435.283	401.132
spine_length(96)	421.361	381.049		399.906		310.307	459.646	404.173	434.407	388.382	413.422			448.767	406.984
spine_length(97)	421.868	377.732		399.425		307.662	447.924	406.167	416.248	383.84	405.68			450.292	418.943
spine_length(98)	400.182	384.087		390.889		314.378	443.576	412.336	428.485	373.023	415.34			438.909	430.931
spine_length(99)	415.464	390.542		371.297		315.563	441.649	425.123	412.388	371.52	406.639			430.483	413.939
spine_length(100)	392.691	410.278		362.51		314.772	431.631	460.117	402.612	365.424	404.87			431.457	409.75
spine_length(101)	393.109	388.606		386.096		320.273	436.811	452.133	404.35	381.894	408.323			435.89	398.492
spine_length(102)	403.462	378.984		391.41		315.373	438.53	436.57	411.503	380.995	403.994			434.175	398.931
spine_length(103)	400.19	376.783		386.82		327.247	438.62	400.35	424.047	372.682	425.405			440.065	399.077
spine_length(104)	430.96	378.282		388.529		322.68	454.525	403.324	394.507	384.087	408.885			442.283	408.392
spine_length(105)	429.415	380.321		402.029		310.049	441.635	397.415	384.604	374.876	405.613			448.717	417.733
spine_length(106)	425.832	376.602		407.709		315.909	442.299	408.511	391.7	368.688	404.597			438.599	406.385
spine_length(107)	421.082	382.446		400.728		305.999	432.583	437.664	388.85	377.407	408.969			433.939	397.294
spine_length(108)	397.918	395.905		367.036		303.812	443.84	459.495	407.463	377.967	406.001			444.678	399.008
spine_length(109)	391.689	379.748		373.915		303.788	443.712	438.489	408.651	376.822	420.795			433.654	403.599
spine_length(110)	401.865	380.028		373		304.054	449.035	405.094	406.394	376.919	399.705			439.056	410.673
spine_length(111)	399.688	374.153		374.574		298.136	459.879	387.589	404.405	371.682	422.879			449.964	412.405
spine_length(112)	413.917	370.917		402.568		307.984	439.007	389.454	405.052	369.527	415.459			450.217	411.227
spine_length(113)	423.899	373.103		389.171		299.148	432.481	401.375	427.04	369.736	413.783			438.361	399.525
spine_length(114)	418.605	374.072		410.889		299.81	418.158	423.489	415.358	384.003	402.412			424.093	392.883
spine_length(115)	417.35	372.862		404.766		305.498	423.971	437.342	406.629	382.938	401.766			434.116	395.704
spine_length(116)	383.691	372.418		379.17		301.23	426.605	440.727	416.164	381.554	410.86			432.408	417.998
spine_length(117)	393.198	389.013		376.407		300.909	435.143	448.843	411.707	369.085	421.652			457.955	432.289
spine_length(118)	391.562	376.915		377.827		298.453	451.172	426.64	416.369	367.986	408.274			453.787	402.903
spine_length(119)	401.37	371.396		389.67		302.32	443.71	400.735	394.817	368.321	403.945			453.625	393.997
spine_length(120)	417.896	368.28		400.523		293.969	432.026	401.967	411.385	378.094	403.408			452.404	402.257
spine_length(121)	428.421	365.853		401.566		304.474	438.082	401.478	414.219	380.004	408.503			439.195	409.556
spine_length(122)	432.333	366.691		401.577		313.801	424.563	411.896	419.428	378.913	426.929			437.574	416.723
spine_length(123)	411.641	368.683		402.373		302.982	432.998	441.339	404.059	368.143	416.775			445.916	415.408
spine_length(124)	383.834	381.123		388.088		290.685	427.865	447.14	394.805	369.577	417.434			443.273	402.469
spine_length(125)	392.194	412.589		373.399		305.64	454.102	443.958	395.758	371.147	420.827			460.816	399.664
spine_length(126)	390.628	408.331		381.624		308.145	448.616	419.72	412.529	370.173	401.65			441.32	398.936
spine_length(127)	409.434	387.253		374.169		321.171	445.633	400.564	421.551	382.947	404.019			449.714	399.616
spine_length(128)	427.416	375.113		389.331		320.071	433.475	407.32	408.583	365.837	407.286			440.109	410.176
spine_length(129)	411.571	382.15		393.567		350.156	422.348	407.791	412.03	363.83	416.553			436.271	408.387
spine_length(130)	444.472	387.681		398.143		347.595	424.921	423.567	419.709	367.807	423.673			438.957	406.046
spine_length(131)	421.898	388.442		412.621		355.435	437.421	453.969	412.707	376.506	399.936			445.412	395.299
spine_length(132)	396.348	381.363		400.417		345.428	462.486	447.852	414.318	372.951	393.369			441.268	401.939
spine_length(133)	379.6	378.007		378.662		344.467	439.482	419.697	415.609	378.928	400.608			447.153	401.119
spine_length(134)	396.697	378.597		382.876		352.644	438.081	403.949	423.794	374.82	401.201			435.826	418.273
spine_length(135)	395.772	376.566		381.177		346.405	441.305	400.343	404.3	383.894	404.544			450.339	413.805
spine_length(136)	430.175	377.263		396.957		348.993	429.129	403.73	399.29	384.025	415.388			442.182	394.752
spine_length(137)	416.179	376.459		389.792		356.92	420.812	417.317	409.399	389.052	413.583			440.099	406.576
spine_length(138)	425.564	380.231		410.376		350.393	430.325	452.114	406.896	397.33	403.47			431.785	393.022			433.447	424.594
spine_length(139)	413.165	385.192		397.164		363.638	435.506	441.934	411.711	380.434	400.205			441.303	400.362			396.637	426.92
spine_length(140)	397.15	379.36		402.445		351.73	448.77	431.609	420.902	386.93	405.912			434.046	418.368			387.76	428.085
spine_length(141)	402.751	382.849		382.271		355.47	433.641	413.856	429.033	376.896	401.222			434.538	407.636			390.332	422.49
spine_length(142)	404.693	389.6		382.395		346.697	448.141	405.445	415.347	381.927	419.645			443.143	415.318			399.978	452.785
spine_length(143)	413.539	387.765		382.699		361.028	427.682	403.508	402.201	369.068	424.012			422.313	413.539			405.48	452.63
spine_length(144)	436.55	385.24		375.212		354.827	416.33	416.917	402.705	368.096	402.951			432.587	404.068			427.005	415.744
spine_length(145)	418.029	380.569		395.484		363.321	426.761	434.088	408.509	375.458	403.467			427.506	400.851			426.409	407.307
spine_length(146)	421.319	379.732		387.969		352.006	422.469	459.912	408.799	383.59	397.971			443.147	416.832			420.383	416.608
spine_length(147)	409.862	376.823		391.085		346.451	438.796	448.553	406.414	374.116	400.446			442.888	427.262			399.03	420.484
spine_length(148)	407.861	381.021		384.878		354.815	435.966	417.822	423.914	373.814	423.532			442.527	405.314			407.858	427.484
spine_length(149)	409.953	386.082		375.111		361.347	438.528	397.547	431.569	372.905	413.38			450.943	401.458			407.637	449.723
spine_length(150)	414.783	391.745		373.629		371.321	432.024	407.887	448.612	367.496	413.017			432.142	383.706			430.638	440.046
spine_length(151)	431.469	376.359		376.847		351.868	422.153	412.725	416.219	383.878	409.176			439.874	404.476			413.219	448.711
spine_length(152)	431.196	373.823		396.78		352.441	423.723	430.126	414.344	370.674	395.382			442.906	421.999			395.032	444.113
spine_length(153)	424.026	383.742		389.23		351.289	444.857	459.477	396.732	364.432	393.82			436.25	426.251			397.494	411.331
spine_length(154)	419.83	382.988		396.258		360.971	450.124	440.492	403.072	373.862	406.029			441.566	414.867			396.917	412.567
spine_length(155)	404.493	376.376		396.155		376.312	427.091	438.789	414.749	377.308	418.51			440.947	400.724			403.498	418.777
spine_length(156)	387.01	372.792		381.843		362.591	438.736	422.846	434.172	373.247	428.6			440.717	389.854			422.889	417.904
spine_length(157)	399.591	390.948		379.996		369.317	435.844	404.873	430.165	370.498	405.331			440.111	397.944			413.876	423.461
spine_length(158)	394.39	372.868		381.997		362.041	428.951	404.692	442.828	372.821	395.641			436.536	413.218			396.931	445.727
spine_length(159)	408.616	384.855		383.631		367.297	428.803	415.17	415.555	375.301	393.035			431.323	415.108			405.483	447.767
spine_length(160)	413.074	386.712		389.78		356.386	442.67	427.466	410.624	379.584	401.411			443.516	399.14			404.049	430.55
spine_length(161)	450.624	379.947		410.08		352.748	442.761	428.474	413.848	382.855	399.284			433.102	403.827			410.651	411.442
spine_length(162)	442.994	387.704		385.746		377.43	433.061	437.945	442.734	372.29	400.263			434.12	392.841			419.696	417.674
spine_length(163)	448.528	379.964		395.315		324.631	457.954	412.029	438.147	380.418	404.348			443.029	413.683			408.705	421.186
spine_length(164)	418.864	369.097		389.847		355.256	439.304	401.713	424.072	380.587	398.515			430.453	423.34			388.18	441.827
spine_length(165)	402.626	389.052		383.329		367.33	433.833	402.594	459.704	381.266	404.072			428.773	421.608			392.367	456.292
spine_length(166)	394.886	379.183		379.229		352.105	421.231	406.715	450.682	370.232	396.732			442.017	415.784			386.826	449.461
spine_length(167)	399.424	373.756		381.916		358.311	442.729	407.943	426.843	371.296	397.479			439.794	400.058			395.822	451.779
spine_length(168)	405.544	389.084		400.566		364.787	461.288	432.695	406.559	366.48	415.959			459.184	389.911			410.645	425.706
spine_length(169)	414.696	383.432		407.833		363.887	438.776	458.14	394.988	374.525	411.254			447.937	399.303			415.178	414.145
spine_length(170)	429.502	381.512		414.888		376.762	448.732	432.359	406.394	383.553	403.035			449.359	396.06			401.908	415.8
spine_length(171)	419.458	381.109		397.679		377.056	443.482	421.437	416.53	370.398	399.854			429.981	421.285			394.917	417.738
spine_length(172)	422.774	390.199		383.669		385.835	433.164	402.631	417.802	376.46	401.116			439.156	403.575			397.728	444.02
spine_length(173)	411.602	396.043		386.481		377.368	429.69	410.582	412.246	374.181	415.854			442.037	399.072			404.622	441.436
spine_length(174)	396.843	388.23		384.826		391.336	441.085	406.431	404.553	371.167	411.739			431.463	386.838			396.539	442.332
spine_length(175)	397.958	389.38		382.82		383.339	447.738	414.01	407.725	380.324	424.274			429.106	396.801			421.116	450.444
spine_length(176)	399.43	391.84		389.272		382.56	437.322	440.55	406.336	386.332	415.851			446.129	404.869			396.1	446.64
spine_length(177)	419.988	385.064		390.218		390.586	446.717	454.25	419.863	375.233	408.777			446.531	418.554			393.25	433.143
spine_length(178)	420.083	382.191		396.475		382.771	431.984	423.636	416.404	373.287	411.238			438.108	415.356			386.154	419.582
spine_length(179)	424.829	375.434		388.319		388.655	420.951	405.192	420.227	374.023	406.763			432.402	408.987			405.281	422.033
spine_length(180)	444.219	373.93		377.369		373.827	431.413	399.592	416.95	376.996	423.796			434.14	398.604			408.196	418.334
spine_length(181)	414.236	386.353		386.421		374.303	429.433	403.819	411.989	382.162	407.892			432.781	407.404			416.064	428.767
spine_length(182)	394.202	376.09		393.643		360.586	425.16	406.067	414.6	383.01	410.589			440.404	418.029			396.363	451.191
spine_length(183)	397.986	384.799		389.298		363.955	431.108	433.75	418.472	366.732	408.72			444.909	414.69			399.826	426.249
spine_length(184)	398.948	378.73		399.471		356.13	439.095	436.943	427.982	374.019	416.71			439.742	405.677			401.109	446.788
spine_length(185)	412.871	393.545		409.798		351.873	424.109	440.092	420.414	371.219	413.008			439.779	419.953			398.992	428.572
spine_length(186)	437.83	381.862		409.42		339.937	419.785	443.17	409.36	377.596	405.631			429.502	406.175			406.506	416.366
spine_length(187)	431.042	397.289		415.7		344.391	429.259	424.237	414.374	372.26	420.214			438.71	399.168			410.627	415.839
spine_length(188)	438.379	400.017		394.265		340.493	443.147	400.169	403.623	368.506	404.56			443.103	400.456			391.826	417.591
spine_length(189)	415.704	388.433		373.564		342.886	450.036	412.881	413.264	381.159	401.163			437.939	410.716			396.263	438.067
spine_length(190)	401.468	375.88		374.545		346.561	437.333	412.873	404.98	376.202	390.799			450.966	410.1			402.197	446.253
spine_length(191)	395.554	378.784		373.346		349.111	448.243	424.751	412.659	368.109	396.269			436.75	408.627			400.952	437.866
spine_length(192)	406.239	387.361		376.25		346.06	438.054	439.71	404.349	374.838	395.707			448.437	396.009			410.636	433.829
spine_length(193)	406.403	387.772		406.374		349.111	423.312	464.686	385.512	376.325	411.975			428.133	395.51			408.292	425.394
spine_length(194)	439.108	373.158		403.645		348.851	424.119	424.432	394.566	373.377	406.276			439.898	404.678			394.292	413.271
spine_length(195)	430.216	381.337		413.272		346.06	428.921	409.956	417.095	379.825	397.516			440.071	415.15			389.222	414.065
spine_length(196)	423.485	391.314		410.439		349.702	447.04	398.075	406.882	372.028	389.507			429.518	414.767			389.61	421.461
spine_length(197)	438.946	390.835		391.011		344.995	431.237	408.02	422.381	369.44	398.886			430.461	405.053			400.532	427.324
spine_length(198)	412.527	376.05		379.495		341.544	442.051	408.646	428.806	370.094	410.589			442.817	392.274			394.131	444.241
spine_length(199)	401.262	373.463		384.175		344.947	438.438	430.591	408.09	365.724	421.212			445.019	401.966			413.998	439.793	418.15	365.289
spine_length(200)	398.54	370.151		400.19		339.937	430.647	439.241	397.549	367.924	410.468			432.316	424.559			393.609	425.282	421.171	367.329
spine_length(201)	400.637	386.248		409.286		339.937	422.484	437.762	396.449	388.481	401.411			425.688	420.684			395.649	424.755	428.965	387.296
spine_length(202)	399.397	377.669		388.972		339.691	438.268	426.787	417.338	377.084	401.538			431.29	389.67			405.205	413.267	439.724	380.313
spine_length(203)	427.32	380.439		402.916		337.313	447.34	405.413	412.666	374.055	400.959			428.678	390.895			396.046	416.379	440.936	417.09
spine_length(204)	442.303	383.344		409.031		348.305	447.774	410.378	417.034	381.356	432.57			438.733	383.586			408.847	417.996	452.23	403.626
spine_length(205)	441.809	398.173		394.033		348.147	438.643	406.926	408.048	369.75	411.641			449.666	390.698			406.154	426.26	418.233	419.455
spine_length(206)	451.681	393.115		390.312		337.05	410.989	418.917	396.373	377.586	415.156			439.479	384.187			407.271	436.411	415.607	447.746
spine_length(207)	430.802	377.771		385.42		344.468	428.981	425.978	398.778	378.361	415.457			430.412	384.312			399.188	454.011	408.666	439.82
spine_length(208)	397.29	380.574		390.506		346.092	425.987	447.036	417.569	380.425	398.187			439.223	390.021			400.568	447.021	403.173	427.118
spine_length(209)	384.907	384.522		397.069		341.874	439.12	434.272	426.361	374.404	409.909			445.123	400.305			406.236	427.217	407.076	414.234
spine_length(210)	397.172	384.365		394.773		342.271	422.909	435.683	421.666	372.32	414.963			429.123	422.635			404.23	406.901	428.659	413.436
bending(0)	186.042	180.707	178.264	176.634	187.943	155.014	178.19	182.428	147.42	180.188	180.303	186.246	172.957	189.34	179.727
bending(1)	174.289	185.194	184.276	181.081	183.621	180.444	185.259	182.698	100.426	190.217	179.018	183.532	176.6	192.799	177.084
bending(2)	182.862	178.648	184.399	175.724	180.303	180.444	180.63	182.428	93.0394	189.14	170.492	184.022	168.802	192.687	176.971
bending(3)	180.516	179.135	185.906	171.682	185.793	172.654	185.698	185.194	57.7867	185.194	170.492	186.736	177.225	190.247	175.005
bending(4)	182.862	173.956	185.528	173.896	184.399	153.435	180.63	182.182	150.255	183.489	173.558	186.246	176.6	189.418	173.157
bending(5)	182.862	173.449	183.394	175.449	185.618	153.435	183.545	184.97	187.284	179.091	172.488	191.889	180.818	188.518	196.029
bending(6)	180.286	178.353	180.454	171.333	185.44	150.471	180.63	177.274	166.43	187.815	172.488	188.973	186.34	186.9	206.01
bending(7)	180.15	174.936	180.551	178.086	181.507	143.054	184.094	176.82	239.789	183.489	175.746	188.973	179.421	186.9	207.209
bending(8)	185.906	177.911	182.974	182.871	181.332	146.256	174.674	170.538	225.585	163.573	177.928	189.286	179.421	173.558	206.565
bending(9)	185.906	177.274	186.508	182.045	179.855	140.004	179.215	173.66	189.593	165.155	178.315	183.614	181.245	180.69	202.38
bending(10)	180.577	173.956	184.096	179.135	174.622	140.004	180.63	173.264	218.558	162.306	177.928	180.286	179.421	176.154	199.343
bending(11)	180.26	184.736	186.674	182.045	177.034	143.054	184.094	168.425	308.073	168.655	188.344	191.699	182.966	187.027	196.991
bending(12)	180.26	173.007	177.663	175.724	174.622	143.054	185.29	164.038	284.139	173.454	190.192	186.009	184.185	187.409	188.807
bending(13)	180.41	184.028	173.904	188.802	178.283	139.459	182.942	166.058	273.18	169.772	181.909	183.778	186.106	181.018	186.096
bending(14)	174.56	182.284	182.603	196.814	177.064	140.004	181.941	169.32	259.007	162.646	175.668	181.207	185.264	177.806	175.133
bending(15)	171.11	174.535	183.465	193.952	171.687	129.782	180.244	177.397	252.711	172.47	176.468	175.138	189.615	178.059	176.147
bending(16)	174.094	178.648	183.731	186.988	174.622	131.634	178.19	177.138	235.67	172.393	176.496	166.314	186.439	175.746	173.772
bending(17)	168.301	169.619	179.861	190.879	181.219	136.717	176.934	177.274	228.752	175.737	180.303	177.879	189.896	177.806	178.283
bending(18)	171.943	172.768	192.995	180.982	172.798	137.966	178.19	174.289	224.521	173.005	179.534	181.745	190.179	178.958	178.283
bending(19)	171.793	179.293	185.378	184.268	173.772	136.717	176.521	177.274	218.395	178.586	180.303	179.421	193.13	179.37	172.925
bending(20)	177.274	176.444	185.378	182.49	170.838	129.806	173.323	180.523	214.695	181.821	175.668	178.188	180.711	175.906	170.821
bending(21)	180	178.069	187.804	178.781	176.147	139.79	167.631	180	195.306	175.091	172.06	183.778	189.276	176.455	172.875
bending(22)	180	175.389	186.106	177.397	174.237	130.236	165.141	185.352	191.952	173.005	173.52	189.286	189.276	178.059	172.875
bending(23)	182.726	178.965	189.034	181.717	173.894	130.236	173.433	185.739	189.256	172.768	176.643	186.736	186.836	183.562	175.135
bending(24)	180	181.881	184.378	178.493	171.681	123.69	175.745	188.807	183.09	178.884	169.695	188.973	187.8	182.558	176.496
bending(25)	174.806	169.321	182.171	187.341	173.326	123.69	176.634	188.723	185.911	175.703	173.66	188.973	195.985	180.846	177.754
bending(26)	174.806	181.881	182.171	181.548	175.815	123.69	175.03	182.862	175.904	173.172	169.808	183.614	192.529	179.37	178.636
bending(27)	171.87	178.965	183.532	178.946	174.622	132.997	180.785	182.726	169.38	176.303	171.511	186.694	190.305	183.221	179.289
bending(28)	171.87	175.732	179.603	184.268	177.449	124.03	173.1	177.397	170.676	173.29	174.207	188.82	185.906	183.915	183.205
bending(29)	166.203	178.648	179.603	180.982	178.283	124.03	175.03	166.969	174.094	166.979	181.599	190.33	186.17	181.81	181.599
bending(30)	168.69	188.034	187.33	184.865	179.449	127.013	172.2	169.706	175.904	173.29	176.453	177.945	170.961	184.955	186.736
bending(31)	168.69	180.69	184.312	181.332	185.681	127.013	169.042	172.235	169.821	175.888	180.303	172.228	156.083	185.919	183.67
bending(32)	168.69	184.185	192.047	178.493	185.681	124.365	177.068	174.289	175.668	170.428	180.303	180.843	167.681	186.445	189.611
bending(33)	169.216	172.768	181.475	176.82	186.93	124.365	178.124	171.87	174.908	172.875	177.829	180.843	150.573	183.915	183.4
bending(34)	166.608	181.302	185.4	178.493	179.69	127.439	180.416	171.87	169.38	173.621	175.133	175.704	150.422	181.005	184.764
bending(35)	172.078	188.403	183.212	170.098	184.696	132.18	177.064	169.695	176.204	173.411	173.561	179.597	161.565	181.475	181.828
bending(36)	174.56	179.068	180.709	178.091	180	127.057	177.397	170.598	180	173.621	175.135	178.226	159.444	177.725	179.402
bending(37)	174.649	184.6	185.4	179.697	179.145	133.958	178.671	178.578	187.275	180.701	178.807	183.545	156.431	180.119	168.69
bending(38)	180.63	169.772	186.48	171.87	179.37	128.978	175.036	183.336	199.156	182.344	180.314	183.759	167.202	179.163	161.778
bending(39)	183.283	176.001	181.005	174.605	170.727	130.301	176.634	181.207	201.935	179.646	175.133	181.745	167.471	173.137	162.908
bending(40)	180.27	178.523	184.588	177.397	173.723	127.086	173.606	177.478	196.587	179.496	177.829	184.399	165.256	174.851	174.14
bending(41)	177.893	177.911	175.236	176.234	180.15	121.862	170.218	177.572	191.809	186.009	172.875	184.74	171.129	174.302	167.471
bending(42)	180.27	174.495	177.68	167.471	180.15	122.078	166.17	177.572	190.62	179.286	175.135	186.613	167.935	173.593	164.975
bending(43)	182.862	175.29	177.06	166.562	172.69	126.769	170.022	183.406	180.973	183.366	175.135	183.731	173.754	172.428	165.729
bending(44)	177.818	178.965	183.029	170.867	177.955	122.969	183.406	186.041	175.815	179.496	172.296	184.17	173.63	175.746	163.777
bending(45)	177.572	179.454	178.746	169.261	176.671	135.498	181.455	186.041	166.033	179.646	178.807	179.084	176.987	172.558	171.483
bending(46)	177.469	191.725	176.744	181.332	173.298	144.418	177.337	180.815	173.772	176.634	183.4	178.496	177.274	181.594	171.952
bending(47)	177.572	188.814	182.33	192.529	176.234	139.248	183.406	180.286	177.304	170.013	181.219	179.579	176.82	185.326	174.14
bending(48)	177.572	190.816	194.534	189.302	176.234	140.29	179.491	177.739	180.139	173.621	192.715	177.852	177.274	191.875	179.534
bending(49)	183.406	181.881	186.34	185.925	174.806	144.273	189.162	177.572	177.443	180.354	189.133	178.044	179.546	191.875	183.621
bending(50)	177.818	180.707	188.69	185.925	176.234	142.431	179.187	177.572	186.659	185.606	190.068	181.351	188.531	189.273	185.13
bending(51)	174.732	180	194.97	174.928	181.736	148.392	177.397	183.221	173.772	185.164	180.145	177.28	190.305	187.815	189.462
bending(52)	174.732	178.648	188.746	184.254	170.727	148.392	177.236	183.325	179.855	182.829	184.764	167.358	185.117	187.33	188.507
bending(53)	174.649	176.001	191.993	180.9	173.723	148.392	184.53	180	182.337	182.433	181.332	163.314	185.518	188.487	188.344
bending(54)	171.87	166.759	194.306	177.049	166.542	147.265	181.442	188.612	180.973	179.646	171.681	157.338	190.784	180.498	189.462
bending(55)	175.05	165.659	188.746	174.382	164.77	146.31	179.615	183.18	188.915	185.164	182.367	160.656	183.532	182.31	190.204
bending(56)	175.556	166.623	180.822	176.795	167.183	133.958	177.65	186.34	189.256	181.821	178.636	158.654	177.138	181.014	184.699
bending(57)	180.246	169.619	178.307	183.357	169.013	146.31	175.396	183.18	189.946	181.821	177.034	162.57	171.469	184.378	187.556
bending(58)	183.108	164.427	183.029	179.825	165.78	143.746	175.914	185.615	183.495	179.37	183.4	168.974	163.301	176.1	183.67
bending(59)	190.905	168.357	174.616	176.934	172.69	147.995	171.924	182.862	179.579	178.586	176.204	173.492	160.288	177.51	179.855
bending(60)	188.453	175.703	176.804	181.042	177.852	141.404	174.278	182.862	181.96	176.153	176.147	177.397	160.121	177.381	179.855
bending(61)	188.62	169.622		173.83		142.512	168.899	185.248	180.444	176.153	179.855	169.821	165.964	175.301	182.367
bending(62)	189.077	170.538		175.365		141.915	163.04	182.603	176.606	182.632	173.326	163.376	165.964	181.081	182.337
bending(63)	192.152	173.29		178.401		141.915	165.155	180	171.87	178.73	178.283	170.492	172.228	182.246	172.312
bending(64)	188.89	169.992		171.656		137.657	162.877	180	170.178	172.854	174.622	181.603	164.745	180	176.147
bending(65)	190.628	176.673		173.83		141.206	170.981	180	168.631	172.854	178.636	182.261	169.695	180	176.147
bending(66)	187.765	178.586		172.466		141.206	170.218	180	170.676	176.303	173.894	176.788	170.058	177.51	175.871
bending(67)	190.993	179.001		173.83		149.84	173.089	182.386	177.443	182.344	169.475	183.079	170.209	181.909	179.855
bending(68)	185.194	179.37		171.027		154.44	175.236	179.66	178.417	176.016	173.164	184.094	168.977	183.205	183.67
bending(69)	188.453	179.001		167.296		155.376	170.811	182.49	178.152	182.263	174.736	182.261	172.948	183.465	178.636
bending(70)	188.531	172.243		170.272		162.846	170.811	185.194	183.4	175.091	172.2	181.655	177.478	182.603	177.51
bending(71)	182.531	175.091		180.9		157.166	168.853	182.603	182.161	178.965	177.443	186.34	177.879	182.246	183.731
bending(72)	182.698	175.737		181.528		156.111	175.068	185.44	181.79	181.406	176.39	184.247	181.207	182.603	182.367
bending(73)	185.44	172.768		187.088		163.571	199.245	179.423	186.766	187.734	173.772	184.247	181.697	183.066	182.155
bending(74)	190.945	173.005		182.482		157.714	195.709	182.182	186.435	179.299	181.599	186.659	175.556	177.51	175.815
bending(75)	192.804	173.4		181.773		153.086	193.868	184.569	185.911	178.594	178.807	185.44	175.03	180.69	172.533
bending(76)	190.784	169.992		180.522		153.086	191.211	179.887	183.09	187.518	178.807	189.611	174.699	179.534	176.147
bending(77)	185.268	173.29		178.971		152.616	200.106	177.274	183.09	191.788	177.51			189.034	175.135
bending(78)	185.518	176.673		188.179		152.616	197.462	185.615	183.09	188.973	175.133			189.179	175.871
bending(79)	181.42	176.153		181.868		152.616	193.561	182.726	173.492	185.516	177.443			189.728	176.147
bending(80)	184.95	166.759		175.892		157.714	199.44	179.546	168.631	184.736	173.772			191.875	175.133
bending(81)	182.698	172.854		168.408		157.714	199.44	179.546	168.959	186.08	174.992			188.313	177.443
bending(82)	181.957	175.703		174.207		154.689	197.882	182.015	167.766	187.518	177.443			193.241	184.012
bending(83)	179.59	173.991		177.73		149.306	192.701	179.74	173.298	177.274	178.807			187.815	180
bending(84)	182.182	173.807		172.36		153.122	185.551	172.304	178.21	174.495	175.133			182.246	178.283
bending(85)	173.991	173.64		176.319		139.248	189.1	177.138	190.466	181.881	175.133			175.173	179.402
bending(86)	182.261	173.64		175.365		140.29	191.283	177.397	186.048	175.091	181.599			182.603	179.735
bending(87)	179.37	170.48		175.365		139.574	187.125	171.38	183.495	178.353	178.843			183.731	178.152	202.143	200.061
bending(88)	179.1	175.737		178.091		137.802	193.248	171.547	185.042	173.956	184.012			182.603	181.219	210.964	204.149
bending(89)	173.754	173.771		176.921		137.802	191.976	177.274	188.986	182.995	178.807			180.265	177.034	209.197	197.705
bending(90)	177.162	176.634		174.748		133.229	198.164	177.397	184.133	175.29	173.772			177.149	179.546	211.109	190.158
bending(91)	182.182	173.29		177.73		133.229	199.329	177.397	184.133	178.523	173.772			172.965	183.4	209.516	179.185
bending(92)	182.578	179.833		174.928		142.501	188.645	177.51	184.133	177.911	170.951			178.733	180.396
bending(93)	179.37	188.973		174.928		140.793	192.956	185.352	176.234	181.406	172.2			178.733	181.526
bending(94)	182.698	189.287		177.739		161.466	192.955	187.832	185.042	177.911	173.561			172.421	183.4
bending(95)	185.117	185.711		173.272		157.38	192.956	185.711	185.042	179.36	178.807			176.4	187.275
bending(96)	187.292	182.862		177.739		141.623	193.28	190.784	188.707	166.473	191.198			182.024	183.09
bending(97)	187.292	182.344		190.491		152.403	195.379	182.698	182.49	176.547	188.502			179.758	179.449
bending(98)	182.261	180.999		196.079		147.894	197.562	185.44	182.49	172.243	189.256			180.125	180.764
bending(99)	179.714	181.42		198.605		147.894	190.283	185.194	179.579	172.243	188.502			179.215	178.152
bending(100)	173.66	176.987		189.553		136.672	192.642	180	180.444	178.884	188.502			186.111	177.034
bending(101)	173.66	179.683		190.928		145.521	189.045	180	180.444	169.992	191.198			184.459	182.155
bending(102)	173.991	180		188.818		141.623	191.407	177.397	180.707	160.75	185.681			181.548	179.546
bending(103)	176.386	180		188.578		143.13	193.671	176.82	178.798	163.983	184.672			180.63	180.454
bending(104)	173.027	173.29		192.358		143.179	192.426	176.987	168.566	173.29	186.435			184.155	171.681
bending(105)	173.517	173.807		181.848		142.866	182.434	185.44	169.278	173.29	187.214			186.499	170.951
bending(106)	179.74	173.771		184.138		137.802	185.002	176.987	170.407	173.29	183.495			190.192	170.951
bending(107)	185.194	170.923		179.684		136.96	192.051	177.138	176.165	176.153	184.551			188.455	169.475
bending(108)	179.546	174.289		185.906		132.127	181.102	174.888	184.399	182.829	180.15			192.529	164.96
bending(109)	185.711	176.153		184.086		132.127	185.856	177.51	181.736	176.153	177.397			183.329	168.01
bending(110)	179.546	188.973		179.322		132.127	181.102	180.454	181.736	176.153	179.546			180.125	182.337
bending(111)	182.698	186.009		184.086		129.89	176.82	180	184.399	179.299	174.207			178.556	193.412
bending(112)	179.864	186.009		175.862		130.732	178.986	177.138	178.825	175.737	176.634			176.105	184.339
bending(113)	176.987	182.643		175.734		132.127	175.365	180.454	189.441	179.299	170.727			170.24	189.866
bending(114)	174.261	182.643		177.879		124.695	177.829	171.87	184.74	176.673	180.15			178.896	189.593
bending(115)	174.385	187.757		176.971		135.448	180.547	166.833	194	173.29	191.31			172.779	184.701
bending(116)	167.651	185.606		177.709		132.474	175.622	172.569	195.709	176.424	189.904			178.061	193.178
bending(117)	171.11	185.351		175.236		135.719	183.9	175.295	192.995	173.561	186.613			176.511	184.721
bending(118)	170.797	182.344		179.322		139.228	183.591	166.608	190.084	176.634	184.399			175.566	185.605
bending(119)	180	183.013		172.513		130.365	179.502	175.05	177.999	176.634	178.152			180.585	182.353
bending(120)	174.806	176.634		179.415		131.149	178.19	175.05	161.565	176.634	187.088			175.83	181.488
bending(121)	179.484	173.29		176.971		126.027	175.622	174.482	159.341	179.496	184.399			181.774	179.136
bending(122)	182.332	179.646		180.752		125.074	180.397	175.415	157.249	176.634	186.978			183.292	187.858
bending(123)	191.143	179.646		186.728		125.614	180.397	180.741	155.41	176.424	183.759			183.734	179.579
bending(124)	188.531	182.862		187.331		140.194	178.19	175.845	156.415	176.634	186.613			183.945	182.997
bending(125)	182.531	173.66		187.103		135.955	178.091	177.675	161.466	180.354	172.617			182.726	179.848
bending(126)	182.074	173.66		178.227		135.796	181.941	169.62	171.347	173.621	184.399			183.945	179.848
bending(127)	178.854	182.074		185.072		135.716	178.525	174.482	157.38	167.358	190.084			175.83	184.214
bending(128)	174.806	179.496		180.785		135	177.068	171.703	166.107	169.992	187.394			181.494	184.399
bending(129)	176.717	173.66		181.848		146.31	173.52	180.569	166.205	168.111	178.496			184.274	184.022
bending(130)	169.365	176.82		170.272		146.31	179.215	178.244	164.745	170.538	173.027			181.494	189.462
bending(131)	174.411	176.82		168.69		145.426	183.545	167.735	170.819	165.256	172.763			186.34	183.478
bending(132)	176.82	179.001		164.604		145.657	172.804	171.09	168.853	168.111	173.309			178.768	186.34
bending(133)	179.496	182.344		168.417		151.876	175.446	170.064	166.711	165.841	172.763			186.34	183.614
bending(134)	173.66	179.496		168.417		143.746	163.429	169.31	175.036	168.623	172.763			180.512	178.188
bending(135)	173.66	182.344		166.817		155.841	172.338	169.641	176.285	168.436	170.172			186.866	177.879
bending(136)	174.535	182.829		165.964		154.33	164.311	175.556	176.065	168.436	169.683			183.945	178.58
bending(137)	176.987	176.153		175.132		162.181	177.449	172.617	178.685	172.47	169.683			189.119	175.556
bending(138)	180	181.821		168.69		163.4	175.601	172.875	178.848	169.144	170.172			184.635	171.87			173.66	211.264
bending(139)	180	178.523		165.964		159.775	175.914	179.624	177.852	169.184	170.172			189.119	175.05			183.547	204.729
bending(140)	177.138	176.303		174.352		160.278	181.245	181.939	186.185	168.815	171.664			185.761	175.58			174.605	201.094
bending(141)	180	179.833		174.623		155.056	179.873	172.273	187.443	172.482	175.83			183.366	171.973			182.49	197.403
bending(142)	176.82	176.016		173.641		157.62	174.094	172.948	186.185	166.485	175.943			173.884	179.136			178.668	196.159
bending(143)	180	176.82		176.444		156.801	179.178	180.579	185.469	174.484	175.943			172.666	174.936			176.496	193.551
bending(144)	177.397	173.771		183.366		159.305	183.814	175.58	189.103	174.936	178.825			173.63	181.332			179.603	193.458
bending(145)	180	167.281		183.681		162.926	181.848	179.084	183.621	181.035	175.83			175.507	175.556			180.914	195.025
bending(146)	174.411	170.428		178.315		170.296	185.528	174.495	185.932	178.698	178.493			173.66	172.617			177.293	192.204
bending(147)	174.261	179.496		183.681		172.875	188.616	173.91	168.547	181.035	175.83			173.959	178.496			185.008	197.951
bending(148)	174.261	173.807		186.483		165.548	183.039	175.58	163.877	178.119	175.943			179.259	181.332			176.795	185.023
bending(149)	174.261	173.807		187.64		169.796	181.601	172.304	163.659	177.737	175.189			179.529	175.426			186.228	189.819
bending(150)	176.987	185.711		184.838		167.293	181.442	171.973	161.684	181.848	175.189			182.332	181.477			187.94	183.915
bending(151)	180	183.366		186.17		172.444	183.406	174.936	166.439	178.698	166.139			184.569	178.668			188.489	177.18
bending(152)	187.765	176.987		174.382		166.43	181.442	175.138	160.67	171.966	170.718			187.003	185.804			183.547	179.756
bending(153)	191.31	173.807		178.059		172.444	175.83	171.674	159.656	172.381	169.237			179.259	191.889			181.528	186.228
bending(154)	199.29	177.138		175.746		169.796	179.281	179.624	164.139	179.31	173.239			181.721	186.736			183.547	183.504
bending(155)	201.251	176.634		169.695		166.048	180	178.226	164.985	175.264	170.087			179.259	189.462			183.212	179.861
bending(156)	195.255	180		175.167		165.548	172.338	175.58	159.725	179.31	179.091			184.569	186.34			183.225	179.861
bending(157)	188.403	173.958		176.84		164.932	166.535	181.332	167.276	174.821	176.234			184.569	185.711			189.508	182.171
bending(158)	188.403	170.013		175.167		172.444	168.132	184.399	163.989	179.31	173.95			182.325	177.879			180.955	182.558
bending(159)	191.023	170.428		175.167		171.819	170.43	184.764	173.089	178.119	176.165			184.419	177.879			179.424	190.491
bending(160)	187.772	170.647		181.909		168.69	161.25	173.205	168.69	177.574	173.239			181.721	180.9			182.072	187.94
bending(161)	174.56	173.29		181.219		174.56	174.806	175.561	171.911	175.4	172.875			186.853	178.21			184.332	195.025
bending(162)	176.779	176.82		176.455		171.789	174.472	172.875	173.616	181.406	187.8			174.289	178.58			184.332	193.458
bending(163)	182.243	176.634		186.34		166.866	180.239	179.145	170.145	184.297	192.529			171.8	178.575			181.528	182.918
bending(164)	182.182	172.875		182.183		167.685	175.601	168.207	176.491	180.999	189.462			171.501	183.778			194.036	185.326
bending(165)	182.698	171.11		184.11		166.357	177.879	169.695	193.031	183.847	192.529			180	183.778			189.335	183.969
bending(166)	182.698	170.923		184.792		174.56	185.697	175.299	191.211	180.701	192.529			177.138	177.879			185.252	184.399
bending(167)	179.702	170.923		187.848		168.763	178.264	167.661	193.431	183.697	192.662			174.648	177.469			187.512	182.445
bending(168)	176.717	165.324		187.275		163.142	178.363	165.774	192.073	181.414	192.922			172.51	177.926			185.4	181.364
bending(169)	179.423	171.027		180.579		173.012	182.663	171.787	187.492	171.478	191.699			180	183.614			182.918	182.557
bending(170)	176.481	168.103		175.212		168.896	180.239	173.889	195.861	174.207	192.189			184.97	178.152			180	190.179
bending(171)	182.182	168.103		176.606		168.896	180.239	177.58	194.931	165.256	186.34			182.603	167.196			186.442	174.87
bending(172)	182.726	168.69		180.331		160.484	180.385	174.588	195.12	174.821	192.189			184.97	169.641			177.739	184.848
bending(173)	185.739	177.368		178.19		165.53	182.238	173.723	186.911	168.623	183.532			193.031	169.641			177.049	181.501
bending(174)	182.862	171.478		174.52		164.745	174.512	185.911	193.57	171.478	186.86			187.765	178.698			177.739	180
bending(175)	185.44	171.478		175.139		160.484	176.781	179.145	197.969	174.821	180.815			185.194	172.2			187.94	180.481
bending(176)	185.44	172.057		167.651		160.484	175.411	174.327	193.601	165.654	180.136			189.866	169.31			181.528	178.287
bending(177)	180	171.027		168.974		168.111	178.781	174.762	189.189	169.184	183.013			197.981	166.719			185.404	176.892
bending(178)	180	174.836		166.535		163.686	174.996	173.492	185.528	169.599	180.286			192.804	172.273			178.255	180.551
bending(179)	171.793	178.594		164.932		170.724	180.813	171.681	191.31	171.573	186.009			187.442	176.07			181.528	173.904
bending(180)	169.509	171.478		166.888		168.896	176.927	168.01	184.97	174.495	172.708			183.857	175.426			183.547	179.027
bending(181)	174.56	169.184		167.651		173.564	178.558	171.681	182.564	172.674	174.883			187.442	176.07			182.897	177.663
bending(182)	167.949	171.966		169.126		172.057	184.493	174.622	180.416	181.477	174.883			176.779	190.317			181.868	177.879
bending(183)	171.38	166.667		175.21		168.763	193.658	172.44	180.416	178.731	174.883			171.8	181.104			187.496	180.265
bending(184)	171.38	171.966		193.431		168.69	187.754	168.715	182.822	182.089	169.216			174.289	181.745			177.169	182.63
bending(185)	165.861	168.815		202.38		156.125	189.917	178.499	181.254	178.119	172.228			174.289	183.759			178.964	182.603
bending(186)	169.365	172.47		200.903		162.429	183.576	178.919	177.474	184.268	177.572			174.289	181.332			177.436	181.848
bending(187)	169.095	172.304		203.977		154.44	179.727	178.636	177.474	184.909	180.41			174.289	184.022			177.436	187.125
bending(188)	177.138	169.641		196.39		158.405	185.551	182.367	175.068	171.186	183.013			182.107	181.332			172.304	183.796
bending(189)	180	170.011		206.565		158.405	183.711	178.152	181.254	167.082	183.18			179.627	178.678			180.616	183.731
bending(190)	171.129	165.459		199.25		166.588	184.059	178.152	192.095	164.807	183.478			174.784	174.936			180	182.63
bending(191)	176.987	162.747		187.125		166.588	174.806	179.735	201.134	169.369	186.34			174.648	167.234			186.442	186.34
bending(192)	174.261	162.378		193.021		166.588	178.264	185.711	200.946	172.875	183.013			182.49	172.304			192.466	184.213
bending(193)	176.987	158.443		195.255		166.588	178.264	180.902	195.313	168.757	175.415			182.49	179.224			186.771	185.315
bending(194)	169.32	166.9		189.462		166.588	178.545	187.043	188.13	168.757	168.69			184.97	178.678			189.406	181.848
bending(195)	174.498	166.485		197.329		166.588	184.086	180.579	205.267	171.203	171.469			184.97	186.448			191.437	187.125
bending(196)	171.793	171.937		186.009		163.968	174.806	179.546	192.715	164.055	175.236			184.97	189.926			188.818	186.508
bending(197)	174.806	169.783		186.71		168.69	179.215	183.4	198.563	170.074	176.386			184.97	186.736			194.99	183.083
bending(198)	171.547	182.61		189.572		168.69	174.996	178.417	194.355	170.074	175.415			184.97	183.478			192.832	185.977
bending(199)	168.28	188.667		186.71		170.296	172.813	178.052	188.502	171.973	175.248			187.765	186.736			183.219	184.848	168.425	185.042
bending(200)	168.289	179.293		183.18		171.68	178.558	173.66	187.676	170.86	166.608			187.431	198.127			179.236	182.977	168.69	209.982
bending(201)	174.56	186.52		186.34		171.68	182.238	175.787	189.866	173.556	178.21			179.74	188.973			179.236	180.265	168.125	222.709
bending(202)	171.38	176.511		186.093		168.69	176.961	173.894	186.766	171.99	172.396			187.765	186.34			176.804	180.145	165.141	220.446
bending(203)	174.498	180		173.264		171.68	180.712	170.951	188.13	173.392	178.21			184.97	186.34			177.06	184.185	163.568	234.184
bending(204)	174.671	180		168.977		170.296	177.29	172.312	183.4	174.52	166.917			184.97	192.87			178.871	184.185	160.346	225.226
bending(205)	171.8	179.69		162.474		170.296	177.725	173.561	185.911	176.104	169.62			182.243	189.462			181.315	180.265	159.559	229.97
bending(206)	174.784	182.353		168.436		171.68	183.219	176.204	181.828	173.811	172.228			190.294	185.711			174.696	184.213	159.083	225.721
bending(207)	173.991	185.812		171.966		170.296	172.959	171.182	179.546	177.129	171.973			182.603	186.009			174.696	175.684	167.005	223.27
bending(208)	176.82	183.03		171.597		170.296	178.558	178.919	184.672	172.427	174.699			182.107	185.711			174.616	176.455	166.715	215.985
bending(209)	180	177.955		169.144		173.089	176.744	175.152	188.503	165.343	175.225			187.765	184.97			177.68	172.142	164.876	210.224
bending(210)	182.862	181.005		171.87		170.296	166.844	177.754	184.764	171.188	170.376			184.97	186.448			178.964	179.85	170.993	209.56
head_x(0)	934	1133	850	928	804	829	1026	864	953	1229	841	1103	1069	764	938
head_x(1)	932	1135	846	927	802	829	1024	864	954	1233	840	1104	1069	761	938
head_x(2)	934	1133	846	927	803	829	1022	863	954	1234	837	1104	1069	761	937
head_x(3)	932	1134	846	926	802	828	1023	863	955	1235	835	1103	1069	761	937
head_x(4)	934	1133	845	925	803	825	1022	861	956	1235	835	1103	1070	761	938
head_x(5)	934	1133	845	921	803	824	1022	857	955	1235	835	1102	1072	760	932
head_x(6)	933	1133	845	921	801	823	1021	854	955	1236	835	1101	1076	760	931
head_x(7)	933	1133	842	918	801	822	1020	855	954	1239	834	1102	1076	760	927
head_x(8)	935	1133	837	918	799	822	1017	854	959	1243	830	1103	1076	761	927
head_x(9)	935	1134	837	918	799	822	1017	853	958	1243	827	1103	1076	758	926
head_x(10)	933	1134	836	918	799	823	1017	853	958	1244	826	1103	1077	758	925
head_x(11)	933	1135	837	918	799	823	1018	851	958	1244	825	1101	1078	757	925
head_x(12)	933	1134	836	917	799	823	1017	848	959	1244	825	1102	1081	757	923
head_x(13)	933	1136	835	917	799	823	1015	847	960	1248	824	1104	1084	758	922
head_x(14)	933	1136	833	915	797	822	1014	843	963	1251	821	1105	1083	756	920
head_x(15)	933	1136	830	914	794	821	1014	843	964	1251	818	1107	1084	757	919
head_x(16)	934	1136	828	914	795	820	1013	843	965	1251	817	1108	1084	755	919
head_x(17)	932	1134	828	913	795	820	1013	842	964	1252	817	1106	1086	753	918
head_x(18)	933	1134	828	912	795	820	1013	842	965	1253	817	1107	1087	754	918
head_x(19)	933	1136	828	912	793	821	1010	841	966	1256	816	1107	1091	753	916
head_x(20)	934	1135	828	911	794	821	1009	838	965	1259	814	1107	1091	754	913
head_x(21)	935	1136	827	908	793	821	1006	836	967	1259	810	1105	1091	753	912
head_x(22)	935	1135	825	907	790	821	1005	833	967	1259	810	1105	1091	752	912
head_x(23)	936	1136	822	904	790	821	1005	833	967	1260	809	1105	1091	749	912
head_x(24)	935	1137	821	904	791	821	1004	833	967	1260	810	1104	1093	749	911
head_x(25)	933	1136	820	903	790	821	1005	832	968	1264	809	1104	1095	748	909
head_x(26)	933	1137	820	903	791	821	1004	832	970	1265	808	1104	1096	748	905
head_x(27)	932	1136	820	903	790	820	1003	831	972	1267	803	1106	1096	748	904
head_x(28)	932	1137	819	903	789	819	1000	828	973	1267	801	1105	1096	747	904
head_x(29)	931	1138	819	902	790	819	1000	825	972	1268	800	1106	1096	748	903
head_x(30)	931	1139	818	899	790	819	1000	822	973	1268	801	1107	1099	744	903
head_x(31)	931	1138	817	897	791	819	999	822	976	1270	800	1108	1101	743	901
head_x(32)	931	1138	816	896	791	818	1000	822	978	1274	799	1108	1102	741	897
head_x(33)	930	1137	813	896	791	817	999	821	978	1275	795	1107	1106	742	895
head_x(34)	930	1138	814	895	792	816	998	820	977	1275	792	1108	1107	741	895
head_x(35)	930	1139	813	895	792	815	994	819	978	1275	792	1108	1107	741	895
head_x(36)	932	1138	813	895	790	816	994	816	978	1276	792	1109	1108	740	895
head_x(37)	931	1139	813	893	789	816	995	815	977	1278	791	1108	1108	740	895
head_x(38)	931	1137	812	891	787	815	994	811	976	1282	791	1108	1113	739	893
head_x(39)	932	1138	810	888	787	816	994	810	976	1283	788	1110	1118	740	891
head_x(40)	931	1139	807	887	786	816	990	810	976	1284	785	1109	1118	739	891
head_x(41)	932	1139	806	887	787	816	987	809	977	1283	785	1110	1118	739	891
head_x(42)	931	1139	806	887	787	816	986	809	978	1284	784	1109	1119	739	890
head_x(43)	933	1139	806	886	786	814	986	807	982	1285	784	1110	1120	739	889
head_x(44)	931	1139	807	885	787	814	987	803	984	1289	784	1110	1123	738	887
head_x(45)	931	1140	805	885	785	812	986	800	988	1291	782	1111	1126	739	884
head_x(46)	931	1143	802	885	783	812	985	799	988	1291	777	1112	1127	735	884
head_x(47)	931	1142	801	884	784	813	985	799	987	1292	776	1113	1127	733	883
head_x(48)	931	1143	801	883	784	813	982	799	988	1292	775	1112	1127	733	883
head_x(49)	931	1141	801	884	785	813	983	798	989	1293	775	1113	1128	733	881
head_x(50)	930	1142	801	883	784	814	982	798	990	1296	774	1112	1129	733	878
head_x(51)	929	1142	801	881	785	814	982	794	993	1299	774	1113	1134	733	876
head_x(52)	929	1142	801	880	783	814	981	791	992	1299	770	1118	1135	731	875
head_x(53)	929	1140	801	879	782	814	981	789	992	1299	767	1119	1135	731	875
head_x(54)	928	1139	799	877	780	813	980	790	992	1300	767	1123	1135	731	874
head_x(55)	929	1140	795	875	779	812	976	790	991	1301	766	1123	1136	730	873
head_x(56)	928	1140	793	873	780	812	975	789	991	1304	766	1123	1135	730	870
head_x(57)	929	1141	793	873	780	812	975	789	992	1306	766	1123	1136	730	869
head_x(58)	930	1140	793	872	780	812	974	787	992	1308	764	1122	1140	731	866
head_x(59)	933	1141	792	872	780	812	973	783	991	1307	760	1123	1141	731	866
head_x(60)	934	1141	792	873	782	812	971	781	993	1308	759	1124	1142	729	866
head_x(61)	934	1140		872		813	970	778	992	1308	758	1125	1142	730	865
head_x(62)	934	1139		870		811	969	778	995	1310	758	1130	1142	727	864
head_x(63)	935	1139		867		811	966	778	998	1314	758	1130	1144	726	861
head_x(64)	934	1139		865		810	965	777	997	1315	757	1129	1146	727	859
head_x(65)	935	1140		865		809	965	777	998	1315	753	1128	1147	727	859
head_x(66)	935	1141		865		809	965	774	999	1315	751	1129	1150	727	859
head_x(67)	935	1141		864		808	964	771	1001	1316	752	1129	1151	724	858
head_x(68)	935	1141		864		808	964	770	1000	1318	752	1130	1151	723	855
head_x(69)	935	1141		863		808	964	767	1001	1318	751	1132	1151	723	852
head_x(70)	936	1141		863		808	964	767	1001	1321	751	1133	1151	723	852
head_x(71)	935	1142		862		808	964	767	1001	1322	748	1133	1152	722	851
head_x(72)	935	1141		861		808	965	767	1001	1322	744	1133	1156	723	850
head_x(73)	935	1142		859		807	969	766	1002	1322	743	1133	1159	721	850
head_x(74)	936	1140		858		808	969	765	1002	1323	742	1132	1159	722	847
head_x(75)	938	1141		858		809	968	763	1003	1324	742	1133	1159	720	845
head_x(76)	938	1140		858		809	964	760	1003	1327	742	1132	1159	718	844
head_x(77)	938	1140		858		808	962	758	1003	1329	741			716	844
head_x(78)	938	1141		859		808	962	757	1004	1329	737			716	843
head_x(79)	938	1141		856		808	961	757	1009	1329	735			716	843
head_x(80)	938	1141		854		807	961	756	1009	1330	735			715	840
head_x(81)	937	1141		851		807	961	756	1008	1331	735			716	836
head_x(82)	937	1142		850		808	959	756	1009	1333	734			712	836
head_x(83)	937	1140		850		809	957	753	1010	1336	733			713	836
head_x(84)	938	1139		850		811	954	750	1009	1337	729			714	835
head_x(85)	937	1139		849		811	953	749	1007	1338	727			715	834
head_x(86)	938	1139		848		812	954	746	1007	1338	727			715	830
head_x(87)	938	1139		848		813	953	746	1008	1338	727			715	827	1117	1172
head_x(88)	938	1141		846		814	953	745	1007	1341	726			715	828	1117	1174
head_x(89)	938	1139		843		814	953	745	1007	1344	725			715	827	1117	1173
head_x(90)	938	1140		843		814	953	744	1008	1346	722			715	827	1118	1173
head_x(91)	939	1140		842		814	951	742	1009	1346	720			715	825	1118	1170
head_x(92)	939	1141		842		814	949	739	1010	1346	720			714	821
head_x(93)	940	1143		842		814	949	738	1011	1346	720			714	819
head_x(94)	939	1142		840		814	950	736	1010	1348	719			715	819
head_x(95)	940	1142		840		813	949	736	1010	1352	718			715	819
head_x(96)	941	1141		839		813	947	735	1012	1354	714			713	818
head_x(97)	941	1142		840		813	947	735	1012	1354	712			713	816
head_x(98)	940	1142		840		813	946	734	1013	1354	710			712	813
head_x(99)	939	1143		841		813	945	732	1013	1354	710			712	812
[truncated: 7,707 more rows]
