# Supplementary material for: FIMTrack: An open source tracking and locomotion analysis software for small animals
Source: PLoS Comput Biol. 2017 May 11;13(5):e1005530. doi: 10.1371/journal.pcbi.1005530 (PMC5444858; doi:10.1371/journal.pcbi.1005530)
Supplement: S1 Data — The resultant quantities and the used evaluation script are provided in order to guarantee reproducibility of our results. Note that the images can be downloaded at http://fim.uni-muenster.de. (ZIP) [file pcbi.1005530.s001.zip › S1_Data/tracking_grayThresh_80/table.csv]

	larva(0)	larva(1)	larva(2)	larva(3)	larva(4)	larva(5)	larva(6)	larva(7)	larva(8)	larva(9)	larva(10)	larva(11)	larva(12)	larva(13)	larva(14)	larva(15)	larva(16)	larva(17)	larva(18)	larva(19)	larva(20)
mom_x(0)	933	1128	868	945	813	844	1036	885	956	1211	858	1101	1048	777	953
mom_x(1)	933	1128	866	944	811	844	1035	884	957	1214	856	1101	1048	776	952
mom_x(2)	933	1128	864	944	811	844	1034	883	958	1216	853	1101	1049	775	952
mom_x(3)	933	1128	864	943	811	844	1033	883	958	1216	852	1101	1049	775	952
mom_x(4)	933	1128	863	943	811	843	1033	881	958	1217	851	1101	1050	774	951
mom_x(5)	933	1129	863	941	811	842	1033	879	958	1217	850	1101	1052	774	950
mom_x(6)	933	1129	862	938	810	841	1032	876	958	1218	850	1101	1055	774	948
mom_x(7)	933	1129	860	937	809	839	1030	875	958	1221	849	1101	1056	773	946
mom_x(8)	933	1129	857	936	808	839	1029	873	959	1223	847	1101	1056	772	945
mom_x(9)	933	1129	856	936	807	839	1029	873	959	1224	844	1101	1057	771	944
mom_x(10)	933	1129	855	936	807	840	1028	872	958	1224	843	1101	1058	770	944
mom_x(11)	934	1129	854	935	807	840	1028	871	958	1225	843	1101	1060	770	943
mom_x(12)	934	1130	854	934	807	840	1028	870	958	1226	842	1101	1062	770	942
mom_x(13)	934	1130	853	932	807	840	1027	868	958	1229	841	1101	1064	769	941
mom_x(14)	934	1131	852	930	805	839	1025	866	959	1231	838	1101	1065	769	938
mom_x(15)	934	1131	850	929	804	837	1024	864	959	1231	836	1102	1065	768	936
mom_x(16)	934	1131	848	929	803	836	1024	863	959	1232	835	1102	1066	767	936
mom_x(17)	934	1131	846	929	803	835	1024	862	959	1233	834	1102	1067	765	936
mom_x(18)	934	1131	846	928	803	836	1023	861	959	1234	833	1102	1069	765	935
mom_x(19)	934	1131	846	928	803	836	1023	861	959	1237	833	1102	1072	765	933
mom_x(20)	934	1131	845	927	803	836	1022	859	959	1239	831	1103	1073	764	931
mom_x(21)	934	1132	844	926	802	837	1020	857	960	1240	828	1103	1073	764	929
mom_x(22)	934	1132	843	924	801	837	1019	855	960	1240	826	1103	1073	763	929
mom_x(23)	934	1132	841	922	800	837	1018	853	960	1241	826	1103	1074	762	928
mom_x(24)	934	1132	839	922	799	837	1018	852	959	1242	825	1103	1076	761	928
mom_x(25)	934	1132	838	920	799	837	1017	852	960	1245	825	1103	1078	760	927
mom_x(26)	934	1132	838	920	799	837	1016	851	961	1246	824	1103	1080	759	924
mom_x(27)	934	1132	838	920	798	837	1015	851	962	1248	821	1103	1080	759	922
mom_x(28)	934	1133	837	919	798	836	1014	849	962	1248	819	1103	1080	759	922
mom_x(29)	934	1133	836	918	797	836	1013	847	963	1249	818	1103	1079	759	921
mom_x(30)	934	1134	835	916	796	836	1013	844	963	1250	817	1103	1080	757	921
mom_x(31)	934	1134	835	914	796	835	1012	843	964	1252	817	1103	1081	756	920
mom_x(32)	933	1134	833	913	796	835	1012	842	966	1254	816	1104	1083	755	917
mom_x(33)	933	1134	831	912	796	834	1011	841	967	1256	813	1104	1086	754	915
mom_x(34)	933	1134	830	912	796	833	1010	840	967	1256	811	1104	1088	754	914
mom_x(35)	933	1134	830	912	796	833	1008	839	968	1256	810	1104	1088	753	913
mom_x(36)	932	1134	829	911	796	833	1007	838	969	1257	809	1104	1089	753	913
mom_x(37)	933	1135	829	910	795	833	1007	836	969	1259	809	1105	1089	752	912
mom_x(38)	932	1135	828	908	794	833	1007	833	970	1262	808	1105	1093	751	909
mom_x(39)	932	1135	826	907	794	833	1006	831	971	1264	806	1105	1096	750	908
mom_x(40)	932	1135	824	905	793	834	1005	830	971	1264	803	1105	1097	750	907
mom_x(41)	932	1135	823	904	793	833	1003	829	971	1264	802	1105	1097	750	906
mom_x(42)	932	1135	822	904	793	833	1002	829	971	1265	801	1105	1098	750	906
mom_x(43)	932	1135	822	904	793	833	1001	827	972	1266	801	1105	1099	749	905
mom_x(44)	932	1135	821	903	792	831	1000	825	974	1269	800	1105	1101	749	903
mom_x(45)	932	1136	821	902	792	830	1000	822	976	1271	799	1106	1104	748	901
mom_x(46)	932	1136	819	901	791	829	999	820	976	1272	796	1106	1105	747	900
mom_x(47)	932	1136	817	899	790	828	998	820	977	1272	795	1106	1106	746	899
mom_x(48)	932	1137	816	898	790	827	996	819	978	1273	794	1106	1106	745	899
mom_x(49)	932	1137	815	897	790	826	995	818	979	1274	793	1106	1107	745	898
mom_x(50)	932	1137	815	897	790	826	995	818	980	1277	792	1106	1109	745	896
mom_x(51)	931	1137	815	896	790	826	995	816	981	1279	792	1107	1112	744	894
mom_x(52)	931	1137	814	896	790	826	994	814	982	1280	789	1108	1114	744	893
mom_x(53)	931	1137	813	895	789	826	993	812	982	1280	786	1108	1115	743	892
mom_x(54)	931	1138	812	894	788	826	993	811	983	1281	785	1110	1115	742	892
mom_x(55)	931	1138	810	892	787	827	991	809	983	1282	784	1111	1115	741	891
mom_x(56)	931	1138	809	890	788	827	989	809	984	1284	784	1111	1115	741	889
mom_x(57)	930	1138	808	890	787	828	989	808	985	1287	784	1111	1116	741	887
mom_x(58)	930	1137	808	889	787	828	989	807	985	1287	782	1112	1119	741	885
mom_x(59)	931	1137	808	888	786	828	988	805	985	1288	779	1112	1121	740	884
mom_x(60)	931	1137	807	888	786	828	987	803	985	1288	777	1113	1122	739	884
mom_x(61)	931	1138		888		829	986	801	986	1289	776	1114	1122	738	883
mom_x(62)	931	1138		887		828	985	800	987	1291	776	1116	1123	737	882
mom_x(63)	931	1138		885		828	983	798	988	1293	775	1117	1123	736	879
mom_x(64)	931	1138		883		827	982	797	988	1294	774	1117	1124	736	877
mom_x(65)	932	1138		881		827	981	797	988	1295	772	1117	1125	736	877
mom_x(66)	932	1138		881		826	981	796	989	1296	770	1117	1128	736	876
mom_x(67)	932	1138		881		825	980	794	990	1296	769	1118	1129	735	875
mom_x(68)	932	1138		880		824	980	792	992	1298	768	1119	1130	735	874
mom_x(69)	933	1139		880		824	980	791	992	1299	768	1120	1130	733	871
mom_x(70)	932	1139		879		824	980	789	992	1302	767	1121	1131	733	869
mom_x(71)	932	1139		878		824	980	788	992	1303	766	1122	1132	732	869
mom_x(72)	932	1139		877		825	980	787	993	1303	763	1122	1134	732	868
mom_x(73)	933	1139		875		825	980	786	994	1303	761	1122	1137	732	868
mom_x(74)	933	1138		874		825	979	786	995	1304	760	1122	1138	732	865
mom_x(75)	933	1139		873		825	978	784	995	1305	760	1123	1139	731	863
mom_x(76)	934	1139		873		825	977	783	995	1308	759	1123	1139	730	862
mom_x(77)	934	1139		873		825	975	780	995	1310	758			729	861
mom_x(78)	934	1139		872		824	974	778	997	1310	755			728	861
mom_x(79)	934	1139		871		824	973	777	998	1311	753			727	860
mom_x(80)	935	1139		870		824	973	776	999	1311	752			727	857
mom_x(81)	935	1139		868		824	973	776	999	1312	752			727	855
mom_x(82)	935	1139		867		824	971	775	999	1314	751			726	854
mom_x(83)	935	1139		866		825	970	774	1000	1317	750			724	853
mom_x(84)	936	1139		865		826	969	772	1001	1317	747			724	852
mom_x(85)	936	1140		865		826	967	770	1001	1318	746			723	852
mom_x(86)	936	1139		865		826	967	768	1002	1319	745			724	849
mom_x(87)	936	1139		864		827	966	766	1001	1320	745			724	847	1125	1148
mom_x(88)	936	1139		863		827	966	766	1001	1322	744			724	846	1126	1150
mom_x(89)	936	1139		860		827	965	765	1002	1325	742			723	845	1126	1150
mom_x(90)	936	1139		859		827	963	764	1002	1326	739			722	845	1127	1149
mom_x(91)	936	1139		858		827	962	763	1003	1326	738			721	844	1128	1148
mom_x(92)	936	1139		858		826	961	761	1003	1327	737			721	841
mom_x(93)	937	1139		857		826	960	760	1003	1328	737			721	839
mom_x(94)	937	1140		857		826	960	757	1004	1329	736			721	838
mom_x(95)	937	1139		856		826	960	756	1004	1332	736			721	837
mom_x(96)	937	1139		855		826	959	755	1005	1333	733			720	836
mom_x(97)	937	1139		854		826	957	755	1005	1334	731			720	835
mom_x(98)	937	1139		853		826	956	754	1006	1335	730			719	833
mom_x(99)	937	1139		852		826	955	752	1006	1335	729			718	830
mom_x(100)	937	1139		852		826	955	751	1007	1337	729			718	830
mom_x(101)	937	1139		852		826	954	749	1007	1340	728			718	829
mom_x(102)	937	1139		851		826	954	746	1008	1341	726			718	829
mom_x(103)	937	1139		851		826	953	745	1009	1342	723			717	827
mom_x(104)	937	1139		850		825	952	744	1009	1342	722			717	825
mom_x(105)	937	1139		849		826	951	743	1010	1343	721			715	823
mom_x(106)	937	1139		848		826	950	743	1010	1344	721			715	822
mom_x(107)	938	1139		846		826	950	741	1011	1347	720			715	822
mom_x(108)	938	1139		846		826	949	739	1012	1349	718			715	821
mom_x(109)	938	1139		845		826	949	737	1013	1349	716			714	821
mom_x(110)	938	1139		845		826	949	735	1013	1350	714			714	819
mom_x(111)	938	1139		845		826	948	734	1013	1350	713			714	817
mom_x(112)	938	1139		844		826	947	733	1014	1351	713			713	816
mom_x(113)	938	1139		844		825	946	733	1014	1353	713			713	815
mom_x(114)	939	1139		842		825	945	731	1015	1356	712			713	814
mom_x(115)	939	1139		841		825	945	730	1015	1357	711			713	814
mom_x(116)	938	1139		840		825	944	729	1015	1357	708			713	812
mom_x(117)	939	1140		840		824	944	726	1016	1358	706			713	809
mom_x(118)	938	1140		839		824	943	724	1015	1359	705			713	807
mom_x(119)	938	1140		839		824	942	723	1016	1361	705			712	806
mom_x(120)	939	1139		839		824	941	722	1017	1364	704			712	805
mom_x(121)	939	1139		838		823	940	722	1017	1365	703			711	805
mom_x(122)	939	1139		837		823	940	721	1019	1365	701			711	803
mom_x(123)	939	1139		836		823	939	719	1020	1366	699			711	800
mom_x(124)	940	1139		835		824	939	717	1020	1366	697			711	798
mom_x(125)	940	1139		835		825	938	715	1021	1368	696			711	797
mom_x(126)	940	1139		835		826	937	713	1022	1371	696			711	797
mom_x(127)	940	1140		835		825	936	712	1023	1372	695			710	796
mom_x(128)	940	1140		834		825	935	711	1025	1372	694			710	794
mom_x(129)	940	1140		834		824	935	711	1026	1373	692			710	791
mom_x(130)	941	1139		833		824	934	709	1026	1374	689			710	789
mom_x(131)	941	1139		831		824	934	707	1026	1376	688			710	788
mom_x(132)	941	1139		830		824	933	705	1027	1378	687			710	788
mom_x(133)	941	1140		829		823	933	703	1028	1380	687			709	787
mom_x(134)	941	1140		828		823	931	702	1029	1380	687			709	785
mom_x(135)	941	1140		829		822	929	701	1030	1380	685			708	782
mom_x(136)	941	1140		828		822	928	701	1032	1381	682			708	781
mom_x(137)	941	1140		828		821	927	700	1032	1382	679			708	780
mom_x(138)	941	1140		826		821	927	698	1032	1384	679			707	779			1167	1144
mom_x(139)	941	1140		825		821	926	696	1033	1386	678			707	778			1168	1143
mom_x(140)	941	1140		824		822	925	693	1033	1387	678			707	776			1169	1143
mom_x(141)	941	1140		823		823	923	692	1035	1388	677			706	774			1169	1144
mom_x(142)	941	1140		823		823	921	691	1037	1388	674			706	771			1169	1146
mom_x(143)	941	1141		823		822	920	691	1037	1389	672			706	771			1170	1148
mom_x(144)	941	1141		823		823	919	690	1038	1390	670			706	769			1172	1149
mom_x(145)	942	1141		822		822	919	688	1038	1393	670			707	769			1173	1150
mom_x(146)	942	1141		821		821	919	686	1039	1394	669			706	767			1173	1150
mom_x(147)	942	1140		820		821	918	684	1039	1395	668			706	764			1173	1151
mom_x(148)	942	1140		819		821	916	682	1040	1396	667			706	762			1174	1151
mom_x(149)	942	1140		819		821	914	681	1040	1397	665			706	761			1175	1152
mom_x(150)	942	1140		819		821	914	681	1041	1398	662			706	761			1176	1153
mom_x(151)	942	1141		819		822	913	680	1043	1401	661			706	760			1178	1154
mom_x(152)	942	1141		818		822	913	679	1044	1403	661			706	759			1178	1156
mom_x(153)	942	1141		817		822	912	677	1044	1403	661			706	756			1178	1157
mom_x(154)	943	1141		816		822	911	675	1045	1404	660			706	754			1179	1157
mom_x(155)	943	1141		814		821	910	673	1046	1404	658			705	753			1180	1158
mom_x(156)	943	1141		814		821	908	671	1047	1406	655			705	752			1182	1158
mom_x(157)	943	1141		814		820	907	670	1049	1408	653			705	752			1183	1159
mom_x(158)	944	1141		814		820	907	670	1049	1410	653			705	749			1183	1161
mom_x(159)	944	1141		813		819	906	669	1052	1410	652			705	747			1183	1163
mom_x(160)	944	1141		813		818	906	668	1052	1411	652			705	745			1184	1164
mom_x(161)	944	1141		812		818	905	666	1053	1412	651			705	745			1185	1164
mom_x(162)	944	1141		811		816	904	664	1053	1413	649			705	744			1186	1165
mom_x(163)	944	1141		811		816	902	662	1054	1416	647			705	743			1188	1165
mom_x(164)	945	1141		810		816	900	661	1054	1418	645			705	741			1188	1165
mom_x(165)	945	1141		810		816	900	661	1055	1418	645			705	738			1188	1166
mom_x(166)	945	1141		810		818	900	660	1055	1419	644			705	736			1189	1167
mom_x(167)	945	1141		810		818	899	659	1056	1419	644			705	735			1190	1169
mom_x(168)	945	1141		810		818	898	658	1057	1420	642			706	735			1191	1171
mom_x(169)	945	1141		809		818	897	655	1057	1423	638			706	734			1193	1171
mom_x(170)	945	1141		808		819	895	653	1058	1425	637			705	733			1194	1172
mom_x(171)	945	1140		807		819	894	652	1058	1425	637			705	730			1194	1172
mom_x(172)	946	1140		807		819	894	651	1060	1426	636			705	728			1194	1173
mom_x(173)	946	1140		807		819	893	650	1061	1426	636			705	727			1195	1173
mom_x(174)	945	1140		806		818	893	650	1062	1427	634			705	726			1196	1174
mom_x(175)	946	1141		806		819	891	649	1062	1430	631			705	726			1198	1175
mom_x(176)	946	1141		805		819	890	647	1063	1432	629			704	725			1199	1177
mom_x(177)	946	1140		804		819	888	645	1064	1433	629			704	722			1199	1179
mom_x(178)	946	1140		803		819	886	643	1065	1433	628			703	720			1199	1179
mom_x(179)	946	1140		803		819	886	642	1066	1434	628			703	719			1200	1180
mom_x(180)	946	1140		803		819	886	641	1067	1435	626			703	718			1201	1180
mom_x(181)	946	1139		802		819	885	640	1067	1437	623			703	717			1203	1181
mom_x(182)	946	1139		802		819	884	640	1068	1439	621			703	716			1204	1182
mom_x(183)	946	1139		802		820	882	639	1069	1440	620			703	714			1204	1183
mom_x(184)	946	1139		803		820	881	637	1070	1440	620			703	711			1205	1186
mom_x(185)	946	1138		803		821	881	636	1072	1441	619			703	711			1206	1187
mom_x(186)	945	1138		803		821	880	634	1073	1442	617			703	710			1207	1187
mom_x(187)	945	1138		803		821	879	632	1073	1443	614			703	709			1209	1187
mom_x(188)	945	1138		803		821	879	632	1074	1446	612			703	708			1209	1188
mom_x(189)	945	1137		803		821	878	631	1074	1447	612			703	705			1209	1189
mom_x(190)	945	1137		802		821	876	630	1075	1447	611			704	703			1210	1190
mom_x(191)	946	1137		803		820	874	630	1076	1448	610			704	702			1210	1191
mom_x(192)	946	1137		803		821	874	628	1077	1448	608			704	702			1212	1194
mom_x(193)	946	1137		802		820	873	625	1077	1450	605			703	701			1213	1194
mom_x(194)	946	1137		802		821	872	624	1077	1452	604			703	700			1214	1195
mom_x(195)	945	1136		802		820	872	622	1078	1454	604			703	698			1215	1195
mom_x(196)	945	1136		802		820	870	621	1078	1454	603			703	695			1215	1196
mom_x(197)	945	1136		802		820	869	621	1079	1455	602			703	694			1216	1196
mom_x(198)	945	1135		802		820	867	620	1079	1455	599			703	693			1218	1198	704	728
mom_x(199)	945	1135		802		820	866	619	1080	1456	597			702	693			1220	1199	704	728
mom_x(200)	945	1135		802		820	866	618	1080	1458	596			702	691			1220	1201	703	728
mom_x(201)	945	1136		802		820	865	616	1080	1461	595			702	689			1220	1202	703	728
mom_x(202)	945	1135		802		820	864	614	1080	1462	594			702	686			1221	1202	702	728
mom_x(203)	944	1135		801		820	863	613	1081	1462	593			702	686			1221	1203	701	729
mom_x(204)	944	1135		801		820	861	612	1082	1463	590			702	686			1223	1203	700	729
mom_x(205)	944	1134		801		820	859	611	1083	1463	588			701	685			1225	1204	699	730
mom_x(206)	944	1134		800		820	859	611	1083	1466	587			701	685			1226	1205	698	731
mom_x(207)	944	1133		801		820	858	610	1084	1468	587			701	685			1226	1206	698	731
mom_x(208)	944	1133		800		820	858	608	1084	1469	586			701	685			1226	1208	698	731
mom_x(209)	944	1133		800		820	857	607	1085	1469	586			701	684			1227	1209	697	731
mom_x(210)	944	1133		800		820	856	605	1086	1470	583			701	683			1229	1210	696	731
mom_y(0)	1337	1266	1215	1211	1190	1145	1152	1118	1124	1092	1062	1050	955	907	873
mom_y(1)	1338	1267	1216	1211	1192	1145	1155	1118	1124	1091	1061	1049	955	906	872
mom_y(2)	1339	1267	1216	1211	1193	1145	1156	1118	1123	1091	1060	1050	955	906	872
mom_y(3)	1340	1268	1217	1211	1194	1146	1157	1118	1122	1090	1058	1049	955	905	871
mom_y(4)	1342	1270	1217	1211	1194	1146	1157	1118	1121	1090	1057	1048	955	905	871
mom_y(5)	1345	1272	1217	1212	1195	1146	1158	1119	1120	1090	1057	1047	954	904	871
mom_y(6)	1346	1273	1217	1212	1197	1146	1159	1119	1120	1089	1057	1045	953	904	870
mom_y(7)	1347	1273	1218	1213	1198	1146	1162	1119	1119	1089	1056	1041	953	904	869
mom_y(8)	1348	1273	1219	1213	1201	1146	1164	1119	1118	1088	1055	1041	952	902	869
mom_y(9)	1349	1274	1220	1214	1202	1146	1165	1120	1117	1088	1053	1040	952	900	868
mom_y(10)	1349	1274	1220	1214	1202	1146	1165	1120	1117	1088	1053	1040	952	899	868
mom_y(11)	1351	1275	1221	1214	1203	1146	1166	1120	1116	1088	1053	1039	951	898	868
mom_y(12)	1354	1278	1221	1214	1203	1147	1167	1120	1115	1088	1052	1038	950	898	868
mom_y(13)	1356	1279	1221	1215	1204	1147	1169	1120	1114	1087	1052	1036	949	897	867
mom_y(14)	1357	1280	1221	1217	1206	1147	1171	1120	1113	1087	1051	1034	949	897	866
mom_y(15)	1358	1280	1222	1218	1208	1147	1173	1121	1112	1087	1049	1032	948	896	865
mom_y(16)	1359	1280	1223	1218	1210	1146	1173	1120	1111	1087	1049	1031	948	894	865
mom_y(17)	1360	1281	1224	1218	1210	1146	1174	1120	1109	1087	1048	1031	948	892	864
mom_y(18)	1361	1281	1224	1219	1211	1146	1175	1120	1108	1087	1048	1031	947	891	864
mom_y(19)	1363	1282	1224	1219	1211	1146	1176	1120	1108	1087	1048	1030	946	891	862
mom_y(20)	1365	1283	1225	1219	1212	1146	1177	1120	1105	1087	1047	1029	945	890	861
mom_y(21)	1367	1285	1225	1220	1213	1147	1179	1120	1103	1086	1046	1026	945	889	860
mom_y(22)	1368	1286	1226	1221	1215	1147	1181	1120	1103	1086	1045	1024	944	888	859
mom_y(23)	1368	1286	1227	1222	1217	1147	1181	1120	1101	1086	1044	1023	944	886	859
mom_y(24)	1369	1287	1228	1222	1218	1147	1182	1121	1101	1086	1044	1023	943	885	858
mom_y(25)	1370	1288	1228	1222	1218	1147	1182	1121	1099	1086	1043	1022	941	883	857
mom_y(26)	1371	1288	1228	1222	1219	1147	1184	1121	1097	1085	1043	1022	940	883	856
mom_y(27)	1373	1289	1228	1223	1219	1147	1185	1121	1095	1086	1041	1020	940	882	855
mom_y(28)	1375	1291	1228	1223	1220	1146	1188	1121	1094	1086	1040	1018	939	882	855
mom_y(29)	1377	1293	1229	1224	1222	1146	1189	1121	1094	1086	1039	1016	939	881	854
mom_y(30)	1378	1294	1229	1225	1224	1146	1190	1121	1093	1086	1039	1014	939	879	854
mom_y(31)	1378	1294	1230	1226	1225	1146	1190	1121	1091	1086	1039	1014	939	877	853
mom_y(32)	1379	1295	1231	1227	1226	1146	1191	1121	1088	1086	1039	1014	938	876	852
mom_y(33)	1380	1295	1233	1227	1226	1146	1193	1121	1086	1086	1037	1013	938	876	851
mom_y(34)	1382	1296	1233	1227	1226	1146	1195	1121	1086	1085	1036	1012	938	875	851
mom_y(35)	1384	1297	1233	1227	1227	1146	1197	1121	1085	1086	1035	1012	938	875	851
mom_y(36)	1386	1299	1234	1227	1229	1146	1198	1121	1084	1086	1035	1009	939	874	850
mom_y(37)	1387	1301	1234	1228	1230	1146	1199	1121	1082	1086	1035	1007	939	873	850
mom_y(38)	1388	1302	1234	1229	1233	1146	1199	1121	1080	1085	1034	1006	939	871	848
mom_y(39)	1389	1302	1235	1229	1234	1146	1200	1121	1079	1085	1033	1005	939	869	847
mom_y(40)	1390	1302	1237	1230	1235	1146	1202	1120	1078	1085	1032	1005	939	868	846
mom_y(41)	1390	1302	1238	1230	1235	1146	1204	1120	1077	1085	1031	1004	939	868	846
mom_y(42)	1391	1303	1238	1230	1235	1146	1205	1120	1077	1085	1030	1004	940	867	845
mom_y(43)	1394	1304	1239	1230	1236	1146	1206	1120	1075	1085	1030	1002	940	867	844
mom_y(44)	1396	1306	1239	1231	1237	1146	1207	1120	1073	1085	1030	1000	940	866	843
mom_y(45)	1397	1308	1239	1231	1240	1145	1207	1120	1071	1085	1029	998	940	864	842
mom_y(46)	1398	1308	1240	1231	1242	1145	1208	1119	1071	1085	1028	996	940	862	841
mom_y(47)	1399	1309	1241	1233	1243	1145	1210	1119	1070	1085	1027	996	940	861	840
mom_y(48)	1399	1309	1243	1234	1243	1145	1212	1119	1070	1085	1027	996	940	860	840
mom_y(49)	1400	1309	1244	1235	1243	1145	1214	1119	1067	1086	1027	995	940	860	839
mom_y(50)	1402	1310	1244	1235	1244	1145	1215	1119	1065	1085	1027	995	940	860	838
mom_y(51)	1404	1311	1244	1236	1245	1145	1215	1119	1063	1085	1027	994	940	859	837
mom_y(52)	1406	1312	1245	1236	1246	1145	1216	1119	1063	1085	1026	994	940	858	837
mom_y(53)	1407	1314	1245	1236	1249	1145	1217	1119	1063	1085	1024	993	939	856	837
mom_y(54)	1408	1315	1247	1237	1251	1145	1218	1118	1062	1084	1024	991	939	854	836
mom_y(55)	1408	1316	1249	1238	1252	1145	1220	1118	1060	1084	1023	989	939	852	836
mom_y(56)	1409	1315	1249	1239	1252	1145	1222	1118	1058	1084	1023	989	939	852	835
mom_y(57)	1410	1316	1250	1240	1252	1145	1223	1119	1056	1084	1023	988	939	851	835
mom_y(58)	1410	1316	1250	1240	1253	1145	1223	1119	1055	1084	1023	988	940	851	834
mom_y(59)	1412	1318	1250	1240	1254	1145	1224	1119	1055	1084	1021	988	940	850	833
mom_y(60)	1414	1320	1251	1240	1256	1145	1225	1119	1054	1084	1020	986	940	849	833
mom_y(61)	1415	1322		1241		1145	1225	1119	1052	1084	1020	985	941	846	833
mom_y(62)	1416	1323		1241		1145	1227	1119	1049	1083	1020	983	942	844	832
mom_y(63)	1416	1322		1242		1145	1228	1119	1047	1083	1020	982	942	843	831
mom_y(64)	1417	1323		1243		1145	1229	1119	1047	1083	1019	982	942	843	830
mom_y(65)	1418	1323		1243		1144	1229	1119	1046	1083	1018	981	942	843	829
mom_y(66)	1419	1324		1243		1144	1229	1119	1045	1082	1017	981	943	842	829
mom_y(67)	1421	1325		1244		1144	1229	1119	1043	1082	1016	980	943	841	828
mom_y(68)	1423	1327		1244		1143	1229	1119	1040	1082	1016	979	943	838	828
mom_y(69)	1425	1329		1244		1143	1229	1119	1039	1082	1016	977	943	836	827
mom_y(70)	1426	1330		1244		1144	1229	1119	1039	1082	1015	976	943	835	826
mom_y(71)	1426	1329		1245		1144	1229	1119	1038	1082	1014	975	944	835	826
mom_y(72)	1427	1330		1246		1144	1229	1119	1036	1081	1013	974	944	834	825
mom_y(73)	1428	1330		1247		1144	1229	1119	1034	1081	1012	974	945	834	825
mom_y(74)	1429	1331		1248		1144	1230	1119	1032	1081	1011	973	945	833	824
mom_y(75)	1431	1334		1249		1144	1230	1120	1031	1081	1011	973	945	831	822
mom_y(76)	1433	1336		1249		1144	1231	1120	1031	1080	1011	971	945	829	822
mom_y(77)	1434	1337		1249		1144	1233	1120	1030	1080	1010			827	821
mom_y(78)	1435	1337		1249		1144	1234	1121	1027	1079	1008			826	821
mom_y(79)	1436	1337		1250		1144	1235	1120	1024	1079	1007			826	820
mom_y(80)	1437	1337		1251		1143	1235	1121	1024	1079	1007			825	819
mom_y(81)	1437	1338		1252		1143	1235	1121	1023	1078	1006			825	818
mom_y(82)	1439	1339		1252		1143	1236	1121	1023	1078	1006			823	818
mom_y(83)	1441	1341		1253		1144	1237	1121	1021	1077	1005			821	817
mom_y(84)	1444	1343		1253		1144	1239	1121	1020	1077	1004			820	817
mom_y(85)	1445	1344		1253		1144	1240	1121	1017	1077	1003			819	816
mom_y(86)	1446	1344		1253		1145	1240	1121	1017	1077	1002			819	815
mom_y(87)	1446	1344		1254		1145	1241	1121	1016	1077	1003			818	814	967	947
mom_y(88)	1447	1344		1255		1145	1241	1122	1016	1076	1002			817	814	967	947
mom_y(89)	1448	1345		1256		1145	1242	1122	1015	1076	1002			816	813	967	947
mom_y(90)	1450	1346		1257		1145	1244	1121	1013	1076	1000			813	813	967	947
mom_y(91)	1452	1347		1257		1145	1246	1121	1011	1075	999			811	812	966	947
mom_y(92)	1454	1349		1258		1145	1247	1121	1009	1075	999			810	811
mom_y(93)	1455	1351		1258		1145	1247	1121	1008	1075	999			810	810
mom_y(94)	1456	1351		1258		1145	1247	1121	1008	1075	998			809	810
mom_y(95)	1456	1351		1258		1145	1248	1121	1007	1074	998			808	810
mom_y(96)	1458	1351		1259		1145	1249	1121	1005	1074	997			807	810
mom_y(97)	1459	1351		1260		1145	1251	1121	1004	1074	997			804	809
mom_y(98)	1461	1352		1261		1145	1253	1122	1001	1074	996			802	808
mom_y(99)	1463	1353		1263		1145	1254	1122	1001	1075	996			802	807
mom_y(100)	1464	1354		1263		1145	1254	1122	1000	1074	997			801	807
mom_y(101)	1464	1356		1263		1145	1254	1122	999	1074	997			800	806
mom_y(102)	1465	1357		1264		1145	1255	1122	997	1074	996			800	806
mom_y(103)	1466	1358		1264		1144	1257	1122	994	1074	995			798	806
mom_y(104)	1467	1357		1265		1144	1258	1122	993	1074	995			796	804
mom_y(105)	1468	1358		1267		1145	1261	1122	992	1075	994			793	804
mom_y(106)	1470	1359		1268		1145	1262	1122	991	1075	994			793	803
mom_y(107)	1472	1360		1270		1145	1262	1122	990	1075	995			792	803
mom_y(108)	1474	1360		1270		1145	1263	1122	988	1074	994			791	802
mom_y(109)	1475	1361		1271		1145	1264	1122	986	1074	994			791	802
mom_y(110)	1475	1363		1271		1145	1265	1122	984	1074	993			790	801
mom_y(111)	1476	1364		1271		1145	1267	1122	984	1074	992			788	800
mom_y(112)	1477	1365		1272		1144	1269	1123	983	1074	992			785	800
mom_y(113)	1479	1365		1273		1144	1270	1123	982	1074	992			784	800
mom_y(114)	1481	1365		1274		1144	1270	1122	980	1073	992			784	800
mom_y(115)	1483	1366		1276		1144	1271	1122	977	1073	992			783	800
mom_y(116)	1484	1366		1277		1144	1271	1122	976	1073	992			782	799
mom_y(117)	1485	1369		1277		1144	1272	1122	976	1074	991			781	798
mom_y(118)	1485	1370		1278		1144	1274	1122	976	1074	991			779	798
mom_y(119)	1486	1371		1278		1144	1276	1122	976	1074	992			777	798
mom_y(120)	1487	1371		1278		1144	1278	1122	975	1074	992			775	797
mom_y(121)	1489	1372		1279		1143	1279	1122	973	1074	992			774	797
mom_y(122)	1491	1372		1281		1143	1279	1122	971	1073	992			774	797
mom_y(123)	1493	1373		1283		1143	1280	1122	970	1073	991			773	796
mom_y(124)	1494	1374		1284		1144	1281	1122	969	1074	991			772	795
mom_y(125)	1494	1376		1285		1144	1282	1121	969	1073	991			770	795
mom_y(126)	1495	1377		1285		1144	1284	1121	968	1074	991			768	795
mom_y(127)	1496	1378		1285		1144	1286	1121	967	1074	991			766	795
mom_y(128)	1497	1379		1285		1144	1287	1121	965	1074	991			765	795
mom_y(129)	1498	1379		1286		1144	1288	1121	964	1074	991			764	794
mom_y(130)	1500	1379		1287		1144	1288	1120	964	1074	990			764	795
mom_y(131)	1502	1380		1288		1143	1289	1120	963	1074	989			763	794
mom_y(132)	1503	1381		1290		1143	1290	1120	963	1075	988			762	794
mom_y(133)	1504	1382		1290		1143	1291	1120	962	1075	988			760	794
mom_y(134)	1504	1384		1291		1143	1293	1120	961	1075	988			758	794
mom_y(135)	1505	1385		1291		1143	1294	1120	959	1075	987			756	794
mom_y(136)	1507	1387		1292		1142	1294	1119	958	1075	987			756	793
mom_y(137)	1508	1387		1292		1142	1294	1119	957	1075	986			755	793
mom_y(138)	1511	1387		1293		1142	1295	1118	957	1076	986			755	793			979	956
mom_y(139)	1512	1388		1295		1142	1296	1118	956	1076	985			754	793			981	955
mom_y(140)	1513	1388		1296		1143	1297	1118	955	1077	985			752	792			982	954
mom_y(141)	1513	1390		1297		1143	1298	1118	953	1077	985			749	792			982	953
mom_y(142)	1514	1392		1297		1143	1300	1117	951	1077	984			748	792			983	952
mom_y(143)	1515	1394		1298		1143	1301	1117	950	1078	983			748	791			984	951
mom_y(144)	1516	1394		1298		1143	1302	1117	950	1078	983			747	791			987	950
mom_y(145)	1518	1394		1300		1143	1302	1117	949	1078	983			747	791			989	950
mom_y(146)	1521	1395		1301		1142	1303	1117	948	1079	983			745	790			990	950
mom_y(147)	1522	1395		1303		1142	1304	1117	948	1078	983			744	790			990	949
mom_y(148)	1522	1396		1304		1142	1307	1116	948	1078	982			741	789			991	949
mom_y(149)	1523	1397		1304		1142	1309	1116	948	1079	981			739	789			992	948
mom_y(150)	1524	1399		1305		1142	1309	1116	948	1079	980			739	789			995	947
mom_y(151)	1524	1401		1305		1142	1310	1116	947	1079	980			738	789			998	947
mom_y(152)	1526	1402		1306		1143	1310	1115	945	1080	980			737	788			998	946
mom_y(153)	1527	1401		1307		1143	1312	1115	945	1080	980			736	788			998	945
mom_y(154)	1528	1402		1309		1142	1313	1115	945	1080	979			734	788			999	945
mom_y(155)	1530	1403		1311		1142	1315	1114	945	1080	978			731	788			1000	945
mom_y(156)	1530	1404		1311		1142	1316	1114	944	1081	977			730	788			1003	945
mom_y(157)	1531	1406		1312		1142	1317	1114	943	1081	977			729	788			1005	944
mom_y(158)	1531	1407		1312		1142	1317	1114	942	1081	977			729	787			1006	943
mom_y(159)	1532	1407		1312		1141	1318	1114	941	1081	977			728	787			1006	941
mom_y(160)	1532	1408		1313		1141	1318	1113	940	1081	977			727	787			1007	941
mom_y(161)	1533	1408		1315		1140	1319	1113	940	1082	976			725	787			1008	941
mom_y(162)	1534	1410		1317		1139	1320	1112	940	1082	976			723	786			1011	940
mom_y(163)	1536	1410		1318		1139	1322	1112	939	1082	976			721	786			1012	940
mom_y(164)	1537	1412		1319		1139	1324	1112	939	1082	976			721	785			1013	939
mom_y(165)	1539	1414		1319		1139	1325	1112	938	1082	976			720	785			1013	938
mom_y(166)	1540	1416		1320		1140	1325	1111	938	1082	976			720	785			1013	938
mom_y(167)	1540	1416		1320		1140	1326	1111	936	1082	976			719	785			1014	937
mom_y(168)	1541	1417		1321		1140	1327	1110	935	1083	976			717	785			1016	936
mom_y(169)	1542	1417		1323		1141	1328	1109	934	1083	976			715	785			1018	936
mom_y(170)	1543	1417		1326		1141	1330	1109	934	1083	976			713	784			1019	936
mom_y(171)	1545	1419		1327		1141	1331	1109	933	1083	976			712	784			1020	935
mom_y(172)	1548	1420		1327		1141	1332	1108	931	1084	976			711	783			1020	935
mom_y(173)	1548	1421		1328		1141	1332	1108	929	1084	976			711	783			1021	935
mom_y(174)	1549	1424		1328		1140	1333	1108	927	1084	976			710	782			1023	934
mom_y(175)	1550	1424		1329		1141	1334	1107	927	1085	976			708	782			1026	934
mom_y(176)	1551	1423		1330		1141	1335	1106	927	1085	976			705	781			1027	933
mom_y(177)	1551	1424		1332		1141	1337	1106	925	1085	976			704	781			1027	932
mom_y(178)	1553	1425		1334		1141	1337	1105	923	1085	976			703	780			1027	932
mom_y(179)	1554	1427		1334		1141	1337	1104	921	1086	976			702	780			1028	932
mom_y(180)	1556	1429		1335		1141	1338	1104	920	1086	976			701	780			1030	932
mom_y(181)	1557	1430		1335		1141	1338	1104	920	1086	976			701	780			1033	931
mom_y(182)	1558	1431		1335		1141	1339	1104	919	1087	975			699	779			1034	931
mom_y(183)	1559	1431		1335		1142	1341	1103	918	1087	975			698	779			1035	930
mom_y(184)	1560	1432		1336		1142	1343	1102	917	1087	975			695	779			1035	929
mom_y(185)	1561	1432		1337		1142	1344	1102	914	1087	975			694	779			1036	929
mom_y(186)	1562	1432		1337		1142	1344	1101	913	1087	975			693	778			1039	928
mom_y(187)	1563	1434		1339		1142	1345	1100	913	1087	974			693	779			1041	928
mom_y(188)	1565	1435		1341		1142	1346	1100	912	1088	974			692	778			1041	927
mom_y(189)	1567	1436		1342		1142	1347	1099	912	1089	974			691	778			1042	927
mom_y(190)	1568	1438		1343		1142	1348	1099	911	1089	974			689	777			1043	926
mom_y(191)	1568	1438		1343		1142	1350	1099	908	1089	975			686	777			1043	926
mom_y(192)	1569	1438		1343		1142	1351	1098	907	1089	974			684	777			1045	925
mom_y(193)	1570	1439		1344		1142	1351	1097	906	1090	974			684	776			1047	924
mom_y(194)	1571	1439		1345		1142	1352	1096	905	1091	974			683	776			1048	924
mom_y(195)	1571	1439		1346		1142	1352	1096	904	1091	974			683	776			1048	924
mom_y(196)	1572	1440		1349		1142	1354	1095	903	1091	974			682	776			1048	924
mom_y(197)	1575	1441		1350		1142	1355	1095	901	1092	974			680	776			1049	923
mom_y(198)	1576	1444		1351		1142	1357	1095	898	1092	973			677	776			1050	923	1371	1341
mom_y(199)	1577	1444		1351		1142	1357	1094	897	1093	973			675	776			1052	922	1371	1340
mom_y(200)	1577	1445		1351		1142	1358	1093	897	1093	973			674	776			1053	921	1371	1340
mom_y(201)	1578	1444		1352		1142	1358	1093	896	1095	972			674	775			1054	921	1372	1340
mom_y(202)	1579	1446		1352		1142	1359	1092	895	1095	972			674	776			1054	921	1373	1341
mom_y(203)	1580	1446		1354		1142	1361	1091	893	1094	972			673	776			1055	920	1374	1342
mom_y(204)	1580	1447		1356		1142	1362	1091	890	1095	972			670	775			1057	920	1375	1342
mom_y(205)	1581	1449		1357		1142	1363	1090	889	1095	971			668	775			1059	920	1376	1343
mom_y(206)	1583	1451		1358		1142	1363	1090	888	1096	971			666	775			1060	919	1377	1345
mom_y(207)	1585	1452		1358		1141	1363	1089	888	1097	971			665	775			1060	919	1377	1346
mom_y(208)	1586	1453		1359		1142	1364	1088	886	1097	971			665	775			1061	918	1378	1347
mom_y(209)	1587	1453		1359		1141	1364	1087	884	1097	971			664	775			1061	918	1378	1348
mom_y(210)	1588	1453		1360		1141	1365	1086	882	1098	971			663	775			1063	918	1379	1348
mom_dst(0)	0	0	0	0	0	0	0	0	0	0	0	0	0	0	0
mom_dst(1)	10	10	22.3607	10	28.2843	0	31.6228	10	10	31.6228	22.3607	10	0	14.1421	14.1421
mom_dst(2)	10	0	20	0	10	0	14.1421	10	14.1421	20	31.6228	10	10	10	0
mom_dst(3)	10	10	10	10	10	10	14.1421	0	10	10	22.3607	10	0	10	10
mom_dst(4)	20	20	10	0	0	10	0	20	10	10	14.1421	10	10	10	10
mom_dst(5)	30	22.3607	0	22.3607	10	10	10	22.3607	10	0	10	10	22.3607	10	10
mom_dst(6)	10	10	10	30	22.3607	10	14.1421	30	0	14.1421	0	20	31.6228	0	22.3607
mom_dst(7)	10	0	22.3607	14.1421	14.1421	20	36.0555	10	10	30	14.1421	40	10	10	22.3607
mom_dst(8)	10	0	31.6228	10	31.6228	0	22.3607	20	14.1421	22.3607	22.3607	0	10	22.3607	10
mom_dst(9)	10	10	14.1421	10	14.1421	0	10	10	10	10	36.0555	10	10	22.3607	14.1421
mom_dst(10)	0	0	10	0	0	10	10	10	10	0	10	0	10	14.1421	0
mom_dst(11)	22.3607	10	14.1421	10	10	0	10	10	10	10	0	10	22.3607	10	10
mom_dst(12)	30	31.6228	0	10	0	10	10	10	10	10	14.1421	10	22.3607	0	10
mom_dst(13)	20	10	10	22.3607	10	0	22.3607	20	10	31.6228	10	20	22.3607	14.1421	14.1421
mom_dst(14)	10	14.1421	10	28.2843	28.2843	10	28.2843	20	14.1421	20	31.6228	20	10	0	31.6228
mom_dst(15)	10	0	22.3607	14.1421	22.3607	20	22.3607	22.3607	10	0	28.2843	22.3607	10	14.1421	22.3607
mom_dst(16)	10	0	22.3607	0	22.3607	14.1421	0	14.1421	10	10	10	10	10	22.3607	0
mom_dst(17)	10	10	22.3607	0	0	10	10	10	20	10	14.1421	0	10	28.2843	10
mom_dst(18)	10	0	0	14.1421	10	10	14.1421	10	10	10	10	0	22.3607	10	10
mom_dst(19)	20	10	0	0	0	0	10	0	0	30	0	10	31.6228	0	28.2843
mom_dst(20)	20	10	14.1421	10	10	0	14.1421	20	30	20	22.3607	14.1421	14.1421	14.1421	22.3607
mom_dst(21)	20	22.3607	10	14.1421	14.1421	14.1421	28.2843	20	22.3607	14.1421	31.6228	30	0	10	22.3607
mom_dst(22)	10	10	14.1421	22.3607	22.3607	0	22.3607	20	0	0	22.3607	20	10	14.1421	10
mom_dst(23)	0	0	22.3607	22.3607	22.3607	0	10	20	20	10	10	10	10	22.3607	10
mom_dst(24)	10	10	22.3607	0	14.1421	0	10	14.1421	10	10	10	0	22.3607	14.1421	10
mom_dst(25)	10	10	10	20	0	0	10	0	22.3607	30	10	10	28.2843	22.3607	14.1421
mom_dst(26)	10	0	0	0	10	0	22.3607	10	22.3607	14.1421	10	0	22.3607	10	31.6228
mom_dst(27)	20	10	0	10	10	0	14.1421	0	22.3607	22.3607	36.0555	20	0	10	22.3607
mom_dst(28)	20	22.3607	10	10	10	14.1421	31.6228	20	10	0	22.3607	20	10	0	0
mom_dst(29)	20	20	14.1421	14.1421	22.3607	0	14.1421	20	10	10	14.1421	20	10	10	14.1421
mom_dst(30)	10	14.1421	10	22.3607	22.3607	0	10	30	10	10	10	20	10	28.2843	0
mom_dst(31)	0	0	10	22.3607	10	10	10	10	22.3607	20	0	0	10	22.3607	14.1421
mom_dst(32)	14.1421	10	22.3607	14.1421	10	0	10	10	36.0555	20	10	10	22.3607	14.1421	31.6228
mom_dst(33)	10	0	28.2843	10	0	10	22.3607	10	22.3607	20	36.0555	10	30	10	22.3607
mom_dst(34)	20	10	10	0	0	10	22.3607	10	0	10	22.3607	10	20	10	10
mom_dst(35)	20	10	0	0	10	0	28.2843	10	14.1421	10	14.1421	0	0	10	10
mom_dst(36)	22.3607	20	14.1421	10	20	0	14.1421	10	14.1421	10	10	30	14.1421	10	10
mom_dst(37)	14.1421	22.3607	0	14.1421	14.1421	0	10	20	20	20	0	22.3607	0	14.1421	10
mom_dst(38)	14.1421	10	10	22.3607	31.6228	0	0	30	22.3607	31.6228	14.1421	10	40	22.3607	36.0555
mom_dst(39)	10	0	22.3607	10	10	0	14.1421	20	14.1421	20	22.3607	10	30	22.3607	14.1421
mom_dst(40)	10	0	28.2843	22.3607	14.1421	10	22.3607	14.1421	10	0	31.6228	0	10	10	14.1421
mom_dst(41)	0	0	14.1421	10	0	10	28.2843	10	10	0	14.1421	10	0	0	10
mom_dst(42)	10	10	10	0	0	0	14.1421	0	0	10	14.1421	0	14.1421	10	10
mom_dst(43)	30	10	10	0	10	0	14.1421	20	22.3607	10	0	20	10	10	14.1421
mom_dst(44)	20	20	10	14.1421	14.1421	20	14.1421	20	28.2843	30	10	20	20	10	22.3607
mom_dst(45)	10	22.3607	0	10	30	14.1421	0	30	28.2843	20	14.1421	22.3607	30	22.3607	22.3607
mom_dst(46)	10	0	22.3607	10	22.3607	10	14.1421	22.3607	0	10	31.6228	20	10	22.3607	14.1421
mom_dst(47)	10	10	22.3607	28.2843	14.1421	10	22.3607	0	14.1421	0	14.1421	0	10	14.1421	14.1421
mom_dst(48)	0	10	22.3607	14.1421	0	10	28.2843	10	10	10	10	0	0	14.1421	0
mom_dst(49)	10	0	14.1421	14.1421	0	10	22.3607	10	31.6228	14.1421	10	10	10	0	14.1421
mom_dst(50)	20	10	0	0	10	0	10	0	22.3607	31.6228	10	0	20	0	22.3607
mom_dst(51)	22.3607	10	0	14.1421	10	0	0	20	22.3607	20	0	14.1421	30	14.1421	22.3607
mom_dst(52)	20	10	14.1421	0	10	0	14.1421	20	10	10	31.6228	10	20	10	10
mom_dst(53)	10	20	10	10	31.6228	0	14.1421	20	0	0	36.0555	10	14.1421	22.3607	10
mom_dst(54)	10	14.1421	22.3607	14.1421	22.3607	0	10	14.1421	14.1421	14.1421	10	28.2843	0	22.3607	10
mom_dst(55)	0	10	28.2843	22.3607	14.1421	10	28.2843	20	20	10	14.1421	22.3607	0	22.3607	10
mom_dst(56)	10	10	10	22.3607	10	0	28.2843	0	22.3607	20	0	0	0	0	22.3607
mom_dst(57)	14.1421	10	14.1421	10	10	10	10	14.1421	22.3607	30	0	10	10	10	20
mom_dst(58)	0	10	0	10	10	0	0	10	10	0	20	10	31.6228	0	22.3607
mom_dst(59)	22.3607	20	0	10	14.1421	0	14.1421	20	0	10	36.0555	0	20	14.1421	14.1421
mom_dst(60)	20	20	14.1421	0	20	0	14.1421	20	10	0	22.3607	22.3607	10	14.1421	0
mom_dst(61)	10	22.3607		10		10	10	20	22.3607	10	10	14.1421	10	31.6228	10
mom_dst(62)	10	10		10		10	22.3607	10	31.6228	22.3607	0	28.2843	14.1421	22.3607	14.1421
mom_dst(63)	0	10		22.3607		0	22.3607	20	22.3607	20	10	14.1421	0	14.1421	31.6228
mom_dst(64)	10	10		22.3607		10	14.1421	10	0	10	14.1421	0	10	0	22.3607
mom_dst(65)	14.1421	0		20		10	10	0	10	10	22.3607	10	10	0	10
mom_dst(66)	10	10		0		10	0	10	14.1421	14.1421	22.3607	0	31.6228	10	10
mom_dst(67)	20	10		10		10	10	20	22.3607	0	14.1421	14.1421	10	14.1421	14.1421
mom_dst(68)	20	20		10		14.1421	0	20	36.0555	20	10	14.1421	10	30	10
mom_dst(69)	22.3607	22.3607		0		0	0	10	10	10	0	22.3607	0	28.2843	31.6228
mom_dst(70)	14.1421	10		10		10	0	20	0	30	14.1421	14.1421	10	10	22.3607
mom_dst(71)	0	10		14.1421		0	0	10	10	10	14.1421	14.1421	14.1421	10	0
mom_dst(72)	10	10		14.1421		10	0	10	22.3607	10	31.6228	10	20	10	14.1421
mom_dst(73)	14.1421	0		22.3607		0	0	10	22.3607	0	22.3607	0	31.6228	0	0
mom_dst(74)	10	14.1421		14.1421		0	14.1421	0	22.3607	10	14.1421	10	10	10	31.6228
mom_dst(75)	20	31.6228		14.1421		0	10	22.3607	10	10	0	10	10	22.3607	28.2843
mom_dst(76)	22.3607	20		0		0	14.1421	10	0	31.6228	10	20	0	22.3607	10
mom_dst(77)	10	10		0		0	28.2843	30	10	20	14.1421			22.3607	14.1421
mom_dst(78)	10	0		10		10	14.1421	22.3607	36.0555	10	36.0555			14.1421	0
mom_dst(79)	10	0		14.1421		0	14.1421	14.1421	31.6228	10	22.3607			10	14.1421
mom_dst(80)	14.1421	0		14.1421		10	0	14.1421	10	0	10			10	31.6228
mom_dst(81)	0	10		22.3607		0	0	0	10	14.1421	10			0	22.3607
mom_dst(82)	20	10		10		0	22.3607	10	0	20	10			22.3607	10
mom_dst(83)	20	20		14.1421		14.1421	14.1421	10	22.3607	31.6228	14.1421			28.2843	14.1421
mom_dst(84)	31.6228	20		10		10	22.3607	20	14.1421	0	31.6228			10	10
mom_dst(85)	10	14.1421		0		0	22.3607	20	30	10	14.1421			14.1421	10
mom_dst(86)	10	10		0		10	0	20	10	10	14.1421			10	31.6228
mom_dst(87)	0	0		14.1421		10	14.1421	20	14.1421	10	10			10	22.3607	0	0
mom_dst(88)	10	0		14.1421		0	0	10	0	22.3607	14.1421			10	10	10	20
mom_dst(89)	10	10		31.6228		0	14.1421	10	14.1421	30	20			14.1421	14.1421	0	0
mom_dst(90)	20	10		14.1421		0	28.2843	14.1421	20	10	36.0555			31.6228	0	10	10
mom_dst(91)	20	10		10		0	22.3607	10	22.3607	10	14.1421			22.3607	14.1421	14.1421	10
mom_dst(92)	20	20		10		10	14.1421	20	20	10	10			10	31.6228
mom_dst(93)	14.1421	20		10		0	10	10	10	10	0			0	22.3607
mom_dst(94)	10	10		0		0	0	30	10	10	14.1421			10	10
mom_dst(95)	0	10		10		0	10	10	10	31.6228	0			10	10
mom_dst(96)	20	0		14.1421		0	14.1421	10	22.3607	10	31.6228			14.1421	10
mom_dst(97)	10	0		14.1421		0	28.2843	0	10	10	20			30	14.1421
mom_dst(98)	20	10		14.1421		0	22.3607	14.1421	31.6228	10	14.1421			22.3607	22.3607
mom_dst(99)	20	10		22.3607		0	14.1421	20	0	10	10			10	31.6228
mom_dst(100)	10	10		0		0	0	10	14.1421	22.3607	10			10	0
mom_dst(101)	0	20		0		0	10	20	10	30	10			10	14.1421
mom_dst(102)	10	10		14.1421		0	10	30	22.3607	10	22.3607			0	0
mom_dst(103)	10	10		0		10	22.3607	10	31.6228	10	31.6228			22.3607	20
mom_dst(104)	10	10		14.1421		10	14.1421	10	10	0	10			20	28.2843
mom_dst(105)	10	10		22.3607		14.1421	31.6228	10	14.1421	14.1421	14.1421			36.0555	20
mom_dst(106)	20	10		14.1421		0	14.1421	0	10	10	0			0	14.1421
mom_dst(107)	22.3607	10		28.2843		0	0	20	14.1421	30	14.1421			10	0
mom_dst(108)	20	0		0		0	14.1421	20	22.3607	22.3607	22.3607			10	14.1421
mom_dst(109)	10	10		14.1421		0	10	20	22.3607	0	20			10	0
mom_dst(110)	0	20		0		0	10	20	20	10	22.3607			10	22.3607
mom_dst(111)	10	10		0		0	22.3607	10	0	0	14.1421			20	22.3607
mom_dst(112)	10	10		14.1421		10	22.3607	14.1421	14.1421	10	0			31.6228	10
mom_dst(113)	20	0		10		10	14.1421	0	10	20	0			10	10
mom_dst(114)	22.3607	0		22.3607		0	10	22.3607	22.3607	31.6228	10			0	10
mom_dst(115)	20	10		22.3607		0	10	10	30	10	10			10	0
mom_dst(116)	14.1421	0		14.1421		0	10	10	10	0	30			10	22.3607
mom_dst(117)	14.1421	31.6228		0		10	10	30	10	14.1421	22.3607			10	31.6228
mom_dst(118)	10	10		14.1421		0	22.3607	20	10	10	10			20	20
mom_dst(119)	10	10		0		0	22.3607	10	10	20	10			22.3607	10
mom_dst(120)	14.1421	10		0		0	22.3607	10	14.1421	30	10			20	14.1421
mom_dst(121)	20	10		14.1421		14.1421	14.1421	0	20	10	10			14.1421	0
mom_dst(122)	20	0		22.3607		0	0	10	28.2843	10	20			0	20
mom_dst(123)	20	10		22.3607		0	14.1421	20	14.1421	10	22.3607			10	31.6228
mom_dst(124)	14.1421	10		14.1421		14.1421	10	20	10	10	20			10	22.3607
mom_dst(125)	0	20		10		10	14.1421	22.3607	10	22.3607	10			20	10
mom_dst(126)	10	10		0		10	22.3607	20	14.1421	31.6228	0			20	0
mom_dst(127)	10	14.1421		0		10	22.3607	10	14.1421	10	10			22.3607	10
mom_dst(128)	10	10		10		0	14.1421	10	28.2843	0	10			10	20
mom_dst(129)	10	0		10		10	10	0	14.1421	10	20			10	31.6228
mom_dst(130)	22.3607	10		14.1421		0	10	22.3607	0	10	31.6228			0	22.3607
mom_dst(131)	20	10		22.3607		10	10	20	10	20	14.1421			10	14.1421
mom_dst(132)	10	10		22.3607		0	14.1421	20	10	22.3607	14.1421			10	0
mom_dst(133)	10	14.1421		10		10	10	20	14.1421	20	0			22.3607	10
mom_dst(134)	0	20		14.1421		0	28.2843	10	14.1421	0	0			20	20
mom_dst(135)	10	10		10		10	22.3607	10	22.3607	0	22.3607			22.3607	30
mom_dst(136)	20	20		14.1421		10	10	10	22.3607	10	30			0	14.1421
mom_dst(137)	10	0		0		10	10	10	10	10	31.6228			10	10
mom_dst(138)	30	0		22.3607		0	10	22.3607	0	22.3607	0			10	10			0	0
mom_dst(139)	10	10		22.3607		0	14.1421	20	14.1421	20	14.1421			10	10			22.3607	14.1421
mom_dst(140)	10	0		14.1421		14.1421	14.1421	30	10	14.1421	0			20	22.3607			14.1421	10
mom_dst(141)	0	20		14.1421		10	22.3607	10	28.2843	10	10			31.6228	20			0	14.1421
mom_dst(142)	10	20		0		0	28.2843	14.1421	28.2843	0	31.6228			10	30			10	22.3607
mom_dst(143)	10	22.3607		10		10	14.1421	0	10	14.1421	22.3607			0	10			14.1421	22.3607
mom_dst(144)	10	0		0		10	14.1421	10	10	10	20			10	20			36.0555	14.1421
mom_dst(145)	22.3607	0		22.3607		10	0	20	10	30	0			10	0			22.3607	10
mom_dst(146)	30	10		14.1421		14.1421	10	20	14.1421	14.1421	10			22.3607	22.3607			10	0
mom_dst(147)	10	10		22.3607		0	14.1421	20	0	14.1421	10			10	30			0	14.1421
mom_dst(148)	0	10		14.1421		0	36.0555	22.3607	10	10	14.1421			30	22.3607			14.1421	0
mom_dst(149)	10	10		0		0	28.2843	10	0	14.1421	22.3607			20	10			14.1421	14.1421
mom_dst(150)	10	20		10		0	0	0	10	10	31.6228			0	0			31.6228	14.1421
mom_dst(151)	0	22.3607		0		10	14.1421	10	22.3607	30	10			10	10			36.0555	10
mom_dst(152)	20	10		14.1421		10	0	14.1421	22.3607	22.3607	0			10	14.1421			0	22.3607
mom_dst(153)	10	10		14.1421		0	22.3607	20	0	0	0			10	30			0	14.1421
mom_dst(154)	14.1421	10		22.3607		10	14.1421	20	10	10	14.1421			20	20			14.1421	0
mom_dst(155)	20	10		28.2843		10	22.3607	22.3607	10	0	22.3607			31.6228	10			14.1421	10
mom_dst(156)	0	10		0		0	22.3607	20	14.1421	22.3607	31.6228			10	10			36.0555	0
mom_dst(157)	10	20		10		10	14.1421	10	22.3607	20	20			10	0			22.3607	14.1421
mom_dst(158)	10	10		0		0	0	0	10	20	0			0	31.6228			10	22.3607
mom_dst(159)	10	0		10		14.1421	14.1421	10	31.6228	0	10			10	20			0	28.2843
mom_dst(160)	0	10		10		10	0	14.1421	10	10	0			10	20			14.1421	10
mom_dst(161)	10	0		22.3607		10	14.1421	20	10	14.1421	14.1421			20	0			14.1421	0
mom_dst(162)	10	20		22.3607		22.3607	14.1421	22.3607	0	10	20			20	14.1421			31.6228	14.1421
mom_dst(163)	20	0		10		0	28.2843	20	14.1421	30	20			20	10			22.3607	0
mom_dst(164)	14.1421	20		14.1421		0	28.2843	10	0	20	20			0	22.3607			10	10
mom_dst(165)	20	20		0		0	10	0	14.1421	0	0			10	30			0	14.1421
mom_dst(166)	10	20		10		22.3607	0	14.1421	0	10	10			0	20			10	10
mom_dst(167)	0	0		0		0	14.1421	10	22.3607	0	0			10	10			14.1421	22.3607
mom_dst(168)	10	10		10		0	14.1421	14.1421	14.1421	14.1421	20			22.3607	0			22.3607	22.3607
mom_dst(169)	10	0		22.3607		10	14.1421	31.6228	10	30	40			20	10			28.2843	0
mom_dst(170)	10	0		31.6228		10	28.2843	20	10	20	10			22.3607	14.1421			14.1421	10
mom_dst(171)	20	22.3607		14.1421		0	14.1421	10	10	0	0			10	30			10	10
mom_dst(172)	31.6228	10		0		0	10	14.1421	28.2843	14.1421	10			10	22.3607			0	10
mom_dst(173)	0	10		10		0	10	10	22.3607	0	0			0	10			14.1421	0
mom_dst(174)	14.1421	30		10		14.1421	10	0	22.3607	10	20			10	14.1421			22.3607	14.1421
mom_dst(175)	14.1421	10		10		14.1421	22.3607	14.1421	0	31.6228	30			20	0			36.0555	10
mom_dst(176)	10	10		14.1421		0	14.1421	22.3607	10	20	20			31.6228	14.1421			14.1421	22.3607
mom_dst(177)	0	14.1421		22.3607		0	28.2843	20	22.3607	10	0			10	30			0	22.3607
mom_dst(178)	20	10		22.3607		0	20	22.3607	22.3607	0	10			14.1421	22.3607			0	0
mom_dst(179)	10	20		0		0	0	14.1421	22.3607	14.1421	0			10	10			14.1421	10
mom_dst(180)	20	20		10		0	10	10	14.1421	10	20			10	10			22.3607	0
mom_dst(181)	10	14.1421		10		0	10	10	0	20	30			0	10			36.0555	14.1421
mom_dst(182)	10	10		0		0	14.1421	0	14.1421	22.3607	22.3607			20	14.1421			14.1421	10
mom_dst(183)	10	0		0		14.1421	28.2843	14.1421	14.1421	10	10			10	20			10	14.1421
mom_dst(184)	10	10		14.1421		0	22.3607	22.3607	14.1421	0	0			30	30			10	31.6228
mom_dst(185)	10	10		10		10	10	10	36.0555	10	10			10	0			14.1421	10
mom_dst(186)	14.1421	0		0		0	10	22.3607	14.1421	10	20			10	14.1421			31.6228	10
mom_dst(187)	10	20		20		0	14.1421	22.3607	0	10	31.6228			0	14.1421			28.2843	0
mom_dst(188)	20	10		20		0	10	0	14.1421	31.6228	20			10	14.1421			0	14.1421
mom_dst(189)	20	14.1421		10		0	14.1421	14.1421	0	14.1421	0			10	30			10	10
mom_dst(190)	10	20		14.1421		0	22.3607	10	14.1421	0	10			22.3607	22.3607			14.1421	14.1421
mom_dst(191)	10	0		10		10	28.2843	0	31.6228	10	14.1421			30	10			0	10
mom_dst(192)	10	0		0		10	10	22.3607	14.1421	0	22.3607			20	0			28.2843	31.6228
mom_dst(193)	10	10		14.1421		10	10	31.6228	10	22.3607	30			10	14.1421			22.3607	10
mom_dst(194)	10	0		10		10	14.1421	14.1421	10	22.3607	10			10	10			14.1421	10
mom_dst(195)	10	10		10		10	0	20	14.1421	20	0			0	20			10	0
mom_dst(196)	10	10		30		0	28.2843	14.1421	10	0	10			10	30			0	10
mom_dst(197)	30	10		10		0	14.1421	0	22.3607	14.1421	10			20	10			14.1421	10
mom_dst(198)	10	31.6228		10		0	28.2843	10	30	0	31.6228			30	10			22.3607	20	0	0
mom_dst(199)	10	0		0		0	10	14.1421	14.1421	14.1421	20			22.3607	0			28.2843	14.1421	0	10
mom_dst(200)	0	10		0		0	10	14.1421	0	20	10			10	20			10	22.3607	10	0
mom_dst(201)	10	14.1421		10		0	10	20	10	36.0555	14.1421			0	22.3607			10	10	10	0
mom_dst(202)	10	22.3607		0		0	14.1421	22.3607	10	10	10			0	31.6228			10	0	14.1421	10
mom_dst(203)	14.1421	0		22.3607		0	22.3607	14.1421	22.3607	10	10			10	0			10	14.1421	14.1421	14.1421
mom_dst(204)	0	10		20		0	22.3607	10	31.6228	14.1421	30			30	10			28.2843	0	14.1421	0
mom_dst(205)	10	22.3607		10		0	22.3607	14.1421	14.1421	0	22.3607			22.3607	10			28.2843	10	14.1421	14.1421
mom_dst(206)	20	20		14.1421		0	0	0	10	31.6228	10			20	0			14.1421	14.1421	14.1421	22.3607
mom_dst(207)	20	14.1421		10		10	10	14.1421	10	22.3607	0			10	0			0	10	0	10
mom_dst(208)	10	10		14.1421		10	10	22.3607	20	10	10			0	0			10	22.3607	10	10
mom_dst(209)	10	0		0		10	10	14.1421	22.3607	0	0			10	10			10	10	10	10
mom_dst(210)	10	0		10		0	14.1421	22.3607	22.3607	14.1421	30			10	10			28.2843	10	14.1421	0
acc_dst(0)	0	0	0	0	0	0	0	0	0	0	0	0	0	0	0
acc_dst(1)	10	10	22.3607	10	28.2843	0	31.6228	10	10	31.6228	22.3607	10	0	14.1421	14.1421
acc_dst(2)	20	10	42.3607	10	38.2843	0	45.7649	20	24.1421	51.6228	53.9835	20	10	24.1421	14.1421
acc_dst(3)	30	20	52.3607	20	48.2843	10	59.907	20	34.1421	61.6228	76.3441	30	10	34.1421	24.1421
acc_dst(4)	50	40	62.3607	20	48.2843	20	59.907	40	44.1421	71.6228	90.4863	40	20	44.1421	34.1421
acc_dst(5)	80	62.3607	62.3607	42.3607	58.2843	30	69.907	62.3607	54.1421	71.6228	100.486	50	42.3607	54.1421	44.1421
acc_dst(6)	90	72.3607	72.3607	72.3607	80.645	40	84.0492	92.3607	54.1421	85.7649	100.486	70	73.9835	54.1421	66.5028
acc_dst(7)	100	72.3607	94.7214	86.5028	94.7871	60	120.105	102.361	64.1421	115.765	114.628	110	83.9835	64.1421	88.8635
acc_dst(8)	110	72.3607	126.344	96.5028	126.41	60	142.465	122.361	78.2843	138.126	136.989	110	93.9835	86.5028	98.8635
acc_dst(9)	120	82.3607	140.486	106.503	140.552	60	152.465	132.361	88.2843	148.126	173.045	120	103.983	108.863	113.006
acc_dst(10)	120	82.3607	150.486	106.503	140.552	70	162.465	142.361	98.2843	148.126	183.045	120	113.983	123.006	113.006
acc_dst(11)	142.361	92.3607	164.628	116.503	150.552	70	172.465	152.361	108.284	158.126	183.045	130	136.344	133.006	123.006
acc_dst(12)	172.361	123.983	164.628	126.503	150.552	80	182.465	162.361	118.284	168.126	197.187	140	158.705	133.006	133.006
acc_dst(13)	192.361	133.983	174.628	148.863	160.552	80	204.826	182.361	128.284	199.748	207.187	160	181.065	147.148	147.148
acc_dst(14)	202.361	148.126	184.628	177.148	188.836	90	233.11	202.361	142.426	219.748	238.81	180	191.065	147.148	178.771
acc_dst(15)	212.361	148.126	206.989	191.29	211.197	110	255.471	224.721	152.426	219.748	267.094	202.361	201.065	161.29	201.131
acc_dst(16)	222.361	148.126	229.35	191.29	233.558	124.142	255.471	238.863	162.426	229.748	277.094	212.361	211.065	183.651	201.131
acc_dst(17)	232.361	158.126	251.71	191.29	233.558	134.142	265.471	248.863	182.426	239.748	291.236	212.361	221.065	211.935	211.131
acc_dst(18)	242.361	158.126	251.71	205.432	243.558	144.142	279.613	258.863	192.426	249.748	301.236	212.361	243.426	221.935	221.131
acc_dst(19)	262.361	168.126	251.71	205.432	243.558	144.142	289.613	258.863	192.426	279.748	301.236	222.361	275.049	221.935	249.415
acc_dst(20)	282.361	178.126	265.853	215.432	253.558	144.142	303.755	278.863	222.426	299.748	323.597	236.503	289.191	236.077	271.776
acc_dst(21)	302.361	200.486	275.853	229.574	267.7	158.284	332.04	298.863	244.787	313.891	355.219	266.503	289.191	246.077	294.137
acc_dst(22)	312.361	210.486	289.995	251.935	290.06	158.284	354.4	318.863	244.787	313.891	377.58	286.503	299.191	260.219	304.137
acc_dst(23)	312.361	210.486	312.355	274.296	312.421	158.284	364.4	338.863	264.787	323.891	387.58	296.503	309.191	282.58	314.137
acc_dst(24)	322.361	220.486	334.716	274.296	326.563	158.284	374.4	353.006	274.787	333.891	397.58	296.503	331.552	296.722	324.137
acc_dst(25)	332.361	230.486	344.716	294.296	326.563	158.284	384.4	353.006	297.148	363.891	407.58	306.503	359.836	319.083	338.279
acc_dst(26)	342.361	230.486	344.716	294.296	336.563	158.284	406.761	363.006	319.508	378.033	417.58	306.503	382.197	329.083	369.902
acc_dst(27)	362.361	240.486	344.716	304.296	346.563	158.284	420.903	363.006	341.869	400.393	453.636	326.503	382.197	339.083	392.262
acc_dst(28)	382.361	262.847	354.716	314.296	356.563	172.426	452.526	383.006	351.869	400.393	475.996	346.503	392.197	339.083	392.262
acc_dst(29)	402.361	282.847	368.858	328.438	378.924	172.426	466.668	403.006	361.869	410.393	490.138	366.503	402.197	349.083	406.405
acc_dst(30)	412.361	296.989	378.858	350.798	401.285	172.426	476.668	433.006	371.869	420.393	500.138	386.503	412.197	377.367	406.405
acc_dst(31)	412.361	296.989	388.858	373.159	411.285	182.426	486.668	443.006	394.23	440.393	500.138	386.503	422.197	399.728	420.547
acc_dst(32)	426.503	306.989	411.219	387.301	421.285	182.426	496.668	453.006	430.285	460.393	510.138	396.503	444.557	413.87	452.169
acc_dst(33)	436.503	306.989	439.503	397.301	421.285	192.426	519.029	463.006	452.646	480.393	546.194	406.503	474.557	423.87	474.53
acc_dst(34)	456.503	316.989	449.503	397.301	421.285	202.426	541.389	473.006	452.646	490.393	568.555	416.503	494.557	433.87	484.53
acc_dst(35)	476.503	326.989	449.503	397.301	431.285	202.426	569.674	483.006	466.788	500.393	582.697	416.503	494.557	443.87	494.53
acc_dst(36)	498.863	346.989	463.645	407.301	451.285	202.426	583.816	493.006	480.93	510.393	592.697	446.503	508.7	453.87	504.53
acc_dst(37)	513.006	369.35	463.645	421.443	465.427	202.426	593.816	513.006	500.93	530.393	592.697	468.863	508.7	468.012	514.53
acc_dst(38)	527.148	379.35	473.645	443.804	497.05	202.426	593.816	543.006	523.291	562.016	606.839	478.863	548.7	490.373	550.586
acc_dst(39)	537.148	379.35	496.006	453.804	507.05	202.426	607.958	563.006	537.433	582.016	629.2	488.863	578.7	512.733	564.728
acc_dst(40)	547.148	379.35	524.29	476.165	521.192	212.426	630.319	577.148	547.433	582.016	660.822	488.863	588.7	522.733	578.87
acc_dst(41)	547.148	379.35	538.432	486.165	521.192	222.426	658.603	587.148	557.433	582.016	674.964	498.863	588.7	522.733	588.87
acc_dst(42)	557.148	389.35	548.432	486.165	521.192	222.426	672.745	587.148	557.433	592.016	689.107	498.863	602.842	532.733	598.87
acc_dst(43)	587.148	399.35	558.432	486.165	531.192	222.426	686.887	607.148	579.794	602.016	689.107	518.863	612.842	542.733	613.012
acc_dst(44)	607.148	419.35	568.432	500.307	545.334	242.426	701.029	627.148	608.078	632.016	699.107	538.863	632.842	552.733	635.373
acc_dst(45)	617.148	441.71	568.432	510.307	575.334	256.569	701.029	657.148	636.362	652.016	713.249	561.224	662.842	575.094	657.733
acc_dst(46)	627.148	441.71	590.793	520.307	597.694	266.569	715.171	679.508	636.362	662.016	744.871	581.224	672.842	597.455	671.876
acc_dst(47)	637.148	451.71	613.154	548.591	611.837	276.569	737.532	679.508	650.504	662.016	759.014	581.224	682.842	611.597	686.018
acc_dst(48)	637.148	461.71	635.514	562.733	611.837	286.569	765.816	689.508	660.504	672.016	769.014	581.224	682.842	625.739	686.018
acc_dst(49)	647.148	461.71	649.657	576.875	611.837	296.569	788.177	699.508	692.127	686.158	779.014	591.224	692.842	625.739	700.16
acc_dst(50)	667.148	471.71	649.657	576.875	621.837	296.569	798.177	699.508	714.488	717.781	789.014	591.224	712.842	625.739	722.521
acc_dst(51)	689.508	481.71	649.657	591.017	631.837	296.569	798.177	719.508	736.849	737.781	789.014	605.366	742.842	639.881	744.881
acc_dst(52)	709.508	491.71	663.799	591.017	641.837	296.569	812.319	739.508	746.849	747.781	820.636	615.366	762.842	649.881	754.881
acc_dst(53)	719.508	511.71	673.799	601.017	673.459	296.569	826.461	759.508	746.849	747.781	856.692	625.366	776.984	672.242	764.881
acc_dst(54)	729.508	525.853	696.159	615.16	695.82	296.569	836.461	773.651	760.991	761.923	866.692	653.651	776.984	694.602	774.881
acc_dst(55)	729.508	535.853	724.444	637.52	709.962	306.569	864.746	793.651	780.991	771.923	880.834	676.011	776.984	716.963	784.881
acc_dst(56)	739.508	545.853	734.444	659.881	719.962	306.569	893.03	793.651	803.351	791.923	880.834	676.011	776.984	716.963	807.242
acc_dst(57)	753.651	555.853	748.586	669.881	729.962	316.569	903.03	807.793	825.712	821.923	880.834	686.011	786.984	726.963	827.242
acc_dst(58)	753.651	565.853	748.586	679.881	739.962	316.569	903.03	817.793	835.712	821.923	900.834	696.011	818.607	726.963	849.603
acc_dst(59)	776.011	585.853	748.586	689.881	754.104	316.569	917.172	837.793	835.712	831.923	936.89	696.011	838.607	741.105	863.745
acc_dst(60)	796.011	605.853	762.728	689.881	774.104	316.569	931.314	857.793	845.712	831.923	959.25	718.372	848.607	755.247	863.745
acc_dst(61)	806.011	628.213		699.881		326.569	941.314	877.793	868.073	841.923	969.25	732.514	858.607	786.87	873.745
acc_dst(62)	816.011	638.213		709.881		336.569	963.675	887.793	899.696	864.284	969.25	760.798	872.749	809.231	887.887
acc_dst(63)	816.011	648.213		732.242		336.569	986.035	907.793	922.056	884.284	979.25	774.94	872.749	823.373	919.51
acc_dst(64)	826.011	658.213		754.602		346.569	1000.18	917.793	922.056	894.284	993.392	774.94	882.749	823.373	941.87
acc_dst(65)	840.153	658.213		774.602		356.569	1010.18	917.793	932.056	904.284	1015.75	784.94	892.749	823.373	951.87
acc_dst(66)	850.153	668.213		774.602		366.569	1010.18	927.793	946.198	918.426	1038.11	784.94	924.371	833.373	961.87
acc_dst(67)	870.153	678.213		784.602		376.569	1020.18	947.793	968.559	918.426	1052.26	799.083	934.371	847.515	976.012
acc_dst(68)	890.153	698.213		794.602		390.711	1020.18	967.793	1004.61	938.426	1062.26	813.225	944.371	877.515	986.012
acc_dst(69)	912.514	720.574		794.602		390.711	1020.18	977.793	1014.61	948.426	1062.26	835.585	944.371	905.799	1017.64
acc_dst(70)	926.656	730.574		804.602		400.711	1020.18	997.793	1014.61	978.426	1076.4	849.728	954.371	915.799	1040
acc_dst(71)	926.656	740.574		818.744		400.711	1020.18	1007.79	1024.61	988.426	1090.54	863.87	968.514	925.799	1040
acc_dst(72)	936.656	750.574		832.887		410.711	1020.18	1017.79	1046.98	998.426	1122.16	873.87	988.514	935.799	1054.14
acc_dst(73)	950.798	750.574		855.247		410.711	1020.18	1027.79	1069.34	998.426	1144.52	873.87	1020.14	935.799	1054.14
acc_dst(74)	960.798	764.716		869.389		410.711	1034.32	1027.79	1091.7	1008.43	1158.67	883.87	1030.14	945.799	1085.76
acc_dst(75)	980.798	796.339		883.532		410.711	1044.32	1050.15	1101.7	1018.43	1158.67	893.87	1040.14	968.16	1114.05
acc_dst(76)	1003.16	816.339		883.532		410.711	1058.46	1060.15	1101.7	1050.05	1168.67	913.87	1040.14	990.521	1124.05
acc_dst(77)	1013.16	826.339		883.532		410.711	1086.75	1090.15	1111.7	1070.05	1182.81			1012.88	1138.19
acc_dst(78)	1023.16	826.339		893.532		420.711	1100.89	1112.51	1147.75	1080.05	1218.86			1027.02	1138.19
acc_dst(79)	1033.16	826.339		907.674		420.711	1115.03	1126.66	1179.37	1090.05	1241.22			1037.02	1152.33
acc_dst(80)	1047.3	826.339		921.816		430.711	1115.03	1140.8	1189.37	1090.05	1251.22			1047.02	1183.95
acc_dst(81)	1047.3	836.339		944.177		430.711	1115.03	1140.8	1199.37	1104.19	1261.22			1047.02	1206.31
acc_dst(82)	1067.3	846.339		954.177		430.711	1137.39	1150.8	1199.37	1124.19	1271.22			1069.38	1216.31
acc_dst(83)	1087.3	866.339		968.319		444.853	1151.53	1160.8	1221.74	1155.81	1285.37			1097.67	1230.45
acc_dst(84)	1118.92	886.339		978.319		454.853	1173.89	1180.8	1235.88	1155.81	1316.99			1107.67	1240.45
acc_dst(85)	1128.92	900.481		978.319		454.853	1196.25	1200.8	1265.88	1165.81	1331.13			1121.81	1250.45
acc_dst(86)	1138.92	910.481		978.319		464.853	1196.25	1220.8	1275.88	1175.81	1345.27			1131.81	1282.08
acc_dst(87)	1138.92	910.481		992.461		474.853	1210.4	1240.8	1290.02	1185.81	1355.27			1141.81	1304.44	0	0
acc_dst(88)	1148.92	910.481		1006.6		474.853	1210.4	1250.8	1290.02	1208.17	1369.42			1151.81	1314.44	10	20
acc_dst(89)	1158.92	920.481		1038.23		474.853	1224.54	1260.8	1304.16	1238.17	1389.42			1165.95	1328.58	10	20
acc_dst(90)	1178.92	930.481		1052.37		474.853	1252.82	1274.94	1324.16	1248.17	1425.47			1197.58	1328.58	20	30
acc_dst(91)	1198.92	940.481		1062.37		474.853	1275.18	1284.94	1346.52	1258.17	1439.61			1219.94	1342.72	34.1421	40
acc_dst(92)	1218.92	960.481		1072.37		484.853	1289.33	1304.94	1366.52	1268.17	1449.61			1229.94	1374.35
acc_dst(93)	1233.07	980.481		1082.37		484.853	1299.33	1314.94	1376.52	1278.17	1449.61			1229.94	1396.71
acc_dst(94)	1243.07	990.481		1082.37		484.853	1299.33	1344.94	1386.52	1288.17	1463.76			1239.94	1406.71
acc_dst(95)	1243.07	1000.48		1092.37		484.853	1309.33	1354.94	1396.52	1319.8	1463.76			1249.94	1416.71
acc_dst(96)	1263.07	1000.48		1106.51		484.853	1323.47	1364.94	1418.88	1329.8	1495.38			1264.08	1426.71
acc_dst(97)	1273.07	1000.48		1120.65		484.853	1351.75	1364.94	1428.88	1339.8	1515.38			1294.08	1440.85
acc_dst(98)	1293.07	1010.48		1134.79		484.853	1374.11	1379.08	1460.51	1349.8	1529.52			1316.44	1463.21
acc_dst(99)	1313.07	1020.48		1157.15		484.853	1388.26	1399.08	1460.51	1359.8	1539.52			1326.44	1494.83
acc_dst(100)	1323.07	1030.48		1157.15		484.853	1388.26	1409.08	1474.65	1382.16	1549.52			1336.44	1494.83
acc_dst(101)	1323.07	1050.48		1157.15		484.853	1398.26	1429.08	1484.65	1412.16	1559.52			1346.44	1508.97
acc_dst(102)	1333.07	1060.48		1171.3		484.853	1408.26	1459.08	1507.01	1422.16	1581.88			1346.44	1508.97
acc_dst(103)	1343.07	1070.48		1171.3		494.853	1430.62	1469.08	1538.63	1432.16	1613.5			1368.8	1528.97
acc_dst(104)	1353.07	1080.48		1185.44		504.853	1444.76	1479.08	1548.63	1432.16	1623.5			1388.8	1557.26
acc_dst(105)	1363.07	1090.48		1207.8		518.995	1476.38	1489.08	1562.77	1446.3	1637.65			1424.86	1577.26
acc_dst(106)	1383.07	1100.48		1221.94		518.995	1490.52	1489.08	1572.77	1456.3	1637.65			1424.86	1591.4
acc_dst(107)	1405.43	1110.48		1250.23		518.995	1490.52	1509.08	1586.92	1486.3	1651.79			1434.86	1591.4
acc_dst(108)	1425.43	1110.48		1250.23		518.995	1504.66	1529.08	1609.28	1508.66	1674.15			1444.86	1605.54
acc_dst(109)	1435.43	1120.48		1264.37		518.995	1514.66	1549.08	1631.64	1508.66	1694.15			1454.86	1605.54
acc_dst(110)	1435.43	1140.48		1264.37		518.995	1524.66	1569.08	1651.64	1518.66	1716.51			1464.86	1627.9
acc_dst(111)	1445.43	1150.48		1264.37		518.995	1547.03	1579.08	1651.64	1518.66	1730.65			1484.86	1650.26
acc_dst(112)	1455.43	1160.48		1278.51		528.995	1569.39	1593.22	1665.78	1528.66	1730.65			1516.48	1660.26
acc_dst(113)	1475.43	1160.48		1288.51		538.995	1583.53	1593.22	1675.78	1548.66	1730.65			1526.48	1670.26
acc_dst(114)	1497.79	1160.48		1310.87		538.995	1593.53	1615.59	1698.14	1580.28	1740.65			1526.48	1680.26
acc_dst(115)	1517.79	1170.48		1333.23		538.995	1603.53	1625.59	1728.14	1590.28	1750.65			1536.48	1680.26
acc_dst(116)	1531.93	1170.48		1347.37		538.995	1613.53	1635.59	1738.14	1590.28	1780.65			1546.48	1702.62
acc_dst(117)	1546.07	1202.1		1347.37		548.995	1623.53	1665.59	1748.14	1604.43	1803.01			1556.48	1734.25
acc_dst(118)	1556.07	1212.1		1361.52		548.995	1645.89	1685.59	1758.14	1614.43	1813.01			1576.48	1754.25
acc_dst(119)	1566.07	1222.1		1361.52		548.995	1668.25	1695.59	1768.14	1634.43	1823.01			1598.84	1764.25
acc_dst(120)	1580.21	1232.1		1361.52		548.995	1690.61	1705.59	1782.28	1664.43	1833.01			1618.84	1778.39
acc_dst(121)	1600.21	1242.1		1375.66		563.137	1704.75	1705.59	1802.28	1674.43	1843.01			1632.98	1778.39
acc_dst(122)	1620.21	1242.1		1398.02		563.137	1704.75	1715.59	1830.57	1684.43	1863.01			1632.98	1798.39
acc_dst(123)	1640.21	1252.1		1420.38		563.137	1718.89	1735.59	1844.71	1694.43	1885.37			1642.98	1830.01
acc_dst(124)	1654.36	1262.1		1434.52		577.279	1728.89	1755.59	1854.71	1704.43	1905.37			1652.98	1852.37
acc_dst(125)	1654.36	1282.1		1444.52		587.279	1743.04	1777.95	1864.71	1726.79	1915.37			1672.98	1862.37
acc_dst(126)	1664.36	1292.1		1444.52		597.279	1765.4	1797.95	1878.85	1758.41	1915.37			1692.98	1862.37
acc_dst(127)	1674.36	1306.25		1444.52		607.279	1787.76	1807.95	1892.99	1768.41	1925.37			1715.34	1872.37
acc_dst(128)	1684.36	1316.25		1454.52		607.279	1801.9	1817.95	1921.28	1768.41	1935.37			1725.34	1892.37
acc_dst(129)	1694.36	1316.25		1464.52		617.279	1811.9	1817.95	1935.42	1778.41	1955.37			1735.34	1924
acc_dst(130)	1716.72	1326.25		1478.66		617.279	1821.9	1840.31	1935.42	1788.41	1987			1735.34	1946.36
acc_dst(131)	1736.72	1336.25		1501.02		627.279	1831.9	1860.31	1945.42	1808.41	2001.14			1745.34	1960.5
acc_dst(132)	1746.72	1346.25		1523.39		627.279	1846.04	1880.31	1955.42	1830.77	2015.28			1755.34	1960.5
acc_dst(133)	1756.72	1360.39		1533.39		637.279	1856.04	1900.31	1969.56	1850.77	2015.28			1777.7	1970.5
acc_dst(134)	1756.72	1380.39		1547.53		637.279	1884.33	1910.31	1983.7	1850.77	2015.28			1797.7	1990.5
acc_dst(135)	1766.72	1390.39		1557.53		647.279	1906.69	1920.31	2006.06	1850.77	2037.64			1820.06	2020.5
acc_dst(136)	1786.72	1410.39		1571.67		657.279	1916.69	1930.31	2028.42	1860.77	2067.64			1820.06	2034.64
acc_dst(137)	1796.72	1410.39		1571.67		667.279	1926.69	1940.31	2038.42	1870.77	2099.26			1830.06	2044.64
acc_dst(138)	1826.72	1410.39		1594.03		667.279	1936.69	1962.67	2038.42	1893.13	2099.26			1840.06	2054.64			0	0
acc_dst(139)	1836.72	1420.39		1616.39		667.279	1950.83	1982.67	2052.57	1913.13	2113.41			1850.06	2064.64			22.3607	14.1421
acc_dst(140)	1846.72	1420.39		1630.53		681.421	1964.97	2012.67	2062.57	1927.27	2113.41			1870.06	2087			36.5028	24.1421
acc_dst(141)	1846.72	1440.39		1644.68		691.421	1987.33	2022.67	2090.85	1937.27	2123.41			1901.69	2107			36.5028	38.2843
acc_dst(142)	1856.72	1460.39		1644.68		691.421	2015.62	2036.81	2119.14	1937.27	2155.03			1911.69	2137			46.5028	60.645
acc_dst(143)	1866.72	1482.75		1654.68		701.421	2029.76	2036.81	2129.14	1951.41	2177.39			1911.69	2147			60.645	83.0056
acc_dst(144)	1876.72	1482.75		1654.68		711.421	2043.9	2046.81	2139.14	1961.41	2197.39			1921.69	2167			96.7005	97.1478
acc_dst(145)	1899.08	1482.75		1677.04		721.421	2043.9	2066.81	2149.14	1991.41	2197.39			1931.69	2167			119.061	107.148
acc_dst(146)	1929.08	1492.75		1691.18		735.563	2053.9	2086.81	2163.28	2005.56	2207.39			1954.05	2189.36			129.061	107.148
acc_dst(147)	1939.08	1502.75		1713.54		735.563	2068.04	2106.81	2163.28	2019.7	2217.39			1964.05	2219.36			129.061	121.29
acc_dst(148)	1939.08	1512.75		1727.68		735.563	2104.1	2129.17	2173.28	2029.7	2231.53			1994.05	2241.72			143.203	121.29
acc_dst(149)	1949.08	1522.75		1727.68		735.563	2132.38	2139.17	2173.28	2043.84	2253.89			2014.05	2251.72			157.345	135.432
acc_dst(150)	1959.08	1542.75		1737.68		735.563	2132.38	2139.17	2183.28	2053.84	2285.51			2014.05	2251.72			188.968	149.574
acc_dst(151)	1959.08	1565.11		1737.68		745.563	2146.53	2149.17	2205.64	2083.84	2295.51			2024.05	2261.72			225.024	159.574
acc_dst(152)	1979.08	1575.11		1751.82		755.563	2146.53	2163.31	2228	2106.2	2295.51			2034.05	2275.86			225.024	181.935
acc_dst(153)	1989.08	1585.11		1765.97		755.563	2168.89	2183.31	2228	2106.2	2295.51			2044.05	2305.86			225.024	196.077
acc_dst(154)	2003.22	1595.11		1788.33		765.563	2183.03	2203.31	2238	2116.2	2309.66			2064.05	2325.86			239.166	196.077
acc_dst(155)	2023.22	1605.11		1816.61		775.563	2205.39	2225.67	2248	2116.2	2332.02			2095.67	2335.86			253.308	206.077
acc_dst(156)	2023.22	1615.11		1816.61		775.563	2227.75	2245.67	2262.14	2138.56	2363.64			2105.67	2345.86			289.363	206.077
acc_dst(157)	2033.22	1635.11		1826.61		785.563	2241.89	2255.67	2284.5	2158.56	2383.64			2115.67	2345.86			311.724	220.219
acc_dst(158)	2043.22	1645.11		1826.61		785.563	2241.89	2255.67	2294.5	2178.56	2383.64			2115.67	2377.49			321.724	242.58
acc_dst(159)	2053.22	1645.11		1836.61		799.706	2256.03	2265.67	2326.12	2178.56	2393.64			2125.67	2397.49			321.724	270.864
acc_dst(160)	2053.22	1655.11		1846.61		809.706	2256.03	2279.82	2336.12	2188.56	2393.64			2135.67	2417.49			335.866	280.864
acc_dst(161)	2063.22	1655.11		1868.97		819.706	2270.18	2299.82	2346.12	2202.7	2407.78			2155.67	2417.49			350.008	280.864
acc_dst(162)	2073.22	1675.11		1891.33		842.066	2284.32	2322.18	2346.12	2212.7	2427.78			2175.67	2431.63			381.631	295.006
acc_dst(163)	2093.22	1675.11		1901.33		842.066	2312.6	2342.18	2360.27	2242.7	2447.78			2195.67	2441.63			403.992	295.006
acc_dst(164)	2107.36	1695.11		1915.47		842.066	2340.89	2352.18	2360.27	2262.7	2467.78			2195.67	2463.99			413.992	305.006
acc_dst(165)	2127.36	1715.11		1915.47		842.066	2350.89	2352.18	2374.41	2262.7	2467.78			2205.67	2493.99			413.992	319.148
acc_dst(166)	2137.36	1735.11		1925.47		864.427	2350.89	2366.32	2374.41	2272.7	2477.78			2205.67	2513.99			423.992	329.148
acc_dst(167)	2137.36	1735.11		1925.47		864.427	2365.03	2376.32	2396.77	2272.7	2477.78			2215.67	2523.99			438.134	351.509
acc_dst(168)	2147.36	1745.11		1935.47		864.427	2379.17	2390.46	2410.91	2286.85	2497.78			2238.03	2523.99			460.495	373.87
acc_dst(169)	2157.36	1745.11		1957.83		874.427	2393.31	2422.08	2420.91	2316.85	2537.78			2258.03	2533.99			488.779	373.87
acc_dst(170)	2167.36	1745.11		1989.46		884.427	2421.6	2442.08	2430.91	2336.85	2547.78			2280.39	2548.13			502.921	383.87
acc_dst(171)	2187.36	1767.47		2003.6		884.427	2435.74	2452.08	2440.91	2336.85	2547.78			2290.39	2578.13			512.921	393.87
acc_dst(172)	2218.98	1777.47		2003.6		884.427	2445.74	2466.23	2469.2	2350.99	2557.78			2300.39	2600.49			512.921	403.87
acc_dst(173)	2218.98	1787.47		2013.6		884.427	2455.74	2476.23	2491.56	2350.99	2557.78			2300.39	2610.49			527.063	403.87
acc_dst(174)	2233.13	1817.47		2023.6		898.569	2465.74	2476.23	2513.92	2360.99	2577.78			2310.39	2624.64			549.424	418.012
acc_dst(175)	2247.27	1827.47		2033.6		912.711	2488.1	2490.37	2513.92	2392.61	2607.78			2330.39	2624.64			585.479	428.012
acc_dst(176)	2257.27	1837.47		2047.74		912.711	2502.24	2512.73	2523.92	2412.61	2627.78			2362.01	2638.78			599.622	450.373
acc_dst(177)	2257.27	1851.61		2070.1		912.711	2530.53	2532.73	2546.28	2422.61	2627.78			2372.01	2668.78			599.622	472.733
acc_dst(178)	2277.27	1861.61		2092.46		912.711	2550.53	2555.09	2568.64	2422.61	2637.78			2386.16	2691.14			599.622	472.733
acc_dst(179)	2287.27	1881.61		2092.46		912.711	2550.53	2569.23	2591	2436.75	2637.78			2396.16	2701.14			613.764	482.733
acc_dst(180)	2307.27	1901.61		2102.46		912.711	2560.53	2579.23	2605.14	2446.75	2657.78			2406.16	2711.14			636.124	482.733
acc_dst(181)	2317.27	1915.75		2112.46		912.711	2570.53	2589.23	2605.14	2466.75	2687.78			2406.16	2721.14			672.18	496.875
acc_dst(182)	2327.27	1925.75		2112.46		912.711	2584.67	2589.23	2619.28	2489.11	2710.14			2426.16	2735.28			686.322	506.875
acc_dst(183)	2337.27	1925.75		2112.46		926.853	2612.95	2603.37	2633.43	2499.11	2720.14			2436.16	2755.28			696.322	521.017
acc_dst(184)	2347.27	1935.75		2126.6		926.853	2635.31	2625.73	2647.57	2499.11	2720.14			2466.16	2785.28			706.322	552.64
acc_dst(185)	2357.27	1945.75		2136.6		936.853	2645.31	2635.73	2683.62	2509.11	2730.14			2476.16	2785.28			720.464	562.64
acc_dst(186)	2371.41	1945.75		2136.6		936.853	2655.31	2658.09	2697.77	2519.11	2750.14			2486.16	2799.42			752.087	572.64
acc_dst(187)	2381.41	1965.75		2156.6		936.853	2669.46	2680.45	2697.77	2529.11	2781.77			2486.16	2813.56			780.371	572.64
acc_dst(188)	2401.41	1975.75		2176.6		936.853	2679.46	2680.45	2711.91	2560.74	2801.77			2496.16	2827.71			780.371	586.782
acc_dst(189)	2421.41	1989.9		2186.6		936.853	2693.6	2694.6	2711.91	2574.88	2801.77			2506.16	2857.71			790.371	596.782
acc_dst(190)	2431.41	2009.9		2200.75		936.853	2715.96	2704.6	2726.05	2574.88	2811.77			2528.52	2880.07			804.513	610.925
acc_dst(191)	2441.41	2009.9		2210.75		946.853	2744.24	2704.6	2757.67	2584.88	2825.91			2558.52	2890.07			804.513	620.925
acc_dst(192)	2451.41	2009.9		2210.75		956.853	2754.24	2726.96	2771.81	2584.88	2848.27			2578.52	2890.07			832.798	652.547
acc_dst(193)	2461.41	2019.9		2224.89		966.853	2764.24	2758.58	2781.81	2607.24	2878.27			2588.52	2904.21			855.158	662.547
acc_dst(194)	2471.41	2019.9		2234.89		976.853	2778.38	2772.72	2791.81	2629.6	2888.27			2598.52	2914.21			869.3	672.547
acc_dst(195)	2481.41	2029.9		2244.89		986.853	2778.38	2792.72	2805.96	2649.6	2888.27			2598.52	2934.21			879.3	672.547
acc_dst(196)	2491.41	2039.9		2274.89		986.853	2806.67	2806.86	2815.96	2649.6	2898.27			2608.52	2964.21			879.3	682.547
acc_dst(197)	2521.41	2049.9		2284.89		986.853	2820.81	2806.86	2838.32	2663.74	2908.27			2628.52	2974.21			893.443	692.547
acc_dst(198)	2531.41	2081.52		2294.89		986.853	2849.1	2816.86	2868.32	2663.74	2939.89			2658.52	2984.21			915.803	712.547	0	0
acc_dst(199)	2541.41	2081.52		2294.89		986.853	2859.1	2831.01	2882.46	2677.88	2959.89			2680.88	2984.21			944.088	726.689	0	10
acc_dst(200)	2541.41	2091.52		2294.89		986.853	2869.1	2845.15	2882.46	2697.88	2969.89			2690.88	3004.21			954.088	749.05	10	10
acc_dst(201)	2551.41	2105.66		2304.89		986.853	2879.1	2865.15	2892.46	2733.94	2984.03			2690.88	3026.57			964.088	759.05	20	10
acc_dst(202)	2561.41	2128.02		2304.89		986.853	2893.24	2887.51	2902.46	2743.94	2994.03			2690.88	3058.19			974.088	759.05	34.1421	20
acc_dst(203)	2575.55	2128.02		2327.25		986.853	2915.6	2901.65	2924.82	2753.94	3004.03			2700.88	3058.19			984.088	773.192	48.2843	34.1421
acc_dst(204)	2575.55	2138.02		2347.25		986.853	2937.96	2911.65	2956.44	2768.08	3034.03			2730.88	3068.19			1012.37	773.192	62.4264	34.1421
acc_dst(205)	2585.55	2160.38		2357.25		986.853	2960.32	2925.79	2970.59	2768.08	3056.39			2753.24	3078.19			1040.66	783.192	76.5685	48.2843
acc_dst(206)	2605.55	2180.38		2371.39		986.853	2960.32	2925.79	2980.59	2799.71	3066.39			2773.24	3078.19			1054.8	797.334	90.7107	70.645
acc_dst(207)	2625.55	2194.52		2381.39		996.853	2970.32	2939.94	2990.59	2822.07	3066.39			2783.24	3078.19			1054.8	807.334	90.7107	80.645
acc_dst(208)	2635.55	2204.52		2395.53		1006.85	2980.32	2962.3	3010.59	2832.07	3076.39			2783.24	3078.19			1064.8	829.695	100.711	90.645
acc_dst(209)	2645.55	2204.52		2395.53		1016.85	2990.32	2976.44	3032.95	2832.07	3076.39			2793.24	3088.19			1074.8	839.695	110.711	100.645
acc_dst(210)	2655.55	2204.52		2405.53		1016.85	3004.46	2998.8	3055.31	2846.21	3106.39			2803.24	3098.19			1103.08	849.695	124.853	100.645
dst_to_origin(0)	0	0	0	0	0	0	0	0	0	0	0	0	0	0	0
dst_to_origin(1)	10	10	22.3607	10	28.2843	0	31.6228	10	10	31.6228	22.3607	10	0	14.1421	14.1421
dst_to_origin(2)	20	10	41.2311	10	36.0555	0	44.7214	20	22.3607	50.9902	53.8516	0	10	22.3607	14.1421
dst_to_origin(3)	30	20	44.7214	20	44.7214	10	58.3095	20	28.2843	53.8516	72.111	10	10	28.2843	22.3607
dst_to_origin(4)	50	40	53.8516	20	44.7214	14.1421	58.3095	40	36.0555	63.2456	86.0233	20	20	36.0555	28.2843
dst_to_origin(5)	80	60.8276	53.8516	41.2311	53.8516	22.3607	67.082	60.8276	44.7214	63.2456	94.3398	30	41.2311	42.4264	36.0555
dst_to_origin(6)	90	70.7107	63.2456	70.7107	76.1577	31.6228	80.6226	90.5539	44.7214	76.1577	94.3398	50	72.8011	42.4264	58.3095
dst_to_origin(7)	100	70.7107	85.44	82.4621	89.4427	50.9902	116.619	100.499	53.8516	104.403	108.167	90	82.4621	50	80.6226
dst_to_origin(8)	110	70.7107	117.047	92.1954	120.83	50.9902	138.924	120.416	67.082	126.491	130.384	90	85.44	70.7107	89.4427
dst_to_origin(9)	120	80.6226	130	94.8683	134.164	50.9902	147.648	121.655	76.1577	136.015	166.433	100	94.8683	92.1954	102.956
dst_to_origin(10)	120	80.6226	139.284	94.8683	134.164	41.2311	152.643	131.529	72.8011	136.015	174.929	100	104.403	106.301	102.956
dst_to_origin(11)	140.357	90.5539	152.315	104.403	143.178	41.2311	161.245	141.421	82.4621	145.602	174.929	110	126.491	114.018	111.803
dst_to_origin(12)	170.294	121.655	152.315	114.018	143.178	44.7214	170	151.327	92.1954	155.242	188.68	120	148.661	114.018	120.83
dst_to_origin(13)	190.263	131.529	161.555	136.015	152.315	44.7214	192.354	171.172	101.98	186.815	197.231	140	170.88	128.062	134.164
dst_to_origin(14)	200.25	143.178	170.88	161.555	178.885	53.8516	219.545	191.05	114.018	206.155	228.254	160	180.278	128.062	165.529
dst_to_origin(15)	210.238	143.178	193.132	174.642	201.246	72.8011	241.868	212.132	123.693	206.155	255.539	180.278	183.848	142.127	187.883
dst_to_origin(16)	220.227	143.178	215.407	174.642	223.607	80.6226	241.868	220.907	133.417	215.87	264.197	190.263	193.132	164.012	187.883
dst_to_origin(17)	230.217	152.971	237.697	174.642	223.607	90.5539	250.599	230.868	152.971	225.61	277.849	190.263	202.485	192.094	192.354
dst_to_origin(18)	240.208	152.971	237.697	187.883	232.594	80.6226	264.197	240.832	162.788	235.372	286.531	190.263	224.722	200	201.246
dst_to_origin(19)	260.192	162.788	237.697	187.883	232.594	80.6226	272.947	240.832	162.788	264.764	286.531	200.25	256.32	200	228.254
dst_to_origin(20)	280.179	172.627	250.799	196.977	241.661	80.6226	286.531	260.768	192.354	284.429	308.869	210.95	269.258	214.009	250.599
dst_to_origin(21)	300.167	194.165	260	210.238	254.951	72.8011	313.847	280.713	213.776	296.142	340	240.832	269.258	222.036	272.947
dst_to_origin(22)	310.161	203.961	273.13	232.594	277.308	72.8011	336.155	300.666	213.776	296.142	362.353	260.768	273.13	236.008	277.849
dst_to_origin(23)	310.161	203.961	295.466	254.951	299.666	72.8011	341.321	320.624	233.452	305.941	367.151	270.74	282.312	258.07	286.531
dst_to_origin(24)	320.156	213.776	317.805	254.951	313.05	72.8011	349.857	331.361	231.948	315.753	375.899	270.74	304.631	272.029	291.548
dst_to_origin(25)	330.151	223.607	326.956	273.13	313.05	72.8011	355.106	331.361	253.18	345.254	380.789	280.713	331.059	294.109	305.287
dst_to_origin(26)	340.147	223.607	326.956	273.13	322.025	72.8011	377.359	341.321	274.591	356.931	389.487	280.713	353.412	300	336.155
dst_to_origin(27)	360.139	233.452	326.956	277.308	326.497	72.8011	391.152	341.321	296.142	374.833	425.441	300.666	353.412	308.058	358.469
dst_to_origin(28)	380.132	254.951	336.155	286.356	335.41	80.6226	421.9	361.248	305.941	374.833	447.772	320.624	357.771	308.058	358.469
dst_to_origin(29)	400.125	274.591	349.285	299.666	357.771	80.6226	435.66	381.182	308.058	384.708	461.411	340.588	348.855	316.228	372.156
dst_to_origin(30)	410.122	286.356	358.469	322.025	380.132	80.6226	444.185	411.096	317.805	394.588	470.106	360.555	357.771	344.093	372.156
dst_to_origin(31)	410.122	286.356	362.491	344.384	389.102	90.5539	449.444	421.07	339.559	414.367	470.106	360.555	366.742	366.197	385.876
dst_to_origin(32)	420	296.142	384.838	357.771	398.121	90.5539	457.93	431.045	373.631	434.166	478.853	361.248	389.102	380.132	416.773
dst_to_origin(33)	430	296.142	411.461	366.742	398.121	100.499	480.208	441.022	395.601	453.982	514.782	371.214	416.293	386.005	439.09
dst_to_origin(34)	450	305.941	420.476	366.742	398.121	110.454	502.494	450.999	395.601	455.412	537.122	381.182	434.626	394.081	447.772
dst_to_origin(35)	470	315.753	420.476	366.742	407.185	110.454	530	460.977	408.044	453.982	550.727	381.182	434.626	400	456.508
dst_to_origin(36)	490.102	335.41	433.82	375.766	425.441	110.454	543.783	470.956	420.595	463.897	559.464	411.096	440.114	408.044	461.411
dst_to_origin(37)	500	356.931	433.82	389.102	438.634	110.454	552.268	490.918	439.659	483.735	559.464	431.856	440.114	422.019	470.106
dst_to_origin(38)	510.098	366.742	442.832	411.461	470.106	110.454	552.268	520.865	461.736	514.782	573.062	441.814	477.598	444.072	506.063
dst_to_origin(39)	520.096	366.742	465.188	420.476	479.27	110.454	566.039	540.833	474.342	534.603	595.399	451.774	505.964	466.154	519.711
dst_to_origin(40)	530.094	366.742	491.935	442.832	492.443	100.499	588.303	550.364	483.839	534.603	626.498	451.774	515.461	474.342	533.385
dst_to_origin(41)	530.094	366.742	505.371	451.885	492.443	110.454	615.873	560.357	493.356	534.603	640.078	461.736	515.461	474.342	542.033
dst_to_origin(42)	540.093	376.563	514.296	451.885	492.443	110.454	629.682	560.357	493.356	544.518	653.682	461.736	522.015	482.597	547.083
dst_to_origin(43)	570.088	386.394	518.845	451.885	501.597	110.454	643.506	580.345	515.461	554.437	653.682	481.664	531.601	488.262	560.803
dst_to_origin(44)	590.085	406.079	527.731	465.188	514.782	130.384	657.343	600.333	540.833	584.209	662.42	501.597	550.818	496.488	583.095
dst_to_origin(45)	600.083	427.551	527.731	474.236	542.31	140	657.343	630.317	566.48	604.07	676.018	522.398	579.741	518.652	605.392
dst_to_origin(46)	610.082	427.551	550.091	483.322	564.624	150	671.193	650.077	566.48	614.003	707.107	542.31	589.406	540.833	619.112
dst_to_origin(47)	620.081	437.379	572.451	509.902	577.754	160	693.397	650.077	579.396	614.003	720.694	542.31	599.083	554.707	632.851
dst_to_origin(48)	620.081	439.318	590.593	523.259	577.754	170	721.11	660.076	583.095	623.939	729.452	542.31	599.083	568.595	632.851
dst_to_origin(49)	630.079	439.318	604.152	536.656	577.754	180	743.303	670.075	614.654	632.851	738.241	552.268	608.769	568.595	646.607
dst_to_origin(50)	650.077	449.11	604.152	536.656	586.941	180	751.665	670.075	636.946	663.702	747.061	552.268	628.172	568.595	668.88
dst_to_origin(51)	670.298	458.912	604.152	550.091	596.154	180	751.665	690.072	659.242	683.593	747.061	563.205	657.343	582.495	691.158
dst_to_origin(52)	690.29	468.722	617.738	550.091	605.392	180	765.506	710.07	663.099	693.542	778.267	564.358	676.831	590.762	699.714
dst_to_origin(53)	700.286	488.365	626.498	559.017	636.946	180	779.359	730.068	663.099	693.542	814.125	574.282	688.84	612.944	708.308
dst_to_origin(54)	710.282	500.1	644.981	572.451	659.242	180	787.718	740	676.24	704.557	822.982	596.825	688.84	635.138	713.442
dst_to_origin(55)	710.282	509.902	672.309	594.811	672.309	170	815.414	760	694.622	714.493	836.481	618.142	688.84	657.343	722.011
dst_to_origin(56)	720.278	500.1	680.955	617.171	668.506	170	843.149	760	716.938	734.37	836.481	618.142	688.84	657.343	744.312
dst_to_origin(57)	730.616	509.902	694.622	621.772	672.309	160	851.469	770.065	739.256	764.199	836.481	628.013	698.57	665.733	761.577
dst_to_origin(58)	730.616	508.035	694.622	630.635	681.542	160	851.469	780.064	748.465	764.199	854.225	629.682	725.672	665.733	783.901
dst_to_origin(59)	750.267	527.731	694.622	639.531	694.622	160	865.332	800.062	748.465	774.145	890.056	629.682	745.252	679.559	797.559
dst_to_origin(60)	770.26	547.449	708.308	639.531	713.092	160	879.204	820.061	757.694	774.145	912.414	651.153	755.05	693.397	797.559
dst_to_origin(61)	780.256	568.859		644.127		150	884.816	840.06	780	784.092	921.303	662.873	753.127	724.017	806.226
dst_to_origin(62)	790.253	578.705		652.993		160	906.973	850.059	811.542	805.047	921.303	686.586	761.183	746.257	819.878
dst_to_origin(63)	790.253	568.859		675.352		160	926.553	870.057	833.847	824.924	930.215	698.57	761.183	760.066	850.882
dst_to_origin(64)	800.25	578.705		697.711		170	940.479	880.057	833.847	834.865	943.663	698.57	771.038	760.066	873.212
dst_to_origin(65)	810.062	578.705		715.542		170.294	946.256	880.057	843.09	844.808	966.023	708.308	780.897	760.066	878.18
dst_to_origin(66)	820.061	588.558		715.542		180.278	946.256	890.056	856.154	855.862	988.383	708.308	808.95	768.505	886.848
dst_to_origin(67)	840.06	598.415		720.069		190.263	952.103	910.055	878.465	855.862	1001.85	720.347	818.841	782.304	900.5
dst_to_origin(68)	860.058	618.142		728.972		200.998	952.103	930.054	913.893	875.728	1010.74	732.462	828.734	807.775	909.175
dst_to_origin(69)	880	639.531		728.972		200.998	952.103	940.053	923.093	885.664	1010.74	754.321	828.734	835.284	940.213
dst_to_origin(70)	890.056	649.384		737.902		200.25	952.103	960.052	923.093	915.478	1024.21	766.551	838.63	843.801	962.549
dst_to_origin(71)	890.056	639.531		751.332		200.25	952.103	970.052	932.309	925.419	1037.69	778.845	847.172	849.058	962.549
dst_to_origin(72)	900.056	649.384		764.788		190.263	952.103	980.051	954.62	926.553	1068.92	788.48	867.006	857.555	976.166
dst_to_origin(73)	910	649.384		787.147		190.263	952.103	990.051	976.934	926.553	1091.28	788.48	895.6	857.555	976.166
dst_to_origin(74)	920	657.647		800.625		190.263	966.075	990.051	999.25	936.483	1104.76	798.123	905.539	866.083	1007.22
dst_to_origin(75)	940	688.84		814.125		190.263	972.008	1010.2	1008.46	946.414	1104.76	800.812	915.478	888.369	1034.46
dst_to_origin(76)	960.052	708.59		814.125		190.263	986.002	1020.2	1008.46	977.394	1113.64	820.061	915.478	910.659	1043.17
dst_to_origin(77)	970.052	718.471		814.125		190.263	1014	1050.19	1017.69	997.246	1127.12			932.952	1056.79
dst_to_origin(78)	980.051	718.471		822.982		200.25	1028.01	1070.42	1053.09	998.499	1162.97			946.678	1056.79
dst_to_origin(79)	990.051	718.471		836.481		200.25	1042.02	1080.19	1084.62	1008.41	1185.33			951.893	1070.42
dst_to_origin(80)	1000.2	718.471		850		200.998	1042.02	1090.41	1088.53	1008.41	1194.19			960.417	1101.45
dst_to_origin(81)	1000.2	728.354		872.353		200.998	1042.02	1090.41	1097.72	1019.66	1198.83			960.417	1123.79
dst_to_origin(82)	1020.2	738.241		881.192		200.998	1062.12	1100.41	1097.72	1039.47	1207.68			982.7	1132.52
dst_to_origin(83)	1040.19	758.024		894.707		190.263	1076.15	1110.41	1120.04	1070.56	1221.19			1010.2	1146.12
dst_to_origin(84)	1070.42	777.817		903.549		180.278	1098.09	1130.4	1133.18	1070.56	1252.4			1018.72	1154.86
dst_to_origin(85)	1080.42	789.177		903.549		180.278	1118.26	1150.39	1160.78	1080.46	1265.9			1032.47	1159.74
dst_to_origin(86)	1090.41	787.718		903.549		180	1118.26	1170.38	1164.69	1090.37	1279.41			1027.28	1190.8
dst_to_origin(87)	1090.41	787.718		917.061		170	1132.3	1190.38	1170	1100.27	1274.75			1035.86	1213.14	0	0
dst_to_origin(88)	1100.41	787.718		930.591		170	1132.3	1190.67	1170	1121.47	1288.25			1044.46	1221.88	10	20
dst_to_origin(89)	1110.41	797.621		961.769		170	1146.34	1200.67	1183.09	1151.17	1305.99			1058.16	1235.48	10	20
dst_to_origin(90)	1130.4	807.527		975.295		170	1174.44	1210.37	1201.54	1161.08	1341.83			1089.08	1235.48	20	10
dst_to_origin(91)	1150.39	817.435		984.124		170	1196.33	1220.37	1223.85	1162.5	1355.32			1111.4	1249.08	31.6228	0
dst_to_origin(92)	1170.38	837.257		988.838		180	1210.37	1240.36	1242.34	1172.39	1364.18			1120.04	1280.16
dst_to_origin(93)	1180.68	857.088		997.647		180	1216.59	1250.36	1251.6	1182.29	1364.18			1120.04	1302.5
dst_to_origin(94)	1190.67	858.429		997.647		180	1216.59	1280.35	1255.39	1192.18	1377.68			1128.72	1311.26
dst_to_origin(95)	1190.67	857.088		1006.48		180	1224.42	1290.35	1264.63	1223.32	1377.68			1137.41	1320.04
dst_to_origin(96)	1210.66	857.088		1020		180	1238.47	1300.35	1286.93	1233.21	1408.9			1151.04	1328.83
dst_to_origin(97)	1220.66	857.088		1033.54		180	1266.57	1300.35	1296.19	1243.1	1426.67			1177.2	1342.39
dst_to_origin(98)	1240.64	867.006		1047.09		180	1288.45	1310.61	1327.74	1253	1440.14			1199.54	1364.73
dst_to_origin(99)	1260.63	876.926		1065.5		180	1302.5	1330.6	1327.74	1251.6	1449.03			1204.41	1395.89
dst_to_origin(100)	1270.63	886.848		1065.5		180	1302.5	1340.6	1340.78	1272.79	1444.51			1213.14	1395.89
dst_to_origin(101)	1270.63	906.697		1065.5		180	1308.74	1360.59	1350.04	1302.5	1453.44			1221.88	1409.43
dst_to_origin(102)	1280.62	916.624		1079.12		180	1316.55	1390.58	1372.33	1312.4	1475.8			1221.88	1409.43
dst_to_origin(103)	1290.62	926.553		1079.12		180.278	1338.43	1400.57	1403.89	1322.31	1507.12			1244.23	1427.06
dst_to_origin(104)	1300.62	916.624		1092.75		190.263	1352.48	1410.57	1413.15	1322.31	1516.08			1261.78	1454.13
dst_to_origin(105)	1310.61	926.553		1111.4		180	1382.24	1420.56	1426.18	1330.9	1529.48			1297.69	1471.77
dst_to_origin(106)	1330.6	936.483		1125.08		180	1396.28	1420.56	1435.44	1340.82	1529.48			1297.69	1485.29
dst_to_origin(107)	1350.93	946.414		1152.48		180	1396.28	1440.56	1448.48	1370.58	1534.05			1306.48	1485.29
dst_to_origin(108)	1370.91	946.414		1152.48		180	1410.32	1460.55	1470.78	1391.69	1556.41			1315.29	1498.83
dst_to_origin(109)	1380.91	956.347		1166.19		180	1418.2	1480.54	1493.08	1391.69	1574.42			1320.04	1498.83
dst_to_origin(110)	1380.91	976.217		1166.19		180	1426.11	1500.53	1511.59	1401.61	1596.78			1328.83	1521.18
dst_to_origin(111)	1390.9	986.154		1166.19		180	1448.07	1510.53	1511.59	1401.61	1610.12			1346.48	1543.53
dst_to_origin(112)	1400.89	996.092		1179.92		180.278	1470.03	1520.82	1524.63	1411.52	1610.12			1377.68	1552.35
dst_to_origin(113)	1420.88	996.092		1185.12		190.263	1484.05	1520.82	1533.88	1431.36	1610.12			1386.54	1561.19
dst_to_origin(114)	1441.25	996.092		1207.39		190.263	1490.13	1540.52	1556.18	1462.4	1619.14			1386.54	1570.03
dst_to_origin(115)	1461.23	1006.03		1226.42		190.263	1498.07	1550.52	1583.98	1472.31	1628.16			1395.42	1570.03
dst_to_origin(116)	1470.85	1006.03		1240.2		190.263	1504.16	1560.51	1593.27	1472.31	1655.29			1404.31	1592.39
dst_to_origin(117)	1481.22	1036.97		1240.2		200.25	1512.08	1590.5	1597	1480.98	1677.65			1413.22	1623.61
dst_to_origin(118)	1480.84	1046.9		1253.99		200.25	1534.05	1610.5	1593.27	1490.91	1686.71			1431.08	1641.37
dst_to_origin(119)	1490.84	1056.83		1253.99		200.25	1556.02	1620.49	1597	1510.76	1682.53			1453.44	1650.27
dst_to_origin(120)	1501.2	1055.75		1253.99		200.25	1578.01	1630.49	1610.03	1540.55	1691.63			1471.36	1663.73
dst_to_origin(121)	1521.18	1065.69		1267.79		210.95	1592.01	1630.49	1628.56	1550.48	1700.74			1484.76	1663.73
dst_to_origin(122)	1541.17	1065.69		1287.01		210.95	1592.01	1640.49	1654.63	1551.68	1718.98			1484.76	1681.55
dst_to_origin(123)	1561.15	1075.64		1306.33		210.95	1606.02	1660.48	1667.69	1561.6	1741.32			1493.72	1712.83
dst_to_origin(124)	1571.56	1085.59		1320.19		200.25	1614	1680.48	1676.93	1560.42	1759.6			1502.7	1735.19
dst_to_origin(125)	1571.56	1105.49		1325.75		190.263	1628	1700.26	1680.77	1581.46	1768.76			1520.69	1744.13
dst_to_origin(126)	1581.55	1115.44		1325.75		180.278	1650	1720.26	1693.87	1610.09	1768.76			1538.73	1744.13
dst_to_origin(127)	1591.54	1126.41		1325.75		190.263	1672	1730.26	1706.99	1620.03	1777.92			1561.09	1753.08
dst_to_origin(128)	1601.53	1136.35		1334.05		190.263	1686	1740.26	1733.26	1620.03	1787.09			1570.13	1771.02
dst_to_origin(129)	1611.52	1136.35		1339.63		200.25	1694.02	1740.26	1746.42	1629.97	1805.46			1579.18	1802.36
dst_to_origin(130)	1631.96	1135.34		1353.51		200.25	1700	1760.11	1746.42	1639.91	1836.98			1579.18	1816.04
dst_to_origin(131)	1651.94	1145.29		1375.68		200.998	1708.01	1780.11	1755.59	1659.79	1850.11			1588.24	1829.37
dst_to_origin(132)	1661.93	1155.25		1395.21		200.998	1722	1800.11	1759.6	1678.63	1863.25			1597.31	1829.37
dst_to_origin(133)	1671.92	1166.19		1403.46		210.95	1730.03	1820.11	1772.79	1698.53	1863.25			1619.66	1838.4
dst_to_origin(134)	1671.92	1186.09		1417.36		210.95	1758.01	1830.11	1786	1698.53	1863.25			1637.83	1856.48
dst_to_origin(135)	1681.9	1196.04		1409.11		220.907	1778	1840.11	1808.34	1698.53	1885.58			1660.18	1883.67
dst_to_origin(136)	1701.88	1215.94		1423.02		222.036	1784.04	1840.03	1825.71	1708.48	1913.14			1660.18	1896.94
dst_to_origin(137)	1711.87	1215.94		1423.02		231.948	1790.11	1850.03	1834.8	1718.43	1944.66			1669.28	1906.02
dst_to_origin(138)	1741.84	1215.94		1445.16		231.948	1798.05	1870	1834.8	1737.38	1944.66			1673.44	1915.1			0	0
dst_to_origin(139)	1751.83	1225.89		1464.79		231.948	1812.07	1890	1848.05	1757.3	1957.78			1682.53	1924.19			22.3607	14.1421
dst_to_origin(140)	1761.82	1225.89		1478.72		220.907	1826.09	1920	1857.15	1766.38	1957.78			1700.74	1946.54			36.0555	22.3607
dst_to_origin(141)	1761.82	1245.79		1492.65		210.95	1846.21	1930	1883.67	1776.34	1966.98			1732.2	1964.74			36.0555	30
dst_to_origin(142)	1771.81	1265.7		1492.65		210.95	1874.27	1940.03	1910.24	1776.34	1998.5			1741.32	1992.11			44.7214	44.7214
dst_to_origin(143)	1781.8	1286.58		1498.43		220.907	1888.31	1940.03	1919.3	1785.5	2020.82			1741.32	1996.2			58.3095	64.0312
dst_to_origin(144)	1791.79	1286.58		1498.43		210.95	1902.34	1950.03	1923.54	1795.47	2039.24			1750.46	2014.45			94.3398	78.1025
dst_to_origin(145)	1812.24	1286.58		1518.22		220.907	1902.34	1970.03	1932.59	1825.38	2039.24			1746.42	2014.45			116.619	84.8528
dst_to_origin(146)	1842.2	1296.53		1532.19		231.948	1910.24	1990.03	1945.89	1834.61	2048.46			1768.76	2036.79			125.3	84.8528
dst_to_origin(147)	1852.19	1295.57		1552.06		231.948	1924.27	2010.02	1945.89	1845.32	2057.69			1777.92	2064.22			125.3	98.9949
dst_to_origin(148)	1852.19	1305.53		1566.05		231.948	1960.23	2030.1	1950.18	1855.29	2070.77			1805.46	2086.55			138.924	98.9949
dst_to_origin(149)	1862.18	1315.48		1566.05		231.948	1988.29	2040.1	1950.18	1864.54	2093.08			1823.87	2095.71			152.643	113.137
dst_to_origin(150)	1872.16	1335.4		1572.01		231.948	1988.29	2040.1	1954.51	1874.51	2124.62			1823.87	2095.71			183.576	127.279
dst_to_origin(151)	1872.16	1356.24		1572.01		222.036	2002.32	2050.1	1972.26	1904.44	2133.85			1833.08	2104.88			219.545	134.536
dst_to_origin(152)	1892.14	1366.2		1586		220.907	2002.32	2060.22	1994.62	1923.75	2133.85			1842.31	2118.04			219.545	156.205
dst_to_origin(153)	1902.13	1356.24		1600		220.907	2024.25	2080.22	1994.62	1923.75	2133.85			1851.54	2145.55			219.545	170.294
dst_to_origin(154)	1912.62	1366.2		1620.03		222.036	2038.28	2100.21	1999.05	1933.73	2146.93			1870.03	2163.93			233.238	170.294
dst_to_origin(155)	1932.59	1376.15		1648.06		231.948	2060.22	2120.38	2003.52	1933.73	2169.24			1901.58	2173.13			246.982	178.045
dst_to_origin(156)	1932.59	1386.11		1648.06		231.948	2080.38	2140.37	2016.95	1953.1	2200.77			1910.84	2182.34			283.019	178.045
dst_to_origin(157)	1942.58	1406.02		1654.15		241.868	2094.42	2150.37	2034.94	1973.07	2219.23			1920.1	2182.34			305.287	192.094
dst_to_origin(158)	1943.12	1415.98		1654.15		241.868	2094.42	2150.37	2043.84	1993.04	2219.23			1920.1	2213.87			313.847	214.009
dst_to_origin(159)	1953.1	1415.98		1662.08		253.18	2108.46	2160.37	2066.52	1993.04	2228.47			1929.38	2232.31			313.847	242.074
dst_to_origin(160)	1953.1	1425.94		1668.17		263.059	2108.46	2170.58	2075.38	2003.02	2228.47			1938.66	2250.78			327.567	250
dst_to_origin(161)	1963.08	1425.94		1688.34		264.764	2122.5	2190.57	2080.02	2012.49	2241.54			1957.24	2250.78			341.321	250
dst_to_origin(162)	1973.07	1445.86		1708.57		286.356	2136.54	2210.81	2080.02	2022.47	2260.02			1975.85	2263.85			372.156	264.008
dst_to_origin(163)	1993.04	1445.86		1714.79		286.356	2164.62	2230.81	2093.54	2052.44	2278.53			1994.49	2273.08			391.152	264.008
dst_to_origin(164)	2003.6	1465.78		1728.84		286.356	2192.72	2240.8	2093.54	2072.41	2297.06			1994.49	2295.39			399.625	270.185
dst_to_origin(165)	2023.56	1485.7		1728.84		286.356	2200.57	2240.8	2107.06	2072.41	2297.06			2003.82	2323.12			399.625	284.253
dst_to_origin(166)	2033.54	1505.62		1735.11		264.764	2200.57	2251.09	2107.06	2082.4	2306.34			2003.82	2341.64			404.969	292.062
dst_to_origin(167)	2033.54	1505.62		1735.11		264.764	2214.61	2261.08	2129.41	2082.4	2306.34			2013.16	2350.91			418.808	314.006
dst_to_origin(168)	2043.53	1515.59		1741.41		264.764	2228.65	2271.41	2142.94	2091.94	2324.91			2028.32	2350.91			441.022	336.006
dst_to_origin(169)	2053.51	1515.59		1761.82		263.059	2242.7	2301.76	2151.77	2121.91	2362.12			2047.07	2360.19			468.722	336.006
dst_to_origin(170)	2063.49	1515.59		1788.69		253.18	2270.79	2321.75	2156.48	2141.89	2371.43			2069.3	2373.2			482.597	344.093
dst_to_origin(171)	2083.46	1534.7		1802.78		253.18	2284.84	2331.74	2165.29	2141.89	2371.43			2078.68	2401.04			490.918	350
dst_to_origin(172)	2114	1544.67		1802.78		253.18	2292.68	2342.14	2192.37	2151.49	2380.76			2088.06	2423.32			490.918	358.05
dst_to_origin(173)	2114	1554.64		1809.23		253.18	2298.89	2352.13	2214.72	2151.49	2380.76			2088.06	2432.61			504.777	358.05
dst_to_origin(174)	2123.39	1584.55		1816.87		264.764	2306.73	2352.13	2237.07	2161.48	2399.42			2097.45	2445.61			526.972	372.022
dst_to_origin(175)	2133.96	1585.34		1823.32		253.18	2326.99	2362.56	2237.07	2191.12	2427.45			2116.25	2445.61			563.028	380.132
dst_to_origin(176)	2143.94	1575.37		1837.42		253.18	2341.05	2383.02	2241.83	2211.11	2446.16			2147.86	2458.62			576.888	402.244
dst_to_origin(177)	2143.94	1584.55		1858.01		253.18	2369.16	2403	2264.18	2221.1	2446.16			2157.27	2486.46			576.888	424.382
dst_to_origin(178)	2163.91	1594.52		1878.64		253.18	2381.7	2423.49	2286.53	2221.1	2455.52			2170.07	2508.74			576.888	424.382
dst_to_origin(179)	2173.89	1614.47		1878.64		253.18	2381.7	2434.03	2308.87	2230.81	2455.52			2179.47	2518.03			590.762	432.666
dst_to_origin(180)	2193.86	1634.41		1885.21		253.18	2389.48	2444.01	2322.43	2240.8	2474.27			2188.88	2527.33			612.944	432.666
dst_to_origin(181)	2203.84	1643.68		1892.75		253.18	2395.77	2454	2322.43	2260.8	2502.42			2188.88	2536.63			648.999	446.542
dst_to_origin(182)	2213.82	1653.66		1892.75		253.18	2409.83	2454	2336	2280.55	2524.64			2207.71	2549.61			662.873	454.863
dst_to_origin(183)	2223.8	1653.66		1892.75		241.868	2437.97	2464.57	2349.57	2290.55	2534.03			2217.14	2568.21			671.193	468.722
dst_to_origin(184)	2233.79	1663.64		1891.8		241.868	2459.8	2485.16	2363.15	2290.55	2534.03			2245.44	2596.15			676.757	499.3
dst_to_origin(185)	2243.77	1663.01		1898.42		231.948	2467.57	2495.14	2399.08	2300.54	2543.42			2254.88	2596.15			690.652	507.74
dst_to_origin(186)	2253.2	1663.01		1898.42		231.948	2473.86	2515.75	2412.67	2310.54	2562.23			2264.33	2609.1			721.11	513.128
dst_to_origin(187)	2263.18	1682.97		1911.75		231.948	2487.93	2536.4	2412.67	2320.54	2593.84			2264.33	2614.8			748.866	513.128
dst_to_origin(188)	2283.16	1692.96		1925.2		231.948	2495.7	2536.4	2426.27	2350.34	2612.66			2273.79	2627.74			748.866	526.972
dst_to_origin(189)	2303.13	1702.38		1931.97		231.948	2509.76	2547.1	2426.27	2360.19	2612.66			2283.24	2655.73			757.166	535.35
dst_to_origin(190)	2313.11	1722.35		1946.1		231.948	2530.14	2557.07	2439.88	2360.19	2622.08			2298.98	2677.98			771.038	549.181
dst_to_origin(191)	2313.66	1722.35		1938.76		241.868	2558.28	2557.07	2470.95	2370.19	2628.17			2327.44	2687.32			771.038	557.584
dst_to_origin(192)	2323.64	1722.35		1938.76		231.948	2566.03	2577.77	2484.55	2370.19	2650.36			2346.44	2687.32			798.812	588.303
dst_to_origin(193)	2333.62	1732.34		1952.9		241.868	2572.35	2608.47	2493.29	2390.08	2678.68			2349.57	2700.24			820.975	593.633
dst_to_origin(194)	2343.61	1732.34		1959.72		231.948	2586.43	2619.26	2502.04	2410.02	2688.12			2359.07	2709.58			834.865	602.08
dst_to_origin(195)	2343.07	1731.85		1966.57		241.868	2586.43	2639.19	2515.63	2430.02	2688.12			2359.07	2728.26			840.536	602.08
dst_to_origin(196)	2353.06	1741.84		1987.28		241.868	2614.57	2650	2524.38	2430.02	2697.57			2368.56	2756.32			840.536	610.574
dst_to_origin(197)	2383.02	1751.83		1994.24		241.868	2628.65	2650	2546.72	2440	2707.03			2387.57	2765.68			854.459	615.873
dst_to_origin(198)	2393.01	1781.38		2001.22		241.868	2656.8	2659.96	2573.03	2440	2738.65			2416.11	2775.05			874.185	632.851	0	0
dst_to_origin(199)	2403	1781.38		2001.22		241.868	2663.17	2670.81	2586.6	2450.02	2757.57			2438.22	2775.05			902.109	646.607	0	10
dst_to_origin(200)	2403	1791.37		2001.22		241.868	2670.88	2681.68	2586.6	2470.02	2767.04			2447.73	2793.8			910.22	668.88	10	10
dst_to_origin(201)	2412.99	1781.8		2008.23		241.868	2677.26	2701.59	2595.38	2500.18	2779.73			2447.73	2816.03			918.368	677.422	14.1421	10
dst_to_origin(202)	2422.97	1801.36		2008.23		241.868	2691.34	2722.44	2604.17	2510.18	2789.19			2447.73	2840.74			924.175	677.422	28.2843	0
dst_to_origin(203)	2432.49	1801.36		2029.41		241.868	2713.12	2733.37	2626.52	2510.08	2798.66			2457.25	2840.74			932.309	691.158	42.4264	14.1421
dst_to_origin(204)	2432.49	1811.35		2043.55		241.868	2733.59	2743.32	2657.67	2520.18	2827.08			2485.84	2844.17			960.208	691.158	56.5685	14.1421
dst_to_origin(205)	2442.48	1830.98		2050.66		241.868	2754.09	2754.27	2671.22	2520.18	2849.23			2507.93	2853.56			988.13	699.714	70.7107	28.2843
dst_to_origin(206)	2462.46	1850.97		2064.8		241.868	2754.09	2754.27	2680.02	2550.31	2858.71			2526.99	2853.56			1002.1	713.442	84.8528	50
dst_to_origin(207)	2482.44	1860.67		2057.79		243.311	2760.53	2765.25	2684.77	2570.49	2858.71			2536.53	2853.56			1002.1	722.011	84.8528	58.3095
dst_to_origin(208)	2492.43	1870.67		2071.93		241.868	2768.18	2786.2	2702.37	2580.48	2868.19			2536.53	2853.56			1010.2	744.312	92.1954	67.082
dst_to_origin(209)	2502.42	1870.67		2071.93		243.311	2774.62	2797.23	2724.72	2580.48	2868.19			2546.08	2862.95			1016.07	752.928	98.9949	76.1577
dst_to_origin(210)	2512.41	1870.67		2079.09		243.311	2788.71	2818.23	2747.07	2590.69	2896.65			2555.62	2872.35			1044.03	761.577	113.137	76.1577
area(0)	27200	20200	26500	22550	28900	25600	32250	31100	23250	23700	26550	26350	26400	35300	28200
area(1)	28350	21050	27200	22950	27350	25000	31200	30750	25950	24050	26950	25300	25150	33450	27200
area(2)	29550	21350	26200	23350	26100	25200	29950	31800	26500	23200	27600	25000	25450	33050	27300
area(3)	31500	21700	24950	23450	24900	24700	29900	32800	25950	22850	26250	26300	25800	33650	27500
area(4)	30250	21800	25400	24000	25950	28150	30850	33350	25650	23250	25700	26800	26200	34350	27850
area(5)	29300	21650	25900	24800	26350	28200	31450	33900	25200	23400	25450	27450	27100	35750	28600
area(6)	27750	20500	26350	24100	28050	28200	31700	32850	25300	23600	26000	27350	27000	36150	28200
area(7)	27300	20050	27150	23050	28100	26900	31000	30450	24650	24150	26500	26550	25250	36600	27750
area(8)	27950	20250	27350	22450	27700	26000	30300	29600	25400	22900	26900	25700	24900	36900	27050
area(9)	28350	20950	26200	22600	26200	26050	29300	29650	25250	23300	26700	25200	24550	35650	26050
area(10)	29000	21250	25800	22650	25900	26000	29950	30600	25450	23100	25650	25750	25900	33900	26450
area(11)	29400	21500	25700	23150	26200	26200	30700	32550	24900	23500	25400	27100	26100	33200	27400
area(12)	28500	22200	25950	23350	26550	26150	31550	33950	24100	23350	25950	28050	26550	33500	28450
area(13)	26600	21450	27350	23800	27000	26350	31950	33550	25250	23900	26100	28750	25400	34550	28650
area(14)	26250	20400	28000	23450	27950	26450	30850	32600	27200	22950	26950	28000	24000	35200	28400
area(15)	27000	20600	28300	22850	27850	25500	29550	31250	28000	22550	26600	26650	24900	35600	26200
area(16)	28100	20500	27200	22300	26400	24800	29950	30350	27000	22450	26000	25600	25500	35750	26700
area(17)	29400	20900	25900	22950	25550	23850	30450	30300	25750	23100	25500	26400	26700	34350	26700
area(18)	30100	21000	25400	23300	26550	24000	31150	31900	26300	23350	26050	26400	27100	33100	27600
area(19)	30450	21750	25850	23950	26250	24500	32100	32750	27300	23700	26400	27400	26550	33900	28450
area(20)	28900	22100	26750	24700	26550	24450	30950	34650	27250	22950	27500	27450	24650	34400	28600
area(21)	27750	21550	27250	24700	28000	24350	30800	34500	27350	22900	27400	27700	24600	35550	27400
area(22)	27000	19200	28350	24200	28400	24600	29850	32950	27150	22900	25900	26550	24850	36450	27150
area(23)	28400	18900	28950	23450	27250	24700	29650	31700	26550	23850	25600	25500	25400	36500	27000
area(24)	30000	20500	27150	21550	25900	24600	30550	30550	28100	23650	25850	25850	25500	34700	27900
area(25)	30550	20800	26600	22250	25500	24700	31050	31100	28550	24400	26950	26450	25750	33800	28850
area(26)	30650	21300	26250	22700	26000	24700	31700	31750	27750	23050	26950	27250	24800	33750	28650
area(27)	29900	21800	26600	23250	27100	24850	30800	32400	27050	22800	27500	28050	24750	34000	27550
area(28)	29150	21200	26950	23950	27350	25000	31050	33900	26950	23100	26950	28800	25100	35100	27250
area(29)	27500	21300	28550	24300	27550	25050	29300	34300	26900	23250	26000	27650	25450	35800	27400
area(30)	27650	20550	29900	25150	27600	25150	29700	32450	27750	23700	25800	27250	26250	36400	28250
area(31)	28000	20500	29600	24100	26700	25700	30400	31950	27900	24200	26250	26100	27300	34650	28900
area(32)	28850	20850	29000	23350	25950	25150	30850	30700	28500	24100	27500	26450	25550	33950	29200
area(33)	29600	21200	27400	22950	26000	24850	31900	30650	26900	23300	28050	26650	25100	33550	26850
area(34)	29250	21600	26550	23300	26050	23700	30250	32550	27200	22000	27600	27800	24300	34150	27100
area(35)	29150	22100	25950	24050	26500	23150	30100	33450	28050	22950	26400	27450	23950	34700	26950
area(36)	28350	22350	26350	24450	27750	24000	29050	34050	28150	23700	25800	29000	24700	35000	27650
area(37)	27150	21200	27600	25200	27750	23350	29350	34400	27950	24650	26250	27400	24900	36150	28600
area(38)	27350	20550	28300	24650	28250	23900	30500	33450	27550	24350	26700	26400	26150	36050	28800
area(39)	28100	20700	28800	23000	26900	23950	31550	31400	27250	23750	27300	26050	26600	34400	27500
area(40)	29700	21100	28900	23950	26050	23800	31950	30950	27150	22500	27800	26650	25800	33200	27150
area(41)	30350	21550	27300	23550	26050	24300	31600	31600	27800	23250	26800	27250	25700	33650	27200
area(42)	30900	22150	26750	23600	26400	24100	30150	32800	28200	24700	26400	28500	25950	35350	28150
area(43)	30300	22150	26350	24300	27750	24550	29100	34350	28100	25050	26150	29300	27350	36000	28850
area(44)	28700	22150	27150	24750	28250	23950	29350	34950	27100	25300	27200	29850	27100	36450	28400
area(45)	27550	21700	28150	25200	29350	22700	31000	34500	27550	23600	27500	28400	27200	36700	27800
area(46)	26750	19650	29250	25000	27900	21650	31550	32400	27550	23100	28200	27300	25700	35900	27150
area(47)	27800	20800	29600	25100	26900	20450	30600	31950	27950	23800	26650	26600	25400	34350	27100
area(48)	29150	21150	27800	23850	26050	19600	30700	32100	28400	24400	25950	27100	25550	33400	28000
area(49)	30250	21550	27300	23200	26950	19200	30450	33000	28150	25000	26050	27800	26250	33650	28750
area(50)	30300	21850	26900	23150	27400	18450	29850	33950	27500	25050	27100	28150	25950	34650	29100
area(51)	29750	22400	27350	23350	27750	18100	30400	35350	27300	24700	27750	28850	26650	35250	28050
area(52)	28000	21750	27950	24300	28150	18150	30950	35550	27850	23700	28500	29700	25950	36050	27300
area(53)	27000	21650	28450	25200	28400	17950	32300	33950	28250	23300	27850	29350	24700	35250	26900
area(54)	27000	20650	28700	25400	27100	18000	30950	32050	28200	23600	26750	27950	25600	34350	27550
area(55)	28300	20550	28750	25250	25850	19900	30700	31300	29200	24550	25850	26500	25550	33600	28100
area(56)	29200	20600	27800	24650	26050	19600	30400	32100	28100	24300	26150	25900	25850	33400	28550
area(57)	30200	21500	26400	24100	26300	20350	30050	32450	27150	23800	27150	26550	26750	33600	27650
area(58)	30450	20850	26550	22950	27150	20800	30000	33750	27200	23250	27150	26850	26650	34100	27050
area(59)	30800	21850	27150	23750	27600	20950	31600	35500	27400	23250	27750	28400	25050	35000	27350
area(60)	29000	22000	28500	24200	28150	21000	33150	35950	27400	23650	26700	28950	24600	36000	27050
area(61)	27250	21250		24550		21050	33300	34050	27500	24500	26400	28700	25050	34600	27450
area(62)	27250	20500		25250		21700	32450	31950	27050	25200	26250	27600	25850	34000	27950
area(63)	27850	20550		25850		21750	31700	31800	25750	24400	26600	26350	26650	33050	28500
area(64)	28350	21250		25500		22100	30200	31850	26450	22350	27500	26350	27650	33250	27350
area(65)	29550	21400		23750		22150	29750	33050	26700	23150	28300	27050	28200	34100	27050
area(66)	30150	21750		23450		22550	29800	34950	27650	23800	27600	27350	27350	35400	27000
area(67)	29850	21550		23200		21950	30650	35600	27500	24450	26450	28500	26000	35950	28150
area(68)	29400	21600		23900		20700	31400	35500	26550	24900	26050	29300	25400	35750	28700
area(69)	27650	21200		24750		21000	31400	33850	26600	24900	26600	29500	25850	34350	28550
area(70)	26850	20750		25400		20450	31800	32150	26700	24250	27000	28300	25650	32850	27400
area(71)	26900	21000		25950		21250	31200	31550	27750	23550	28000	27400	26950	33200	27000
area(72)	28100	21150		25750		21100	30650	31550	28250	23700	28600	27150	27500	34200	27100
area(73)	28850	21600		24700		21000	30800	32650	27250	23950	26700	27600	26550	34800	28200
area(74)	29800	21750		24150		21100	32500	33750	25850	24100	26500	28500	24950	35350	28550
area(75)	30150	22200		23550		21250	32350	34550	25950	24550	26950	29000	24850	36500	28250
area(76)	29100	21650		23650		21300	33500	35450	26700	24650	27000	29300	26150	35350	27450
area(77)	27150	20200		23900		21350	32350	34250	26850	23600	27200			33750	26950
area(78)	26400	20850		24950		21750	31700	32100	26800	23250	28000			32800	27450
area(79)	26450	20400		26200		21500	31200	30850	26750	23300	27100			33200	28300
area(80)	28500	21250		25600		21900	31500	31200	26050	24250	26800			34550	29400
area(81)	28750	21350		25250		21600	32550	31600	26550	25100	26900			34800	27950
area(82)	30000	22000		24500		21500	33800	32650	27050	24500	27050			35850	26950
area(83)	29450	22600		23750		20600	34050	34000	27600	24000	27600			34800	26850
area(84)	28650	21900		23700		20100	33700	35500	27100	22100	27900			34300	27700
area(85)	27400	21500		24250		19950	31950	33950	27000	23100	27000			33550	27850
area(86)	27100	21350		24800		20050	31500	32600	26850	23550	26450			33900	28650
area(87)	27400	21350		25350		19650	32550	30650	26950	24400	27100			34650	28050	27800	24850
area(88)	28700	21350		25700		19400	32950	30900	27400	25200	27600			34750	27350	28800	28150
area(89)	29650	21900		25900		19200	33950	32400	28200	24600	28000			35400	27300	29150	27750
area(90)	30550	22500		24600		19550	33900	33850	27650	23450	28500			35800	28300	29600	26450
area(91)	29150	22650		24050		19550	33450	35300	27800	23800	27450			34500	29200	29300	26600
area(92)	28500	22900		24000		19400	32550	35850	27150	24100	26700			33600	29850
area(93)	27150	22050		24650		19400	32100	34450	26400	24750	27200			33850	28000
area(94)	28000	21200		25300		19300	32300	32550	26700	25000	27950			34650	27650
area(95)	29050	21200		26150		19800	33400	31100	27450	24550	27850			35150	27050
area(96)	30350	22350		26750		19950	34100	31500	28250	23650	28500			36200	27950
area(97)	30100	22200		26900		19850	34000	30900	27700	23500	27850			35550	29250
area(98)	29100	22600		26100		19750	32900	33050	27000	24000	26800			33900	29400
area(99)	28500	23200		24250		19550	31650	34650	26350	24650	26700			33300	27600
area(100)	27550	23000		23800		19450	31300	35550	26050	24650	27100			33200	27000
area(101)	27350	22450		24650		19300	32000	33700	27050	24900	27650			34050	27300
area(102)	28250	21000		25400		19200	32450	31600	27450	23950	27350			35100	27800
area(103)	28950	21450		25400		19300	33050	30450	27350	23500	27850			35600	28100
area(104)	30050	20300		25500		19450	32900	30500	25800	23800	27200			35250	28650
area(105)	30400	21600		26700		18600	31900	31350	25400	24650	26400			33700	27750
area(106)	30500	22000		25950		18950	31100	31850	26450	24250	26150			32750	27200
area(107)	28350	22100		24750		19000	30850	33650	27200	24600	27450			33600	26550
area(108)	27000	21600		24000		18800	31700	34350	27550	24150	27900			34300	27350
area(109)	27300	22250		24250		19100	32450	34000	27100	23850	28100			35300	28200
area(110)	28050	22000		24350		18550	33300	31450	26200	24200	26850			35150	28600
area(111)	28500	20900		25450		18200	33600	30600	26100	24200	27100			35150	28550
area(112)	29550	21500		26250		18200	32500	31250	27050	24800	26600			34400	27000
area(113)	29900	21800		25900		18250	31150	31350	27750	24200	27300			33150	26850
area(114)	29350	21700		26350		18050	30200	32950	27850	24500	27900			32750	27250
area(115)	28550	22250		25550		17850	31150	34300	27150	23950	27800			34150	27600
area(116)	27000	22550		24550		17700	32050	35000	26000	23200	28200			35250	28050
area(117)	27150	23050		23900		17850	32800	34150	26700	23800	27150			35900	29100
area(118)	28050	20650		24600		17800	34150	32300	27500	24200	26800			35950	27550
area(119)	29150	21450		25700		17850	32700	30200	26300	24700	26750			35100	26500
area(120)	29900	19950		26300		17850	31600	30650	27600	24300	27150			33350	27200
area(121)	30550	20450		26650		18250	30650	31450	28400	23750	28000			33150	28000
area(122)	29650	21000		26950		18250	30700	32900	27100	23300	28550			33750	28800
area(123)	28350	22000		25900		18050	31300	34100	25700	24500	27900			34550	27900
area(124)	25850	22350		24100		17750	32300	34100	25400	25150	27150			35000	26650
area(125)	26450	23000		23800		17700	33800	33400	26300	25200	26700			36500	26400
area(126)	28050	22700		24400		17950	33800	31300	27250	24800	26900			35300	27350
area(127)	29200	20600		24950		18250	32200	31500	28250	24600	27800			34200	27800
area(128)	30100	21500		25700		18400	31200	31200	27550	23200	27950			33150	27900
area(129)	30350	20100		26000		18700	30350	32000	27250	24150	28000			33550	27550
area(130)	30750	20600		26250		18800	31700	33700	26850	24700	27900			34550	26900
area(131)	28850	22600		26550		19100	32400	34600	27200	25400	26950			35350	26150
area(132)	27350	22600		24750		19250	33850	33800	27900	24450	26300			35900	26550
area(133)	26700	23150		24350		19550	32900	31650	27450	23650	26750			35650	27400
area(134)	26450	22350		23850		19700	32800	30450	28200	23400	27700			34100	28600
area(135)	28300	20100		24500		19750	31950	31500	26750	24500	28300			33900	27700
area(136)	30800	21150		25100		19750	31100	32650	26550	25150	28450			33800	26450
area(137)	30450	21050		25550		19700	31400	33850	26400	25500	27800			34000	26750
area(138)	30200	21250		26550		20200	32200	35650	26850	26000	26550			34800	26150			26700	29200
area(139)	29150	21750		26100		20150	33400	34550	27900	24850	26950			35250	27250			25350	29750
area(140)	28200	22750		25350		19850	34100	33400	28450	24200	27600			35250	27950			24700	30550
area(141)	28050	23300		24600		20050	33750	31650	29050	24000	28000			34400	27900			25800	30600
area(142)	28750	23600		25100		19750	32700	30800	27850	24450	28450			33800	26800			26350	30950
area(143)	30050	22600		25550		20300	30750	32300	26400	25150	28400			33150	26100			27100	29900
area(144)	30850	22000		25850		19900	31050	33500	26700	25200	27500			33850	26800			28050	28600
area(145)	29650	21250		26500		20050	32600	34600	27600	24950	27300			34550	27450			26500	28650
area(146)	29050	21850		25900		19800	32900	35850	27950	23750	27400			35700	28300			25700	29000
area(147)	27850	22450		25150		19550	33650	34500	27750	23750	27800			35550	27400			25550	29400
area(148)	27850	23200		24700		19800	34200	32000	28800	24250	28850			35300	25700			26750	31050
area(149)	28500	22750		23600		19600	32100	30900	29050	24450	28850			33950	26450			26450	32000
area(150)	29750	22700		24500		19850	31150	31300	28850	24750	27600			32900	26900			27050	31050
area(151)	30700	21950		25200		19500	31300	32500	27100	25150	26550			34000	27800			25700	30600
area(152)	31350	20700		25650		19200	32450	33500	26100	23300	26900			34400	28150			24900	30250
area(153)	30900	20050		25750		19000	33550	35350	25850	23300	26600			34550	27300			25050	28500
area(154)	29700	21450		25950		19450	33750	34500	26700	23600	28100			35600	26800			26550	28950
area(155)	27900	22200		24200		19650	32350	33200	27900	24300	28550			34050	26100			26900	29600
area(156)	27400	22550		24150		19900	33350	31200	28550	24950	28800			33650	26450			27350	30550
area(157)	27600	22700		23850		20450	31850	30850	28450	24500	27450			33300	27200			26200	31100
area(158)	28650	19750		24400		20250	31200	31950	27100	23450	27000			34000	28100			24900	31250
area(159)	29900	19600		25400		20250	32650	32550	26300	23750	27050			35200	27250			25500	30150
area(160)	30500	20050		25750		20350	33100	33500	26350	24600	27700			35700	26500			26350	28250
area(161)	31800	19950		26500		20250	33750	34350	27100	25200	28300			35650	26300			27000	28150
area(162)	31700	21750		25150		18000	34300	34250	28600	25150	28650			34750	25950			27950	29350
area(163)	30900	22250		24600		18350	33800	32300	29300	25150	27900			33300	27550			25500	30700
area(164)	28800	22250		23550		17900	31900	30650	28400	24250	27350			33850	28100			24550	31450
area(165)	27900	22350		24000		18050	31200	31450	29650	23650	27400			33150	27850			25650	32250
area(166)	27600	21550		24400		20400	32100	31850	29300	23950	27100			34150	26150			26450	32050
area(167)	28800	21950		25250		20600	33300	32850	27100	25200	27700			34850	25450			27300	31250
area(168)	29350	21400		25950		20400	34350	34750	26600	25000	28150			37650	27050			27200	29100
area(169)	30450	21600		26300		20400	33400	34650	26050	25050	28000			35800	27800			26700	28550
area(170)	31000	22550		25550		20550	33900	33550	27300	24850	27300			34400	27500			25550	28500
area(171)	30300	23300		24650		20500	32400	32100	27800	23650	27000			32700	27950			25650	29550
area(172)	29350	22750		23850		20950	31900	31550	28300	24400	26950			32900	27250			26100	31100
area(173)	28250	20250		24000		21050	32650	31700	27300	24800	27700			34150	26400			26800	30950
area(174)	27700	20900		25050		21250	33700	32850	26450	24900	29050			33900	26050			26900	31650
area(175)	28600	21750		25300		21150	34500	33750	26150	25050	29050			34500	27400			27300	32200
area(176)	29800	20400		25350		21200	34350	34600	27100	24900	27400			35850	28600			25750	30600
area(177)	30500	21900		25200		21350	33200	35450	27550	23450	27350			33200	27650			25900	29350
area(178)	30750	22250		24050		21050	31700	33300	27850	24150	27500			32400	26050			26300	28150
area(179)	30100	23000		23900		21150	31750	32000	27450	24400	27000			32600	26550			26750	29200
area(180)	29950	22550		24200		21050	32250	31900	26700	24800	28050			34150	26900			27200	30250
area(181)	28300	21550		24950		20850	33800	31750	25750	25450	28850			35050	27800			26350	31100
area(182)	27650	21450		25350		20700	34050	33100	27350	24600	26600			35500	27850			25650	32200
area(183)	28400	21400		25700		20450	33800	34550	28550	23450	28550			36050	28750			25550	31300
area(184)	28900	21250		25450		20700	32800	35200	28650	23800	27800			34500	27450			26350	31000
area(185)	30050	22050		27200		20300	31700	35000	27700	24750	28300			33350	26900			27600	29850
area(186)	30200	22750		27050		20450	32350	33850	26900	25300	28950			33700	26850			27600	28900
area(187)	30100	23350		27000		20350	32650	32600	27300	25400	29100			34250	27000			26700	29400
area(188)	30150	23050		24950		20300	34250	31650	27500	25000	27550			34650	27900			26000	30350
area(189)	29400	22550		23650		20150	34900	32450	27750	24450	27850			34750	28400			26450	31700
area(190)	27800	21500		24150		20150	34250	33100	28300	24550	27900			36850	27400			27050	32250
area(191)	28350	21550		24450		20700	33250	34350	28200	24450	28250			35250	26550			27400	31850
area(192)	28950	21600		25000		20350	32100	35650	26450	24700	28350			34450	26700			27550	30400
area(193)	29600	21500		25800		20300	32000	35550	25800	25450	28750			33950	28250			26550	29650
area(194)	30700	22050		26500		19900	33100	33600	26050	24800	28250			34400	28550			25550	29100
area(195)	30400	22450		26650		20050	34150	31650	27200	24800	27550			35350	28350			26050	29650
area(196)	30200	22650		25900		20100	34550	31200	27600	23950	27850			35250	27550			27050	30600
area(197)	30650	21450		24550		19800	34100	31900	28250	24400	28700			35250	26900			27600	31550
area(198)	28900	21750		24400		19950	32550	32800	26850	25350	28800			33900	26400			27150	32800	28100	25750
area(199)	27650	20000		24900		20000	31550	33750	25850	25200	28050			34250	27650			27300	31550	28300	25500
area(200)	27800	20600		24950		19800	31400	35450	25950	24550	27350			32450	28800			25650	30100	29100	25400
area(201)	28850	19550		25050		19800	33200	34750	26800	24850	27500			33550	28200			26150	28750	29300	26350
area(202)	29250	21300		25600		19950	33600	33000	27550	23800	28000			33950	26500			26750	28700	30050	26850
area(203)	29650	22000		26300		19800	34300	31600	27900	24250	28650			34350	26150			27300	29650	30700	27900
area(204)	31000	22350		26100		20150	34000	31500	26850	24850	28350			34950	26050			27450	30450	29950	27550
area(205)	31650	23400		25500		19950	31750	31700	25750	25300	28200			35000	26350			26550	31100	28950	28500
area(206)	31850	21900		24000		19800	31650	32800	26000	25750	27350			33800	26950			25950	31750	27250	29350
area(207)	29700	21050		24350		20050	32100	34000	26100	24600	27650			33150	27200			25950	32150	27150	27950
area(208)	28500	21050		24450		19950	33200	34950	27500	24700	28150			33900	27950			26750	30450	27850	27150
area(209)	27600	21400		24800		19900	34050	34600	27850	24100	28800			34350	28150			27550	29450	28800	26850
area(210)	27650	21200		25100		19900	33900	33350	27300	24450	28700			34900	28950			27850	28650	30050	26800
perimeter(0)	869.706	831.127	907.696	833.553	942.254	960.833	968.112	902.843	748.701	822.843	891.543	908.701	960.833	990.538	918.822
perimeter(1)	883.848	845.269	952.548	833.553	911.543	984.264	982.254	892.132	833.553	845.269	883.259	894.558	918.406	984.68	882.254
perimeter(2)	903.848	845.269	924.264	841.838	877.401	819.411	968.112	906.274	847.696	839.411	925.685	886.274	918.406	956.396	882.254
perimeter(3)	957.99	842.843	890.122	853.553	849.117	819.411	953.97	914.558	785.269	833.553	911.543	894.558	912.548	956.396	870.538
perimeter(4)	935.563	859.411	895.98	867.696	863.259	865.269	968.112	928.701	665.269	833.553	893.97	886.274	904.264	956.396	876.396
perimeter(5)	929.706	856.985	904.264	895.98	883.259	867.696	976.396	974.558	639.411	831.127	879.828	920.416	949.117	984.68	913.97
perimeter(6)	903.848	814.558	918.406	867.696	931.543	855.98	973.97	968.701	611.127	831.127	885.685	903.848	960.833	1001.25	897.401
perimeter(7)	877.99	808.701	934.975	881.838	917.401	847.696	962.254	888.701	600.416	861.838	877.401	920.416	918.406	987.107	903.259
perimeter(8)	892.132	828.701	974.975	853.553	937.401	827.696	973.97	882.843	639.411	875.98	893.97	906.274	912.548	1007.11	894.975
perimeter(9)	883.848	828.701	940.833	839.411	909.117	825.269	953.97	888.701	656.985	859.411	913.97	877.99	890.122	1001.25	886.69
perimeter(10)	897.99	828.701	940.833	841.838	917.401	819.411	948.112	914.558	725.269	839.411	883.259	892.132	912.548	990.538	878.406
perimeter(11)	921.421	831.127	900.833	833.553	909.117	827.696	962.254	948.701	787.696	831.127	877.401	897.99	924.264	950.538	900.833
perimeter(12)	929.706	871.127	906.69	833.553	903.259	821.838	968.112	988.701	807.696	820.416	871.543	912.132	934.975	962.254	934.975
perimeter(13)	877.99	848.701	926.69	847.696	900.833	821.838	976.396	968.701	796.985	842.843	877.401	923.848	917.401	972.965	943.259
perimeter(14)	872.132	814.558	960.833	870.122	934.975	841.838	988.112	966.274	851.127	885.269	911.543	917.99	889.117	1010.54	937.401
perimeter(15)	857.99	822.843	989.117	846.69	943.259	815.98	959.828	920.416	907.696	856.985	913.97	928.701	880.833	998.822	892.548
perimeter(16)	886.274	814.558	960.833	820.833	917.401	787.696	959.828	892.132	899.411	820.416	905.685	902.843	892.548	992.965	892.548
perimeter(17)	897.99	834.558	929.117	846.69	903.259	761.838	959.828	894.558	865.269	826.274	889.117	886.274	929.117	1004.68	889.117
perimeter(18)	946.274	842.843	912.548	849.117	903.259	759.411	959.828	906.274	875.98	812.132	883.259	894.558	937.401	970.538	900.833
perimeter(19)	940.416	828.701	926.69	854.975	894.975	779.411	998.822	912.132	887.696	817.99	897.401	897.99	943.259	970.538	931.543
perimeter(20)	917.99	862.843	926.69	869.117	886.69	790.122	948.112	952.132	918.406	823.848	917.401	912.132	903.259	970.538	945.685
perimeter(21)	892.132	856.985	934.975	889.117	917.401	781.838	982.254	966.274	921.838	826.274	937.401	937.99	877.401	984.68	917.401
perimeter(22)	869.706	914.558	963.259	849.117	953.97	787.696	968.112	948.701	930.122	826.274	905.685	920.416	883.259	1004.68	911.543
perimeter(23)	877.99	942.843	999.828	866.69	923.259	787.696	956.396	906.274	921.838	832.132	877.401	886.274	880.833	1018.82	897.401
perimeter(24)	897.99	842.843	951.543	926.69	889.117	787.696	964.68	872.132	915.98	823.848	883.259	900.416	877.401	990.538	913.97
perimeter(25)	915.563	842.843	937.401	826.69	880.833	787.696	956.396	894.558	938.406	846.274	891.543	900.416	923.259	990.538	931.543
perimeter(26)	923.848	842.843	931.543	832.548	889.117	787.696	958.822	892.132	938.406	896.985	883.259	892.132	885.685	976.396	943.259
perimeter(27)	926.274	834.558	929.117	846.69	909.117	810.122	950.538	897.99	918.406	879.411	925.685	932.132	879.828	982.254	914.975
perimeter(28)	928.701	826.274	931.543	846.69	914.975	824.264	972.965	926.274	926.69	826.274	911.543	954.558	865.685	982.254	903.259
perimeter(29)	894.558	834.558	959.828	849.117	914.975	830.122	962.254	966.274	912.548	820.416	889.117	912.132	863.259	990.538	905.685
perimeter(30)	880.416	808.701	1030.54	891.543	940.833	846.69	950.538	952.132	914.975	809.706	877.401	932.132	894.975	1018.82	923.259
perimeter(31)	877.99	834.558	1018.82	860.833	912.548	860.833	950.538	945.269	937.401	809.706	874.975	917.99	920.833	996.396	937.401
perimeter(32)	892.132	840.416	1010.54	854.975	906.69	838.406	964.68	877.99	937.401	837.99	897.401	912.132	890.122	1004.68	960.833
perimeter(33)	934.558	834.558	970.538	846.69	892.548	858.406	978.822	892.132	929.117	817.99	919.828	920.416	884.264	976.396	898.406
perimeter(34)	920.416	834.558	928.112	840.833	890.122	824.264	932.965	908.701	917.401	801.421	925.685	926.274	859.411	984.68	892.548
perimeter(35)	912.132	842.843	896.396	854.975	887.696	830.122	970.538	940.416	931.543	803.848	897.401	932.132	845.269	990.538	894.975
perimeter(36)	912.132	860.416	908.112	854.975	938.406	844.264	952.965	963.848	931.543	809.706	877.401	954.558	859.411	970.538	906.69
perimeter(37)	872.132	834.558	922.254	885.685	921.838	821.838	936.396	954.558	914.975	815.563	883.259	954.558	862.843	1004.68	920.833
perimeter(38)	872.132	820.416	930.538	854.975	958.406	835.98	942.254	960.416	914.975	815.563	897.401	914.558	900.416	1012.96	949.117
perimeter(39)	886.274	826.274	950.538	969.117	904.264	830.122	944.68	922.843	914.975	823.848	925.685	900.416	906.274	1002.25	917.401
perimeter(40)	934.558	834.558	987.107	858.406	910.122	824.264	972.965	900.416	926.69	809.706	925.685	908.701	894.558	973.97	894.975
perimeter(41)	952.132	820.416	918.822	838.406	901.838	844.264	987.107	894.558	920.833	803.848	905.685	916.985	877.99	959.828	889.117
perimeter(42)	946.274	832.132	904.68	844.264	895.98	835.98	952.965	906.274	912.548	817.99	889.117	922.843	883.848	976.396	903.259
perimeter(43)	966.274	840.416	868.112	852.548	910.122	878.406	930.538	940.416	929.117	812.132	883.259	962.843	903.848	1002.25	939.828
perimeter(44)	926.274	848.701	896.396	886.69	921.838	838.406	924.68	980.416	892.548	837.99	897.401	976.985	917.99	1016.4	930.538
perimeter(45)	892.132	822.843	904.68	880.833	970.122	832.548	938.822	982.843	943.259	846.274	889.117	942.843	909.706	1013.97	913.97
perimeter(46)	863.848	933.553	952.965	860.833	964.264	810.122	941.249	934.558	934.975	817.99	929.117	931.127	889.706	1022.25	899.828
perimeter(47)	877.99	814.558	970.538	880.833	904.264	753.553	927.107	908.701	943.259	817.99	914.975	922.843	869.706	999.828	885.685
perimeter(48)	900.416	825.269	942.254	854.975	918.406	727.696	967.107	906.274	925.685	817.99	886.69	922.843	855.563	977.401	893.97
perimeter(49)	932.132	845.269	922.254	820.833	921.838	707.696	932.965	914.558	923.259	809.706	894.975	931.127	863.848	971.543	899.828
perimeter(50)	926.274	845.269	902.254	814.975	915.98	665.269	924.68	920.416	897.401	823.848	900.833	936.985	875.563	979.828	933.97
perimeter(51)	920.416	851.127	896.396	831.543	930.122	651.127	918.822	980.416	945.685	854.558	906.69	953.553	936.985	988.112	903.259
perimeter(52)	897.99	828.701	896.396	865.685	921.838	645.269	952.965	1000.42	923.259	837.99	940.833	975.98	900.416	1008.11	900.833
perimeter(53)	869.706	828.701	904.68	877.401	935.98	653.553	967.107	988.701	943.259	809.706	954.975	950.122	874.558	976.396	889.117
perimeter(54)	869.706	848.701	927.107	893.97	924.264	687.696	932.965	936.985	920.833	826.274	906.69	950.122	866.274	968.112	903.259
perimeter(55)	886.274	820.416	932.965	883.259	901.838	764.264	938.822	886.274	977.401	832.132	886.69	920.833	880.416	993.97	917.401
perimeter(56)	897.99	834.558	898.822	879.828	910.122	755.98	955.391	894.558	932.548	817.99	906.69	892.548	863.848	973.97	943.259
perimeter(57)	937.99	834.558	890.538	865.685	904.264	770.122	941.249	892.132	958.406	829.706	906.69	894.975	880.416	973.97	906.69
perimeter(58)	940.416	812.132	884.68	843.259	910.122	804.264	927.107	920.416	944.264	840.416	898.406	894.975	916.985	965.685	934.975
perimeter(59)	982.843	832.132	884.68	843.259	924.264	818.406	955.391	977.99	935.98	823.848	934.975	929.117	868.701	993.97	914.975
perimeter(60)	914.558	837.99	898.822	849.117	933.553	804.264	997.817	992.132	935.98	832.132	920.833	943.259	874.558	1022.25	886.69
perimeter(61)	880.416	832.132		863.259		781.838	967.107	980.416	915.98	834.558	900.833	937.401	872.132	977.401	906.69
perimeter(62)	860.416	829.706		863.259		824.264	941.249	912.132	910.122	846.274	886.69	945.685	880.416	993.97	898.406
perimeter(63)	860.416	823.848		903.259		838.406	938.822	897.99	910.122	962.843	900.833	911.543	900.416	979.828	929.117
perimeter(64)	872.132	832.132		905.685		860.833	910.538	900.416	926.69	956.985	909.117	899.828	960.416	983.259	914.975
perimeter(65)	940.416	829.706		834.975		874.975	884.68	912.132	912.548	848.701	940.833	899.828	951.127	977.401	914.975
perimeter(66)	948.701	815.563		826.69		874.975	893.97	968.701	934.975	826.274	929.117	899.828	960.416	997.401	900.833
perimeter(67)	932.132	823.848		840.833		874.975	896.396	1014.56	937.401	840.416	886.69	910.538	922.843	1019.83	906.69
perimeter(68)	946.274	849.706		849.117		840.833	910.538	986.274	918.406	866.274	874.975	942.254	894.558	1019.83	937.401
perimeter(69)	912.132	817.99		863.259		840.833	922.254	980.416	912.548	837.99	889.117	962.254	888.701	999.828	934.975
perimeter(70)	880.416	815.563		877.401		818.406	922.254	948.701	912.548	832.132	889.117	962.254	888.701	983.259	892.548
perimeter(71)	869.706	809.706		923.259		846.69	922.254	920.416	934.975	832.132	909.117	965.685	900.416	977.401	892.548
perimeter(72)	886.274	815.563		891.543		832.548	908.112	900.416	963.259	826.274	945.685	919.828	934.558	977.401	900.833
perimeter(73)	892.132	817.99		885.685		824.264	890.538	920.416	926.69	832.132	917.401	913.97	928.701	985.685	912.548
perimeter(74)	926.274	812.132		859.828		832.548	958.822	940.416	921.838	826.274	897.401	913.97	888.701	991.543	934.975
perimeter(75)	968.701	837.99		823.259		838.406	944.68	980.416	918.406	820.416	891.543	925.685	872.132	1025.69	931.543
perimeter(76)	917.99	835.563		834.975		832.548	978.822	1016.98	915.98	848.701	889.117	957.401	880.416	1028.11	903.259
perimeter(77)	920.416	809.706		837.401		826.69	976.396	980.416	898.406	831.127	889.117			1008.11	886.69
perimeter(78)	857.99	812.132		843.259		846.69	930.538	934.558	912.548	836.985	917.401			957.401	886.69
perimeter(79)	863.848	817.99		885.685		849.117	930.538	900.416	926.69	822.843	925.685			965.685	909.117
perimeter(80)	886.274	832.132		865.685		885.685	930.538	897.99	898.406	836.985	925.685			971.543	945.685
perimeter(81)	892.132	823.848		871.543		865.685	952.965	897.99	906.69	859.411	897.401			977.401	914.975
perimeter(82)	926.274	854.558		849.117		857.401	998.822	912.132	926.69	859.411	903.259			999.828	894.975
perimeter(83)	920.416	849.706		814.975		809.117	1001.25	954.558	940.833	851.127	905.685			973.97	874.975
perimeter(84)	932.132	829.706		829.117		772.548	975.391	994.558	912.548	947.696	937.401			1005.69	892.548
perimeter(85)	894.558	809.706		863.259		758.406	964.68	960.416	944.264	831.127	925.685			983.259	906.69
perimeter(86)	877.99	823.848		877.401		741.838	947.107	954.558	918.406	836.985	894.975			977.401	934.975
perimeter(87)	866.274	823.848		871.543		713.553	944.68	888.701	930.122	834.558	897.401			983.259	926.69	897.401	1181.84
perimeter(88)	886.274	815.563		865.685		699.411	952.965	886.274	927.696	851.127	897.401			974.975	898.406	937.401	1045.27
perimeter(89)	920.416	821.421		893.97		707.696	972.965	906.274	975.98	862.843	897.401			997.401	892.548	951.543	1025.27
perimeter(90)	968.701	821.421		853.97		701.838	990.538	920.416	950.122	853.553	937.401			1020.83	912.548	945.685	980.416
perimeter(91)	928.701	835.563		831.543		693.553	996.396	957.99	935.98	851.127	903.259			1012.55	932.548	957.401	957.99
perimeter(92)	914.558	829.706		825.685		699.411	976.396	1000.42	941.838	842.843	897.401			984.264	958.406
perimeter(93)	872.132	815.563		831.543		699.411	950.538	960.416	907.696	848.701	889.117			978.406	932.548
perimeter(94)	886.274	826.274		873.97		699.411	953.97	940.416	915.98	842.843	903.259			978.406	918.406
perimeter(95)	892.132	809.706		888.112		715.98	970.538	886.274	913.553	848.701	914.975			990.122	901.838
perimeter(96)	932.132	835.563		879.828		713.553	1010.54	886.274	961.838	848.701	920.833			1012.55	910.122
perimeter(97)	926.274	821.421		893.97		721.838	1010.54	897.99	927.696	842.843	918.406			1018.41	950.122
perimeter(98)	894.558	829.706		885.685		713.553	1002.25	903.848	927.696	834.558	912.548			984.264	960.833
perimeter(99)	926.274	857.99		831.543		721.838	988.112	952.132	921.838	832.132	912.548			984.264	929.117
perimeter(100)	872.132	869.706		813.97		721.838	962.254	992.132	901.838	820.416	912.548			975.98	904.264
perimeter(101)	863.848	835.563		851.543		715.98	973.97	986.274	921.838	837.99	918.406			970.122	904.264
perimeter(102)	883.848	917.99		862.254		724.264	979.828	937.99	930.122	848.701	958.406			984.264	904.264
perimeter(103)	883.848	803.848		850.538		735.98	988.112	892.132	930.122	834.558	958.406			1004.26	904.264
perimeter(104)	932.132	906.274		850.538		730.122	1005.69	889.706	887.696	826.274	924.264			998.406	926.69
perimeter(105)	937.99	821.421		870.538		715.98	977.401	892.132	867.696	832.132	899.411			995.98	934.975
perimeter(106)	937.99	821.421		876.396		701.838	985.685	903.848	890.122	803.848	893.553			970.122	909.117
perimeter(107)	948.701	829.706		856.396		695.98	988.112	952.132	895.98	829.706	918.406			984.264	886.69
perimeter(108)	877.99	833.137		822.254		712.548	969.117	1003.85	921.838	832.132	915.98			984.264	886.69
perimeter(109)	866.274	815.563		808.112		712.548	983.259	974.558	915.98	832.132	944.264			992.548	909.117
perimeter(110)	888.701	837.99		819.828		698.406	997.401	892.132	907.696	817.99	890.122			990.122	920.833
perimeter(111)	877.99	797.99		828.112		684.264	1005.69	866.274	907.696	837.99	924.264			1010.12	926.69
perimeter(112)	912.132	806.274		864.68		695.98	977.401	872.132	910.122	817.99	912.548			1012.55	912.548
perimeter(113)	926.274	797.99		842.254		681.838	963.259	892.132	950.122	817.99	924.264			981.838	898.406
perimeter(114)	912.132	809.706		884.68		681.838	937.401	932.132	930.122	846.274	915.98			973.553	890.122
perimeter(115)	928.701	815.563		868.112		681.838	951.543	966.274	913.553	848.701	907.696			981.838	895.98
perimeter(116)	857.99	815.563		828.112		679.411	951.543	974.558	919.411	817.99	919.411			993.553	1046.69
perimeter(117)	872.132	855.563		822.254		665.269	965.685	972.132	927.696	809.706	925.269			1015.98	947.696
perimeter(118)	872.132	932.132		822.254		659.411	1008.11	926.274	927.696	801.421	899.411			1021.84	905.269
perimeter(119)	892.132	803.848		842.254		673.553	965.685	886.274	887.696	809.706	896.985			1019.41	891.127
perimeter(120)	926.274	900.416		878.822		665.269	973.97	892.132	924.264	829.706	888.701			1005.27	899.411
perimeter(121)	932.132	812.132		864.68		673.553	959.828	900.416	940.833	823.848	902.843			985.269	911.127
perimeter(122)	940.416	797.99		876.396		681.838	945.685	926.274	920.833	817.99	936.985			985.269	939.411
perimeter(123)	892.132	809.706		873.97		690.122	957.401	966.274	889.117	817.99	914.558			993.553	931.127
perimeter(124)	852.132	835.563		845.685		673.553	962.254	974.558	877.401	823.848	908.701			999.411	885.269
perimeter(125)	860.416	886.274		825.685		667.696	993.97	966.274	877.401	817.99	902.843			1027.7	899.411
perimeter(126)	872.132	849.706		825.685		681.838	1002.25	906.274	899.828	817.99	894.558			999.411	896.985
perimeter(127)	906.274	942.843		831.543		701.838	973.97	894.558	936.396	834.558	911.127			999.411	902.843
perimeter(128)	946.274	797.99		865.685		707.696	978.822	894.558	888.112	814.558	908.701			985.269	911.127
perimeter(129)	932.132	922.843		873.97		752.548	948.112	931.127	924.68	812.132	922.843			985.269	908.701
perimeter(130)	960.416	922.843		879.828		744.264	942.254	962.843	916.396	817.99	931.127			993.553	911.127
perimeter(131)	920.416	829.706		896.396		764.264	962.254	982.843	910.538	837.99	893.553			1005.27	880.416
perimeter(132)	872.132	837.99		848.112		766.69	1012.96	982.843	910.538	812.132	882.843			999.411	872.132
perimeter(133)	857.99	835.563		819.828		778.406	970.538	928.701	904.68	840.416	885.269			1005.27	877.99
perimeter(134)	863.848	843.848		819.828		772.548	950.538	880.416	918.822	837.99	899.411			971.127	926.274
perimeter(135)	877.99	951.127		833.97		766.69	964.68	894.558	896.396	834.558	907.696			1007.7	906.274
perimeter(136)	937.99	795.563		842.254		774.975	930.538	916.985	896.396	848.701	925.269			995.98	880.416
perimeter(137)	923.848	823.848		839.828		789.117	930.538	945.269	878.822	862.843	919.411			987.696	880.416
perimeter(138)	926.274	815.563		876.396		780.833	927.107	1005.27	884.68	866.274	885.269			979.411	876.985			945.685	940.833
perimeter(139)	912.132	832.132		862.254		794.975	947.107	985.269	910.538	836.985	893.553			993.553	880.416			891.543	943.259
perimeter(140)	877.99	840.416		859.828		794.975	975.391	971.127	916.396	851.127	907.696			981.838	908.701			877.401	951.543
perimeter(141)	883.848	829.706		845.685		814.975	952.965	916.985	936.396	851.127	907.696			979.411	902.843			877.401	945.685
perimeter(142)	883.848	849.706		842.254		786.69	975.391	902.843	904.68	836.985	933.553			987.696	906.274			899.828	988.112
perimeter(143)	903.848	829.706		836.396		792.548	932.965	919.411	882.254	836.985	947.696			973.553	894.558			913.97	993.97
perimeter(144)	952.132	817.99		836.396		800.833	924.68	939.411	882.254	822.843	907.696			965.269	874.558			959.828	913.97
perimeter(145)	940.416	815.563		862.254		814.975	927.107	962.843	902.254	848.701	907.696			968.701	896.985			945.685	908.112
perimeter(146)	923.848	823.848		853.97		772.548	927.107	1016.98	908.112	925.269	887.696			991.127	922.843			909.117	922.254
perimeter(147)	883.848	815.563		851.543		778.406	961.249	991.127	896.396	828.701	899.411			988.701	926.274			899.828	922.254
perimeter(148)	883.848	837.99		857.401		800.833	955.391	922.843	942.254	836.985	941.838			994.558	882.843			911.543	956.396
perimeter(149)	889.706	835.563		820.833		772.548	947.107	891.127	964.68	828.701	933.553			988.701	888.701			903.259	990.538
perimeter(150)	912.132	874.558		837.401		806.69	924.68	902.843	984.68	820.416	919.411			966.274	866.274			948.112	968.112
perimeter(151)	929.706	823.848		837.401		792.548	927.107	914.558	922.254	860.416	893.553			974.558	902.843			913.97	973.97
perimeter(152)	952.132	801.421		871.543		792.548	941.249	951.127	913.97	862.843	879.411			982.843	933.553			885.685	968.112
perimeter(153)	926.274	920.416		871.543		772.548	964.68	1005.27	871.543	814.558	879.411			968.701	914.558			879.828	917.401
perimeter(154)	922.843	823.848		879.828		786.69	977.817	971.127	902.254	814.558	907.696			986.274	894.558			899.828	919.828
perimeter(155)	874.558	817.99		865.685		806.69	924.68	971.127	922.254	842.843	921.838			972.132	874.558			897.401	925.685
perimeter(156)	854.558	832.132		843.259		772.548	961.249	922.843	968.112	848.701	939.411			980.416	872.132			928.112	939.828
perimeter(157)	866.274	837.99		843.259		814.975	932.965	916.985	956.396	814.558	901.838			974.558	877.99			902.254	953.97
perimeter(158)	880.416	912.132		837.401		786.69	918.822	916.985	1075.39	908.701	887.696			974.558	906.274			873.97	976.396
perimeter(159)	914.558	926.274		857.401		786.69	932.965	936.985	905.685	840.416	881.838			966.274	920.416			885.685	968.112
perimeter(160)	914.558	892.132		863.259		786.69	947.107	951.127	899.828	851.127	895.98			986.274	877.99			899.828	931.543
perimeter(161)	982.843	900.416		909.117		783.259	961.249	965.269	902.254	851.127	907.696			972.132	894.558			913.97	899.828
perimeter(162)	974.558	807.279		858.406		817.401	955.391	993.553	950.538	840.416	905.269			972.132	863.848			948.112	928.112
perimeter(163)	974.558	815.563		872.548		746.69	967.107	927.696	958.822	840.416	911.127			974.558	912.132			877.401	942.254
perimeter(164)	954.558	807.279		850.122		809.117	947.107	901.838	938.822	840.416	905.269			985.269	926.274			851.543	976.396
perimeter(165)	886.274	835.563		852.548		911.543	927.107	921.838	984.68	832.132	899.411			952.132	920.416			859.828	996.396
perimeter(166)	877.99	815.563		852.548		780.833	927.107	921.838	990.538	820.416	894.558			980.416	896.985			859.828	996.396
perimeter(167)	877.99	815.563		858.406		789.117	955.391	933.553	925.685	826.274	886.274			980.416	863.848			882.254	979.828
perimeter(168)	900.416	846.274		890.122		809.117	989.533	981.838	877.401	814.558	908.701			1012.13	872.132			902.254	937.401
perimeter(169)	920.416	846.274		912.548		800.833	938.822	1010.12	871.543	823.848	906.274			977.99	886.274			902.254	923.259
perimeter(170)	966.274	823.848		898.406		814.975	975.391	981.838	870.538	840.416	894.558			986.274	886.274			879.828	909.117
perimeter(171)	926.274	829.706		870.122		809.117	967.107	944.264	890.538	820.416	886.274			957.99	920.416			859.828	931.543
perimeter(172)	920.416	843.848		850.122		843.259	938.822	910.122	910.538	822.843	888.701			937.99	888.701			873.97	985.685
perimeter(173)	900.416	755.563		872.548		834.975	952.965	924.264	902.254	842.843	914.558			960.416	874.558			885.685	983.259
perimeter(174)	877.99	809.706		870.122		854.975	955.391	930.122	888.112	834.558	920.416			949.706	848.701			885.685	983.259
perimeter(175)	886.274	832.132		867.696		834.975	975.391	938.406	876.396	840.416	932.132			957.99	882.843			922.254	997.401
perimeter(176)	897.99	942.843		878.406		840.833	952.965	972.548	882.254	842.843	914.558			983.848	911.127			888.112	1017.4
perimeter(177)	926.274	829.706		872.548		863.259	975.391	1023.26	916.396	836.985	892.132			982.843	916.985			873.97	946.69
perimeter(178)	932.132	823.848		878.406		843.259	938.822	952.548	916.396	836.985	886.274			946.274	1021.84			873.97	934.975
perimeter(179)	926.274	829.706		852.548		871.543	932.965	912.548	908.112	842.843	974.558			946.274	916.985			888.112	929.117
perimeter(180)	932.132	848.701		860.833		851.543	956.396	900.833	902.254	834.558	920.416			952.132	891.127			902.254	934.975
perimeter(181)	914.558	828.701		866.69		851.543	967.107	914.975	884.68	860.416	892.132			968.701	911.127			916.396	960.833
perimeter(182)	863.848	828.701		886.69		837.401	952.965	932.548	896.396	871.127	917.99			982.843	925.269			879.828	989.117
perimeter(183)	866.274	814.558		880.833		814.975	958.822	974.975	924.68	820.416	900.416			988.701	925.269			868.112	969.117
perimeter(184)	877.99	828.701		898.406		800.833	958.822	1000.83	932.965	842.843	897.99			974.558	896.985			868.112	985.685
perimeter(185)	903.848	840.416		924.264		772.548	930.538	989.117	910.538	836.985	897.99			980.416	939.411			882.254	954.975
perimeter(186)	937.99	840.416		930.122		766.69	924.68	983.259	910.538	854.558	900.416			966.274	880.416			893.97	929.117
perimeter(187)	929.706	880.416		927.696		766.69	924.68	940.833	902.254	834.558	914.558			968.701	891.127			902.254	929.117
perimeter(188)	960.416	868.701		885.269		760.833	961.249	918.406	902.254	834.558	888.701			972.132	891.127			882.254	943.259
perimeter(189)	914.558	865.269		840.416		758.406	975.391	934.975	896.396	836.985	892.132			972.132	906.274			876.396	969.117
perimeter(190)	886.274	831.127		820.416		766.69	961.249	940.833	893.97	836.985	886.274			992.132	931.127			888.112	1003.26
perimeter(191)	875.563	816.985		828.701		780.833	961.249	963.259	913.97	833.553	880.416			972.132	888.701			893.97	983.259
perimeter(192)	892.132	847.696		834.558		766.69	947.107	1003.26	874.975	831.127	883.848			988.701	866.274			908.112	969.117
perimeter(193)	897.99	839.411		886.274		780.833	938.822	1023.26	869.117	856.985	912.132			980.416	888.701			899.828	943.259
perimeter(194)	937.99	845.269		886.274		772.548	938.822	960.833	874.975	839.411	872.132			966.274	908.701			859.828	929.117
perimeter(195)	946.274	853.553		892.132		766.69	941.249	926.69	920.833	839.411	872.132			972.132	916.985			848.112	926.69
perimeter(196)	917.99	856.985		906.274		772.548	969.533	904.264	909.117	881.838	863.848			963.848	920.416			848.112	940.833
perimeter(197)	952.132	950.122		852.132		755.98	947.107	920.833	934.975	847.696	886.274			963.848	894.558			882.254	954.975
perimeter(198)	897.99	845.269		837.99		758.406	961.249	932.548	946.69	841.838	906.274			969.706	886.274			864.68	1009.12	922.254	823.259
perimeter(199)	872.132	935.98		846.274		760.833	932.965	966.69	890.122	839.411	903.848			972.132	900.416			898.822	983.259	913.97	829.117
perimeter(200)	869.706	822.843		860.416		760.833	938.822	994.975	898.406	910.122	888.701			943.848	934.558			876.396	960.833	930.538	849.117
perimeter(201)	863.848	901.838		863.848		752.548	947.107	994.975	904.264	861.838	886.274			960.416	926.274			864.68	934.975	942.254	874.975
perimeter(202)	883.848	839.411		849.706		766.69	955.391	969.117	938.406	835.98	886.274			968.701	866.274			876.396	912.548	968.112	874.975
perimeter(203)	923.848	839.411		869.706		752.548	995.391	920.833	932.548	850.122	892.132			952.132	860.416			870.538	934.975	970.538	937.401
perimeter(204)	957.99	845.269		877.99		766.69	975.391	929.117	926.69	850.122	932.132			972.132	860.416			888.112	946.69	984.68	906.69
perimeter(205)	963.848	879.411		846.274		766.69	952.965	920.833	906.69	835.98	906.274			977.99	852.132			896.396	949.117	916.396	940.833
perimeter(206)	980.416	859.411		846.274		752.548	932.965	929.117	884.264	861.838	900.416			977.99	852.132			884.68	974.975	899.828	986.69
perimeter(207)	946.274	836.985		832.132		758.406	938.822	977.401	904.264	835.98	908.701			952.132	857.99			876.396	994.975	896.396	958.406
perimeter(208)	877.99	833.553		840.416		758.406	958.822	999.828	924.264	844.264	888.701			966.274	872.132			876.396	966.69	879.828	938.406
perimeter(209)	857.99	839.411		854.558		764.264	976.396	985.685	934.975	835.98	902.843			972.132	892.132			904.68	986.69	890.538	921.838
perimeter(210)	863.848	839.411		866.274		764.264	938.822	971.543	940.833	830.122	926.274			966.274	948.701			896.396	918.406	924.68	919.411
spine_length(0)	388.327	369.637	397.405	367.23	431.517	409.852	437.161	399.926	328.471	363.039	401.612	411.333	433.942	438.298	421.328
spine_length(1)	404.683	380.692	427.033	368.967	408.724	425.961	443.494	393.448	371.559	382.14	387.346	401.82	417.555	438.272	406.36
spine_length(2)	410.023	378.633	414.585	367.49	397.215	331.403	446.339	405.487	380.217	379.502	418.365	394.785	410.389	430.566	403.213
spine_length(3)	448.584	373.568	390.649	380.319	389.756	342.832	431.85	404.71	350.951	365.935	406.99	401.624	410.462	421.786	393.881
spine_length(4)	424.588	378.688	391.287	393.114	388.273	375.343	427.375	418.596	260.093	369.659	400.63	402.153	413.518	429.087	396.243
spine_length(5)	421.325	394.968	396.536	404.799	394.652	377.409	441.631	441.396	236.3	363.805	393.385	419.967	420.522	441.88	412.034
spine_length(6)	411.511	369.797	395.082	386.934	429.006	379.663	440.247	445.948	220.065	364.302	400.819	406.751	435.155	451.246	398.816
spine_length(7)	389.036	365.855	417.742	376.306	406.351	375.709	436.033	403.576	213.874	382.014	393.016	424.884	403.703	444.349	409.251
spine_length(8)	397.992	387.903	439.835	378.395	420.997	365.474	443.555	391.593	243.663	377.115	397.539	413.328	402.717	451.394	398.013
spine_length(9)	398.025	376.796	418.681	371.096	409.002	366.913	435.678	389.182	251.295	388.475	411.868	405.039	388.246	454.015	392.923
spine_length(10)	405.322	373.569	416.598	377.97	408.157	365.345	424.386	397.8	279.163	372.825	405.864	410.133	396.779	445.251	384.99
spine_length(11)	416.675	370.052	397.724	369.064	409.595	361.214	430.969	430.364	349.135	373.725	393.799	415.438	409.5	430.578	399.046
spine_length(12)	433.036	396.222	404.438	363.762	411.65	363.822	429.22	448.446	357.372	358.554	393.706	416.175	416.357	436.705	413.934
spine_length(13)	402.735	382.618	410.339	376.043	395.624	363.944	437.723	433.817	357.298	377.282	388.313	422.707	419.955	440.215	422.951
spine_length(14)	389.391	364.542	426.521	387.931	414.128	368.782	440.453	433.126	391.957	377.87	413.943	423.599	402.391	454.734	416.858
spine_length(15)	389.545	374.223	444.264	381.22	424.847	359.153	442.194	421.084	414.532	386.06	408.573	427.671	395.992	449.669	397.83
spine_length(16)	397.856	367.554	432.508	368.736	413.084	338.097	432.108	393.795	411.51	363.721	410.232	407.648	407.033	445.389	392.736
spine_length(17)	411.542	377.886	416.74	376.825	402.402	334.569	439.333	398.139	396.466	369.961	394.485	405.757	415.945	452.391	395.482
spine_length(18)	429.913	373.815	396.606	383.679	398.16	331.78	439.256	408.758	400.106	362.516	397.089	410.575	420.602	437.365	395.73
spine_length(19)	422.498	367.663	405.72	383.331	407.144	337.188	442.099	409.369	396.108	373.463	395.447	413.794	433.381	436.578	419.268
spine_length(20)	418.292	396.656	405.794	390.627	392.095	340.858	424.22	425.803	411.685	372.79	402.463	419.834	409.956	431.48	423.993
spine_length(21)	406.3	390.692	415.352	389.182	404.168	333.152	447.801	430.886	421.834	372.561	419.111	423.453	392.608	436.48	412.611
spine_length(22)	388.249	367.717	426.917	374.514	425.901	339.183	442.561	433.239	419.09	368.088	401.443	413.612	390.98	450.356	406.732
spine_length(23)	398.314	383.421	447.677	390.321	424.532	341.229	430.441	410.625	405.49	376.516	390.864	400.25	387.703	452.736	396.644
spine_length(24)	406.152	374.205	431.987	385.649	408.911	341.784	442.808	391.553	407.796	365.629	390.73	407.877	397.615	439.63	405.952
spine_length(25)	409.803	375.203	419.111	364.754	398.429	341.473	436.232	390.077	413.053	384.399	392.487	402.584	411.951	442.065	414.726
spine_length(26)	418.923	372.338	407.922	364.379	393.269	341.473	447.198	389.974	418.3	363.968	392.084	403.268	394.86	438.2	428.997
spine_length(27)	423.095	373.014	409.849	378.608	406.742	349.305	427.201	401.065	408.423	372.355	415.929	423.131	393.673	440.74	410.943
spine_length(28)	421.393	377.417	413.613	373.338	403.491	364.114	452.796	419.523	414.036	372.613	404.861	432.978	390.13	440.073	402.235
spine_length(29)	413.96	377.271	423.509	374.783	401.375	370.008	441.454	437.232	402.647	368.721	401.439	425.145	376.948	442.062	400.801
spine_length(30)	398.929	366.811	460.518	396.75	428.672	378.152	437.53	430.921	404.625	361.675	394.586	431.515	393.907	457.045	403.38
spine_length(31)	399.347	373.03	456.663	381.916	399.564	374.943	437.76	424.11	405.553	363.154	390.599	419.784	412.35	443.888	415.987
spine_length(32)	397.751	375.86	456.957	376.683	404.841	371.545	435.252	392.338	417.923	376.057	397.097	412.444	388.753	447.598	428.629
spine_length(33)	422.987	377.149	432.395	366.552	398.579	384.705	444.891	403.614	410.42	367.521	412.508	411.08	392.902	434.218	402.061
spine_length(34)	413.334	373.371	414.268	378.932	388.159	361.647	404.363	401.851	408.909	358.094	415.495	416.648	380.491	439.205	397.731
spine_length(35)	414.268	384.138	397.304	376.063	393.157	367.691	437.499	426.192	420.592	360.14	401.792	429.889	372.215	437.954	399.081
spine_length(36)	412.373	384.861	408.242	381.098	428.039	371.339	434.756	437.219	408.327	366.003	397.266	443.621	386.04	426.294	400.498
spine_length(37)	399.605	384.969	412.983	399.622	409.558	359.909	433.42	435.653	405.613	369.248	395.424	435.268	373.994	455.303	408.698
spine_length(38)	399.957	369.902	422.171	380.172	430.136	371.201	434.584	434.017	406.976	370.582	399.574	414.546	400.648	454.026	428.439
spine_length(39)	389.423	378.859	423.599	384.941	409.873	366.607	438.464	418.909	417.843	368.5	413.973	407.204	417.052	450.012	417.609
spine_length(40)	420.008	381.987	452.961	386.997	409.732	366.477	441.616	395.937	412.48	366.899	416.755	409.282	412.452	436.607	406.766
spine_length(41)	429.687	363.615	416.69	368.242	400.094	382.371	460.337	400.074	412.456	361.326	406.492	419.018	399.628	425.058	391.905
spine_length(42)	428.451	373.017	418.044	371.653	400.064	365.395	445.296	399.282	403.348	371.742	395.061	428.076	400.276	423.874	398.162
spine_length(43)	428.785	382.861	396.978	374.499	405.229	390.805	428.003	414.773	415.111	364.834	391.625	435.359	422.5	440.807	423.91
spine_length(44)	430.941	383.471	398.642	388.094	414.404	372.372	424.312	437.209	394.004	382.841	397.595	439.514	414.869	449.224	405.692
spine_length(45)	410.779	369.005	408.009	385.863	440.653	374.909	429.611	439.519	415.116	372.264	389.025	417.437	420.686	449.313	421.763
spine_length(46)	394.274	380.136	430.299	382.432	429.508	373.199	428.157	420.292	407.687	367.12	420.075	423.844	413.37	458.402	413.297
spine_length(47)	400.767	365.222	439.178	397.766	403.632	334.371	430.339	410.92	399.593	377.123	402.439	417.774	397.323	451.329	397.346
spine_length(48)	411.3	375.135	434.506	386.13	404.426	322.387	444.009	406.993	407.763	369.07	401.473	414.827	387.368	432.283	394.859
spine_length(49)	431.827	384.312	409.081	362.9	406.635	308.937	432.767	410.34	409.314	367.521	390.875	414.975	391.928	430.775	401.085
spine_length(50)	419.226	369.145	411.555	357.483	406.454	295.546	426.276	410.553	405.353	372.943	402.37	422.686	402.526	431.148	421.762
spine_length(51)	423.623	385.335	406.603	368.952	408.555	288.881	428.034	438.944	411.646	381.343	407.65	424.358	422.53	438.122	407.524
spine_length(52)	411.883	365.726	414.183	387.869	410.958	283.249	432.272	458.028	408.339	380.948	420.031	439.975	413.99	443.343	402.364
spine_length(53)	400.069	376.409	402.594	392.658	419.311	289.437	451.612	440.448	412.899	362.104	431.253	426.889	394.221	428.146	400.19
spine_length(54)	389.48	385.926	422.122	394.259	415.004	299.695	416.332	430.701	410.115	371.037	409.965	425.574	393.336	436.429	397.6
spine_length(55)	399.707	373.584	424.292	396.782	412.849	346.009	429.773	394.895	436.078	370.129	396.456	417.016	403.35	448.964	403.618
spine_length(56)	400.031	377.341	411.607	392.867	406.518	333.521	439.39	398.131	415.349	371.494	404.262	393.265	399.229	435.854	419.039
spine_length(57)	425.698	372.448	407.702	386.519	403.256	344.664	435.831	400.79	417.417	372.325	403.977	394.635	388.404	427.976	410.001
spine_length(58)	426.446	362.736	395.775	367.823	401.866	361.812	428.472	421.438	410.592	385.98	396.256	396.046	418.753	426.422	395.019
spine_length(59)	446.484	364.532	397.122	376.404	404.339	354.684	435.376	440.956	414.255	371.146	419.211	411.204	398.525	432.011	408.583
spine_length(60)	419.379	381.19	406.787	370.51	418.633	351.1	462.163	450.629	416.737	377.002	410.364	421.053	402.187	455.265	393.753
spine_length(61)	400.439	387.064		378.779		343.767	445.625	446.746	395.609	378.478	401.883	415.999	395.713	430.216	394.052
spine_length(62)	383.463	388.442		390.617		373.21	420.168	412.325	394.89	384.49	391.719	426.299	395.247	442.319	395.836
spine_length(63)	383.557	377.395		411.414		378.617	437.964	398.688	400.335	385.816	392.394	400.609	405.843	439.128	407.885
spine_length(64)	397.553	384.972		399.874		383.834	420.408	402.351	409.131	387.411	400.876	407.779	437.268	425.562	405.097
spine_length(65)	426.415	379.58		371.338		396.113	405.811	404.54	406.699	388.659	415.905	404.793	432.722	428.228	403.802
spine_length(66)	429.417	370.79		363.662		391.094	403.696	436.219	410.943	372.858	412.435	409.134	435	438.527	400.353
spine_length(67)	418.893	367.059		374.396		391.879	405.449	446.971	424.697	369.249	400.855	409.186	421.273	443.531	394.076
spine_length(68)	434.52	396.643		381.726		377.94	413.029	449.875	408.103	392.286	385.826	430.963	403.449	452.822	411.625
spine_length(69)	411.029	369.727		383.838		369.696	415.375	445.31	409.082	372.169	396.444	429.129	402.69	445.906	417.074
spine_length(70)	396.969	369.78		385.99		369.651	413.888	432.295	408.34	382.426	392.423	435.834	403.615	441.778	394.165
spine_length(71)	390.426	369.558		410.685		378.368	406.587	407.954	415.792	370.628	401.987	434.958	404.814	435.712	399.943
spine_length(72)	390.186	371.812		397.779		357.386	407.597	399.805	435.195	370.101	422.6	411.446	419.458	431.485	399.963
spine_length(73)	399.198	371.914		393.979		371.196	392.455	409.729	411.74	371.489	404.48	410.364	419.815	434.26	405.68
spine_length(74)	419.106	367.966		378.88		375.066	428.516	419.7	413.226	369.865	402.985	407.775	400.512	436.446	420.021
spine_length(75)	425.267	378.924		369.615		373.139	421.277	440.741	406.44	361.619	402.684	428.16	390.632	454.895	410.692
spine_length(76)	414.424	390.656		374.359		374.373	442.873	458.213	405.671	378.836	400.63	434.138	392.221	454.326	405.541
spine_length(77)	419.666	378.235		372.236		369.262	458.048	447.667	401.953	379.798	391.13			428.834	402.192
spine_length(78)	384.543	376.45		371.444		383.917	417.073	420.371	399.836	381.74	414.202			427.251	386.489
spine_length(79)	390.298	380.253		403.396		375.224	427.926	406.414	414.776	376.185	414.73			423.962	400.289
spine_length(80)	399.799	388.074		387.259		382.527	424.858	397.939	397.649	365.863	405.646			425.076	407.443
spine_length(81)	399.905	370.642		393.52		381.884	429.148	397.939	397.131	381.575	403.242			427.999	400.963
spine_length(82)	413.014	380.619		378.762		382.887	443.88	397.436	415.472	374.723	401.968			438.641	402.509
spine_length(83)	416.277	387.653		363.525		363.137	449.933	430.021	420.01	379.446	396.579			426.723	391.66
spine_length(84)	424.456	377.973		363.453		339.751	440.255	458.441	399.959	379.798	411.572			448.026	398.569
spine_length(85)	401.038	367.56		379.724		340.221	440.989	429.061	423.525	363.16	396.92			429.349	399.6
spine_length(86)	393.876	369.282		385.998		327.184	424.128	430.746	412.489	374.335	405.301			431.654	422.024
spine_length(87)	389.204	373.16		389.898		319.667	432.26	400.709	408.453	366.801	404.534			439.326	412.98	390.768	441.126
spine_length(88)	398.814	378.822		384.063		311.386	431.051	396.944	413.665	382.221	399.436			426.825	400.546	401.078	481.249
spine_length(89)	413.791	377.006		399.898		306.68	438.032	410.316	433.673	383.025	399.32			426.656	394.203	419.592	463.553
spine_length(90)	436.571	386.453		374.464		303.084	447.549	414.745	417.202	371.058	408.577			447.585	401.237	418.175	448.88
spine_length(91)	414.91	382.259		367.81		302.338	450.59	431.317	424.48	383.412	405.837			445.849	409.454	416.931	416.631
spine_length(92)	407.417	381.867		372.672		297.073	440.976	450.309	414.948	376.457	404.62			436.597	427.619
spine_length(93)	391.199	373.205		371.512		297.236	432.919	437.261	405.544	372.674	396.208			436.56	418.375
spine_length(94)	398.23	375.499		387.172		298.372	426.096	428.923	412.516	374.796	404.664			433.422	412.08
spine_length(95)	400.927	370.977		396.184		307.064	434.411	400.197	402.63	382.663	413.201			437.269	401.155
spine_length(96)	423.091	381.581		399.295		308.762	451.881	402.055	431.623	385.693	413.016			445.345	401.556
spine_length(97)	418.661	381.819		399.311		308.664	453.99	403.145	417.966	376.167	406.914			450.194	419.414
spine_length(98)	402.939	379.953		397.639		304.106	444.413	405.431	415.895	372.956	396.269			439.306	427.766
spine_length(99)	420.602	397.286		368.459		303.282	450.378	425.556	412.261	363.846	410.184			430.311	417.41
spine_length(100)	388.453	405.234		368.653		303.85	428.706	447.622	403.49	362.879	405.496			423.941	396.124
spine_length(101)	387.884	386.21		382.578		306.212	435.268	459.51	405.297	372.271	405.526			434.022	397.098
spine_length(102)	403.462	390.685		386.605		315.528	440.642	420.152	408.636	370.282	401.506			430.272	399.232
spine_length(103)	406.896	365.259		385.021		315.888	444.26	408.73	415.946	374.718	413.169			446.584	397.922
spine_length(104)	428.549	377.918		390.818		318.366	453.446	396.553	396.053	374.369	408.929			442.186	414.099
spine_length(105)	432.78	378.632		401.752		317.46	436.448	397.646	383.747	369.803	397.977			447.202	403.077
spine_length(106)	425.655	373.632		396.067		306.904	441.553	406.165	391.007	362.227	398.681			435.167	406.692
spine_length(107)	422.467	377.896		387.932		307.031	440.356	437.242	387.042	373.727	405.689			425.664	389.046
spine_length(108)	398.292	378.811		374.235		304.487	433.838	458.841	408.907	385.7	406.467			436.743	392.24
spine_length(109)	390.591	378.252		371.38		307.531	438.087	440.104	413.481	379.136	414.986			432.96	400.111
spine_length(110)	398.721	382.509		365.059		290.649	453.696	399.157	408.052	371.476	394.957			429.464	409.695
spine_length(111)	397.741	363.192		374.656		282.725	455.89	389.979	406.875	371.784	421.765			438.211	411.859
spine_length(112)	411.257	371.366		395.078		296.835	437.905	391.579	407.204	369.179	409.73			447.601	393.073
spine_length(113)	422.285	372.142		380.452		294.702	429.795	399.217	424.735	366.998	411.852			427.423	392.032
spine_length(114)	414.903	372.199		408.067		289.014	420.267	423.848	407.684	384.377	403.507			429.597	391.022
spine_length(115)	410.915	371.637		406.287		292.624	423.28	438.069	407.108	383.008	406.677			425.479	396.905
spine_length(116)	383.028	371.621		379.438		293.653	423.544	445.945	415.526	370.747	415.043			431.657	421.988
spine_length(117)	393.075	389.254		369.435		289.727	430.858	440.116	413.49	371.678	405.329			452.783	422.74
spine_length(118)	391.911	392.327		377.027		288.024	450.472	423.55	411.256	359.784	407.205			453.609	402.321
spine_length(119)	398.882	369.824		386.967		297.253	436.075	401.86	388.563	366.501	397.982			453.158	393.05
spine_length(120)	419.437	377.921		408.84		285.142	437.545	402.174	409.198	379.412	397.915			442.048	401.003
spine_length(121)	428.924	366.294		395.906		288.459	434.785	398.045	419.493	378.202	407.501			439.296	401.559
spine_length(122)	423.779	359.887		405.65		296.431	425.715	411.287	413.941	370.551	417.98			438.148	422.758
spine_length(123)	411.904	371.576		411.95		291.311	432.051	435.718	400.061	368.678	413.889			445.155	414.849
spine_length(124)	379.871	377.418		385.539		298.166	429.601	445.058	394.201	367.784	416.298			442.325	400.109
spine_length(125)	379.879	389.156		367.483		291.569	454.338	441.912	398.008	369.162	412.334			459.619	400.309
spine_length(126)	389.399	380.229		373.155		305.679	448.136	412.627	397.042	372.584	406.28			446.811	397.389
spine_length(127)	399.278	394.679		379.03		319.174	430.036	400.625	424.677	384.396	415.015			450.008	399.616
spine_length(128)	423.727	373.751		382.993		324.717	431.736	399.876	401.793	362.412	404.351			439.653	407.333
spine_length(129)	422.147	395.615		400.279		344.423	423.905	401.02	410.901	368.018	418.514			428.697	407.341
spine_length(130)	436.974	393.043		400.983		337.263	421.044	422.203	408.633	367.048	423.574			440.792	396.485
spine_length(131)	423.167	382.654		408.346		343.536	421.88	442.259	411.228	373.735	396.442			447.718	394.797
spine_length(132)	392.151	384.145		390.491		345.354	462.843	447.652	405.057	363.409	388.867			444.784	395.653
spine_length(133)	378.047	378.073		379.645		360.126	439.231	420.138	404.466	373.501	386.618			446.534	391.683
spine_length(134)	387.867	379.531		374.793		347.221	433.09	388.2	423.282	375.848	404.006			432.879	413.572
spine_length(135)	397.3	408.921		385.471		351.782	436.648	398.37	407.601	373.651	402.465			450.925	413.022
spine_length(136)	427.174	366.331		383.614		350.577	420.554	396.111	408.189	382.098	407.765			442.169	394.934
spine_length(137)	416.56	376.229		380.081		361.916	424.451	415.501	399.708	381.974	406.054			445.648	407.516
spine_length(138)	422.803	377.113		404.853		351.269	424.494	448.062	405.063	386.683	393.54			435.019	394.771			429.282	426.691
spine_length(139)	400.016	379.272		397.168		354.493	434.498	439.745	414.044	377.327	399.676			436.428	399.183			388.698	418.367
spine_length(140)	392.729	374.952		399.984		348.831	443.22	429.241	425.976	372.027	407.395			435.006	416.293			389.516	428.165
spine_length(141)	397.005	378.859		393.144		355.197	436.771	413.511	429.5	377.752	402.338			430.123	405.39			389.995	417.463
spine_length(142)	396.404	387.147		375.024		339.461	443.151	397.935	416.554	375.819	410.631			442.235	411.311			400.047	456.017
spine_length(143)	407.729	378.269		381		358.379	423.11	405.634	402.611	366.627	422.874			422.052	401.42			405.177	456.725
spine_length(144)	436.807	378.859		381.589		354.946	415.813	417.076	398.589	355.563	403.348			421.109	394.421			433.453	417.416
spine_length(145)	418.424	367.924		389.574		356.176	416.08	431.199	408.238	374.153	394.826			424.664	400.885			426.183	409.103
spine_length(146)	422.209	379.181		379.195		352.86	421.253	460.307	412.973	373.379	392.972			443.862	416.747			399.602	407.455
spine_length(147)	398.756	367.797		390.345		348.74	440.347	454.537	402.527	365.187	393.302			442.996	418.655			401.179	414.051
spine_length(148)	400.577	388.053		388.667		362.041	435.703	422.771	423.984	374.203	419.483			442.114	407.193			407.442	425.349
spine_length(149)	400.695	388.598		379.757		345.917	438.48	395.709	432.603	371.369	411.736			451.357	396.107			397.102	452.093
spine_length(150)	417.804	389.133		372.273		366.344	424.074	396.458	446.227	361.55	406.509			432.535	384.102			431.236	435.146
spine_length(151)	422.376	375.785		368.045		355.227	415.807	400.244	412.206	382.571	404.286			430.473	407.425			412.813	446.376
spine_length(152)	433.086	366.619		384.82		363.394	429.315	417.919	418.37	369.204	396.076			443.492	423.796			385.269	442.913
spine_length(153)	416.357	389.684		391.73		354.106	439.626	458.661	389.705	368.681	400.346			430.68	415.07			391.836	407.361
spine_length(154)	421.872	371.813		401.936		359.831	443.423	438.018	401.847	360.322	402.358			441.795	409.273			398.842	406.64
spine_length(155)	396.731	377.709		395.175		368.867	424.875	434.204	410.378	368.803	415.748			440.947	398.764			402.628	426.148
spine_length(156)	391.133	377.248		382.5		345.615	440.126	418.127	441.684	374.378	418.412			433.819	399.374			420.088	427.224
spine_length(157)	389.134	386.037		376.667		369.685	420.544	411.963	430.383	363.879	397.007			440.839	394.207			401.925	424.394
spine_length(158)	394.564	379.638		367.377		348.689	417.396	409.07	442.642	380.751	395.454			435.038	414.759			395.779	445.555
spine_length(159)	406.317	396.88		389.71		351.862	429.813	412.246	414.617	375.894	392.059			430.965	421.594			398.716	437.471
spine_length(160)	411.759	389.328		382.563		348.791	442.652	419.668	412.184	379.741	392.285			440.591	399.488			405.837	423.966
spine_length(161)	439.876	390.994		411.079		352.471	439.504	435.759	409.896	376.949	402.224			431.94	405.368			409.53	401.97
spine_length(162)	439.058	376.793		386.129		337.545	439.751	425.703	427.643	373.176	402.294			437.21	392.353			421.588	417.627
spine_length(163)	439.844	380.52		393.383		319.501	443.423	417.532	440.623	373.458	403.606			442.204	416.034			393.331	418.657
spine_length(164)	419.282	368.723		378.402		346.223	429.973	405.598	417.495	374.262	403.481			431.618	424.268			377.175	450.114
spine_length(165)	397.142	380.412		374.176		374.313	424.4	403.909	451.683	372.15	404.887			428.504	418.048			386.566	447.1
spine_length(166)	388.512	367.799		380.59		345.535	432.56	396.823	452.252	370.657	398.057			436.194	406.43			387.682	450.105
spine_length(167)	387.741	374.761		377.245		355.156	430.482	408.004	423.983	373.607	400.083			434.708	389.482			393.854	450.153
spine_length(168)	403.981	383.866		391.905		364.777	456.125	432.65	401.21	355.709	411.693			455.774	388.921			405.656	426.052
spine_length(169)	409.97	386.566		408.526		364.607	418.838	453.149	399.426	373.703	412.087			441.097	401.593			406.119	414.896
spine_length(170)	431.71	378.665		405.157		367.238	441.019	437.236	406.344	369.595	404.4			448.835	403.942			402.602	413.593
spine_length(171)	418.189	380		391.568		371.57	448.473	419.422	417.051	363.394	403.677			430.251	417.291			385.981	412.056
spine_length(172)	420.614	391.922		378.729		383.977	436.355	398.736	421.002	372.21	398.436			428.611	404.106			391.725	438.329
spine_length(173)	408.519	339.067		387.097		375.541	429.752	410.266	416.931	379.866	411.236			441.22	392.789			396.554	446.881
spine_length(174)	393.33	372.484		390.642		393.192	433.634	406.569	403.358	363.805	413.827			429.465	386.24			391.377	443.129
spine_length(175)	399.13	380.632		385.965		377.655	448.007	409.751	409.746	378.397	425.822			430.174	394.736			414.276	449.656
spine_length(176)	401.085	399.495		386.841		383.708	438.871	423.273	400.679	375.042	418.383			442.307	410.935			399.342	444.705
spine_length(177)	415.88	383.6		393.471		391.216	448.291	457.619	420.259	374.133	409.599			436.822	410.341			385.495	424.735
spine_length(178)	417.218	377.227		393.541		378.769	429.152	422.661	418.309	371.855	404.553			427.246	399.961			387.689	417.083
spine_length(179)	417.659	375.464		384.307		399.158	416.339	404.169	417.954	369.558	404.453			423.772	409.981			398.765	411.949
spine_length(180)	422.825	384.912		385.785		375.168	425.428	397.441	419.282	364.3	403.537			425.82	398.251			401.594	418.259
spine_length(181)	417.423	387.532		385.348		381.566	433.705	398.244	399.683	378.441	405.734			433.739	408.631			413.906	426.446
spine_length(182)	391.204	377.72		394.539		375.754	436.176	407.072	408.595	381.605	405.842			438.2	418.561			397.775	440.702
spine_length(183)	396.278	375.985		375.036		345.782	429.135	427.812	421.749	362.676	412.859			443.54	415.61			385.009	430.082
spine_length(184)	395.656	377.367		389.264		357.746	438.889	446.541	432.189	376.84	412.21			439.502	404.164			391.189	448.667
spine_length(185)	411.08	375.582		407.014		350.569	423.187	441.556	425.862	371.399	409.781			441.694	411.271			399.245	427.889
spine_length(186)	432.365	379.829		406.277		339.76	415.836	437.828	412.69	382.928	406.954			431.417	385.603			406.677	411.385
spine_length(187)	425.794	400.045		413.111		344.591	412.673	418.632	415.321	369.09	419.56			430.676	394.258			407.62	417.103
spine_length(188)	433.102	387.491		392.9		337.938	442.933	400.957	410.495	368.188	404.84			441.42	402.2			387.196	412.201
spine_length(189)	410.188	384.806		370.429		341.483	445.876	407.683	398.671	368.784	400.548			428.294	405.868			394.182	425.608
spine_length(190)	404.207	363.014		357.31		339.29	442.241	408.859	405.65	374.367	398.701			451.345	427.543			400.867	445.172
spine_length(191)	391.867	364.232		374.464		349.95	442.298	420.654	410.879	366.206	399.433			437.678	412.379			397.326	440.429
spine_length(192)	403.233	384.418		376.109		340.995	432.168	433.086	397.53	371.785	395.812			438.673	387.41			406.281	436.469
spine_length(193)	411.014	379.133		402.579		349.034	419.403	461.439	388.419	375.708	410.491			428.97	395.573			410.837	425.844
spine_length(194)	429.248	378.021		392.462		334.846	430.312	430.138	396.227	363.317	400.814			441.082	404.741			391.328	411.033
spine_length(195)	430.509	380.308		399.799		330.646	421.812	409.746	416.154	366.671	396.498			439.601	408.168			386.016	416.992
spine_length(196)	417.917	383.718		402.614		341.804	447.043	395.73	406.913	374.158	389.152			428.175	415.373			383.156	418.195
spine_length(197)	434.504	403.775		391.925		329.688	430.946	407.381	424.841	369.523	397.218			428.882	404.972			398.682	426.197
spine_length(198)	411.143	371.604		380.39		338.076	411.082	407.8	426.51	371.626	408.789			440.35	393.684			387.44	445.175	414.633	366.016
spine_length(199)	393.07	381.177		383.842		342.063	429.865	423.457	400.183	370.209	409.105			440.289	403.841			408.207	432.037	416.195	363.783
spine_length(200)	389.183	363.083		392.617		338.81	425.476	436.54	397.413	370.503	400.838			429.441	421.598			392.062	434.29	426.686	368.456
spine_length(201)	392.373	385.782		397.897		338.814	434.331	441.579	404.597	379.415	402.495			427.844	428.61			393.389	423.022	420.806	385.548
spine_length(202)	398.628	376.454		386.154		347.341	430.616	424.692	417.329	374.656	398.682			428.432	392.537			398.722	403.736	445.499	373.91
spine_length(203)	425.586	369.663		394.231		329.366	450.484	408.833	415.027	371.318	401.632			430.718	392.375			397.092	416.527	440.924	416.779
spine_length(204)	441.729	375.444		402.217		346.863	444.739	409.765	413.905	377.691	421.822			437.403	383.989			399.916	426.593	445.717	399.627
spine_length(205)	449.12	396.468		386.406		347.128	435.203	395.049	406.143	368.666	413.548			440.865	378.334			401.55	416.721	423.829	414.205
spine_length(206)	454.051	384.149		390.782		338.38	424.421	402.584	395.042	379.688	413.249			439.479	380.542			404.921	436.811	412.099	450.563
spine_length(207)	421.862	375.647		385.679		343.578	423.228	423.637	402.199	369.162	410.657			429.095	380.489			400.872	443.388	411.245	434.127
spine_length(208)	404.14	379.118		376.495		345.904	427.458	446.706	414.195	374.61	400.72			430.603	381.72			404.2	428.2	403.408	427.165
spine_length(209)	385.205	383.186		392.536		336.678	438.935	436.734	418.474	369.084	409.338			439.601	393.733			407.799	427.277	403.347	408.531
spine_length(210)	387.945	376.37		399.948		337.991	425.237	436.293	420.096	361.555	416.03			432.002	420.271			400.174	403.706	427.596	415.061
bending(0)	189.203	188.427	182.901	172.942	190.281	155.014	178.19	182.261	144.353	184.825	177.928	177.985	172.957	187.409	183.406
bending(1)	180.15	188.01	184.276	175.724	183.205	145.739	180.63	179.85	100.795	186.906	184.399	186.736	174.289	192.095	179.854
bending(2)	177.739	180	186.911	175.724	188.344	180.444	174.873	182.428	88.5797	195.193	166.711	183.752	174.089	192.687	173.157
bending(3)	180.516	180.707	190.176	171.682	184.399	178.309	179.215	179.714	51.009	184.399	170.727	184.022	179.421	187.467	176.444
bending(4)	183.406	184.285	184.522	171.682	187.389	159.633	181.042	182.182	166.139	180.707	171.027	181.332	174.936	189.418	182.831
bending(5)	180.136	176.444	183.394	175.601	181.909	153.435	171.513	179.876	192.724	184.399	175.746	183.406	177.839	185.297	205.353
bending(6)	183.738	179.454	180.785	178.354	180.547	150.471	178.19	177.274	206.565	184.399	174.14	186.736	179.236	186.9	208.713
bending(7)	183.18	178.353	183.366	174.188	184.012	137.064	181.476	173.66	233.807	180	172.855	191.889	179.85	186.9	207.373
bending(8)	183.18	172.583	182.974	182.871	180.139	140.004	176.085	170.538	170.311	168.417	174.14	191.889	176.91	183.479	204.121
bending(9)	185.906	173.956	181.384	179.135	179.855	140.004	179.215	169.992	185.194	163.573	178.315	188.871	176.595	182.087	204.228
bending(10)	186.34	177.274	181.384	182.871	179.855	140.004	187.443	172.718	202.85	162.457	183.621	183.283	182.155	178.515	201.501
bending(11)	183.013	181.269	186.674	174.968	179.855	143.054	185.698	167.935	300.01	165.453	183.225	186.009	185.378	181.329	193.465
bending(12)	183.108	173.007	177.633	181.081	170.951	143.054	178.394	161.259	283.548	174.041	179.534	186.009	184.185	182.932	187.778
bending(13)	183.013	183.417	181.848	191.449	178.283	143.054	183.545	166.058	277.411	172.768	184.399	183.778	188.943	174.094	188.503
bending(14)	180.64	181.269	180.265	199.22	180	136.548	185.698	171.943	265.914	171.674	178.688	181.207	188.085	180.69	177.443
bending(15)	177.138	175.732	181.219	193.952	176.39	139.185	179.502	171.793	251.328	169.622	176.468	172.318	189.615	178.059	172.2
bending(16)	177.274	177.852	187.235	186.988	170.951	136.717	181.655	180	234.815	165.964	177.928	171.703	183.853	173.593	174.575
bending(17)	168.301	175.499	182.557	185.449	170.487	135.324	176.934	177.274	232.125	176.303	181.909	177.478	190.179	175.746	178.283
bending(18)	171.943	172.583	189.615	183.9	175.871	132.274	176.085	177.274	221.647	175.389	176.453	178.21	192.44	179.37	178.283
bending(19)	171.388	171.619	189.049	180.982	169.939	136.717	175.03	177.397	218.454	179.299	180.303	178.255	193.13	179.37	172.925
bending(20)	180	176.444	184.129	182.49	174.575	133.172	173.06	180.523	214.695	178.586	177.928	182.224	188.646	175.56	172.925
bending(21)	180	178.069	182.557	182.49	176.147	133.172	167.631	182.862	212.836	179.299	174.207	183.778	189.276	176.455	175.668
bending(22)	188.89	171.973	188.818	175.89	170.272	130.236	166.264	182.49	191.952	179.299	169.984	181.697	189.276	175.236	177.928
bending(23)	180	178.965	186.929	175.601	173.569	130.236	173.433	185.739	183.09	178.965	173.66	186.736	189.276	180.119	175.135
bending(24)	180	175.732	178.704	182.793	170.785	130.236	169.042	182.726	183.09	178.353	173.66	193.241	195.778	179.37	178.843
bending(25)	180.577	169.619	182.171	182.88	174.575	130.236	174.703	182.862	183.09	175.703	176.643	186.736	198.806	184.408	180
bending(26)	174.806	178.648	183.532	182.88	175.815	130.236	175.03	182.862	179.855	181.848	172.875	186.34	195.464	178.958	183.894
bending(27)	171.87	181.881	180.711	175.89	174.622	137.936	180.785	182.862	169.38	163.652	176.468	189.286	191.021	186.483	184.399
bending(28)	172.235	178.648	178.063	173.178	179.402	132.603	173.1	177.397	167.766	173.29	175.668	186.116	190.305	187.409	183.205
bending(29)	166.203	184.736	174.56	175.89	181.717	129.782	175.03	172.235	171.87	179.813	177.928	187.334	186.17	181.81	184.012
bending(30)	174.482	188.814	187.806	184.865	184.672	127.013	169.753	169.372	177.034	172.875	178.059	175.406	165.964	184.955	186.736
bending(31)	168.69	185.179	184.955	181.332	189.593	127.013	166.474	171.793	170.951	175.888	181.909	172.228	163.33	185.919	183.67
bending(32)	171.469	180.69	190.116	184.038	188.344	121.462	170.582	171.469	167.56	169.38	177.51	184.268	160.458	186.445	189.611
bending(33)	169.216	178.648	191.908	185.449	184.855	125.905	178.525	171.87	177.443	173.29	171.511	178.303	149.065	183.915	183.845
bending(34)	181.146	181.881	182.897	172.999	186.52	133.288	184.467	180.454	172.196	176.424	177.829	179.157	153.358	183.366	183.731
bending(35)	172.228	182.426	189.736	175.89	184.855	127.733	178.854	169.695	176.204	169.862	178.807	177.945	158.199	180.62	180.789
bending(36)	171.87	181.302	185.4	178.493	177.58	135.498	177.397	169.695	177.034	173.621	175.135	185.658	156.582	180.785	179.402
bending(37)	177.809	182.632	185.4	173.476	186.435	136.606	176.634	177.945	184.339	184.263	177.51	175.726	156.431	184.526	170.951
bending(38)	177.809	168.977	183.832	178.493	171.034	130.641	173.433	184.003	195.255	182.134	180.303	175.58	163.61	184.955	165.729
bending(39)	183.478	173.005	184.964	166.562	170.727	126.193	173.085	180.843	198.573	179.286	180.139	181.745	161.873	170.776	169.16
bending(40)	174.732	172.47	184.588	171.87	172.386	126.193	175.914	180.298	198.573	179.646	171.511	188.624	165.385	171.941	169.16
bending(41)	183.519	178.353	175.03	178.946	177.099	128.978	170.218	177.739	191.809	182.433	172.68	181.745	171.129	167.905	169.695
bending(42)	180.815	174.495	175.166	173.178	177.099	126.193	164.329	177.739	188.502	182.643	173.66	186.973	173.66	174.71	172.2
bending(43)	182.862	178.523	177.06	167.471	174.588	130.705	171.356	186.37	182.337	182.862	176.453	181.005	173.754	170.776	165.729
bending(44)	177.58	178.965	183.029	177.274	179.145	127.733	174.83	183.561	175.815	170.428	175.135	182.023	170.838	175.746	167.163
bending(45)	177.572	179.454	175.533	169.261	179.37	127.441	177.236	183.221	166.033	169.924	187.125	175.189	177.397	170.246	168.425
bending(46)	177.469	191.725	183.552	181.332	173.889	140.4	177.337	183.406	173.772	170.277	179.855	178.798	177.274	181.594	169.885
bending(47)	177.739	185.819	184.554	192.529	178.825	144.951	179.187	177.572	174.575	176.634	181.219	179.579	176.82	185.326	180.785
bending(48)	174.883	188.034	186.899	189.302	171.439	144.638	185.528	174.482	181.599	173.621	184.764	182.132	176.634	191.875	176.453
bending(49)	180.815	184.736	188.746	191.237	174.806	142.431	183.039	180.286	179.855	179.646	186.271	178.044	179.683	191.875	182.261
bending(50)	177.422	182.284	193.285	190.856	176.234	157.139	182.822	177.985	179.855	185.606	182.367	184.057	188.531	191.875	187.556
bending(51)	175.248	181.302	194.97	183.933	174.588	153.156	175.036	183.221	173.772	188.973	182.337	180.421	188.13	185.127	189.162
bending(52)	174.883	184.124	183.029	179.215	170.727	148.392	176.634	177.757	179.855	179.669	186.096	166.278	185.117	187.815	190.856
bending(53)	171.87	176.001	196.005	183.547	171.296	157.855	177.064	188.2	185.13	182.974	174.685	158.199	185.351	186.483	188.344
bending(54)	174.649	166.623	190.419	188.653	168.301	164.291	183.406	185.711	187.632	180.701	179.855	156.671	191.31	183.066	183.845
bending(55)	175.05	162.646	182.764	176.795	167.183	146.31	174.067	189.203	187.043	184.263	181.828	160.656	190.784	179.756	184.012
bending(56)	180.9	168.655	176.804	180.466	163.474	142.224	175.914	186.34	189.256	191.889	177.034	162.57	180.454	179.603	188.503
bending(57)	183.778	169.619	176.215	186.34	167.183	141.896	183.073	183.18	187.858	185.606	177.034	162.57	168.69	184.378	185.13
bending(58)	186.009	165.659	183.029	177.73	165.78	143.746	173.66	185.782	182.741	181.821	178.283	168.412	163.301	176.1	178.283
bending(59)	185.465	168.655	179.236	176.934	177.099	144.181	179.491	185.711	183.489	178.586	177.443	175.988	160.121	181.014	179.855
bending(60)	188.453	172.854	178.21	181.042	182.132	146.828	171.015	182.862	182.49	176.153	172.196	171.182	159.462	177.705	178.283
bending(61)	188.62	166.759		180.69		145.222	172.831	188.097	177.099	182.134	179.855	169.821	165.964	182.603	178.283
bending(62)	195.241	173.66		175.365		147.995	172.351	182.603	173.556	188.709	178.283	165.413	171.87	185.711	172.798
bending(63)	189.077	169.38		176.795		136.005	156.784	180	174.094	172.854	181.219	169.16	170.198	184.848	174.622
bending(64)	186.042	173.29		171.656		145.491	166.439	176.987	167.766	176.547	177.034	179.1	173.147	178.668	176.147
bending(65)	188.207	176.153		171.227		141.206	174.472	182.726	177.034	175.703	177.443	180	173.884	178.668	178.807
bending(66)	190.444	175.091		169.267		141.206	174.616	180	175.212	176.303	169.821	180	170.058	179.756	175.815
bending(67)	190.778	178.586		168.425		151.907	173.128	182.49	178.152	179.286	164.222	184.332	175.704	187.001	180
bending(68)	182.603	177.004		172.999		151.96	170.811	182.49	180.579	176.522	167.651	187.459	172.948	179.279	182.337
bending(69)	185.44	179.299		167.296		156.801	170.819	182.49	183.4	179.299	169.475	182.837	174.699	187.001	186.096
bending(70)	182.698	172.243		172.999		160.423	170.811	184.97	183.4	178.965	177.51	181.655	172.396	182.246	183.731
bending(71)	182.531	176.303		188.048		153.75	172.912	185.44	186.766	178.586	170.951	186.34	177.478	182.246	181.219
bending(72)	185.351	179.299		187.512		159.305	177.16	185.44	181.267	179.299	171.182	184.247	183.09	180	182.367
bending(73)	182.261	176.001		179.215		156.111	192.358	179.423	184.764	182.263	174.736	181.599	182.224	180.914	179.855
bending(74)	191.143	178.586		188.797		152.616	192.216	179.59	181.005	179.299	172.296	186.659	175.556	182.246	178.636
bending(75)	190.53	185.164		181.773		152.616	193.561	182.107	188.502	184.611	175.135	194.432	175.03	180.69	172.312
bending(76)	190.784	170.538		184.135		152.616	198.75	182.386	183.09	194.159	175.135	191.151	175.926	186.459	173.561
bending(77)	182.578	169.992		181.773		157.129	192.129	177.274	183.09	184.736	180			188.313	175.135
bending(78)	188.709	176.424		188.179		154.22	201.471	182.603	178.21	190.401	175.133			189.728	171.501
bending(79)	190.784	179.833		179.68		152.616	193.561	180	170.676	188.427	173.772			189.728	170.828
bending(80)	184.95	164.291		183.18		150.255	195.503	179.546	168.631	184.124	178.843			184.378	176.468
bending(81)	184.95	176.001		172.875		154.22	200.879	179.546	168.959	187.518	175.135			191.025	181.219
bending(82)	185.44	175.091		179.502		154.22	196.526	182.261	175.815	184.736	175.871			189.273	178.807
bending(83)	182.726	179.683		175.162		141.093	189.28	176.892	174.207	181.269	175.135			191.025	182.726
bending(84)	176.594	173.29		178.152		144.638	192.976	168.98	174.094	177.274	173.772			177.51	183.731
bending(85)	179.546	173.29		176.319		144.638	185.194	176.987	187.858	178.353	178.283			183.796	179.402
bending(86)	179.683	176.424		181.941		139.574	189.162	177.397	186.048	174.495	173.561			180	179.182
bending(87)	179.37	179.496		180.466		138.519	187.125	177.274	183.495	181.269	181.599			179.236	183.4	193.671	194.241
bending(88)	179.1	176.634		179.502		137.802	193.248	171.11	185.042	181.503	181.219			177.997	181.219	205.408	204.373
bending(89)	179.714	180		177.739		140.793	190.62	177.274	189.92	175.499	184.012			180.265	179.546	203.772	200.45
bending(90)	179.259	176.987		174.928		127.763	200.275	177.397	187.858	181.269	173.772			177.149	179.546	209.213	193.205
bending(91)	178.303	182.862		181.773		127.763	199.329	174.535	184.133	178.523	176.496			174.816	185.911	211.109	182.862
bending(92)	182.698	179.833		172.36		145.491	194.036	182.862	178.044	178.965	170.951			174.472	180.396
bending(93)	188.531	185.606		172.36		149.744	194.349	180	176.234	184.185	172.2			180.63	180.579
bending(94)	185.518	189.375		179.215		153.435	198.435	188.207	179.579	178.648	173.561			178.733	185.194
bending(95)	185.518	188.973		175.365		155.204	188.639	188.531	177.295	178.523	177.443			178.733	181.828
bending(96)	190.305	185.164		177.739		155.204	191.17	193.964	184.279	175.703	188.502			176.021	180.15
bending(97)	190.784	185.793		186.771		165.379	190.222	185.518	182.49	176.001	188.502			184.435	179.449
bending(98)	176.853	182.344		193.285		150.219	190.283	184.95	179.579	173.005	195.322			186.818	180.396
bending(99)	173.14	182.191		192.216		150.219	189.224	180	179.579	172.393	193.861			178.21	179.449
bending(100)	176.016	173.66		184.611		150.219	189.111	177.274	180.444	174.604	183.09			182.911	176.606
bending(101)	176.016	176.634		193.548		149.036	186.34	174.648	186.048	169.992	190.068			183.329	182.155
bending(102)	173.991	176.82		190.928		150.584	189.045	180	179.145	159.955	187.275			186.111	179.546
bending(103)	174.125	176.634		190.67		147.529	189.045	177.138	178.044	170.277	189.256			182.974	180.454
bending(104)	173.027	170.277		192.529		147.164	192.019	176.82	165.964	163.983	187.214			180.125	167.005
bending(105)	171.027	173.807		184.399		139.699	187.267	176.82	175.139	170.013	185.404			189.162	169.126
bending(106)	182.332	180		186.374		129.207	185.002	176.82	170.407	169.862	179.69			188.455	176.147
bending(107)	179.185	173.771		188.197		136.96	182.434	177.138	178.864	179.299	190.237			189.484	173.587
bending(108)	185.44	177.138		181.596		132.127	184.699	177.614	180.444	185.793	180.15			185.673	169.126
bending(109)	185.711	179.496		177.51		132.127	182.434	180.373	188.344	179.669	169.38			183.329	173.326
bending(110)	185.44	188.973		181.596		129.89	181.102	177.274	181.736	182.643	181.266			184.459	179.855
bending(111)	188.13	189.707		184.086		140.11	174.382	177.138	181.736	182.643	172.179			182.907	193.412
bending(112)	185.117	186.009		177.709		128.264	174.289	177.138	183.495	176.303	170.178			171.015	186.104
bending(113)	177.138	182.643		177.709		130.732	172.925	180.454	189.441	179.299	170.178			171.87	185.727
bending(114)	174.261	182.643		175.236		135.448	175.133	166.682	188.259	176.673	180.15			181.202	183.857
bending(115)	174.261	185.606		177.084		135.448	171.511	166.833	194	173.29	187.125			179.731	191.07
bending(116)	173.807	185.606		181.975		135.719	172.925	172.569	195.709	176.634	187.394			178.061	187.858
bending(117)	173.958	182.074		182.121		135.47	183.9	177.893	192.995	170.625	190.949			173.167	189.441
bending(118)	173.907	186.009		172.569		143.728	183.591	178.244	187.394	173.411	192.798			175.566	185.605
bending(119)	176.82	183.013		172.513		143.13	186.34	175.05	180.781	176.634	187.8			180.585	185.08
bending(120)	180.41	182.974		173.157		137.468	180.63	175.05	161.565	179.496	179.224			182.732	178.493
bending(121)	184.903	176.424		179.05		137.087	179.086	177.739	159.341	179.496	187.394			181.774	181.219
bending(122)	179.59	182.974		178.132		126.656	177.829	185.117	153.829	179.646	187.759			183.292	183.526
bending(123)	188.13	182.643		184.467		119.745	180.397	177.945	153.364	176.634	180.843			183.734	179.579
bending(124)	185.164	182.344		184.663		134.31	185.44	172.421	158.526	176.424	183.759			183.945	175.003
bending(125)	185.164	182.862		192.339		152.603	178.091	178.279	158.526	179.646	180.843			183.837	178.493
bending(126)	178.73	176.82		187.103		132.127	186.407	177.879	162.443	180	175.556			186.34	176.615
bending(127)	179.1	173.66		181.029		137.668	184.594	175.05	162.049	167.661	183.759			183.311	184.214
bending(128)	174.289	173.621		182.632		139.699	177.068	175.05	161.565	169.992	184.399			183.292	181.219
bending(129)	173.991	176.673		178.472		139.347	179.73	180.9	166.205	167.471	178.188			180.916	192.529
bending(130)	174.535	177.171		174.596		144.462	180.818	176.222	167.005	167.171	175.58			183.945	189.462
bending(131)	174.385	179.833		167.811		141.843	181.476	172.636	163.413	165.256	172.763			186.34	183.984
bending(132)	173.907	175.737		167.735		141.843	172.804	170.185	167.005	165.256	171.937			186.34	186.71
bending(133)	179.496	182.344		168.417		141.34	175.446	170.064	169.583	168.623	175.972			186.34	180.63
bending(134)	179.683	179.496		173.115		147.832	166.342	165.654	178.671	168.623	167.05			184.635	180.843
bending(135)	179.85	177.379		166.452		155.841	172.338	169.641	178.848	168.623	170.172			186.866	177.879
bending(136)	174.289	182.643		173.157		161.497	173.101	179.224	178.685	168.436	167.661			189.119	177.809
bending(137)	176.987	182.344		169.71		154.33	175.914	173.536	176.971	168.436	170.172			183.614	175.556
bending(138)	180	184.954		165.888		163.4	179.727	171.09	174.218	171.597	170.718			187.125	172.582			177.163	210.624
bending(139)	180	181.821		165.964		159.053	172.338	181.232	179.291	168.623	170.172			183.945	182.191			178.091	198.97
bending(140)	180	178.594		172.513		155.841	181.109	179.084	183.978	168.275	175.299			185.761	175.225			181.108	201.094
bending(141)	176.82	182.344		175.278		155.056	175.914	172.273	189.689	169.184	175.83			184.635	172.948			177.207	200.314
bending(142)	180	179.683		176.654		150.396	181.109	181.219	185.882	169.184	175.189			176.664	180.707			175.988	193.551
bending(143)	176.82	173.29		178.475		153.622	177.762	172.763	187.199	175.876	175.943			172.666	169.641			181.599	187.815
bending(144)	174.535	176.82		173.641		156.125	187.649	173.027	184.635	178.091	175.299			175.732	180.932			176.455	188.489
bending(145)	180	172.875		178.958		155.056	187.649	179.084	185.454	182.089	176.541			176.222	181.332			183.504	195.025
bending(146)	177.397	167.281		180.73		167.648	185.528	174.495	186.185	183.999	176.541			173.66	172.617			179.697	190.016
bending(147)	177.138	179.286		179.018		164.745	188.616	175.529	169.279	181.647	176.541			171.469	175.58			185.618	188.048
bending(148)	174.125	173.807		183.681		163.926	183.039	175.943	161.378	178.119	175.943			179.259	178.678			176.795	185.023
bending(149)	174.125	172.875		187.64		170.296	181.455	172.304	163.995	175.091	175.189			182.243	179.224			179.686	194.328
bending(150)	174.411	182.862		184.838		163.926	185.004	172.304	157.493	181.848	164.539			182.332	181.477			187.94	191.183
bending(151)	182.603	183.366		184.838		172.444	183.406	169.641	156.322	178.698	170.172			182.332	181.332			185.793	179.756
bending(152)	187.765	176.82		178.315		166.43	177.762	175.58	158.226	168.275	169.237			187.579	175.601			190.305	177.566
bending(153)	188.13	176.82		172.855		158.678	178.854	176.762	157.212	180.546	166.629			184.903	188.973			183.547	186.228
bending(154)	202.303	176.987		167.471		166.43	181.109	175.726	164.139	171.186	178.825			187.003	187.282			185.86	183.504
bending(155)	197.526	176.987		167.471		165.548	176.186	181.005	164.291	178.119	167.171			179.259	192.529			183.212	185.793
bending(156)	203.962	177.138		171.203		170.296	172.338	175.58	161.878	179.31	175.454			184.419	187.282			180.27	187.075
bending(157)	195.255	177.138		176.84		164.302	172.1	174.936	167.259	184.611	177.099			185.039	188.531			185.86	187.075
bending(158)	194.346	176.634		178.227		167.648	169.846	176.07	174.094	179.31	172.304			184.903	186.448			183.18	187.815
bending(159)	188.027	173.807		172.855		171.193	166.752	184.764	170.828	182.089	173.95			184.903	175.225			175.892	189.273
bending(160)	187.772	172.875		179.018		170.267	161.25	181.104	175.533	177.574	172.304			184.569	180.9			189.273	193.443
bending(161)	182.332	179.833		184.764		168.69	172.875	171.323	171.911	170.816	175.83			187.442	178.21			182.44	190.821
bending(162)	179.259	173.621		179.671		181.287	172.338	175.943	168.69	174.821	190.514			171.027	181.42			184.752	189.273
bending(163)	182.107	180		186.34		164.529	185.821	176.234	172.813	178.594	192.662			171.957	184.775			183.18	185.793
bending(164)	182.698	172.875		184.792		168.934	183.823	167.183	173.089	183.697	193.241			171.501	183.778			187.696	189.819
bending(165)	182.261	170.923		186.822		173.202	179.727	169.695	189.246	183.697	192.529			176.987	183.778			192.061	189.061
bending(166)	182.531	170.013		184.11		172.875	177.879	170.718	191.211	181.414	189.666			179.74	177.739			183.18	186.459
bending(167)	176.522	167.661		184.11		166.86	183.823	167.661	195.692	183.697	186.818			179.477	177.926			187.512	179.749
bending(168)	176.717	167.848		183.215		168.763	174.659	168.69	192.095	181.116	195.524			174.908	177.926			188.048	181.364
bending(169)	179.714	168.69		180.579		167.293	180.273	171.787	187.293	171.478	194.615			182.49	183.614			182.072	182.557
bending(170)	179.74	167.58		179.546		167.293	182.35	173.275	192.073	168.69	186.34			182.49	171.703			184.874	186.228
bending(171)	179.185	167.58		177.722		171.336	178.264	172.942	193.57	171.688	183.614			179.74	160.288			174.748	185.378
bending(172)	179.59	168.69		175.601		169.121	178.264	177.099	197.241	171.478	192.189			185.194	169.641			184.254	181.501
bending(173)	188.13	164.476		183.405		168.896	182.121	173.723	189.189	171.478	191.889			187.431	168.815			178.46	185.977
bending(174)	182.862	180.701		177.722		162.136	176.424	177.639	193.57	168.977	189.462			187.765	172.674			178.091	180
bending(175)	185.44	177.656		177.722		165.53	176.781	179.145	193.601	174.821	180.815			185.194	176.002			184.332	182.63
bending(176)	179.85	167.661		164.449		160.484	174.85	178.236	192.095	174.821	186.009			190.305	166.314			190.84	178.021
bending(177)	179.59	171.027		164.932		168.111	176.689	169.053	199.567	169.599	180.286			192.804	172.948			183.18	180.818
bending(178)	180	172.266		165.924		161.565	176.424	173.492	195.015	173.094	183.614			187.442	181.219			183.18	171.497
bending(179)	177.274	177.737		166.048		164.745	184.493	174.094	191.31	174.484	188.973			187.292	176.07			180.955	179.421
bending(180)	171.793	168.436		167.651		168.896	182.764	170.385	184.97	168.655	180.9			187.292	175.426			185.151	173.904
bending(181)	168.857	165.654		167.651		163.686	182.603	172.798	179.7	178.119	171.87			183.857	181.745			177.436	180.265
bending(182)	167.949	175.264		169.126		168.896	184.086	174.622	177.852	181.477	174.699			179.754	175.58			181.868	181.501
bending(183)	171.277	168.275		176.594		172.875	191.944	177.397	182.822	178.152	171.87			168.98	176.658			178.713	177.663
bending(184)	171.277	175.264		188.667		162.926	187.754	169.261	187.041	190.228	177.572			179.627	181.219			185.404	182.63
bending(185)	171.547	168.623		199.44		162.737	188.188	178.499	183.509	178.119	171.87			174.289	190.084			178.964	182.603
bending(186)	171.687	165.841		199.518		162.429	185.528	181.102	177.474	174.821	183.283			179.74	181.477			185.4	184.096
bending(187)	177.138	175.426		201.161		154.44	182.121	180.973	177.474	181.035	183.013			179.477	180.932			180	189.049
bending(188)	182.49	172.674		196.39		158.405	181.736	184.012	179.415	171.186	183.013			182.107	181.332			174.748	182.936
bending(189)	176.987	168.815		201.297		162.737	187.169	179.402	178.493	172.185	180.454			179.477	187.088			178.152	180.265
bending(190)	174.125	168.69		200.94		164.982	178.264	179.855	192.095	169.369	180.63			174.752	178.825			175.533	177.852
bending(191)	173.958	162.326		184.263		163.968	178.264	182.161	203.902	169.369	183.614			177.138	167.421			181.528	181.501
bending(192)	176.987	162.378		186.995		162.737	176.424	185.711	197.932	163.956	180.454			180	178.698			189.335	181.501
bending(193)	170.933	162.747		197.969		163.968	180.273	180.902	200.632	168.757	177.985			182.49	179.224			186.843	185.315
bending(194)	177.138	162.747		192.325		164.982	174.472	182.337	189.902	165.875	171.469			184.97	178.678			184.764	184.096
bending(195)	171.687	166.485		192.189		163.21	176.424	175.212	200.171	166.657	175.236			182.49	187.088			186.843	184.185
bending(196)	174.385	175.715		195.255		168.69	174.806	179.546	196.964	170.074	175.236			182.49	189.926			194.24	186.508
bending(197)	177.51	182.995		183.847		171.581	179.215	180.579	191.151	168.039	171.469			182.49	184.022			184.266	183.083
bending(198)	168.551	185.465		189.572		171.68	178.307	180.579	192.031	172.786	174.56			187.431	186.6			189.462	185.977	174.6	179.27
bending(199)	167.949	182.61		180.504		168.69	179.204	175.815	192.659	166.872	174.883			184.97	189.462			184.932	182.603	168.803	181.285
bending(200)	171.11	184.825		183.478		173.089	176.491	175.787	189.866	168.835	172.396			187.431	198.127			184.868	182.603	162.777	206.996
bending(201)	174.56	179.828		183.366		168.69	176.447	173.66	192.659	165.273	178.21			182.603	191.31			180.616	180.818	169.363	217.057
bending(202)	174.094	182.61		183.18		170.296	180.509	173.894	186.766	168.039	177.478			179.484	195.391			179.248	177.633	163.301	214.509
bending(203)	180	182.148		174.04		171.581	178.891	170.951	191.198	173.392	178.21			182.603	190.008			178.132	179.027	168.092	230.548
bending(204)	171.8	176.511		168.269		170.296	173.359	169.939	188.503	169.278	172.708			182.107	192.87			179.248	183.796	162.897	219.936
bending(205)	172.079	179.69		165.256		170.296	173.505	180.303	189.162	170.074	180.843			179.876	185.711			179.248	181.384	157.989	230.08
bending(206)	177.614	181.646		168.436		168.69	175.236	173.326	182.155	171.203	174.883			184.97	191.897			181.315	181.501	166.842	228.116
bending(207)	176.262	184.276		164.745		165.964	178.746	173.894	184.976	176.104	169.787			184.97	185.711			181.904	176.021	160.544	225.721
bending(208)	177.138	183.03		177.737		170.296	174.996	171.87	190.068	165.343	175.556			179.74	185.711			181.315	174.472	164.116	212.035
bending(209)	176.82	177.955		163.301		168.69	173.466	175.152	184.347	166.139	177.879			182.107	179.37			176.804	176.275	168.69	212.471
bending(210)	180	179.828		171.87		178.21	169.154	175.152	183.67	177.184	178.188			187.765	180.864			179.248	177.259	169.552	203.654
head_x(0)	934	1134	850	927	804	829	1026	865	953	1229	841	1103	1069	764	937
head_x(1)	933	1135	846	927	803	829	1023	864	954	1233	840	1103	1069	761	938
head_x(2)	932	1133	846	927	803	829	1022	863	954	1234	838	1104	1069	761	938
head_x(3)	932	1133	846	926	803	828	1022	863	956	1234	835	1104	1069	762	937
head_x(4)	933	1135	846	925	803	825	1023	861	955	1235	835	1104	1069	761	937
head_x(5)	933	1133	845	921	802	824	1021	857	955	1235	835	1102	1072	760	932
head_x(6)	933	1133	845	920	800	823	1021	854	954	1236	834	1102	1076	760	931
head_x(7)	934	1133	842	919	801	822	1020	855	955	1240	834	1102	1076	760	927
head_x(8)	934	1133	837	918	799	822	1017	854	958	1242	831	1102	1076	760	927
head_x(9)	935	1134	837	918	799	822	1017	854	959	1243	827	1101	1076	758	926
head_x(10)	934	1134	836	918	799	823	1018	853	958	1243	826	1103	1077	758	926
head_x(11)	934	1134	837	918	799	823	1018	851	959	1244	826	1101	1078	757	926
head_x(12)	933	1134	836	917	798	823	1018	848	959	1244	825	1102	1081	757	924
head_x(13)	934	1136	835	917	799	823	1016	847	960	1248	824	1104	1083	758	922
head_x(14)	933	1135	833	915	797	822	1015	844	962	1251	821	1105	1083	756	920
head_x(15)	933	1135	830	914	795	821	1013	843	963	1251	818	1107	1084	757	919
head_x(16)	933	1136	829	914	794	821	1014	843	964	1251	818	1106	1084	756	919
head_x(17)	932	1136	828	913	794	821	1013	842	965	1252	817	1106	1086	753	918
head_x(18)	933	1135	828	912	795	821	1012	841	965	1252	817	1106	1087	753	918
head_x(19)	934	1135	828	912	793	821	1010	841	965	1256	816	1107	1091	753	916
head_x(20)	935	1135	828	911	794	821	1010	838	965	1259	814	1107	1091	754	913
head_x(21)	935	1136	827	909	793	821	1006	836	965	1259	810	1105	1091	753	912
head_x(22)	936	1135	825	908	790	821	1005	834	967	1259	810	1106	1091	752	912
head_x(23)	935	1136	822	905	790	821	1005	833	967	1260	809	1105	1091	750	912
head_x(24)	935	1136	820	905	790	821	1004	833	967	1260	809	1104	1093	749	911
head_x(25)	934	1136	820	904	790	821	1004	832	967	1264	809	1105	1095	747	909
head_x(26)	933	1137	820	904	791	821	1004	832	970	1265	808	1103	1096	748	905
head_x(27)	932	1137	820	903	790	820	1003	831	972	1266	803	1105	1096	748	904
head_x(28)	932	1138	820	903	791	819	1000	829	972	1267	801	1106	1096	746	904
head_x(29)	931	1139	819	902	790	819	1000	825	972	1267	801	1106	1096	748	903
head_x(30)	931	1139	818	899	790	819	999	823	973	1268	801	1108	1099	744	903
head_x(31)	931	1138	818	897	792	819	999	822	975	1270	800	1108	1101	743	901
head_x(32)	932	1138	816	896	792	818	999	822	978	1274	799	1107	1102	741	897
head_x(33)	930	1139	814	896	791	816	999	821	978	1275	796	1108	1106	742	896
head_x(34)	932	1138	814	895	792	816	999	821	977	1275	792	1108	1107	741	896
head_x(35)	930	1138	814	895	791	815	994	819	978	1275	792	1107	1107	741	895
head_x(36)	931	1139	813	895	789	815	994	817	978	1276	792	1109	1108	742	895
head_x(37)	930	1138	813	892	790	816	994	815	977	1278	791	1110	1108	740	895
head_x(38)	930	1137	812	892	788	816	994	811	975	1281	791	1110	1113	738	893
head_x(39)	932	1137	811	888	787	817	993	811	976	1283	788	1110	1118	739	891
head_x(40)	931	1138	807	887	787	817	990	810	976	1283	786	1109	1118	739	891
head_x(41)	932	1139	806	887	787	815	987	809	977	1283	785	1109	1118	740	891
head_x(42)	931	1139	806	887	787	817	986	809	978	1284	785	1110	1119	739	890
head_x(43)	933	1139	806	887	786	814	986	807	982	1285	784	1110	1120	739	889
head_x(44)	930	1139	807	886	786	814	987	803	984	1289	784	1110	1122	738	887
head_x(45)	931	1140	805	885	784	813	986	800	988	1289	783	1112	1126	739	884
head_x(46)	931	1143	803	885	784	812	985	799	988	1291	778	1113	1127	735	884
head_x(47)	931	1141	801	884	785	813	985	799	987	1292	776	1113	1127	733	883
head_x(48)	930	1142	801	883	784	813	982	799	988	1292	775	1112	1127	733	883
head_x(49)	930	1142	801	883	785	814	982	798	989	1293	775	1113	1127	733	882
head_x(50)	930	1142	801	884	785	814	983	798	990	1296	774	1112	1129	733	878
head_x(51)	929	1141	801	881	784	814	982	794	993	1299	774	1113	1134	733	876
head_x(52)	929	1142	800	880	783	814	982	791	992	1299	770	1118	1135	732	875
head_x(53)	928	1140	801	879	781	814	980	790	992	1299	767	1120	1135	732	875
head_x(54)	929	1140	799	878	780	813	980	790	992	1300	767	1122	1135	731	874
head_x(55)	929	1139	794	875	779	812	976	790	992	1301	766	1123	1135	730	874
head_x(56)	929	1141	793	874	779	812	974	789	991	1303	766	1123	1135	730	870
head_x(57)	929	1141	793	873	780	812	975	789	991	1306	766	1123	1135	730	869
head_x(58)	931	1140	793	873	780	812	974	787	992	1307	765	1124	1140	731	867
head_x(59)	933	1141	793	872	781	812	974	783	991	1307	761	1123	1141	730	866
head_x(60)	934	1140	792	873	782	812	970	781	992	1308	759	1124	1142	730	866
head_x(61)	934	1139		872		813	970	778	993	1308	758	1125	1142	729	866
head_x(62)	934	1139		870		811	970	779	995	1310	758	1129	1142	726	865
head_x(63)	934	1139		867		811	966	778	998	1313	758	1130	1143	726	861
head_x(64)	933	1139		865		810	966	777	998	1315	757	1129	1147	727	859
head_x(65)	934	1140		865		809	966	777	998	1315	754	1129	1147	727	859
head_x(66)	935	1141		865		809	965	774	998	1315	752	1129	1150	726	859
head_x(67)	935	1141		864		808	965	772	1000	1315	752	1129	1151	725	859
head_x(68)	934	1140		863		808	964	770	1000	1318	752	1130	1151	723	855
head_x(69)	935	1141		863		808	964	768	1001	1318	751	1132	1151	722	852
head_x(70)	935	1141		863		808	964	767	1001	1321	751	1133	1151	722	851
head_x(71)	935	1141		862		808	964	767	1000	1322	749	1133	1152	722	851
head_x(72)	936	1142		861		809	965	767	1001	1322	744	1133	1156	723	850
head_x(73)	935	1142		859		808	968	766	1003	1322	744	1133	1159	722	850
head_x(74)	936	1141		859		808	968	765	1002	1323	743	1132	1159	722	847
head_x(75)	938	1142		858		808	968	763	1002	1323	743	1133	1159	720	845
head_x(76)	938	1140		858		808	964	760	1003	1327	742	1132	1159	718	844
head_x(77)	937	1140		858		808	962	758	1003	1329	741			718	844
head_x(78)	939	1140		859		807	962	757	1004	1329	737			716	844
head_x(79)	938	1141		856		808	961	757	1009	1329	735			716	843
head_x(80)	938	1140		855		808	961	756	1009	1329	735			716	840
head_x(81)	938	1142		851		807	962	756	1008	1331	735			716	837
head_x(82)	937	1142		850		807	959	756	1010	1333	734			714	836
head_x(83)	937	1141		850		810	956	753	1010	1336	734			714	836
head_x(84)	937	1140		850		811	955	750	1010	1337	730			714	835
head_x(85)	937	1141		849		811	953	749	1008	1337	728			714	834
head_x(86)	937	1140		849		812	954	746	1007	1338	727			715	830
head_x(87)	938	1141		848		813	953	746	1008	1338	727			716	827	1117	1169
head_x(88)	938	1140		847		814	953	746	1007	1341	726			716	828	1117	1174
head_x(89)	937	1140		844		814	953	745	1007	1344	725			715	827	1117	1173
head_x(90)	939	1139		843		815	953	744	1008	1344	722			715	827	1117	1172
head_x(91)	940	1141		843		815	951	742	1009	1346	720			715	825	1119	1169
head_x(92)	939	1141		842		814	950	739	1010	1346	720			714	821
head_x(93)	940	1143		842		814	950	739	1011	1346	720			714	819
head_x(94)	940	1142		841		814	950	736	1010	1348	719			714	819
head_x(95)	940	1143		840		814	949	736	1010	1352	718			714	819
head_x(96)	941	1143		839		814	948	735	1011	1354	714			713	818
head_x(97)	941	1143		840		813	946	735	1012	1354	712			713	816
head_x(98)	939	1142		839		813	946	735	1013	1354	711			712	813
head_x(99)	939	1143		841		813	945	732	1013	1354	710			712	811
[truncated: 7,707 more rows]
